# Supplementary material for: LG-Transformer: learned-graph transformer framework enabling diverse physicochemical properties prediction toward fuel design
Source: Nat Commun. 2026 Jun 3;17:7137. doi: 10.1038/s41467-026-73853-z (PMC13396237; doi:10.1038/s41467-026-73853-z)
Supplement: Supplementary file 3 — Source data for Figure 5 [file 41467_2026_73853_MOESM3_ESM.zip]

Archive with 4 entries (3 files):
- Fig5_source data/
- Fig5_source data/DCN_ig_contributions.pth
- Fig5_source data/EOV_ig_contributions.pth
- Fig5_source data/MON_ig_contributions.pth
