# Supplementary material for: LG-Transformer: learned-graph transformer framework enabling diverse physicochemical properties prediction toward fuel design
Source: Nat Commun. 2026 Jun 3;17:7137. doi: 10.1038/s41467-026-73853-z (PMC13396237; doi:10.1038/s41467-026-73853-z)
Supplement: Supplementary file 4 — Source data for Figure 6 [file 41467_2026_73853_MOESM4_ESM.zip]

Archive with 9 entries (8 files):
- Fig6_source data/
- Fig6_source data/Fig6a_attention_weights.pth
- Fig6_source data/Fig6a_ig_contributions.pth
- Fig6_source data/Fig6b_attention_weights.pth
- Fig6_source data/Fig6b_ig_contributions.pth
- Fig6_source data/Fig6c_ attention_weights.pth
- Fig6_source data/Fig6c_ig_contributions.pth
- Fig6_source data/Fig6d_attention_weights.pth
- Fig6_source data/Fig6d_ig_contributions.pth
