# Supplementary material for: LG-Transformer: learned-graph transformer framework enabling diverse physicochemical properties prediction toward fuel design
Source: Nat Commun. 2026 Jun 3;17:7137. doi: 10.1038/s41467-026-73853-z (PMC13396237; doi:10.1038/s41467-026-73853-z)
Supplement: Supplementary file 5 — Source data for Supplementary Figures 1-3 [file 41467_2026_73853_MOESM5_ESM.zip]

Archive with 12 entries (10 files):
- test_data/
- test_data/test_fused_features_DCN2.xlsx
- test_data/test_fused_features_EOV4.xlsx
- test_data/test_fused_features_RON5.xlsx
- test_data/test_fused_features_surface_tension5.xlsx
- test_data/test_fused_features_Viscosity5.xlsx
- train_data/
- train_data/train_fused_features_DCN2.xlsx
- train_data/train_fused_features_EOV4.xlsx
- train_data/train_fused_features_RON5.xlsx
- train_data/train_fused_features_surface_tension5.xlsx
- train_data/train_fused_features_Viscosity5.xlsx
