# Supplementary material for: LG-Transformer: learned-graph transformer framework enabling diverse physicochemical properties prediction toward fuel design
Source: Nat Commun. 2026 Jun 3;17:7137. doi: 10.1038/s41467-026-73853-z (PMC13396237; doi:10.1038/s41467-026-73853-z)
Supplement: Supplementary file 5 — Source data for Supplementary Figures 1-3 [file 41467_2026_73853_MOESM5_ESM.zip › test_data/test_fused_features_DCN2.xlsx]

## Sheet: original
category	label	ABC	ABCGG	nAcid	nBase	SpAbs_A	SpMax_A	SpDiam_A	SpAD_A	SpMAD_A	LogEE_A	VE1_A	VE2_A	VE3_A	VR1_A	VR2_A	VR3_A	nAromAtom	nAromBond	nAtom	nHeavyAtom	nSpiro	nBridgehead	nHetero	nH	nB	nC	nN	nO	nS	nP	nF	nCl	nBr	nI	nX	ATS0dv	ATS1dv	ATS2dv	ATS3dv	ATS4dv	ATS5dv	ATS6dv	ATS7dv	ATS8dv	ATS0d	ATS1d	ATS2d	ATS3d
ALET	9.8	7.03063	6.90006	0	0	12.8646	2.24698	4.49396	12.8646	1.28646	3.18932	2.93664	0.293664	1.07727	34.3039	3.43039	3.53526	6	6	20	10	0	0	2	10	0	8	0	2	0	0	0	0	0	0	0	142	127	158	155	60	7	0	0	0	54	63	94	91
ALET	115.4	5.65685	5.71548	0	0	10.6275	1.90211	3.80423	10.6275	1.18083	2.99741	2.8236	0.313733	0.932651	26.6628	2.96253	3.17791	0	0	27	9	0	0	1	18	0	8	0	1	0	0	0	0	0	0	0	62	44	40	36	24	12	8	4	1	48	58	92	96
ALET	16.5	7.39924	7.38898	0	0	12.1336	2.04781	4.09562	12.1336	1.10306	3.21922	3.07261	0.279328	1.21784	36.1266	3.28423	3.68234	0	0	29	11	0	0	1	18	0	10	0	1	0	0	0	0	0	0	0	90	70	63	58	51	40	31	24	10	60	67	112	109
ALET	25.6	7.39924	7.38898	0	0	12.1336	2.04781	4.09562	12.1336	1.10306	3.21922	3.07261	0.279328	1.21784	36.1266	3.28423	3.68234	0	0	31	11	0	0	1	20	0	10	0	1	0	0	0	0	0	0	0	78	59	51	48	44	34	29	24	10	62	72	123	126
ALET	8.5	3.04721	3.30518	0	0	5.22625	1.84776	3.69552	5.22625	1.04525	2.40858	2.13099	0.426197	0.0634378	8.62987	1.72597	1.46208	0	0	15	5	0	0	1	10	0	4	0	1	0	0	0	0	0	0	0	40	22	20	10	0	0	0	0	0	26	28	47	38
HC	13	3.04721	3.30518	0	0	5.22625	1.84776	3.69552	5.22625	1.04525	2.40858	2.13099	0.426197	0.0634378	8.62987	1.72597	1.46208	0	0	13	5	0	0	0	8	0	5	0	0	0	0	0	0	0	0	0	34	30	19	6	0	0	0	0	0	24	23	36	27
HC	51	5.65685	5.71548	0	0	10.6275	1.90211	3.80423	10.6275	1.18083	2.99741	2.8236	0.313733	0.932651	26.6628	2.96253	3.17791	0	0	27	9	0	0	0	18	0	9	0	0	0	0	0	0	0	0	0	38	34	28	24	20	16	12	7	2	48	59	93	102
AROM	6	5.05914	4.78585	0	0	8.72057	2.101	4.20201	8.72057	1.2458	2.8443	2.59417	0.370595	0.59659	18.4116	2.63023	2.55631	6	6	15	7	0	0	0	8	0	7	0	0	0	0	0	0	0	0	0	62	64	66	36	3	0	0	0	0	38	44	66	58
AROM	7	5.87563	5.56604	0	0	9.43115	2.17533	4.35066	9.43115	1.17889	2.97974	2.73673	0.342092	0.783622	22.2878	2.78598	2.8809	6	6	18	8	0	0	0	10	0	8	0	0	0	0	0	0	0	0	0	70	74	79	47	7	0	0	0	0	46	52	85	74
AROM	10.1	6.61125	6.41989	0	0	10.8913	2.26382	4.52764	10.8913	1.21015	3.0999	2.8501	0.316678	0.941994	26.6231	2.95812	3.17642	6	6	21	9	0	0	0	12	0	9	0	0	0	0	0	0	0	0	0	78	86	95	58	10	0	0	0	0	54	62	103	102
ALKE	10.4	5.05914	4.78585	0	0	8.72057	2.101	4.20201	8.72057	1.2458	2.8443	2.59417	0.370595	0.59659	18.4116	2.63023	2.55631	0	0	17	7	0	0	1	10	0	6	0	1	0	0	0	0	0	0	0	72	56	56	40	12	0	0	0	0	40	51	81	82
CHC	25.7	5.65685	4.89898	0	0	9.65685	2	4	9.65685	1.20711	2.95684	2.82843	0.353553	0.816577	22.6274	2.82843	2.89602	0	0	20	8	0	0	0	12	0	8	0	0	0	0	0	0	0	0	0	52	50	48	50	26	0	0	0	0	44	56	84	98
CHC	35.8	5.65685	5.42766	0	0	10.4243	2.13578	4.27156	10.4243	1.30304	2.96934	2.718	0.33975	0.776754	23.561	2.94512	2.93645	0	0	24	8	0	0	0	16	0	8	0	0	0	0	0	0	0	0	0	34	36	39	26	8	2	0	0	0	50	66	112	128
CHC	25.3	11.1416	10.5284	0	0	17.5678	2.35829	4.71659	17.5678	1.17119	3.59794	3.49657	0.233105	1.65725	63.5619	4.23746	4.55748	0	0	45	15	0	0	0	30	0	15	0	0	0	0	0	0	0	0	0	72	81	96	96	81	48	12	0	0	102	129	243	297
CHC	18.9	7.3588	6.90974	0	0	11.9362	2.23607	4.47214	11.9362	1.19362	3.19724	2.99535	0.299535	1.09706	31.9769	3.19769	3.46501	0	0	26	10	0	0	0	16	0	10	0	0	0	0	0	0	0	0	0	68	70	73	58	34	16	3	0	0	62	75	131	139
EPOX	20	3.53553	3.53553	0	0	6.47214	2	3.61803	6.47214	1.29443	2.52542	2.23607	0.447214	0.111572	11.1803	2.23607	1.72101	0	0	11	5	0	0	1	6	0	4	0	1	0	0	0	0	0	0	0	62	49	48	0	0	0	0	0	0	26	32	46	31
ALKE	36	5.76624	6.02728	0	0	10.4721	2	4	10.4721	1.16357	3.00797	2.73861	0.30429	0.902091	28.5209	3.16899	3.24528	0	0	25	9	0	0	1	16	0	8	0	1	0	0	0	0	0	0	0	74	56	50	38	28	22	10	1	0	48	57	90	96
PolyF	18.2	7.28985	7.1814	0	0	12.1729	2.18157	4.22544	12.1729	1.21729	3.19144	2.89813	0.289813	1.06407	38.4816	3.84816	3.65018	0	0	22	10	0	0	3	12	0	7	0	3	0	0	0	0	0	0	0	150	114	130	82	77	72	28	0	0	56	68	107	102
PolyF	38.3	4.94975	5.14314	0	0	9.51754	1.87939	3.75877	9.51754	1.18969	2.87661	2.67347	0.334183	0.760233	21.483	2.68537	2.84412	0	0	20	8	0	0	3	12	0	5	0	3	0	0	0	0	0	0	0	114	60	52	76	32	24	32	5	0	38	44	65	58
PolyF	43.9	6.36396	6.25464	0	0	12.0533	1.91899	3.83797	12.0533	1.20533	3.10518	2.96569	0.296569	1.08711	32.3255	3.23255	3.47586	0	0	26	10	0	0	3	16	0	7	0	3	0	0	0	0	0	0	0	122	68	60	56	80	36	28	24	32	50	60	91	90
PolyF	16.3	3.75431	4.05705	0	0	6.15537	1.90211	3.80423	6.15537	1.02589	2.5951	2.31281	0.385469	0.327638	12.3912	2.06519	2.00616	0	0	16	6	0	0	2	10	0	4	0	2	0	0	0	0	0	0	0	76	42	37	39	6	0	0	0	0	30	32	52	39
ES	34.2	6.47335	6.58024	0	0	11.9375	2.00659	4.01319	11.9375	1.19375	3.11466	2.86298	0.286298	1.05186	36.019	3.6019	3.58405	0	0	26	10	0	0	2	16	0	8	0	2	0	0	0	0	0	0	0	110	80	86	50	40	36	30	14	1	52	61	94	100
ES	75.8	11.4231	9.78289	0	0	20.7253	2.01854	4.03709	20.7253	1.21914	3.65022	3.50346	0.206086	1.78438	133.404	7.84728	5.42401	0	0	47	17	0	0	2	30	0	15	0	2	0	0	0	0	0	0	0	138	108	114	78	68	64	60	56	52	94	117	185	212
HC	28.7	4.6802	4.94248	0	0	6.82843	2	4	6.82843	0.97549	2.76511	2.5	0.357143	0.559616	15.3137	2.18767	2.37207	0	0	23	7	0	0	0	16	0	7	0	0	0	0	0	0	0	0	0	26	24	19	12	4	0	0	0	0	42	46	88	78
HC	34.5	3.75431	4.05705	0	0	6.15537	1.90211	3.80423	6.15537	1.02589	2.5951	2.31281	0.385469	0.327638	12.3912	2.06519	2.00616	0	0	20	6	0	0	0	14	0	6	0	0	0	0	0	0	0	0	0	20	18	13	7	2	0	0	0	0	34	38	68	63
HC	24	6.35239	6.4839	0	0	9.05997	2.13578	4.27156	9.05997	1.00666	3.0381	2.74022	0.304469	0.902678	25.7185	2.85761	3.14185	0	0	29	9	0	0	0	20	0	9	0	0	0	0	0	0	0	0	0	38	36	28	22	17	6	0	0	0	58	62	125	114
HC	95	9.8995	8.59516	0	0	18.3063	1.96157	3.92314	18.3063	1.22042	3.51783	3.58969	0.239313	1.68353	67.4832	4.49888	4.61734	0	0	47	15	0	0	0	32	0	15	0	0	0	0	0	0	0	0	0	54	52	48	44	40	36	32	28	24	86	110	179	208
HC	65.5	6.36396	6.25464	0	0	12.0533	1.91899	3.83797	12.0533	1.20533	3.10518	2.96569	0.296569	1.08711	32.3255	3.23255	3.47586	0	0	32	10	0	0	0	22	0	10	0	0	0	0	0	0	0	0	0	34	32	28	24	20	16	12	8	4	56	70	114	128
ALET	54.1	5.05914	5.45658	0	0	8.82843	2	4	8.82843	1.10355	2.88853	2.59808	0.32476	0.731628	21.9043	2.73804	2.86354	0	0	22	8	0	0	2	14	0	6	0	2	0	0	0	0	0	0	0	92	67	72	34	18	4	1	0	0	42	47	73	73
ALET	33.9	5.65685	5.71548	0	0	10.6275	1.90211	3.80423	10.6275	1.18083	2.99741	2.8236	0.313733	0.932651	26.6628	2.96253	3.17791	0	0	27	9	0	0	1	18	0	8	0	1	0	0	0	0	0	0	0	54	36	32	28	24	20	16	12	5	48	60	94	104
ALKE	19.1	7.88756	7.39338	0	0	13.7965	2.1867	4.3734	13.7965	1.25423	3.27831	3.09668	0.281517	1.22564	40.8008	3.70916	3.80401	6	6	21	11	0	0	1	10	0	10	0	1	0	0	0	0	0	0	0	132	118	133	112	81	72	48	18	0	58	68	100	98
ALET	9.8	4.35203	4.42996	0	0	7.46588	2.11491	3.97571	7.46588	1.24431	2.70751	2.39923	0.399872	0.364323	14.5163	2.41938	2.16445	0	0	16	6	0	0	1	10	0	5	0	1	0	0	0	0	0	0	0	50	39	44	20	0	0	0	0	0	36	47	76	69
EPOX	10.2	4.94975	5.15551	0	0	8.91737	2.15154	4.09639	8.91737	1.27391	2.84962	2.53437	0.362053	0.573272	19.3723	2.76747	2.60717	5	5	15	7	0	0	1	8	0	6	0	1	0	0	0	0	0	0	0	84	82	91	21	6	0	0	0	0	38	45	66	53
ALET	18.8	8.90043	7.9433	0	0	13.1148	2.49721	4.99442	13.1148	1.19225	3.37366	3.16	0.287272	1.24588	38.4788	3.49808	3.74542	0	0	29	11	0	2	1	18	0	10	0	1	0	0	0	0	0	0	0	96	108	139	84	13	0	0	0	0	82	104	200	214
ES	20.7	6.47335	6.63177	0	0	11.918	2.02852	4.05705	11.918	1.1918	3.11467	2.84708	0.284708	1.04629	34.9884	3.49884	3.55502	0	0	26	10	0	0	2	16	0	8	0	2	0	0	0	0	0	0	0	110	84	96	64	52	28	8	4	1	52	61	93	98
HC	52.6	5.16853	5.36185	0	0	8.76257	1.94986	3.89971	8.76257	1.09532	2.88799	2.63927	0.329909	0.747359	21.8817	2.73522	2.86251	0	0	26	8	0	0	0	18	0	8	0	0	0	0	0	0	0	0	0	28	26	21	16	12	7	2	0	0	46	54	94	96
[truncated: 1,778 more columns]

## Sheet: fused
category	label	ABC	ABCGG	nAcid	nBase	SpAbs_A	SpMax_A	SpDiam_A	SpAD_A	SpMAD_A	LogEE_A	VE1_A	VE2_A	VE3_A	VR1_A	VR2_A	VR3_A	nAromAtom	nAromBond	nAtom	nHeavyAtom	nSpiro	nBridgehead	nHetero	nH	nB	nC	nN	nO	nS	nP	nF	nCl	nBr	nI	nX	ATS0dv	ATS1dv	ATS2dv	ATS3dv	ATS4dv	ATS5dv	ATS6dv	ATS7dv	ATS8dv	ATS0d	ATS1d	ATS2d	ATS3d
ALET	9.8	0.17034	0.288866	0	0	0.299962	1.3152	1.38586	0.299962	1.16315	0.381586	0.240491	-0.316009	0.276988	-0.164672	-0.110175	0.203118	2.25636	2.25636	-0.628283	0.0847865	0	-0.0944911	1.1263	-0.967284	0	-0.208034	0	1.1263	0	0	0	0	0	0	0	1.62956	1.90088	2.25286	2.88261	0.908152	-0.47955	-0.627795	-0.529352	-0.472216	-0.0433399	-0.113823	-0.314039	-0.391495
ALET	115.4	-0.377917	-0.318586	0	0	-0.201754	-1.09298	-0.992535	-0.201754	-0.0352293	-0.186543	-0.0499171	-0.00202053	-0.029965	-0.318603	-0.296859	-0.130714	-0.392062	-0.392062	0.0456434	-0.194985	0	-0.0944911	0.144767	0.16734	0	-0.231176	0	0.144767	0	0	0	0	0	0	0	-0.336771	-0.604631	-0.648786	-0.354921	-0.237628	-0.309833	-0.295501	-0.335043	-0.417336	-0.338634	-0.315796	-0.379147	-0.315646
ALET	16.5	0.355237	0.593438	0	0	0.174429	0.0532531	0.14396	0.174429	-0.822721	0.512712	0.5883	-0.597878	0.601399	-0.110362	-0.147636	0.374892	-0.343247	-0.343247	0.256682	0.398233	0	-0.0944911	0.22408	0.172654	0	0.337297	0	0.22408	0	0	0	0	0	0	0	0.466919	0.309452	0.0824526	0.413152	0.731787	0.700095	0.644858	0.577672	0.0454943	0.282624	0.0729537	0.124536	-0.0267762
ALET	25.6	0.363478	0.607202	0	0	0.163499	0.0372914	0.135195	0.163499	-0.901385	0.513379	0.595351	-0.599509	0.605822	-0.112336	-0.156338	0.37166	-0.392062	-0.392062	0.469562	0.406021	0	-0.0944911	0.194321	0.481625	0	0.352752	0	0.194321	0	0	0	0	0	0	0	0.144596	-0.0469631	-0.258513	0.102263	0.494331	0.481322	0.563286	0.59191	0.0553294	0.389553	0.25132	0.377737	0.272176
ALET	8.5	-1.35215	-1.51652	0	0	-1.34354	-1.3642	-1.30907	-1.34354	-1.31233	-1.81065	-1.64182	1.75609	-1.7551	-0.665328	-0.750051	-1.63285	-0.392062	-0.392062	-1.10383	-1.28043	0	-0.0944911	0.144767	-0.964624	0	-1.309	0	0.144767	0	0	0	0	0	0	0	-0.858499	-1.22142	-1.08694	-1.07049	-1.03041	-0.7649	-0.6481	-0.53211	-0.472216	-1.33496	-1.35443	-1.31536	-1.30537
HC	13	-1.33932	-1.50129	0	0	-1.32976	-1.35292	-1.27708	-1.32976	-1.30246	-1.78947	-1.6214	1.72912	-1.73192	-0.661878	-0.746007	-1.61459	-0.392062	-0.392062	-1.27321	-1.26747	0	-0.0944911	-0.856582	-1.22031	0	-1.03633	0	-0.856582	0	0	0	0	0	0	0	-0.995028	-0.985505	-1.10544	-1.15294	-1.02277	-0.7649	-0.6481	-0.53211	-0.472216	-1.40944	-1.5098	-1.52531	-1.46724
HC	51	-0.371827	-0.313839	0	0	-0.190348	-1.10144	-1.00098	-0.190348	-0.00888328	-0.175539	-0.0346522	-0.0115363	-0.0167273	-0.316741	-0.295291	-0.121589	-0.392062	-0.392062	0.0700829	-0.18723	0	-0.0944911	-0.945812	0.199284	0	0.0594812	0	-0.945812	0	0	0	0	0	0	0	-0.964535	-0.919283	-0.947444	-0.690782	-0.380055	-0.192889	-0.145488	-0.193577	-0.358324	-0.325507	-0.267851	-0.343054	-0.199187
AROM	6	-0.551081	-0.731374	0	0	-0.56593	0.382933	0.458578	-0.56593	0.720555	-0.550259	-0.52721	0.835756	-0.648354	-0.465173	-0.405293	-0.635459	2.26044	2.26044	-1.07938	-0.702743	0	-0.0944911	-0.916081	-1.22564	0	-0.460126	0	-0.916081	0	0	0	0	0	0	0	-0.293149	0.0803614	0.0836133	-0.295844	-0.89839	-0.753143	-0.6481	-0.53211	-0.472216	-0.745237	-0.760986	-0.877589	-0.934065
AROM	7	-0.239037	-0.341303	0	0	-0.408615	0.890029	0.972688	-0.408615	0.0421553	-0.16941	-0.195961	0.395066	-0.275613	-0.388344	-0.343966	-0.346977	2.26452	2.26452	-0.792248	-0.430744	0	0.0024487	-0.935901	-0.943327	0	-0.184895	0	-0.935901	0	0	0	0	0	0	0	-0.111104	0.369707	0.39244	0.00718762	-0.77736	-0.755157	-0.646907	-0.53211	-0.472216	-0.373715	-0.468837	-0.467224	-0.647501
AROM	10.1	0.0277443	0.066459	0	0	-0.109255	1.45917	1.54055	-0.109255	0.356086	0.151769	0.0559967	0.0194853	0.0259828	-0.308245	-0.282519	-0.0980513	2.26452	2.26452	-0.520504	-0.171689	0	0.00247571	-0.935903	-0.676983	0	0.0723421	0	-0.935903	0	0	0	0	0	0	0	0.0765668	0.710788	0.762579	0.296045	-0.685672	-0.755157	-0.646907	-0.53211	-0.472216	-0.0232026	-0.131066	-0.102069	-0.186858
ALKE	10.4	-0.600223	-0.784697	0	0	-0.604695	0.306066	0.357777	-0.604695	0.743342	-0.611184	-0.581512	0.902817	-0.707454	-0.478627	-0.418305	-0.682912	-0.371725	-0.371725	-0.914519	-0.744191	0	-0.0944911	0.144767	-0.961958	0	-0.776525	0	0.144767	0	0	0	0	0	0	0	-0.0862376	-0.225188	-0.22545	-0.254878	-0.644415	-0.758852	-0.6481	-0.53211	-0.472216	-0.702299	-0.556298	-0.606565	-0.561276
CHC	25.7	-0.37024	-0.718742	0	0	-0.399457	-0.340986	-0.267135	-0.399457	0.356253	-0.291746	-0.0400673	0.629002	-0.26702	-0.397182	-0.344181	-0.380898	-0.343238	-0.343238	-0.62195	-0.472187	0	-0.0944911	-0.916072	-0.671651	0	-0.231191	0	-0.916072	0	0	0	0	0	0	0	-0.592947	-0.414201	-0.426941	0.0224208	-0.214104	-0.757507	-0.6481	-0.53211	-0.472216	-0.509523	-0.369518	-0.524818	-0.269435
CHC	35.8	-0.37728	-0.472345	0	0	-0.251887	0.510018	0.592354	-0.251887	1.27246	-0.266702	-0.291895	0.42594	-0.347576	-0.38195	-0.30652	-0.352659	-0.392062	-0.392062	-0.236982	-0.474774	0	-0.0944911	-0.945812	-0.104344	0	-0.226044	0	-0.945812	0	0	0	0	0	0	0	-1.06353	-0.858738	-0.677935	-0.639572	-0.780718	-0.697348	-0.6481	-0.53211	-0.472216	-0.242257	-0.0260057	0.0573962	0.243688
CHC	25.3	1.77846	2.15454	0	0	1.33892	2.11097	2.20422	1.33892	-0.111631	1.57731	1.58413	-1.31282	1.48347	0.429623	0.219026	1.15326	-0.392062	-0.392062	1.78931	1.48627	0	0.0996375	-0.906169	1.86659	0	1.71094	0	-0.906169	0	0	0	0	0	0	0	-0.0379093	0.582891	0.796124	1.36322	1.60158	0.965269	-0.0829848	-0.470992	-0.426642	2.21305	2.26201	2.90271	3.18106
CHC	18.9	0.308469	0.313801	0	0	0.111535	1.26199	1.35301	0.111535	0.163237	0.421691	0.39296	-0.248905	0.335977	-0.205916	-0.195696	0.15545	-0.221201	-0.221201	-0.0485758	0.10032	0	-0.0944911	-0.92599	-0.122987	0	0.339868	0	-0.92599	0	0	0	0	0	0	0	-0.154271	0.248625	0.246239	0.317307	0.0719507	-0.20734	-0.523541	-0.53211	-0.472216	0.337828	0.315467	0.477715	0.436655
EPOX	20	-1.15613	-1.3843	0	0	-1.06729	-0.347667	-1.53074	-1.06729	1.23968	-1.46825	-1.38234	2.04086	-1.63636	-0.612672	-0.559167	-1.38981	-0.392062	-0.392062	-1.45891	-1.26489	0	-0.0944911	0.154678	-1.49464	0	-1.29614	0	0.154678	0	0	0	0	0	0	0	-0.319893	-0.430693	-0.414917	-1.30316	-1.00811	-0.758854	-0.6481	-0.53211	-0.472216	-1.31832	-1.19907	-1.3176	-1.40195
ALKE	36	-0.332732	-0.159643	0	0	-0.228581	-0.439191	-0.340217	-0.228581	-0.204462	-0.148401	-0.235595	-0.155824	-0.0803365	-0.282272	-0.219782	-0.064904	-0.392062	-0.392062	-0.137346	-0.189816	0	-0.0944911	0.164603	-0.104346	0	-0.231191	0	0.164603	0	0	0	0	0	0	0	-0.0289871	-0.234557	-0.383674	-0.287172	-0.104076	0.0279225	-0.227462	-0.484338	-0.472216	-0.335143	-0.34925	-0.42095	-0.317635
PolyF	18.2	0.267269	0.443741	0	0	0.155999	0.858462	0.486853	0.155999	0.376037	0.394259	0.155645	-0.405361	0.265758	-0.0804472	0.0459823	0.31634	-0.28222	-0.28222	-0.4272	0.100327	0	-0.0944911	2.23672	-0.679642	0	-0.480706	0	2.23672	0	0	0	0	0	0	0	1.88151	1.55839	1.63126	0.997463	1.48945	1.74162	0.506769	-0.524301	-0.471698	0.0469124	0.0496504	-0.0564103	-0.217938
PolyF	38.3	-0.646434	-0.606971	0	0	-0.445243	-1.21072	-1.12327	-0.445243	0.0606682	-0.528528	-0.405681	0.327398	-0.383272	-0.420126	-0.401623	-0.432641	-0.371753	-0.371753	-0.629179	-0.472181	0	-0.0944911	2.23671	-0.682284	0	-1.04919	0	2.23671	0	0	0	0	0	0	0	0.958145	-0.0990073	-0.320552	0.751904	0.0144935	0.0679253	0.647656	-0.294161	-0.471697	-0.79781	-0.815362	-0.955684	-0.983247
PolyF	43.9	-0.0684083	-0.000181998	0	0	0.132779	-0.918996	-0.825571	0.132779	0.211392	0.160015	0.322482	-0.305502	0.319154	-0.195721	-0.183636	0.16716	-0.392062	-0.392062	-0.0322612	0.110686	0	-0.0944911	2.30612	-0.10433	0	-0.488425	0	2.30612	0	0	0	0	0	0	0	1.23168	0.20398	-0.0688665	0.313386	1.57709	0.579749	0.586403	0.633726	1.23053	-0.211592	-0.220562	-0.375309	-0.408448
PolyF	16.3	-1.10203	-1.15936	0	0	-1.15484	-1.06818	-1.00708	-1.15484	-1.53357	-1.3163	-1.23786	1.14411	-1.24835	-0.596181	-0.630715	-1.17272	-0.392062	-0.392062	-1.01597	-1.01878	0	-0.0944911	1.1957	-0.969948	0	-1.32186	0	1.1957	0	0	0	0	0	0	0	0.02262	-0.641017	-0.689736	-0.279547	-0.82472	-0.756496	-0.647702	-0.53211	-0.472216	-1.17023	-1.23521	-1.23401	-1.30915
ES	34.2	-0.00659315	0.180743	0	0	0.133102	-0.333259	-0.241683	0.133102	0.106334	0.214942	0.109876	-0.496098	0.278733	-0.111427	-0.0295855	0.292645	-0.392062	-0.392062	-0.00418878	0.134001	0	-0.0944911	1.26508	-0.0750437	0	-0.195171	0	1.26508	0	0	0	0	0	0	0	0.931874	0.55646	0.561791	0.131119	0.35497	0.592552	0.651601	0.166556	-0.38783	-0.0985493	-0.158074	-0.288686	-0.210697
ES	75.8	1.93395	1.83215	0	0	2.08361	-0.222947	-0.131078	2.08361	0.415671	1.76024	1.62685	-1.78167	1.77746	1.90142	1.68883	1.98148	-0.367658	-0.367658	2.03477	2.08985	0	-0.0944911	1.1957	1.91719	0	1.76495	0	1.1957	0	0	0	0	0	0	0	1.6211	1.42251	1.26065	0.907884	1.27212	1.61692	1.98118	2.29564	2.48133	1.88795	1.88202	1.70157	1.77694
HC	28.7	-0.743296	-0.708684	0	0	-1.00536	-0.364839	-0.274185	-1.00536	-2.08931	-0.830609	-0.799683	0.685745	-0.778131	-0.537997	-0.584079	-0.843474	-0.392062	-0.392062	-0.328468	-0.7416	0	-0.0944911	-0.945812	-0.10168	0	-0.490997	0	-0.945812	0	0	0	0	0	0	0	-1.25777	-1.20863	-1.15217	-1.02322	-0.907245	-0.764564	-0.6481	-0.53211	-0.472216	-0.599777	-0.717751	-0.4386	-0.596648
HC	34.5	-1.09355	-1.15248	0	0	-1.1483	-1.03902	-0.965465	-1.1483	-1.52388	-1.30451	-1.2275	1.13526	-1.23833	-0.594777	-0.629016	-1.16538	-0.392062	-0.392062	-0.619233	-1.01361	0	-0.0944911	-0.945812	-0.389331	0	-0.761093	0	-0.945812	0	0	0	0	0	0	0	-1.4018	-1.38542	-1.29583	-1.15662	-0.969591	-0.763892	-0.6481	-0.53211	-0.472216	-0.971315	-1.00282	-0.869271	-0.862501
HC	24	-0.102867	0.0708368	0	0	-0.534508	0.566848	0.663564	-0.534508	-1.85996	-0.0589345	-0.229884	-0.141406	-0.0832288	-0.339024	-0.340313	-0.164443	-0.392062	-0.392062	0.239473	-0.194996	0	-0.0944911	-0.935905	0.452313	0	0.0491986	0	-0.935905	0	0	0	0	0	0	0	-0.945302	-0.83373	-0.916677	-0.735158	-0.499548	-0.56157	-0.6481	-0.53211	-0.472216	0.137169	-0.154016	0.348504	0.0188024
HC	95	1.35678	1.2369	0	0	1.56924	-0.648601	-0.549157	1.56924	0.425569	1.39098	1.86231	-1.25854	1.58836	0.576816	0.378405	1.25529	-0.367675	-0.367675	2.07373	1.55361	0	-0.0944911	-0.935904	2.25012	0	1.78553	0	-0.935904	0	0	0	0	0	0	0	-0.508975	-0.310469	-0.402894	-0.0797362	0.32531	0.584469	0.772589	0.903342	0.91783	1.53394	1.65133	1.59832	1.73632
HC	65.5	-0.0629031	-0.00183542	0	0	0.151909	-0.944991	-0.844882	0.151909	0.257019	0.173369	0.341825	-0.319605	0.336538	-0.191896	-0.17843	0.181333	-0.392062	-0.392062	0.576424	0.12105	0	-0.0944911	-0.945812	0.785227	0	0.365596	0	-0.945812	0	0	0	0	0	0	0	-1.04194	-0.953949	-0.926846	-0.66924	-0.357736	-0.168681	-0.120405	-0.125122	-0.236139	0.0810857	0.161793	0.144219	0.289093
ALET	54.1	-0.598244	-0.444817	0	0	-0.581442	-0.402186	-0.323189	-0.581442	-0.795959	-0.48421	-0.565573	0.177499	-0.428464	-0.410797	-0.38014	-0.407594	-0.351379	-0.351379	-0.457091	-0.467008	0	-0.0944911	1.25516	-0.43194	0	-0.789387	0	1.25516	0	0	0	0	0	0	0	0.47207	0.141747	0.190023	-0.336035	-0.383738	-0.595858	-0.60194	-0.53211	-0.472216	-0.619934	-0.712685	-0.79604	-0.740267
ALET	33.9	-0.372791	-0.3132	0	0	-0.196467	-1.09171	-0.991266	-0.196467	-0.0313213	-0.180499	-0.0434636	-0.00747591	-0.0237298	-0.316401	-0.294557	-0.125173	-0.392062	-0.392062	0.051076	-0.189806	0	-0.0944911	0.144767	0.172665	0	-0.226034	0	0.144767	0	0	0	0	0	0	0	-0.522567	-0.829745	-0.832004	-0.562896	-0.235185	-0.0376076	0.0296234	0.0406972	-0.206632	-0.333379	-0.242842	-0.333303	-0.178773
ALKE	19.1	0.499706	0.543063	0	0	0.508025	0.936954	1.02324	0.508025	0.832959	0.6417	0.617214	-0.521924	0.583028	-0.037139	-0.0024319	0.450483	2.2889	2.2889	-0.515061	0.361968	0	-0.0944911	0.0952147	-0.943316	0	0.334722	0	0.0952147	0	0	0	0	0	0	0	1.37948	1.64365	1.67359	1.765	1.54842	1.71137	1.28834	0.298848	-0.472216	0.153814	0.0746466	-0.170216	-0.252485
ALET	9.8	-0.869083	-0.969059	0	0	-0.874612	0.369585	-0.398223	-0.874612	0.707619	-0.996686	-1.03141	1.35526	-1.16816	-0.553971	-0.498572	-1.02913	-0.392062	-0.392062	-1.00872	-1.0136	0	-0.0944911	0.144767	-0.961959	0	-1.04405	0	0.144767	0	0	0	0	0	0	0	-0.615466	-0.72856	-0.522478	-0.793718	-1.02307	-0.7649	-0.6481	-0.53211	-0.472216	-0.888066	-0.70221	-0.717122	-0.783531
EPOX	10.2	-0.613356	-0.573377	0	0	-0.541685	0.68671	0.0786475	-0.541685	1.01587	-0.560072	-0.686219	0.730905	-0.717314	-0.453284	-0.360842	-0.610555	1.82106	1.82106	-1.0984	-0.720879	0	-0.0944911	0.124939	-1.24428	0	-0.748232	0	0.124939	0	0	0	0	0	0	0	0.235618	0.586297	0.657785	-0.706019	-0.803643	-0.757505	-0.6481	-0.53211	-0.472216	-0.770652	-0.749167	-0.905789	-1.04413
ALET	18.8	0.860629	0.800625	0	0	0.340308	2.98004	3.04986	0.340308	0.145025	0.883426	0.741129	-0.412677	0.601675	-0.0893784	-0.091288	0.378367	-0.229348	-0.229348	0.20958	0.346422	0	9.80656	0.0753617	0.13004	0	0.324436	0	0.0753617	0	0	0	0	0	0	0	0.503983	1.33695	1.77907	0.968015	-0.596131	-0.756837	-0.645714	-0.53211	-0.472216	1.21147	1.29466	1.87949	1.66229
ES	20.7	-0.0174064	0.196099	0	0	0.115235	-0.152456	-0.061287	0.115235	0.0866802	0.20379	0.0586382	-0.505912	0.252491	-0.139122	-0.0750238	0.252714	-0.343268	-0.343268	-0.0349876	0.118448	0	-0.0944911	1.25517	-0.112329	0	-0.208045	0	1.25517	0	0	0	0	0	0	0	0.944528	0.695993	0.832192	0.526572	0.738795	0.290722	-0.271643	-0.334593	-0.417339	-0.112579	-0.17362	-0.325005	-0.261704
HC	52.6	-0.565285	-0.503872	0	0	-0.596844	-0.762004	-0.662306	-0.596844	-0.882435	-0.492121	-0.472983	0.25774	-0.399672	-0.413072	-0.384297	-0.412511	-0.392062	-0.392062	-0.041328	-0.469595	0	-0.0944911	-0.945812	0.180643	0	-0.220901	0	-0.945812	0	0	0	0	0	0	0	-1.21038	-1.15576	-1.11285	-0.908735	-0.643801	-0.519895	-0.565326	-0.531651	-0.472216	-0.426277	-0.448893	-0.328449	-0.30316
[truncated: 1,778 more columns]

## Sheet: category
category						原：	category
ALET							Acyclic ethers
ALET							Acyclic ethers
ALET							Alcohols
ALET							Alcohols
ALET							Alcohols
HC							Alkenes
HC							Alkenes
AROM							Aromatics
AROM							Aromatics
AROM							Aromatics
ALKE							Cyclic ketone
CHC							Cycloalkanes
CHC							Cycloalkanes
CHC							Cycloalkanes
CHC							Cycloalkanes
EPOX							Furans
ALKE							Ketones
PolyF							Polyfunctionals
PolyF							Polyfunctionals
PolyF							Polyfunctionals
PolyF							Polyfunctionals
ES							Saturated esters
ES							Saturated esters
HC							iso-Alkanes
HC							iso-Alkanes
HC							iso-Alkanes
HC							n-Alkanes
HC							n-Alkanes
ALET							Acyclic ethers
ALET							Alcohols
ALKE							Aldehydes
ALET							Alcohols
EPOX							Furans
ALET							Other cyclic ethers
ES							Saturated esters
HC							iso-Alkanes
