# Supplementary material for: LG-Transformer: learned-graph transformer framework enabling diverse physicochemical properties prediction toward fuel design
Source: Nat Commun. 2026 Jun 3;17:7137. doi: 10.1038/s41467-026-73853-z (PMC13396237; doi:10.1038/s41467-026-73853-z)
Supplement: Supplementary file 5 — Source data for Supplementary Figures 1-3 [file 41467_2026_73853_MOESM5_ESM.zip › test_data/test_fused_features_EOV4.xlsx]

## Sheet: original
category	label	ABC	ABCGG	nAcid	nBase	SpAbs_A	SpMax_A	SpDiam_A	SpAD_A	SpMAD_A	LogEE_A	VE1_A	VE2_A	VE3_A	VR1_A	VR2_A	VR3_A	nAromAtom	nAromBond	nAtom	nHeavyAtom	nSpiro	nBridgehead	nHetero	nH	nB	nC	nN	nO	nS	nP	nF	nCl	nBr	nI	nX	ATS0dv	ATS1dv	ATS2dv	ATS3dv	ATS4dv	ATS5dv	ATS6dv	ATS7dv	ATS8dv	ATS0d	ATS1d	ATS2d	ATS3d
Acyclic ethers	36.85	4.24264	4.53095	0	0	8.05468	1.84776	3.69552	8.05468	1.15067	2.73919	2.51367	0.359096	0.565069	16.7999	2.39999	2.4647	0	0	21	7	0	0	1	14	0	6	0	1	0	0	0	0	0	0	0	54	32	24	20	16	8	1	0	0	36	42	68	66
Acyclic ethers	51.04	6.36396	6.00779	0	0	11.3846	2.14896	4.29792	11.3846	1.26496	3.08002	2.82437	0.313819	0.932924	30.6717	3.40797	3.31798	6	6	19	9	0	0	1	10	0	8	0	1	0	0	0	0	0	0	0	102	98	110	82	36	12	3	0	0	48	57	82	81
Acyclic ethers	46.9	5.65685	5.42766	0	0	10.4243	2.13578	4.27156	10.4243	1.30304	2.96934	2.718	0.33975	0.776754	23.561	2.94512	2.93645	6	6	16	8	0	0	1	8	0	7	0	1	0	0	0	0	0	0	0	98	90	100	72	24	3	0	0	0	42	49	70	65
Acyclic ethers	30.1	2.12132	2.3401	0	0	4.47214	1.61803	3.23607	4.47214	1.11803	2.15591	1.9465	0.486625	-0.250259	5.89199	1.473	0.857304	0	0	12	4	0	0	1	8	0	3	0	1	0	0	0	0	0	0	0	42	20	8	1	0	0	0	0	0	18	18	29	21
Acyclic ethers	27.6	2.82843	3.14626	0	0	5.4641	1.73205	3.4641	5.4641	1.09282	2.39017	2.1547	0.43094	0.0745046	8.98672	1.79734	1.5026	0	0	15	5	0	0	1	10	0	4	0	1	0	0	0	0	0	0	0	46	24	16	8	1	0	0	0	0	24	26	42	34
Alcohols	54.21	3.75431	4.05705	0	0	6.15537	1.90211	3.80423	6.15537	1.02589	2.5951	2.31281	0.385469	0.327638	12.3912	2.06519	2.00616	0	0	18	6	0	0	1	12	0	5	0	1	0	0	0	0	0	0	0	44	30	25	15	6	0	0	0	0	32	36	59	55
Alcohols	132	8.48528	7.71801	0	0	15.7505	1.94986	3.89971	15.7505	1.21158	3.37252	3.35453	0.258041	1.47268	52.0921	4.00709	4.21538	0	0	37	13	0	0	2	24	0	11	0	2	0	0	0	0	0	0	0	94	60	56	52	48	44	40	36	32	70	90	139	160
Alcohols	104.9	6.36396	6.25464	0	0	12.0533	1.91899	3.83797	12.0533	1.20533	3.10518	2.96569	0.296569	1.08711	32.3255	3.23255	3.47586	0	0	28	10	0	0	2	18	0	8	0	2	0	0	0	0	0	0	0	82	48	44	40	36	32	28	24	20	52	66	100	112
Alcohols	85.8	7.77817	7.25243	0	0	14.5925	1.94188	3.88377	14.5925	1.21604	3.2911	3.23032	0.269194	1.3549	45.051	3.75425	3.99012	0	0	36	12	0	0	1	24	0	11	0	1	0	0	0	0	0	0	0	66	48	44	40	36	32	28	24	20	66	84	133	152
Alcohols	61.71	5.87563	5.56604	0	0	9.43115	2.17533	4.35066	9.43115	1.17889	2.97974	2.73673	0.342092	0.783622	22.2878	2.78598	2.8809	6	6	16	8	0	0	1	8	0	7	0	1	0	0	0	0	0	0	0	94	90	103	75	23	0	0	0	0	44	50	76	66
Alcohols	58.5	5.83519	5.60621	0	0	9.95396	2.19353	4.38705	9.95396	1.24424	2.98024	2.72191	0.340239	0.778191	22.4579	2.80724	2.8885	6	6	16	8	0	0	1	8	0	7	0	1	0	0	0	0	0	0	0	94	91	108	74	18	0	0	0	0	44	51	75	70
Alcohols	51.8	4.01229	4.28482	0	0	5.81863	2.07431	4.14863	5.81863	0.969771	2.62636	2.2855	0.380917	0.315759	11.6374	1.93956	1.9434	0	0	18	6	0	0	1	12	0	5	0	1	0	0	0	0	0	0	0	48	30	29	15	0	0	0	0	0	36	36	71	51
Alcohols	54	3.64492	4.0975	0	0	6.89898	1.93185	3.8637	6.89898	1.14983	2.5958	2.3008	0.383466	0.322429	12.2612	2.04353	1.99561	0	0	18	6	0	0	1	12	0	5	0	1	0	0	0	0	0	0	0	44	31	30	14	1	0	0	0	0	32	37	58	59
Alcohols	59.4	4.35203	4.79832	0	0	7.87846	1.96962	3.93923	7.87846	1.12549	2.75284	2.45839	0.351198	0.54283	16.7387	2.39125	2.46105	0	0	21	7	0	0	1	14	0	6	0	1	0	0	0	0	0	0	0	48	31	31	24	13	5	0	0	0	38	45	74	75
Alcohols	47.45	2.12132	2.3401	0	0	4.47214	1.61803	3.23607	4.47214	1.11803	2.15591	1.9465	0.486625	-0.250259	5.89199	1.473	0.857304	0	0	12	4	0	0	1	8	0	3	0	1	0	0	0	0	0	0	0	34	16	12	5	0	0	0	0	0	18	20	29	25
Alcohols	69.5	5.65685	5.42766	0	0	10.4243	2.13578	4.27156	10.4243	1.30304	2.96934	2.718	0.33975	0.776754	23.561	2.94512	2.93645	6	6	16	8	0	0	1	8	0	7	0	1	0	0	0	0	0	0	0	90	78	92	72	36	15	0	0	0	42	51	72	69
Alcohols	59.82	5.27792	5.65522	0	0	8.56519	2.04208	4.08416	8.56519	1.07065	2.89977	2.63932	0.329915	0.747377	19.9377	2.49221	2.76947	0	0	24	8	0	0	1	16	0	7	0	1	0	0	0	0	0	0	0	54	41	41	34	17	2	0	0	0	46	53	92	91
Alcohols	60.47	4.46142	4.73671	0	0	7.72741	1.93185	3.8637	7.72741	1.10392	2.75223	2.48138	0.354483	0.55214	16.8195	2.40279	2.46586	0	0	21	7	0	0	1	14	0	6	0	1	0	0	0	0	0	0	0	48	30	25	20	19	10	0	0	0	38	44	74	72
Alcohols	163	12.0208	9.80176	0	0	22.2191	1.97272	3.94545	22.2191	1.2344	3.70253	3.91544	0.217525	1.95272	93.7194	5.20663	5.12809	0	0	52	18	0	0	2	34	0	16	0	2	0	0	0	0	0	0	0	114	80	76	72	68	64	60	56	52	100	130	204	240
Alkenes	30.5	3.53553	3.86973	0	0	6.98792	1.80194	3.60388	6.98792	1.16465	2.57983	2.3419	0.390316	0.340135	12.6289	2.10481	2.02516	0	0	16	6	0	0	0	10	0	6	0	0	0	0	0	0	0	0	0	34	28	20	17	12	4	0	0	0	28	32	46	44
Alkenes	22.6	1.41421	1.41421	0	0	2.82843	1.41421	2.82843	2.82843	0.942809	1.84946	1.70711	0.569036	-0.669173	3.36359	1.1212	0.00903476	0	0	7	3	0	0	0	4	0	3	0	0	0	0	0	0	0	0	0	24	16	4	0	0	0	0	0	0	10	8	11	4
Alkenes	25.2	2.82843	3.14626	0	0	5.4641	1.73205	3.4641	5.4641	1.09282	2.39017	2.1547	0.43094	0.0745046	8.98672	1.79734	1.5026	0	0	13	5	0	0	0	8	0	5	0	0	0	0	0	0	0	0	0	30	24	17	12	4	0	0	0	0	22	24	33	28
Alkenes	39.3	5.16853	5.36185	0	0	8.76257	1.94986	3.89971	8.76257	1.09532	2.88799	2.63927	0.329909	0.747359	21.8817	2.73522	2.86251	0	0	24	8	0	0	0	16	0	8	0	0	0	0	0	0	0	0	0	38	34	26	20	16	10	3	0	0	44	50	85	83
Alkenes	31.13	3.64492	4.0975	0	0	6.89898	1.93185	3.8637	6.89898	1.14983	2.5958	2.3008	0.383466	0.322429	12.2612	2.04353	1.99561	0	0	18	6	0	0	0	12	0	6	0	0	0	0	0	0	0	0	0	30	28	20	8	1	0	0	0	0	32	35	57	56
Alkenes	32.09	4.87657	5.20985	0	0	6.60272	2.17533	4.35066	6.60272	0.943246	2.79278	2.45369	0.350527	0.540918	14.7303	2.10433	2.33323	0	0	21	7	0	0	0	14	0	7	0	0	0	0	0	0	0	0	0	40	40	29	9	0	0	0	0	0	44	44	85	76
Alkenes	38.9	5.16853	5.36185	0	0	8.76257	1.94986	3.89971	8.76257	1.09532	2.88799	2.63927	0.329909	0.747359	21.8817	2.73522	2.86251	0	0	24	8	0	0	0	16	0	8	0	0	0	0	0	0	0	0	0	38	35	29	22	14	7	2	0	0	44	50	84	81
Alkenes	35.6	4.53037	5.00409	0	0	7.66299	2.05288	4.10576	7.66299	1.09471	2.76632	2.45983	0.351405	0.543418	15.7116	2.24452	2.39773	0	0	21	7	0	0	0	14	0	7	0	0	0	0	0	0	0	0	0	40	38	27	11	2	0	0	0	0	40	42	75	72
Alkenes	22.16	2.12132	2.3401	0	0	4.47214	1.61803	3.23607	4.47214	1.11803	2.15591	1.9465	0.486625	-0.250259	5.89199	1.473	0.857304	0	0	12	4	0	0	0	8	0	4	0	0	0	0	0	0	0	0	0	20	15	6	1	0	0	0	0	0	18	18	28	22
Alkenes	34.7	4.35203	4.79832	0	0	7.87846	1.96962	3.93923	7.87846	1.12549	2.75284	2.45839	0.351198	0.54283	16.7387	2.39125	2.46105	0	0	21	7	0	0	0	14	0	7	0	0	0	0	0	0	0	0	0	34	32	26	16	6	1	0	0	0	38	43	71	71
Alkenes	34.19	4.6802	4.94248	0	0	6.82843	2	4	6.82843	0.97549	2.76511	2.5	0.357143	0.559616	15.3137	2.18767	2.37207	0	0	21	7	0	0	0	14	0	7	0	0	0	0	0	0	0	0	0	38	35	26	14	4	0	0	0	0	40	41	77	62
Alkenes	20.6	2.44949	2.44949	0	0	3.4641	1.73205	3.4641	3.4641	0.866025	2.17806	1.93185	0.482963	-0.257812	5.58363	1.39591	0.803548	0	0	12	4	0	0	0	8	0	4	0	0	0	0	0	0	0	0	0	22	16	5	0	0	0	0	0	0	20	17	34	16
Alkenes	38.9	5.16853	5.36185	0	0	8.76257	1.94986	3.89971	8.76257	1.09532	2.88799	2.63927	0.329909	0.747359	21.8817	2.73522	2.86251	0	0	24	8	0	0	0	16	0	8	0	0	0	0	0	0	0	0	0	38	36	30	21	13	7	2	0	0	44	50	83	81
Alkenes	37.2	5.38731	5.58056	0	0	8.47214	2	4	8.47214	1.05902	2.89923	2.68328	0.33541	0.763897	19.3573	2.41966	2.73993	0	0	24	8	0	0	0	16	0	8	0	0	0	0	0	0	0	0	0	40	39	32	21	12	4	0	0	0	46	50	88	82
Alkenes	36.27	4.24264	4.53095	0	0	8.05468	1.84776	3.69552	8.05468	1.15067	2.73919	2.51367	0.359096	0.565069	16.7999	2.39999	2.4647	0	0	21	7	0	0	0	14	0	7	0	0	0	0	0	0	0	0	0	32	28	21	16	11	5	1	0	0	36	42	66	67
Alkenes	22.1	2.12132	2.3401	0	0	4.47214	1.61803	3.23607	4.47214	1.11803	2.15591	1.9465	0.486625	-0.250259	5.89199	1.473	0.857304	0	0	12	4	0	0	0	8	0	4	0	0	0	0	0	0	0	0	0	20	15	6	1	0	0	0	0	0	18	18	28	22
Alkenes	34.7	4.46142	4.73671	0	0	7.72741	1.93185	3.8637	7.72741	1.10392	2.75223	2.48138	0.354483	0.55214	16.8195	2.40279	2.46586	0	0	21	7	0	0	0	14	0	7	0	0	0	0	0	0	0	0	0	34	30	23	17	9	2	0	0	0	38	42	72	66
Alkenes	45.5	5.65685	5.71548	0	0	10.6275	1.90211	3.80423	10.6275	1.18083	2.99741	2.8236	0.313733	0.932651	26.6628	2.96253	3.17791	0	0	27	9	0	0	0	18	0	9	0	0	0	0	0	0	0	0	0	38	34	28	24	20	16	12	7	2	48	59	93	102
Alkenes	32.56	4.7194	5.00409	0	0	6.72057	2.101	4.20201	6.72057	0.960081	2.77903	2.42522	0.34646	0.529248	16.7776	2.39681	2.46337	0	0	21	7	0	0	0	14	0	7	0	0	0	0	0	0	0	0	0	38	36	27	13	3	0	0	0	0	42	42	82	64
Alkynes	23.35	2.12132	2.3401	0	0	4.47214	1.61803	3.23607	4.47214	1.11803	2.15591	1.9465	0.486625	-0.250259	5.89199	1.473	0.857304	0	0	10	4	0	0	0	6	0	4	0	0	0	0	0	0	0	0	0	30	22	10	3	0	0	0	0	0	16	16	22	17
Aromatics	42.4	5.87563	5.52587	0	0	9.92478	2.17009	4.34017	9.92478	1.2406	2.97973	2.74204	0.342755	0.785559	22.2278	2.77848	2.8782	6	6	18	8	0	0	0	10	0	8	0	0	0	0	0	0	0	0	0	70	74	78	46	8	1	0	0	0	46	52	84	75
Aromatics	46.4	6.36396	6.00779	0	0	11.3846	2.14896	4.29792	11.3846	1.26496	3.08002	2.82437	0.313819	0.932924	30.6717	3.40797	3.31798	6	6	19	9	0	0	0	10	0	9	0	0	0	0	0	0	0	0	0	80	84	93	70	33	15	3	0	0	48	57	83	81
Aromatics	60.4	8.48528	7.54122	0	0	15.459	2.15765	4.31529	15.459	1.28825	3.35332	3.03322	0.252768	1.29195	77.332	6.44433	4.53043	6	6	30	12	0	0	0	18	0	12	0	0	0	0	0	0	0	0	0	82	86	94	72	44	40	34	24	12	68	85	132	144
Aromatics	50.6	7.31836	7.06919	0	0	11.9458	2.26718	4.53437	11.9458	1.19458	3.19767	2.96474	0.296474	1.08679	32.3671	3.23671	3.47714	6	6	24	10	0	0	0	14	0	10	0	0	0	0	0	0	0	0	0	80	89	103	74	26	6	0	0	0	60	71	118	122
Aromatics	46.6	6.47335	6.19159	0	0	11.1421	2.20012	4.40024	11.1421	1.23801	3.08978	2.85032	0.316702	0.94207	28.0798	3.11997	3.22969	6	6	21	9	0	0	0	12	0	9	0	0	0	0	0	0	0	0	0	74	80	89	60	18	4	0	0	0	52	61	98	96
Aromatics	46.3	6.36396	6.00779	0	0	11.3846	2.14896	4.29792	11.3846	1.26496	3.08002	2.82437	0.313819	0.932924	30.6717	3.40797	3.31798	6	6	19	9	0	0	0	10	0	9	0	0	0	0	0	0	0	0	0	78	80	88	68	36	21	6	0	0	48	58	85	84
Aromatics	52.4	7.28985	6.97631	0	0	11.8494	2.25524	4.51049	11.8494	1.18494	3.19726	2.97104	0.297104	1.08891	33.0091	3.30091	3.49678	6	6	24	10	0	0	0	14	0	10	0	0	0	0	0	0	0	0	0	82	90	103	74	25	5	0	0	0	60	69	118	113
Aromatics	100.3	14.8492	11.1744	0	0	26.7963	2.15846	4.31693	26.7963	1.27601	3.89414	3.16228	0.150585	1.89323	2321.92	110.568	8.49209	6	6	57	21	0	0	0	36	0	21	0	0	0	0	0	0	0	0	0	118	122	130	108	80	76	72	68	64	122	157	249	288
Aromatics	51.1	7.73773	6.63476	0	0	13.6832	2.30278	4.60555	13.6832	1.36832	3.24941	3.04781	0.304781	1.11442	36.7686	3.67686	3.60464	6	6	22	10	0	0	0	12	0	10	0	0	0	0	0	0	0	0	0	84	95	118	89	36	12	0	0	0	62	81	130	143
Aromatics	38.01	5.05914	4.78585	0	0	8.72057	2.101	4.20201	8.72057	1.2458	2.8443	2.59417	0.370595	0.59659	18.4116	2.63023	2.55631	6	6	15	7	0	0	0	8	0	7	0	0	0	0	0	0	0	0	0	62	64	66	36	3	0	0	0	0	38	44	66	58
Aromatics	52.1	7.18046	6.75377	0	0	12.0984	2.20893	4.41787	12.0984	1.20984	3.1885	2.94202	0.294202	1.07909	36.6549	3.66549	3.60155	6	6	24	10	0	0	0	14	0	10	0	0	0	0	0	0	0	0	0	78	84	95	70	31	15	4	0	0	58	69	112	112
Carboxylic acids	32.14	3.04721	3.30518	1	0	5.22625	1.84776	3.69552	5.22625	1.04525	2.40858	2.13099	0.426197	0.0634378	8.62987	1.72597	1.46208	0	0	11	5	0	0	2	6	0	3	0	2	0	0	0	0	0	0	0	82	54	56	11	0	0	0	0	0	22	22	29	24
Cyclic alkenes	37.5	5.05914	4.78585	0	0	8.72057	2.101	4.20201	8.72057	1.2458	2.8443	2.59417	0.370595	0.59659	18.4116	2.63023	2.55631	0	0	19	7	0	0	0	12	0	7	0	0	0	0	0	0	0	0	0	42	42	41	22	2	0	0	0	0	42	52	87	87
Cyclic alkenes	36.5	4.94975	5.15551	0	0	8.91737	2.15154	4.09639	8.91737	1.27391	2.84962	2.53437	0.362053	0.573272	19.3723	2.76747	2.60717	0	0	19	7	0	0	0	12	0	7	0	0	0	0	0	0	0	0	0	40	42	46	15	5	0	0	0	0	42	54	88	85
Cycloalkanes	31.64	4.35203	4.42996	0	0	7.46588	2.11491	3.97571	7.46588	1.24431	2.70751	2.39923	0.399872	0.364323	14.5163	2.41938	2.16445	0	0	18	6	0	0	0	12	0	6	0	0	0	0	0	0	0	0	0	26	27	28	4	0	0	0	0	0	38	49	85	79
Cycloalkanes	45.89	6.36396	6.39327	0	0	11.4345	2.17009	4.17009	11.4345	1.2705	3.08378	2.73366	0.30374	0.90028	36.7118	4.07909	3.49774	0	0	27	9	0	0	0	18	0	9	0	0	0	0	0	0	0	0	0	38	40	44	24	19	12	4	0	0	56	74	126	136
Cycloalkanes	34.3	5.16853	5.23996	0	0	8.31842	2.19869	4.11092	8.31842	1.18835	2.8615	2.54953	0.364218	0.579234	18.1904	2.59862	2.54422	0	0	21	7	0	0	0	14	0	7	0	0	0	0	0	0	0	0	0	32	34	37	10	1	0	0	0	0	46	58	106	98
Cycloalkanes	39.7	5.83519	5.60621	0	0	9.95396	2.19353	4.38705	9.95396	1.24424	2.98024	2.72191	0.340239	0.778191	22.4579	2.80724	2.8885	0	0	24	8	0	0	0	16	0	8	0	0	0	0	0	0	0	0	0	36	39	42	25	4	0	0	0	0	52	67	118	132
Cycloalkanes	37.9	5.87563	5.52587	0	0	9.92478	2.17009	4.34017	9.92478	1.2406	2.97973	2.74204	0.342755	0.785559	22.2278	2.77848	2.8782	0	0	24	8	0	0	0	16	0	8	0	0	0	0	0	0	0	0	0	36	38	40	25	6	1	0	0	0	52	66	118	127
Cycloalkanes	44.02	6.5423	6.2361	0	0	11.19	2.19399	4.38799	11.19	1.24333	3.08977	2.85639	0.317376	0.944197	27.6091	3.06768	3.21279	0	0	27	9	0	0	0	18	0	9	0	0	0	0	0	0	0	0	0	40	43	47	34	14	4	0	0	0	58	75	132	151
Furans	31.99	3.53553	3.53553	0	0	6.47214	2	3.61803	6.47214	1.29443	2.52542	2.23607	0.447214	0.111572	11.1803	2.23607	1.72101	0	0	13	5	0	0	1	8	0	4	0	1	0	0	0	0	0	0	0	52	36	36	0	0	0	0	0	0	28	36	56	44
Ketones	30.99	2.44949	2.44949	0	0	3.4641	1.73205	3.4641	3.4641	0.866025	2.17806	1.93185	0.482963	-0.257812	5.58363	1.39591	0.803548	0	0	10	4	0	0	1	6	0	3	0	1	0	0	0	0	0	0	0	54	32	13	0	0	0	0	0	0	18	15	27	12
Ketones	39.79	4.53037	5.00409	0	0	7.66299	2.05288	4.10576	7.66299	1.09471	2.76632	2.45983	0.351405	0.543418	15.7116	2.24452	2.39773	0	0	19	7	0	0	1	12	0	6	0	1	0	0	0	0	0	0	0	68	52	49	25	2	0	0	0	0	38	42	68	66
Ketones	50.92	6.91091	7.10317	0	0	10.1847	2.101	4.20201	10.1847	1.01847	3.13256	2.93072	0.293072	1.07525	29.0127	2.90127	3.36773	0	0	28	10	0	0	1	18	0	9	0	1	0	0	0	0	0	0	0	82	64	62	64	41	12	4	0	0	58	65	118	108
Other cyclic ethers	24.75	2.12132	0	0	0	4	2	3	4	1.33333	2.211	1.73205	0.57735	-0.654667	5.19615	1.73205	0.443946	0	0	7	3	0	0	1	4	0	2	0	1	0	0	0	0	0	0	0	44	28	0	0	0	0	0	0	0	16	20	18	4
Polyfunctionals	53.6	4.94975	5.15551	0	0	8.91737	2.15154	4.09639	8.91737	1.27391	2.84962	2.53437	0.362053	0.573272	19.3723	2.76747	2.60717	5	5	13	7	0	0	2	6	0	5	0	2	0	0	0	0	0	0	0	108	90	107	57	30	0	0	0	0	36	43	59	43
Polyfunctionals	49.2	5.23748	5.6753	0	0	8.64705	2.07431	4.14863	8.64705	1.08088	2.90031	2.59179	0.323974	0.729207	21.2985	2.66231	2.83549	0	0	18	8	0	0	3	10	0	5	0	3	0	0	0	0	0	0	0	128	92	115	94	21	6	0	0	0	40	44	62	58
Saturated esters	56.41	7.18046	7.10197	0	0	13.0459	2.01076	4.02151	13.0459	1.18599	3.21106	2.97795	0.270723	1.18655	44.7491	4.0681	3.89638	0	0	29	11	0	0	2	18	0	9	0	2	0	0	0	0	0	0	0	114	84	90	54	44	40	36	30	14	58	69	107	116
Saturated esters	44.5	6.87047	7.09151	0	0	10.9157	2.10672	4.21345	10.9157	1.09157	3.13297	2.90646	0.290646	1.06693	30.0904	3.00904	3.40421	0	0	26	10	0	0	2	16	0	8	0	2	0	0	0	0	0	0	0	114	90	112	66	39	24	4	0	0	56	62	103	98
Saturated esters	37.53	3.53553	3.86973	0	0	6.98792	1.80194	3.60388	6.98792	1.16465	2.57983	2.3419	0.390316	0.340135	12.6289	2.10481	2.02516	0	0	14	6	0	0	2	8	0	4	0	2	0	0	0	0	0	0	0	90	54	56	24	15	6	0	0	0	26	29	40	36
Saturated esters	35.85	3.64492	4.0975	0	0	6.89898	1.93185	3.8637	6.89898	1.14983	2.5958	2.3008	0.383466	0.322429	12.2612	2.04353	1.99561	0	0	14	6	0	0	2	8	0	4	0	2	0	0	0	0	0	0	0	94	64	68	20	1	0	0	0	0	28	29	41	36
Saturated esters	44.3	5.76624	6.05928	0	0	10.384	2.01532	4.03063	10.384	1.15378	3.00798	2.72836	0.303152	0.898342	28.0813	3.12015	3.22974	0	0	23	9	0	0	2	14	0	7	0	2	0	0	0	0	0	0	0	106	80	92	58	36	14	4	1	0	46	53	80	81
Saturated esters	78.1	9.41117	8.8804	0	0	16.8924	2.0385	4.07699	16.8924	1.2066	3.46125	3.56924	0.254946	1.60882	49.9932	3.57094	4.24836	0	0	32	14	0	0	4	18	0	10	0	4	0	0	0	0	0	0	0	202	144	160	92	76	72	68	68	100	72	84	126	136
Saturated esters	39.28	4.35203	4.79832	0	0	7.87846	1.96962	3.93923	7.87846	1.12549	2.75284	2.45839	0.351198	0.54283	16.7387	2.39125	2.46105	0	0	17	7	0	0	2	10	0	5	0	2	0	0	0	0	0	0	0	98	68	74	36	14	1	0	0	0	34	37	55	51
Saturated esters	61.44	6.80152	6.72605	0	0	10.9879	2	4	10.9879	1.09879	3.12321	3.02372	0.302372	1.10649	28.1954	2.81954	3.33916	0	0	20	10	0	0	4	10	0	6	0	4	0	0	0	0	0	0	0	186	132	136	80	76	100	56	49	0	48	50	72	66
Saturated esters	28.35	2.12132	2.3401	0	0	4.47214	1.61803	3.23607	4.47214	1.11803	2.15591	1.9465	0.486625	-0.250259	5.89199	1.473	0.857304	0	0	8	4	0	0	2	4	0	2	0	2	0	0	0	0	0	0	0	82	42	39	6	0	0	0	0	0	14	13	16	8
Saturated esters	49.1	5.76624	6.02728	0	0	10.4721	2	4	10.4721	1.16357	3.00797	2.73861	0.30429	0.902091	28.5209	3.16899	3.24528	0	0	23	9	0	0	2	14	0	7	0	2	0	0	0	0	0	0	0	106	80	90	50	32	22	10	1	0	46	53	79	82
iso-Alkanes	34.26	4.53037	5.00409	0	0	7.66299	2.05288	4.10576	7.66299	1.09471	2.76632	2.45983	0.351405	0.543418	15.7116	2.24452	2.39773	0	0	23	7	0	0	0	16	0	7	0	0	0	0	0	0	0	0	0	26	26	21	10	2	0	0	0	0	42	48	86	90
iso-Alkanes	37.99	5.10867	5.8246	0	0	9.2915	2.1889	4.3778	9.2915	1.16144	2.91355	2.55993	0.319991	0.716834	20.3919	2.54899	2.79199	0	0	26	8	0	0	0	18	0	8	0	0	0	0	0	0	0	0	0	32	34	30	15	3	0	0	0	0	50	58	105	117
iso-Alkanes	32.42	4.7194	5.00409	0	0	6.72057	2.101	4.20201	6.72057	0.960081	2.77903	2.42522	0.34646	0.529248	16.7776	2.39681	2.46337	0	0	23	7	0	0	0	16	0	7	0	0	0	0	0	0	0	0	0	28	26	19	10	3	0	0	0	0	44	46	93	78
iso-Alkanes	40.7	6.243	6.56739	0	0	9.12791	2.16786	4.33573	9.12791	1.01421	3.03859	2.74212	0.30468	0.903371	25.2551	2.80613	3.12367	0	0	29	9	0	0	0	20	0	9	0	0	0	0	0	0	0	0	0	38	37	32	24	13	3	0	0	0	58	63	127	117
iso-Alkanes	43.6	5.94458	6.28759	0	0	10.1751	2.08397	4.16794	10.1751	1.13056	3.01844	2.70584	0.300649	0.890051	28.7471	3.19413	3.25318	0	0	29	9	0	0	0	20	0	9	0	0	0	0	0	0	0	0	0	34	34	30	22	15	8	2	0	0	54	64	113	124
iso-Alkanes	44.5	5.76624	6.05928	0	0	10.384	2.01532	4.03063	10.384	1.15378	3.00798	2.72836	0.303152	0.898342	28.0813	3.12015	3.22974	0	0	29	9	0	0	0	20	0	9	0	0	0	0	0	0	0	0	0	32	31	28	23	16	9	4	1	0	52	63	108	118
iso-Alkanes	41.7	6.072	6.68289	0	0	9.30056	2.23607	4.47214	9.30056	1.0334	3.04003	2.70389	0.300433	0.889332	25.1416	2.79351	3.11916	0	0	29	9	0	0	0	20	0	9	0	0	0	0	0	0	0	0	0	38	40	38	24	7	0	0	0	0	58	66	127	132
iso-Alkanes	37.75	5.41582	5.89401	0	0	8.42429	2.13578	4.27156	8.42429	1.05304	2.91196	2.61804	0.327255	0.739281	19.1314	2.39143	2.72819	0	0	26	8	0	0	0	18	0	8	0	0	0	0	0	0	0	0	0	32	33	29	16	4	0	0	0	0	50	57	106	111
iso-Alkanes	21.8	3.4641	3.4641	0	0	4	2	4	4	0.8	2.44447	2.12132	0.424264	0.0588915	8	1.6	1.38629	0	0	17	5	0	0	0	12	0	5	0	0	0	0	0	0	0	0	0	20	16	6	0	0	0	0	0	0	32	28	66	36
iso-Alkanes	49.91	7.61802	7.64978	0	0	11.8129	2.09218	4.18435	11.8129	1.0739	3.22732	3.06556	0.278687	1.21554	34.9105	3.17368	3.6481	0	0	35	11	0	0	0	24	0	11	0	0	0	0	0	0	0	0	0	44	43	39	34	27	19	12	4	0	68	79	147	151
iso-Alkanes	41.2	6.35671	6.9112	0	0	8.98118	2.33441	4.66883	8.98118	0.997909	3.06119	2.71663	0.301848	0.894031	23.214	2.57933	3.03939	0	0	29	9	0	0	0	20	0	9	0	0	0	0	0	0	0	0	0	42	46	40	18	3	0	0	0	0	62	68	135	144
iso-Alkanes	44.9	5.87563	5.94378	0	0	10.2517	1.96157	3.92314	10.2517	1.13907	3.0075	2.78829	0.30981	0.920069	27.5514	3.06127	3.21069	0	0	29	9	0	0	0	20	0	9	0	0	0	0	0	0	0	0	0	32	30	25	20	16	12	7	2	0	52	62	107	112
n-Alkanes	96.4	12.7279	10.18	0	0	23.4124	1.97538	3.95075	23.4124	1.23223	3.75723	4.01805	0.211477	2.03265	103.276	5.43556	5.27926	0	0	59	19	0	0	0	40	0	19	0	0	0	0	0	0	0	0	0	70	68	64	60	56	52	48	44	40	110	142	231	272
n-Alkanes	71.73	9.19239	8.16491	0	0	17.1335	1.9563	3.91259	17.1335	1.22382	3.44781	3.47415	0.248154	1.58182	59.5725	4.25518	4.42367	0	0	44	14	0	0	0	30	0	14	0	0	0	0	0	0	0	0	0	50	48	44	40	36	32	28	24	20	80	102	166	192
n-Alkanes	14.79	1.41421	1.41421	0	0	2.82843	1.41421	2.82843	2.82843	0.942809	1.84946	1.70711	0.569036	-0.669173	3.36359	1.1212	0.00903476	0	0	11	3	0	0	0	8	0	3	0	0	0	0	0	0	0	0	0	6	4	1	0	0	0	0	0	0	14	14	24	18
Acyclic ethers	40.84	5.87563	6.33909	0	0	10.2908	2.07431	4.14863	10.2908	1.14342	3.01843	2.77078	0.307865	0.913769	25.1332	2.79258	3.11883	0	0	27	9	0	0	1	18	0	8	0	1	0	0	0	0	0	0	0	66	58	55	32	15	6	1	0	0	52	60	101	108
Acyclic ethers	43.2	5.05914	5.45658	0	0	8.82843	2	4	8.82843	1.10355	2.88853	2.59808	0.32476	0.731628	21.9043	2.73804	2.86354	0	0	22	8	0	0	2	14	0	6	0	2	0	0	0	0	0	0	0	92	67	72	34	18	4	1	0	0	42	47	73	73
Alcohols	42.32	1.41421	1.41421	0	0	2.82843	1.41421	2.82843	2.82843	0.942809	1.84946	1.70711	0.569036	-0.669173	3.36359	1.1212	0.00903476	0	0	9	3	0	0	1	6	0	2	0	1	0	0	0	0	0	0	0	30	12	5	0	0	0	0	0	0	12	12	17	12
Alcohols	108.2	12.1302	10.3161	0	0	22.0469	2.05331	4.10662	22.0469	1.22483	3.70777	3.50538	0.194743	1.84208	151.993	8.44406	5.61162	0	0	54	18	0	0	1	36	0	17	0	1	0	0	0	0	0	0	0	92	79	80	76	72	68	63	53	44	104	133	216	253
Alcohols	103.5	10.6066	9.01047	0	0	19.6759	1.96595	3.93189	19.6759	1.22974	3.58326	3.70153	0.231346	1.77875	75.8163	4.73852	4.79832	0	0	48	16	0	0	1	32	0	15	0	1	0	0	0	0	0	0	0	82	64	60	56	52	48	44	40	36	90	116	185	216
Alcohols	133	9.8995	8.59516	0	0	18.3063	1.96157	3.92314	18.3063	1.22042	3.51783	3.58969	0.239313	1.68353	67.4832	4.49888	4.61734	0	0	43	15	0	0	2	28	0	13	0	2	0	0	0	0	0	0	0	102	68	64	60	56	52	48	44	40	82	106	165	192
Aldehydes	33.2	2.82843	3.14626	0	0	5.4641	1.73205	3.4641	5.4641	1.09282	2.39017	2.1547	0.43094	0.0745046	8.98672	1.79734	1.5026	0	0	13	5	0	0	1	8	0	4	0	1	0	0	0	0	0	0	0	54	30	20	15	6	0	0	0	0	22	25	36	32
Alkenes	32.51	3.93265	4.24438	0	0	6	2	4	6	1	2.61085	2.3094	0.3849	0.326163	11.53	1.92167	1.93413	0	0	18	6	0	0	0	12	0	6	0	0	0	0	0	0	0	0	0	36	32	18	4	0	0	0	0	0	34	33	62	52
Alkenes	18.5	1.41421	1.41421	0	0	2.82843	1.41421	2.82843	2.82843	0.942809	1.84946	1.70711	0.569036	-0.669173	3.36359	1.1212	0.00903476	0	0	9	3	0	0	0	6	0	3	0	0	0	0	0	0	0	0	0	14	9	2	0	0	0	0	0	0	12	11	17	10
Alkenes	39.3	5.41582	5.89401	0	0	8.42429	2.13578	4.27156	8.42429	1.05304	2.91196	2.61804	0.327255	0.739281	19.1314	2.39143	2.72819	0	0	24	8	0	0	0	16	0	8	0	0	0	0	0	0	0	0	0	46	46	37	18	4	0	0	0	0	48	51	94	92
Aromatics	46.5	6.47335	6.12758	0	0	11.19	2.19399	4.38799	11.19	1.24333	3.08977	2.85639	0.317376	0.944197	28.0497	3.11663	3.22862	6	6	21	9	0	0	0	12	0	9	0	0	0	0	0	0	0	0	0	74	80	88	58	18	6	1	0	0	52	61	97	96
Cyclic ketone	42.72	4.35203	4.42996	0	0	7.46588	2.11491	3.97571	7.46588	1.24431	2.70751	2.39923	0.399872	0.364323	14.5163	2.41938	2.16445	0	0	14	6	0	0	1	8	0	5	0	1	0	0	0	0	0	0	0	68	52	52	24	0	0	0	0	0	34	43	68	56
Cycloalkanes	38.36	5.83519	5.60621	0	0	9.95396	2.19353	4.38705	9.95396	1.24424	2.98024	2.72191	0.340239	0.778191	22.4579	2.80724	2.8885	0	0	24	8	0	0	0	16	0	8	0	0	0	0	0	0	0	0	0	36	39	42	25	4	0	0	0	0	52	67	118	132
Cycloalkanes	38.26	5.87563	5.56604	0	0	9.43115	2.17533	4.35066	9.43115	1.17889	2.97974	2.73673	0.342092	0.783622	22.2878	2.78598	2.8809	0	0	24	8	0	0	0	16	0	8	0	0	0	0	0	0	0	0	0	36	38	41	26	5	0	0	0	0	52	66	119	126
Ketones	42.34	5.47428	5.94858	0	0	8.26113	2.20595	4.41189	8.26113	1.03264	2.92402	2.58279	0.322849	0.725726	19.8375	2.47968	2.76443	0	0	22	8	0	0	1	14	0	7	0	1	0	0	0	0	0	0	0	76	62	63	34	3	0	0	0	0	48	51	92	84
Ketones	38.52	3.64492	4.0975	0	0	6.89898	1.93185	3.8637	6.89898	1.14983	2.5958	2.3008	0.383466	0.322429	12.2612	2.04353	1.99561	0	0	16	6	0	0	1	10	0	5	0	1	0	0	0	0	0	0	0	62	44	36	16	1	0	0	0	0	30	33	50	48
Polyfunctionals	42.89	4.46142	4.45552	0	0	6.47214	2.23607	4.47214	6.47214	1.07869	2.74403	2.34164	0.390273	0.340026	14.4404	2.40673	2.1592	0	0	10	6	0	0	2	4	0	4	0	2	0	0	0	0	0	0	0	112	96	92	32	12	0	0	0	0	32	36	41	22
Saturated esters	54.7	5.12809	5.72987	0	0	9.33174	2.09529	4.19059	9.33174	1.16647	2.90084	2.59508	0.324385	0.730475	20.4907	2.56134	2.79683	0	0	14	8	0	0	4	6	0	4	0	4	0	0	0	0	0	0	0	178	124	176	164	24	1	0	0	0	36	37	46	35
iso-Alkanes	37.76	5.27792	5.65522	0	0	8.56519	2.04208	4.08416	8.56519	1.07065	2.89977	2.63932	0.329915	0.747377	19.9377	2.49221	2.76947	0	0	26	8	0	0	0	18	0	8	0	0	0	0	0	0	0	0	0	30	29	25	18	9	2	0	0	0	48	55	101	101
[truncated: 1,778 more columns]

## Sheet: fused
category	label	ABC	ABCGG	nAcid	nBase	SpAbs_A	SpMax_A	SpDiam_A	SpAD_A	SpMAD_A	LogEE_A	VE1_A	VE2_A	VE3_A	VR1_A	VR2_A	VR3_A	nAromAtom	nAromBond	nAtom	nHeavyAtom	nSpiro	nBridgehead	nHetero	nH	nB	nC	nN	nO	nS	nP	nF	nCl	nBr	nI	nX	ATS0dv	ATS1dv	ATS2dv	ATS3dv	ATS4dv	ATS5dv	ATS6dv	ATS7dv	ATS8dv	ATS0d	ATS1d	ATS2d	ATS3d
Acyclic ethers	36.85	-0.581028	-0.571009	-0.131496	0	-0.388511	-0.84063	-0.795434	-0.388511	0.0949843	-0.436575	-0.338999	0.250103	-0.312965	-0.135077	-0.139394	-0.354854	-0.39217	-0.387549	-0.238045	-0.430751	0	-0.0533002	0.251388	-0.13457	0	-0.496917	0	0.251388	0	0	0	0	0	0	0	-0.275815	-0.70419	-0.745092	-0.511892	-0.17789	-0.200903	-0.344342	-0.333778	-0.303245	-0.562617	-0.505022	-0.530513	-0.482743
Acyclic ethers	51.04	0.31828	0.247065	-0.131496	0	0.381673	0.666688	0.732992	0.381673	1.03482	0.482944	0.398307	-0.34994	0.400262	-0.0654817	-0.0307845	0.404291	2.33116	2.27748	-0.45112	0.181141	0	-0.0533002	0.297776	-0.738366	0	0.0901995	0	0.297776	0	0	0	0	0	0	0	1.05098	1.50194	1.51865	1.57378	0.652816	-0.0183929	-0.25394	-0.333778	-0.303245	0.0440199	0.0578804	-0.205403	-0.207695
Acyclic ethers	46.9	0.0362162	-0.0546521	-0.131496	0	0.162047	0.610324	0.675838	0.162047	1.30875	0.199265	0.158654	-0.0201812	0.111682	-0.100034	-0.079491	0.0773747	2.33116	2.27748	-0.741763	-0.1109	0	-0.0533002	0.297771	-1.01601	0	-0.196532	0	0.297771	0	0	0	0	0	0	0	0.940941	1.25051	1.27218	1.25277	0.178992	-0.374519	-0.392097	-0.333778	-0.303245	-0.239201	-0.225448	-0.458246	-0.484417
Acyclic ethers	30.1	-1.4601	-1.752	-0.131496	0	-1.21301	-1.94155	-1.91177	-1.21301	-0.2202	-1.98063	-1.6573	1.92087	-1.86679	-0.18984	-0.240161	-1.77491	-0.39217	-0.387549	-1.14735	-1.33468	0	-0.0533002	0.279221	-1.00792	0	-1.39261	0	0.279221	0	0	0	0	0	0	0	-0.584406	-1.10412	-1.15707	-1.12832	-0.784691	-0.50305	-0.392097	-0.333778	-0.303245	-1.44974	-1.38773	-1.38731	-1.29385
Acyclic ethers	27.6	-1.16241	-1.3098	-0.131496	0	-0.977458	-1.38229	-1.34468	-0.977458	-0.381336	-1.35246	-1.168	1.18177	-1.2405	-0.174015	-0.204389	-1.19756	-0.39217	-0.387549	-0.837085	-1.02874	0	-0.0533002	0.269945	-0.708717	0	-1.0895	0	0.269945	0	0	0	0	0	0	0	-0.482194	-0.970506	-0.953702	-0.902167	-0.741551	-0.502695	-0.392097	-0.333778	-0.303245	-1.14733	-1.08736	-1.09414	-1.05106
Alcohols	54.21	-0.784898	-0.826268	-0.131496	0	-0.821999	-0.564376	-0.515312	-0.821999	-0.911495	-0.822534	-0.811022	0.601161	-0.771246	-0.15731	-0.176247	-0.765682	-0.39217	-0.387549	-0.541767	-0.733912	0	-0.0533002	0.297772	-0.425684	0	-0.808222	0	0.297772	0	0	0	0	0	0	0	-0.517407	-0.776463	-0.721992	-0.669383	-0.549383	-0.501275	-0.392097	-0.333778	-0.303245	-0.758128	-0.725271	-0.720705	-0.67875
Alcohols	132	1.23224	1.19596	-0.131496	0	1.41998	-0.331954	-0.279636	1.41998	0.605338	1.28202	1.65879	-1.10686	1.45667	0.0488474	0.0414267	1.23051	-0.39217	-0.387549	1.43663	1.42716	0	-0.0533002	1.2812	1.3803	0	1.02411	0	1.2812	0	0	0	0	0	0	0	0.816724	0.238992	0.0993409	0.551121	1.09418	1.21645	1.48572	1.60412	1.79421	1.17232	1.31869	1.09974	1.27047
Alcohols	104.9	0.307661	0.36897	-0.131496	0	0.528908	-0.484669	-0.434489	0.528908	0.537756	0.540278	0.714117	-0.5776	0.687459	-0.0565716	-0.0481074	0.544874	-0.39217	-0.387549	0.480611	0.478738	0	-0.0533002	1.27192	0.461137	0	0.0956543	0	1.27192	0	0	0	0	0	0	0	0.484162	-0.170966	-0.226437	0.14939	0.610732	0.729326	0.892202	0.921671	0.95027	0.238616	0.387234	0.192795	0.356272
Alcohols	85.8	0.946862	0.950213	-0.131496	0	1.1627	-0.372221	-0.320466	1.1627	0.638642	1.07235	1.384	-0.962789	1.23998	0.0133739	0.0129739	1.03459	-0.39217	-0.387549	1.3329	1.13512	0	-0.0533002	0.344153	1.37221	0	1.01319	0	0.344153	0	0	0	0	0	0	0	0.114436	-0.143631	-0.203096	0.178307	0.654936	0.77902	0.960398	1.00181	1.06092	0.976804	1.10286	0.966254	1.12676
Alcohols	61.71	0.120183	0.014379	-0.131496	0	-0.0475278	0.788124	0.856129	-0.0475278	0.369608	0.224741	0.198832	0.0082158	0.123773	-0.105922	-0.0954303	0.0320481	2.33116	2.27748	-0.741763	-0.110902	0	-0.0533002	0.297772	-1.01601	0	-0.196534	0	0.297772	0	0	0	0	0	0	0	0.843128	1.25051	1.34362	1.3431	0.143331	-0.481039	-0.392097	-0.333778	-0.303245	-0.14784	-0.191354	-0.335407	-0.467707
Alcohols	58.5	0.104665	0.0344205	-0.131496	0	0.0627958	0.869947	0.939097	0.0627958	0.863982	0.225967	0.167043	-0.0142528	0.114214	-0.105135	-0.0933007	0.0382532	2.33116	2.27748	-0.74176	-0.1109	0	-0.0533002	0.297775	-1.016	0	-0.196533	0	0.297775	0	0	0	0	0	0	0	0.84313	1.28088	1.46269	1.31299	-0.0349322	-0.481041	-0.392097	-0.333778	-0.303245	-0.147836	-0.157256	-0.355875	-0.400863
Alcohols	51.8	-0.680159	-0.708264	-0.131496	0	-0.906006	0.256569	0.317129	-0.906006	-1.40059	-0.744891	-0.87644	0.546649	-0.797271	-0.161235	-0.190013	-0.824166	-0.39217	-0.387549	-0.546444	-0.736698	0	-0.0533002	0.297772	-0.431078	0	-0.810957	0	0.297772	0	0	0	0	0	0	0	-0.412264	-0.758853	-0.617452	-0.685049	-0.782553	-0.503405	-0.392097	-0.333778	-0.303245	-0.567188	-0.729025	-0.469301	-0.750607
Alcohols	54	-0.825357	-0.804224	-0.131496	0	-0.667165	-0.421772	-0.370711	-0.667165	0.013624	-0.820058	-0.837491	0.576218	-0.780662	-0.157961	-0.1786	-0.775025	-0.39217	-0.387549	-0.541766	-0.733911	0	-0.0533002	0.297772	-0.425683	0	-0.808221	0	0.297772	0	0	0	0	0	0	0	-0.516429	-0.743361	-0.600539	-0.700703	-0.731925	-0.50305	-0.392097	-0.333778	-0.303245	-0.7563	-0.690833	-0.73954	-0.611406
Alcohols	59.4	-0.544173	-0.444308	-0.131496	0	-0.442927	-0.257118	-0.203751	-0.442927	-0.124	-0.418111	-0.479428	0.171687	-0.373708	-0.136374	-0.142004	-0.377404	-0.39217	-0.387549	-0.252058	-0.444652	0	-0.0533002	0.297772	-0.148042	0	-0.524219	0	0.297772	0	0	0	0	0	0	0	-0.415683	-0.739109	-0.571009	-0.388723	-0.290549	-0.317358	-0.389965	-0.333778	-0.303245	-0.473992	-0.403756	-0.403166	-0.32934
Alcohols	47.45	-1.45341	-1.74331	-0.131496	0	-1.20917	-1.92125	-1.89118	-1.20917	-0.227455	-1.97081	-1.65144	1.9212	-1.86222	-0.18938	-0.239208	-1.76939	-0.39217	-0.387549	-1.14548	-1.32911	0	-0.0533002	0.297772	-1.00791	0	-1.39261	0	0.297772	0	0	0	0	0	0	0	-0.771717	-1.21952	-1.05253	-0.997624	-0.778272	-0.501629	-0.392097	-0.333778	-0.303245	-1.44151	-1.30829	-1.37912	-1.21899
Alcohols	69.5	0.0352606	-0.0567161	-0.131496	0	0.163084	0.605156	0.670597	0.163084	1.3129	0.198772	0.158096	-0.0205207	0.111515	-0.0998476	-0.079041	0.0785236	2.33116	2.27748	-0.74177	-0.110906	0	-0.0533002	0.297771	-1.01601	0	-0.196538	0	0.297771	0	0	0	0	0	0	0	0.743361	0.880031	1.07285	1.24794	0.61608	0.0643167	-0.385704	-0.333778	-0.303245	-0.241036	-0.157606	-0.418945	-0.418084
Alcohols	59.82	-0.154898	0.0253666	-0.131496	0	-0.274436	0.109243	0.167741	-0.274436	-0.548278	-0.0169891	-0.0599023	-0.127898	0.0245922	-0.118851	-0.127589	-0.0865098	-0.39217	-0.387549	0.0591292	-0.135938	0	-0.0533002	0.297772	0.151146	0	-0.221115	0	0.297772	0	0	0	0	0	0	0	-0.25479	-0.411458	-0.315015	-0.071932	-0.125845	-0.40684	-0.384427	-0.333778	-0.303245	-0.072015	-0.100665	0.00157355	-0.0310758
Alcohols	60.47	-0.48894	-0.459663	-0.131496	0	-0.467088	-0.412214	-0.361019	-0.467088	-0.294003	-0.403602	-0.417018	0.195865	-0.342257	-0.13514	-0.139473	-0.358854	-0.39217	-0.387549	-0.24085	-0.433534	0	-0.0533002	0.297772	-0.137266	0	-0.513303	0	0.297772	0	0	0	0	0	0	0	-0.410309	-0.760982	-0.709138	-0.504669	-0.0655852	-0.133086	-0.389964	-0.333778	-0.303245	-0.460299	-0.427632	-0.389462	-0.369955
Alcohols	163	2.66873	2.30209	-0.131496	0	2.86181	-0.215141	-0.161186	2.86181	0.783699	2.1393	2.91537	-1.63413	2.34902	0.257656	0.175145	2.02806	-0.39217	-0.387549	2.92349	2.89849	0	-0.0533002	1.26264	2.81163	0	2.47416	0	1.26264	0	0	0	0	0	0	0	1.32338	0.88095	0.605154	1.19074	1.85144	1.97022	2.38839	2.63662	3.05007	2.62589	2.76363	2.51259	2.68917
Alkenes	30.5	-0.890407	-0.951948	-0.131496	0	-0.652042	-1.06083	-1.02742	-0.652042	0.199755	-0.887779	-0.766376	0.703337	-0.777646	-0.157054	-0.172828	-0.77264	-0.39217	-0.387549	-0.750169	-0.753382	0	-0.0533002	-0.722749	-0.716799	0	-0.526952	0	-0.722749	0	0	0	0	0	0	0	-0.810349	-0.857846	-0.863686	-0.640476	-0.350801	-0.3589	-0.392097	-0.333778	-0.303245	-0.966432	-0.879379	-1.01511	-0.884285
Alkenes	22.6	-1.74528	-2.24981	-0.131496	0	-1.5667	-2.86271	-2.89474	-1.5667	-1.47262	-2.76171	-2.1983	3.00223	-2.65297	-0.201866	-0.275209	-2.5039	-0.39217	-0.387549	-1.64172	-1.63228	0	-0.0533002	-0.722749	-1.57667	0	-1.38988	0	-0.722749	0	0	0	0	0	0	0	-1.06661	-1.2347	-1.2528	-1.17199	-0.789682	-0.503405	-0.392097	-0.333778	-0.303245	-1.82706	-1.7297	-1.76504	-1.58695
Alkenes	25.2	-1.18622	-1.35825	-0.131496	0	-1.00017	-1.39208	-1.3861	-1.00017	-0.354259	-1.396	-1.20998	1.25676	-1.29771	-0.175367	-0.206185	-1.24375	-0.39217	-0.387549	-1.0567	-1.05933	0	-0.0533002	-0.722749	-1.01061	0	-0.827338	0	-0.722749	0	0	0	0	0	0	0	-0.921364	-0.994496	-0.948225	-0.804597	-0.64529	-0.503405	-0.392097	-0.333778	-0.303245	-1.26427	-1.17328	-1.30296	-1.17387
Alkenes	39.3	-0.202476	-0.125898	-0.131496	0	-0.224443	-0.341959	-0.28978	-0.224443	-0.334054	-0.0466163	-0.053889	-0.13082	0.0294962	-0.109899	-0.103374	-0.00727692	-0.39217	-0.387549	0.0638123	-0.133147	0	-0.0533002	-0.722749	0.156548	0	0.0820099	0	-0.722749	0	0	0	0	0	0	0	-0.686619	-0.644975	-0.69794	-0.512493	-0.167906	-0.121371	-0.256079	-0.333778	-0.303245	-0.170675	-0.210101	-0.153193	-0.172602
Alkenes	31.13	-0.828099	-0.803829	-0.131496	0	-0.658057	-0.415633	-0.364486	-0.658057	0.0658898	-0.816604	-0.836934	0.573772	-0.779285	-0.157803	-0.177832	-0.770915	-0.39217	-0.387549	-0.536164	-0.733915	0	-0.0533002	-0.722749	-0.417601	0	-0.507839	0	-0.722749	0	0	0	0	0	0	0	-0.903268	-0.84752	-0.856303	-0.906383	-0.746899	-0.503405	-0.392097	-0.333778	-0.303245	-0.754476	-0.754935	-0.758788	-0.654858
Alkenes	32.09	-0.333996	-0.222046	-0.131496	0	-0.720106	0.731035	0.798239	-0.720106	-1.56034	-0.312215	-0.494036	0.151493	-0.375263	-0.145957	-0.171955	-0.483076	-0.39217	-0.387549	-0.243652	-0.441876	0	-0.0533002	-0.713473	-0.137265	0	-0.223838	0	-0.713473	0	0	0	0	0	0	0	-0.638205	-0.459436	-0.628405	-0.874763	-0.785404	-0.503405	-0.392097	-0.333778	-0.303245	-0.182554	-0.438878	-0.162817	-0.307621
Alkenes	38.9	-0.208745	-0.134934	-0.131496	0	-0.23016	-0.354664	-0.302663	-0.23016	-0.337908	-0.0539316	-0.0577669	-0.122673	0.0235488	-0.110392	-0.104107	-0.013953	-0.39217	-0.387549	0.0582041	-0.138711	0	-0.0533002	-0.722749	0.151156	0	0.0765475	0	-0.722749	0	0	0	0	0	0	0	-0.689553	-0.618252	-0.62888	-0.455579	-0.243846	-0.230372	-0.299144	-0.333778	-0.303245	-0.177985	-0.216239	-0.181856	-0.21371
Alkenes	35.6	-0.470348	-0.325626	-0.131496	0	-0.480197	0.157115	0.211573	-0.480197	-0.337301	-0.374621	-0.475101	0.160109	-0.366195	-0.140859	-0.156407	-0.422402	-0.39217	-0.387549	-0.246455	-0.439094	0	-0.0533002	-0.722749	-0.142655	0	-0.218376	0	-0.722749	0	0	0	0	0	0	0	-0.639181	-0.518346	-0.669841	-0.806705	-0.709108	-0.503405	-0.392097	-0.333778	-0.303245	-0.372585	-0.50468	-0.376965	-0.374962
Alkenes	22.16	-1.46575	-1.76042	-0.131496	0	-1.21371	-1.94962	-1.92866	-1.21371	-0.188725	-1.98938	-1.66338	1.94773	-1.88027	-0.189852	-0.239696	-1.78417	-0.39217	-0.387549	-1.14922	-1.34025	0	-0.0533002	-0.722749	-1.00792	0	-1.10315	0	-0.722749	0	0	0	0	0	0	0	-1.17078	-1.27387	-1.21208	-1.13585	-0.7879	-0.503405	-0.392097	-0.333778	-0.303245	-1.45065	-1.38228	-1.40635	-1.27213
Alkenes	34.7	-0.537365	-0.431154	-0.131496	0	-0.430363	-0.249311	-0.195835	-0.430363	-0.107461	-0.401703	-0.467667	0.15291	-0.358206	-0.135446	-0.140162	-0.360012	-0.39217	-0.387549	-0.23898	-0.433532	0	-0.0533002	-0.722749	-0.13457	0	-0.212916	0	-0.722749	0	0	0	0	0	0	0	-0.793233	-0.712693	-0.701513	-0.645597	-0.549386	-0.459734	-0.390392	-0.333778	-0.303245	-0.46486	-0.46479	-0.46029	-0.391673
Alkenes	34.19	-0.420979	-0.37251	-0.131496	0	-0.676725	-0.114158	-0.0587889	-0.676725	-1.31455	-0.392313	-0.397508	0.242914	-0.348753	-0.143348	-0.163212	-0.454787	-0.39217	-0.387549	-0.249259	-0.447438	0	-0.0533002	-0.722749	-0.142656	0	-0.226569	0	-0.722749	0	0	0	0	0	0	0	-0.700313	-0.629489	-0.70961	-0.71787	-0.635308	-0.503405	-0.392097	-0.333778	-0.303245	-0.382635	-0.550708	-0.342775	-0.557771
Alkenes	20.6	-1.32433	-1.68693	-0.131496	0	-1.42012	-1.38332	-1.36314	-1.42012	-2.09741	-1.91026	-1.68066	1.86745	-1.87076	-0.191004	-0.246777	-1.80794	-0.39217	-0.387549	-1.14455	-1.3319	0	-0.0533002	-0.722749	-1.00522	0	-1.09496	0	-0.722749	0	0	0	0	0	0	0	-1.1121	-1.23197	-1.22852	-1.16777	-0.789682	-0.503405	-0.392097	-0.333778	-0.303245	-1.34833	-1.41126	-1.27307	-1.36871
Alkenes	38.9	-0.208745	-0.134934	-0.131496	0	-0.23016	-0.354663	-0.302662	-0.23016	-0.337909	-0.0539313	-0.0577667	-0.122673	0.023549	-0.110392	-0.104107	-0.0139527	-0.39217	-0.387549	0.0582044	-0.138711	0	-0.0533002	-0.722749	0.151156	0	0.0765477	0	-0.722749	0	0	0	0	0	0	0	-0.689553	-0.587886	-0.605066	-0.485692	-0.279498	-0.230372	-0.299144	-0.333778	-0.303245	-0.177985	-0.216239	-0.202329	-0.213709
Alkenes	37.2	-0.135634	-0.0384675	-0.131496	0	-0.300006	-0.133024	-0.0779199	-0.300006	-0.608938	-0.0396962	0.023476	-0.0438156	0.0390311	-0.123006	-0.137057	-0.126961	-0.39217	-0.387549	0.0507275	-0.149837	0	-0.0533002	-0.722749	0.145765	0	0.0656234	0	-0.722749	0	0	0	0	0	0	0	-0.649452	-0.506504	-0.564107	-0.494125	-0.325847	-0.346119	-0.388687	-0.333778	-0.303245	-0.0957609	-0.224423	-0.10713	-0.203183
Alkenes	36.27	-0.583321	-0.572973	-0.131496	0	-0.391133	-0.837213	-0.79197	-0.391133	0.0941382	-0.440142	-0.343867	0.25293	-0.317315	-0.135273	-0.139698	-0.358468	-0.39217	-0.387549	-0.233373	-0.433531	0	-0.0533002	-0.713476	-0.126485	0	-0.215644	0	-0.713476	0	0	0	0	0	0	0	-0.845072	-0.844483	-0.82844	-0.648005	-0.365419	-0.312032	-0.34562	-0.333778	-0.303245	-0.56079	-0.502295	-0.566342	-0.459183
Alkenes	22.1	-1.46575	-1.76042	-0.131496	0	-1.21371	-1.94962	-1.92866	-1.21371	-0.188725	-1.98938	-1.66338	1.94773	-1.88027	-0.189852	-0.239696	-1.78417	-0.39217	-0.387549	-1.14922	-1.34025	0	-0.0533002	-0.722749	-1.00792	0	-1.10315	0	-0.722749	0	0	0	0	0	0	0	-1.17078	-1.27387	-1.21208	-1.13585	-0.7879	-0.503405	-0.392097	-0.333778	-0.303245	-1.45065	-1.38228	-1.40635	-1.27213
Alkenes	34.7	-0.498095	-0.467966	-0.131496	0	-0.461256	-0.449895	-0.399228	-0.461256	-0.264987	-0.407568	-0.415005	0.19548	-0.340701	-0.135184	-0.139424	-0.35754	-0.39217	-0.387549	-0.237111	-0.433532	0	-0.0533002	-0.722749	-0.131874	0	-0.212915	0	-0.722749	0	0	0	0	0	0	0	-0.797145	-0.781322	-0.779146	-0.615483	-0.435299	-0.418903	-0.389113	-0.333778	-0.303245	-0.469429	-0.503658	-0.444321	-0.478064
Alkenes	45.5	-0.00171415	0.0615648	-0.131496	0	0.190476	-0.57089	-0.521917	0.190476	0.342532	0.238914	0.367475	-0.339186	0.377059	-0.0865393	-0.0792314	0.266571	-0.39217	-0.387549	0.368469	0.161672	0	-0.0533002	-0.722749	0.453052	0	0.371471	0	-0.722749	0	0	0	0	0	0	0	-0.691997	-0.649224	-0.650073	-0.39023	-0.0224436	0.10018	0.141745	0.0172349	-0.18242	0.027576	0.116864	0.0265562	0.165106
Alkenes	32.56	-0.394067	-0.326164	-0.131496	0	-0.693353	0.367174	0.429284	-0.693353	-1.43297	-0.34469	-0.548741	0.100742	-0.390929	-0.136132	-0.14177	-0.370869	-0.39217	-0.387549	-0.240848	-0.439095	0	-0.0533002	-0.722749	-0.134569	0	-0.218377	0	-0.722749	0	0	0	0	0	0	0	-0.694934	-0.590316	-0.679128	-0.744973	-0.67096	-0.503405	-0.392097	-0.333778	-0.303245	-0.27757	-0.506726	-0.226284	-0.512989
Alkynes	23.35	-1.45761	-1.7625	-0.131496	0	-1.20946	-1.89775	-1.90756	-1.20946	-0.14636	-1.97213	-1.65928	1.94072	-1.87463	-0.189719	-0.238555	-1.77373	-0.39217	-0.387549	-1.34174	-1.34024	0	-0.0533002	-0.722749	-1.28556	0	-1.10315	0	-0.722749	0	0	0	0	0	0	0	-0.920875	-1.05432	-1.11349	-1.07803	-0.788613	-0.503405	-0.392097	-0.333778	-0.303245	-1.53927	-1.44501	-1.52694	-1.35719
Aromatics	42.4	0.121637	-0.0037512	-0.131496	0	0.0618119	0.761173	0.828799	0.0618119	0.846939	0.227016	0.212445	0.0127971	0.129978	-0.105845	-0.0956316	0.0333529	2.30642	2.25327	-0.527758	-0.108119	0	-0.0533002	-0.722749	-0.708724	0	0.106584	0	-0.722749	0	0	0	0	0	0	0	0.182917	0.704524	0.679934	0.377976	-0.446703	-0.454406	-0.392097	-0.333778	-0.303245	-0.0436905	-0.108165	-0.14788	-0.289582
Aromatics	46.4	0.322867	0.251373	-0.131496	0	0.388772	0.661043	0.727268	0.388772	1.04344	0.487252	0.403086	-0.355034	0.4053	-0.0647877	-0.0298272	0.410219	2.33116	2.27748	-0.426824	0.186702	0	-0.0533002	-0.713473	-0.706023	0	0.393316	0	-0.713473	0	0	0	0	0	0	0	0.445044	1.02519	1.05547	1.13744	0.496295	0.0802958	-0.249683	-0.333778	-0.303245	0.0568092	0.0735619	-0.164254	-0.182466
Aromatics	60.4	1.23465	1.10091	-0.131496	0	1.35231	0.689422	0.756044	1.35231	1.2326	1.23083	0.89609	-1.1768	1.10707	0.20797	0.346378	1.52459	2.30645	2.2533	0.716085	1.12399	0	-0.0533002	-0.704229	0.488058	0	1.31084	0	-0.704229	0	0	0	0	0	0	0	0.519853	1.11022	1.09621	1.23381	0.956922	1.06768	1.19917	0.961705	0.528185	1.07273	1.1356	0.944969	0.981558
Aromatics	50.6	0.699716	0.797708	-0.131496	0	0.505152	1.22052	1.29458	0.505152	0.483206	0.783026	0.710695	-0.569799	0.682048	-0.0572045	-0.0482325	0.540608	2.33116	2.27748	0.0535288	0.470397	0	-0.0533002	-0.722749	-0.150745	0	0.674585	0	-0.722749	0	0	0	0	0	0	0	0.444554	1.18796	1.30457	1.25308	0.213215	-0.272978	-0.392097	-0.333778	-0.303245	0.624163	0.562139	0.577074	0.521198
Aromatics	46.6	0.362579	0.343021	-0.131496	0	0.327012	0.905468	0.975116	0.327012	0.818683	0.507434	0.455181	-0.31368	0.416453	-0.0778776	-0.0606137	0.329578	2.33116	2.27748	-0.239919	0.181137	0	-0.0533002	-0.722749	-0.433777	0	0.390582	0	-0.722749	0	0	0	0	0	0	0	0.292458	0.904632	0.960453	0.820038	-0.0784186	-0.344697	-0.391671	-0.333778	-0.303245	0.24227	0.207552	0.14898	0.0693543
Aromatics	46.3	0.322603	0.250833	-0.131496	0	0.388772	0.661043	0.727268	0.388772	1.04344	0.487252	0.403086	-0.355035	0.405301	-0.0647673	-0.0297781	0.410349	2.33116	2.27748	-0.426824	0.186703	0	-0.0533002	-0.704195	-0.706023	0	0.390586	0	-0.704195	0	0	0	0	0	0	0	0.402008	0.907369	0.939739	1.08023	0.604682	0.293684	-0.121338	-0.333778	-0.303245	0.0568095	0.107316	-0.123308	-0.133004
Aromatics	52.4	0.688089	0.75031	-0.131496	0	0.485446	1.16505	1.23833	0.485446	0.412559	0.781828	0.72387	-0.562351	0.685692	-0.0541535	-0.0416242	0.557087	2.33116	2.27748	0.0535285	0.470396	0	-0.0533002	-0.722749	-0.150745	0	0.674584	0	-0.722749	0	0	0	0	0	0	0	0.492481	1.2168	1.30337	1.25308	0.179703	-0.306707	-0.391671	-0.333778	-0.303245	0.623249	0.493949	0.575846	0.370639
Aromatics	100.3	3.85385	3.04688	-0.131496	0	3.92295	0.665938	0.732232	3.92295	1.12663	2.65393	1.27766	-2.4935	2.26541	10.8936	11.0763	4.91124	2.23215	2.18059	3.44963	3.81911	0	-0.0533002	-0.676374	3.1243	0	3.94879	0	-0.676374	0	0	0	0	0	0	0	1.4564	2.25171	1.98065	2.35555	2.32347	2.44066	2.95592	3.28976	3.84644	3.72223	3.77215	3.51741	3.56845
Aromatics	51.1	0.851024	0.566015	-0.131496	0	0.871717	1.37116	1.4429	0.871717	1.82795	0.903641	0.878745	-0.462852	0.72201	-0.0368609	-0.00313039	0.641632	2.33116	2.27748	-0.147397	0.462052	0	-0.0533002	-0.722749	-0.436471	0	0.666392	0	-0.722749	0	0	0	0	0	0	0	0.53943	1.36439	1.65511	1.70478	0.579721	-0.0521374	-0.390819	-0.333778	-0.303245	0.700908	0.895928	0.803713	0.857072
Aromatics	38.01	-0.215915	-0.401744	-0.131496	0	-0.209178	0.42548	0.479184	-0.209178	0.905649	-0.129593	-0.127344	0.376648	-0.227452	-0.125071	-0.111901	-0.249896	2.25693	2.20483	-0.823073	-0.4085	0	-0.0533002	-0.722749	-0.98906	0	-0.188339	0	-0.722749	0	0	0	0	0	0	0	-0.0366614	0.364729	0.35893	0.0422088	-0.643863	-0.494173	-0.392097	-0.333778	-0.303245	-0.433801	-0.398652	-0.537276	-0.589364
Aromatics	52.1	0.653206	0.644374	-0.131496	0	0.552906	0.944504	1.0147	0.552906	0.616524	0.768969	0.669928	-0.608847	0.678422	-0.0354932	-0.00233692	0.656522	2.33116	2.27748	0.062875	0.481523	0	-0.0533002	-0.722749	-0.142658	0	0.685509	0	-0.722749	0	0	0	0	0	0	0	0.396138	1.03369	1.11358	1.14647	0.425705	0.0771018	-0.20875	-0.33329	-0.303245	0.536457	0.502815	0.455671	0.359946
Carboxylic acids	32.14	-1.05659	-1.20734	7.18283	0	-1.01997	-0.800455	-0.76049	-1.01997	-0.758127	-1.28333	-1.20375	1.10859	-1.24374	-0.174882	-0.210256	-1.21592	-0.39217	-0.387549	-1.22959	-1.01761	0	-0.0533002	1.29974	-1.28016	0	-1.38169	0	1.29974	0	0	0	0	0	0	0	0.4827	0.0112466	0.0760102	-0.766949	-0.752604	-0.503405	-0.392097	-0.333778	-0.303245	-1.22955	-1.21351	-1.35742	-1.21498
Cyclic alkenes	37.5	-0.254678	-0.424125	-0.131496	0	-0.249551	0.401888	0.455059	-0.249551	0.818546	-0.16805	-0.175074	0.389218	-0.263116	-0.127607	-0.115906	-0.281487	-0.39217	-0.387549	-0.427758	-0.433532	0	-0.0533002	-0.722749	-0.406819	0	-0.212916	0	-0.722749	0	0	0	0	0	0	0	-0.592721	-0.395664	-0.329062	-0.470335	-0.707325	-0.503405	-0.392097	-0.333778	-0.303245	-0.26752	-0.142253	-0.110406	-0.105095
Cyclic alkenes	36.5	-0.295317	-0.240901	-0.131496	0	-0.205813	0.626416	0.205105	-0.205813	1.04255	-0.153354	-0.300242	0.28813	-0.303164	-0.123	-0.101651	-0.238248	-0.39217	-0.387549	-0.427759	-0.433533	0	-0.0533002	-0.722749	-0.40682	0	-0.212916	0	-0.722749	0	0	0	0	0	0	0	-0.643094	-0.397486	-0.209278	-0.682035	-0.598943	-0.501985	-0.391671	-0.333778	-0.303245	-0.266607	-0.0703128	-0.0860429	-0.136844
Cycloalkanes	31.64	-0.551283	-0.646719	-0.131496	0	-0.53547	0.419354	-0.0969894	-0.53547	0.82595	-0.541255	-0.619961	0.792289	-0.708942	-0.147326	-0.139256	-0.63499	-0.39217	-0.387549	-0.549246	-0.739477	0	-0.0533002	-0.722749	-0.433772	0	-0.5133	0	-0.722749	0	0	0	0	0	0	0	-0.999124	-0.873637	-0.656028	-1.02142	-0.787186	-0.503405	-0.392097	-0.333778	-0.303245	-0.481304	-0.271128	-0.181649	-0.268349
Cycloalkanes	45.89	0.288431	0.430102	-0.131496	0	0.368209	0.716282	0.391418	0.368209	1.02208	0.468335	0.174072	-0.474223	0.326151	-0.0389384	0.0345273	0.538562	-0.39217	-0.387549	0.382488	0.170016	0	-0.0533002	-0.722749	0.469226	0	0.379664	0	-0.722749	0	0	0	0	0	0	0	-0.692976	-0.457915	-0.250476	-0.380593	-0.0684359	-0.0603031	-0.216851	-0.333289	-0.303245	0.423173	0.661359	0.749873	0.782383
Cycloalkanes	34.3	-0.213642	-0.200937	-0.131496	0	-0.33464	0.842186	0.242049	-0.33464	0.395197	-0.127779	-0.272299	0.317338	-0.296937	-0.128675	-0.118918	-0.293435	-0.39217	-0.387549	-0.239915	-0.436313	0	-0.0533002	-0.722749	-0.134571	0	-0.215646	0	-0.722749	0	0	0	0	0	0	0	-0.845561	-0.648011	-0.427413	-0.835013	-0.743691	-0.503405	-0.392097	-0.333778	-0.303245	-0.0838817	0.0674321	0.285547	0.0842341
Cycloalkanes	39.7	0.0603798	-0.00812134	-0.131496	0	0.0286772	0.806558	0.865595	0.0286772	0.835893	0.183048	0.127833	0.014177	0.0779931	-0.107717	-0.0964668	0.00640658	-0.39217	-0.387549	0.0610066	-0.141493	0	-0.0533002	-0.722749	0.156546	0	0.0738162	0	-0.722749	0	0	0	0	0	0	0	-0.748728	-0.497392	-0.305249	-0.360419	-0.627107	-0.50163	-0.391671	-0.333778	-0.303245	0.208472	0.396441	0.555377	0.686965
Cycloalkanes	37.9	0.0823234	-0.0373773	-0.131496	0	0.0319177	0.693734	0.760416	0.0319177	0.803639	0.190519	0.177729	0.0272993	0.102507	-0.107977	-0.0984717	0.00942964	-0.39217	-0.387549	0.0740902	-0.130367	0	-0.0533002	-0.722749	0.170023	0	0.0847393	0	-0.722749	0	0	0	0	0	0	0	-0.745305	-0.525633	-0.354544	-0.356804	-0.540829	-0.458314	-0.390392	-0.333778	-0.303245	0.215781	0.365075	0.558653	0.605421
Cycloalkanes	44.02	0.358818	0.351424	-0.131496	0	0.314152	0.836051	0.900548	0.314152	0.817836	0.482811	0.438479	-0.30353	0.40175	-0.0815195	-0.0676452	0.3017	-0.39217	-0.387549	0.377815	0.167233	0	-0.0533002	-0.722749	0.463835	0	0.376931	0	-0.722749	0	0	0	0	0	0	0	-0.642116	-0.363173	-0.174988	-0.0779525	-0.251334	-0.350024	-0.390819	-0.333778	-0.303245	0.516359	0.696814	0.877416	1.03554
Furans	31.99	-0.90918	-1.14558	-0.131496	0	-0.786661	-0.198885	-1.01533	-0.786661	1.10879	-1.06045	-1.02657	1.43292	-1.21881	-0.164977	-0.162575	-1.05819	-0.39217	-0.387549	-1.05764	-1.05099	0	-0.0533002	0.316325	-1.01601	0	-1.12499	0	0.316325	0	0	0	0	0	0	0	-0.309074	-0.600336	-0.478377	-1.13766	-0.778987	-0.502695	-0.392097	-0.333778	-0.303245	-0.989274	-0.768571	-0.833104	-0.91069
Ketones	30.99	-1.32334	-1.68985	-0.131496	0	-1.42844	-1.37207	-1.35001	-1.42844	-2.15912	-1.91056	-1.68677	1.86694	-1.87532	-0.191121	-0.247445	-1.81292	-0.39217	-0.387549	-1.33893	-1.3319	0	-0.0533002	0.297772	-1.28555	0	-1.39534	0	0.297772	0	0	0	0	0	0	0	-0.270929	-0.717858	-1.03014	-1.15934	-0.786118	-0.503405	-0.392097	-0.333778	-0.303245	-1.44151	-1.48558	-1.42355	-1.44575
Ketones	39.79	-0.460077	-0.313488	-0.131496	0	-0.483337	0.164026	0.22329	-0.483337	-0.390304	-0.365045	-0.465455	0.150006	-0.355573	-0.140557	-0.156467	-0.41559	-0.39217	-0.387549	-0.428692	-0.43075	0	-0.0533002	0.279223	-0.409515	0	-0.505109	0	0.279223	0	0	0	0	0	0	0	0.0924441	-0.0667907	-0.12307	-0.359511	-0.698411	-0.503405	-0.392097	-0.333778	-0.303245	-0.455725	-0.499566	-0.512702	-0.47255
Ketones	50.92	0.509238	0.797042	-0.0611837	0	0.0951949	0.389829	0.452255	0.0951949	-0.961003	0.593998	0.604794	-0.614629	0.644219	-0.073641	-0.0827614	0.441082	-0.39217	-0.387549	0.455391	0.459279	0	-0.0533002	0.334876	0.434194	0	0.352363	0	0.334876	0	0	0	0	0	0	0	0.499815	0.353176	0.244134	0.887204	0.785795	-0.0141513	-0.189563	-0.333778	-0.303245	0.507234	0.331328	0.557437	0.270389
Other cyclic ethers	24.75	-1.48976	-2.97897	-0.131496	0	-1.33596	-0.269121	-2.53373	-1.33596	1.42246	-1.90526	-2.16941	3.13043	-2.65567	-0.194126	-0.21621	-2.17645	-0.39217	-0.387549	-1.65855	-1.64341	0	-0.0533002	0.297776	-1.59554	0	-1.70119	0	0.297776	0	0	0	0	0	0	0	-0.525723	-0.859673	-1.35401	-1.15362	-0.7879	-0.503405	-0.392097	-0.333778	-0.303245	-1.57125	-1.34103	-1.64486	-1.60784
Polyfunctionals	53.6	-0.275062	-0.23272	-0.131496	0	-0.191007	0.653837	0.221396	-0.191007	1.08356	-0.135905	-0.282787	0.290238	-0.292601	-0.121847	-0.0996249	-0.227331	1.79062	1.74851	-1.04175	-0.425189	0	-0.0533002	1.28118	-1.29634	0	-0.794571	0	1.28118	0	0	0	0	0	0	0	1.18057	1.20314	1.38863	0.721862	0.356532	-0.49595	-0.392097	-0.333778	-0.303245	-0.549827	-0.45797	-0.711083	-0.883449
Polyfunctionals	49.2	-0.165205	0.0378761	-0.0611776	0	-0.24569	0.299443	0.341847	-0.24569	-0.40452	-0.00526777	-0.159694	-0.19476	-0.00849391	-0.112445	-0.109501	-0.0302975	-0.342655	-0.339094	-0.556722	-0.13871	0	-0.0533002	2.23677	-0.735671	0	-0.79457	0	2.23677	0	0	0	0	0	0	0	1.67893	1.26297	1.58701	1.81711	0.0313933	-0.276883	-0.390818	-0.333778	-0.303245	-0.362535	-0.419443	-0.648847	-0.623777
Saturated esters	56.41	0.683061	0.862269	-0.131496	0	0.789893	-0.0364107	0.0200468	0.789893	0.386358	0.848307	0.802601	-0.924352	0.911548	0.00578488	0.0389441	0.926928	-0.39217	-0.387549	0.584351	0.815278	0	-0.0533002	1.41105	0.447668	0	0.385125	0	1.41105	0	0	0	0	0	0	0	1.45834	1.10504	1.0395	0.68182	1.00291	1.12342	1.34925	1.36598	0.739533	0.556556	0.514748	0.354536	0.432302
Saturated esters	44.5	0.49345	0.789681	-0.0611547	0	0.260257	0.403634	0.466254	0.260257	-0.376011	0.597112	0.558312	-0.645433	0.633616	-0.0684734	-0.0718266	0.473525	-0.39217	-0.387549	0.252589	0.462056	0	-0.0533002	1.31829	0.140375	0	0.0656253	0	1.31829	0	0	0	0	0	0	0	1.34539	1.20102	1.49913	0.969714	0.733382	0.428948	-0.181894	-0.327426	-0.30265	0.404902	0.218469	0.225355	0.0849012
Saturated esters	37.53	-0.873289	-0.929901	-0.131496	0	-0.636393	-1.05501	-1.01282	-0.636393	0.193083	-0.861199	-0.739908	0.667764	-0.746257	-0.155942	-0.17135	-0.746704	-0.39217	-0.387549	-0.943623	-0.733917	0	-0.0533002	1.30902	-1.00522	0	-1.10588	0	1.30902	0	0	0	0	0	0	0	0.697882	0.0103347	0.0607659	-0.355302	-0.213186	-0.274754	-0.386555	-0.333778	-0.303245	-1.05323	-0.981668	-1.14184	-1.02499
Saturated esters	35.85	-0.819886	-0.80202	-0.131496	0	-0.656657	-0.417028	-0.3659	-0.656657	0.062175	-0.810899	-0.826242	0.576602	-0.772891	-0.157603	-0.177483	-0.767097	-0.39217	-0.387549	-0.9539	-0.731133	0	-0.0533002	1.32757	-1.02139	0	-1.10861	0	1.32757	0	0	0	0	0	0	0	0.834815	0.37018	0.412258	-0.482983	-0.73549	-0.50305	-0.392097	-0.333778	-0.303245	-0.954556	-0.981322	-1.12013	-1.02699
Saturated esters	44.3	0.0553956	0.258624	-0.131496	0	0.136813	-0.0133326	0.0434481	0.136813	0.097933	0.276788	0.162548	-0.481668	0.322651	-0.0792427	-0.062553	0.317089	-0.39217	-0.387549	-0.041789	0.170018	0	-0.0533002	1.31829	-0.142653	0	-0.221105	0	1.31829	0	0	0	0	0	0	0	1.14635	0.891885	1.01809	0.717961	0.606463	0.0511818	-0.201075	-0.283913	-0.303245	-0.0665221	-0.103043	-0.260675	-0.215044
Saturated esters	78.1	1.56075	1.7768	-0.131496	0	1.61694	0.103136	0.161547	1.61694	0.537711	1.47694	2.0881	-1.12706	1.67036	0.0318018	-0.00976231	1.22643	-0.39217	-0.387549	0.865656	1.66917	0	-0.0533002	3.32226	0.439582	0	0.660944	0	3.32226	0	0	0	0	0	0	0	3.67625	2.98783	2.7651	1.87466	2.22013	2.37183	2.85276	3.30355	5.88569	1.21072	1.03573	0.750703	0.7727
Saturated esters	39.28	-0.534777	-0.435271	-0.131496	0	-0.437342	-0.240162	-0.186558	-0.437342	-0.115672	-0.406853	-0.469576	0.166429	-0.364709	-0.135938	-0.141123	-0.368848	-0.39217	-0.387549	-0.653914	-0.439095	0	-0.0533002	1.31829	-0.73028	0	-0.819147	0	1.31829	0	0	0	0	0	0	0	0.925292	0.488613	0.549192	0.00485946	-0.25276	-0.462929	-0.391671	-0.333778	-0.303245	-0.664029	-0.692884	-0.815294	-0.7608
Saturated esters	61.44	0.508826	0.653403	-0.131495	0	0.317985	-0.072595	-0.0166442	0.317985	-0.296279	0.608259	0.859044	-0.524752	0.741591	-0.0737987	-0.0887016	0.448473	-0.392169	-0.387549	-0.309087	0.503758	0	-0.0533002	3.32223	-0.689864	0	-0.483279	0	3.32223	0	0	0	0	0	0	0	3.26638	2.5997	2.17544	1.49458	2.25787	3.38156	2.24848	2.24737	-0.247928	0.0622775	-0.176366	-0.405439	-0.449674
Saturated esters	28.35	-1.45947	-1.75176	-0.061198	0	-1.21287	-1.94141	-1.91163	-1.21287	-0.221171	-1.9797	-1.65655	1.92855	-1.86869	-0.189654	-0.239496	-1.77411	-0.39217	-0.387549	-1.54732	-1.33467	0	-0.0533002	1.29047	-1.58475	0	-1.69026	0	1.29047	0	0	0	0	0	0	0	0.464612	-0.392322	-0.38169	-0.944315	-0.768289	-0.501629	-0.392097	-0.333778	-0.303245	-1.64433	-1.56536	-1.67229	-1.52595
Saturated esters	49.1	0.0696461	0.258776	-0.0611861	0	0.16666	-0.0761731	-0.0202724	0.16666	0.168685	0.29099	0.198303	-0.479976	0.343357	-0.0757305	-0.0558063	0.343856	-0.39217	-0.387549	-0.0277738	0.183922	0	-0.0533002	1.31829	-0.129179	0	-0.207454	0	1.31829	0	0	0	0	0	0	0	1.14977	0.897348	0.975221	0.487885	0.483816	0.357946	0.0739484	-0.278535	-0.302649	-0.0519081	-0.0883854	-0.266002	-0.182463
iso-Alkanes	34.26	-0.466292	-0.326287	-0.131496	0	-0.479706	0.165142	0.219712	-0.479706	-0.336651	-0.369785	-0.471402	0.163216	-0.364969	-0.140526	-0.155295	-0.418541	-0.39217	-0.387549	-0.0502033	-0.439096	0	-0.0533002	-0.722749	0.140373	0	-0.218378	0	-0.722749	0	0	0	0	0	0	0	-0.999613	-0.902183	-0.820584	-0.836218	-0.707326	-0.50305	-0.392097	-0.333778	-0.303245	-0.273003	-0.282385	-0.132928	-0.0549654
iso-Alkanes	37.99	-0.221538	0.112383	-0.131496	0	-0.114593	0.796661	0.860074	-0.114593	0.181732	0.0187156	-0.229061	-0.243759	-0.0305869	-0.117421	-0.123071	-0.0724415	-0.39217	-0.387549	0.256325	-0.138712	0	-0.0533002	-0.722749	0.436881	0	0.076546	0	-0.722749	0	0	0	0	0	0	0	-0.847029	-0.649228	-0.594352	-0.673604	-0.666325	-0.501275	-0.391671	-0.333778	-0.303245	0.11985	0.0848141	0.288611	0.431967
iso-Alkanes	32.42	-0.390383	-0.325146	-0.131496	0	-0.684441	0.389493	0.445386	-0.684441	-1.38518	-0.337415	-0.545615	0.103278	-0.389921	-0.135649	-0.140202	-0.365472	-0.39217	-0.387549	-0.0464648	-0.439095	0	-0.0533002	-0.713472	0.145765	0	-0.221108	0	-0.713472	0	0	0	0	0	0	0	-0.949241	-0.905523	-0.871783	-0.837422	-0.669891	-0.50305	-0.392097	-0.333778	-0.303245	-0.17616	-0.349211	0.0200056	-0.255153
iso-Alkanes	40.7	0.236706	0.513872	-0.131496	0	-0.13583	0.719677	0.782545	-0.13583	-0.957693	0.34925	0.180187	-0.457359	0.321676	-0.0930756	-0.0948633	0.222307	-0.39217	-0.387549	0.562855	0.161672	0	-0.0533002	-0.722749	0.733388	0	0.371471	0	-0.722749	0	0	0	0	0	0	0	-0.693466	-0.549927	-0.540531	-0.390232	-0.294472	-0.389079	-0.391245	-0.333778	-0.303245	0.511792	0.275064	0.768092	0.453023
iso-Alkanes	43.6	0.122227	0.369815	-0.131496	0	0.0918013	0.320916	0.382378	0.0918013	-0.0593371	0.300957	0.109534	-0.504784	0.302211	-0.0765198	-0.0553942	0.331342	-0.39217	-0.387549	0.561919	0.164451	0	-0.0533002	-0.713472	0.730692	0	0.371469	0	-0.713472	0	0	0	0	0	0	0	-0.782964	-0.637386	-0.586018	-0.441126	-0.212473	-0.203033	-0.302129	-0.333778	-0.303245	0.324499	0.308133	0.472663	0.566482
iso-Alkanes	44.5	0.0528025	0.250184	-0.131496	0	0.144413	-0.0130019	0.0437834	0.144413	0.139288	0.276341	0.163491	-0.476375	0.32088	-0.0791308	-0.0619646	0.316776	-0.39217	-0.387549	0.566592	0.167233	0	-0.0533002	-0.722749	0.736083	0	0.376931	0	-0.722749	0	0	0	0	0	0	0	-0.842139	-0.738203	-0.641504	-0.414927	-0.17076	-0.158297	-0.210455	-0.281958	-0.30265	0.230397	0.275403	0.36559	0.465721
iso-Alkanes	41.7	0.1616	0.56175	-0.131496	0	-0.104972	1.00903	1.08013	-0.104972	-0.817254	0.343677	0.0928927	-0.502702	0.290849	-0.0943454	-0.0974977	0.210514	-0.39217	-0.387549	0.557248	0.156109	0	-0.0533002	-0.722749	0.727998	0	0.36601	0	-0.722749	0	0	0	0	0	0	0	-0.6964	-0.463686	-0.40241	-0.391738	-0.511595	-0.496304	-0.390392	-0.333778	-0.303245	0.500829	0.367461	0.753761	0.693984
iso-Alkanes	37.75	-0.109192	0.138666	-0.131496	0	-0.303826	0.549674	0.609628	-0.303826	-0.644515	0.00733935	-0.110412	-0.148288	0.00184855	-0.123637	-0.139391	-0.131099	-0.39217	-0.387549	0.24885	-0.144275	0	-0.0533002	-0.713473	0.428795	0	0.0683545	0	-0.713473	0	0	0	0	0	0	0	-0.843607	-0.681114	-0.61888	-0.642888	-0.630673	-0.50163	-0.391671	-0.333778	-0.303245	0.112541	0.0435599	0.3011	0.321848
iso-Alkanes	21.8	-0.911088	-1.14574	-0.131496	0	-1.2998	-0.124899	-0.0696808	-1.2998	-2.67083	-1.21984	-1.24872	1.10265	-1.27544	-0.178967	-0.225438	-1.30191	-0.39217	-0.387549	-0.645504	-1.03152	0	-0.0533002	-0.722749	-0.431077	0	-0.800033	0	-0.722749	0	0	0	0	0	0	0	-1.15611	-1.22529	-1.20446	-1.16325	-0.788969	-0.503405	-0.392097	-0.333778	-0.303245	-0.769095	-1.01781	-0.586609	-1.01245
iso-Alkanes	49.91	0.802764	1.08281	-0.131496	0	0.482973	0.324448	0.385959	0.482973	-0.465523	0.851346	0.928906	-0.807013	0.920323	-0.0429028	-0.0510349	0.698538	-0.39217	-0.387549	1.17124	0.765217	0	-0.0533002	-0.722749	1.31832	0	0.964047	0	-0.722749	0	0	0	0	0	0	0	-0.535993	-0.360138	-0.371216	-0.0689196	0.247797	0.227639	0.165193	-0.110363	-0.290747	0.999659	0.856716	1.19905	1.04924
iso-Alkanes	41.2	0.266635	0.664115	-0.131496	0	-0.184241	1.45964	1.53254	-0.184241	-1.09339	0.38601	0.112095	-0.469088	0.28715	-0.104187	-0.120186	0.13282	-0.39217	-0.387549	0.546033	0.144984	0	-0.0533002	-0.722749	0.717215	0	0.355086	0	-0.722749	0	0	0	0	0	0	0	-0.600546	-0.283004	-0.359307	-0.582057	-0.667395	-0.500565	-0.391671	-0.333778	-0.303245	0.679897	0.428831	0.915293	0.890161
iso-Alkanes	44.9	0.0939018	0.189086	-0.131496	0	0.112912	-0.286995	-0.234047	0.112912	0.00369202	0.273697	0.297826	-0.396325	0.362949	-0.0814541	-0.0678987	0.302812	-0.39217	-0.387549	0.567526	0.170015	0	-0.0533002	-0.722749	0.736083	0	0.379662	0	-0.722749	0	0	0	0	0	0	0	-0.838226	-0.76948	-0.721041	-0.510386	-0.161847	-0.0379361	-0.0701725	-0.227692	-0.301459	0.224915	0.230058	0.3314	0.345076
n-Alkanes	96.4	2.99397	2.52724	-0.131496	0	3.16768	-0.203045	-0.148921	3.16768	0.771619	2.30068	3.18504	-1.72102	2.51992	0.30927	0.200825	2.17398	-0.39217	-0.387549	3.64683	3.23225	0	-0.0533002	-0.648528	3.69307	0	3.3644	0	-0.648528	0	0	0	0	0	0	0	0.224972	0.51655	0.317007	0.836002	1.43359	1.5541	1.88866	2.06366	2.3525	3.14299	3.23311	3.12842	3.28739
n-Alkanes	71.73	1.51679	1.4285	-0.131496	0	1.72585	-0.30382	-0.251108	1.72585	0.701341	1.47591	1.93348	-1.23134	1.6601	0.083835	0.0656675	1.40654	-0.39217	-0.387549	2.12727	1.71921	0	-0.0533002	-0.694919	2.23479	0	1.89251	0	-0.694919	0	0	0	0	0	0	0	-0.333527	-0.156985	-0.214521	0.16386	0.637832	0.761987	0.939942	0.978359	1.03236	1.65289	1.75	1.68242	1.83461
n-Alkanes	14.79	-1.76157	-2.26941	-0.131496	0	-1.5825	-2.96469	-2.98074	-1.5825	-1.5858	-2.80991	-2.22657	3.06732	-2.69616	-0.202485	-0.277889	-2.51975	-0.39217	-0.387549	-1.26604	-1.64341	0	-0.0533002	-0.722749	-1.02949	0	-1.40081	0	-0.722749	0	0	0	0	0	0	0	-1.52535	-1.62066	-1.33973	-1.17108	-0.789326	-0.503405	-0.392097	-0.333778	-0.303245	-1.65348	-1.53571	-1.50503	-1.35468
Acyclic ethers	40.84	0.079174	0.379099	-0.131496	0	0.0950652	0.259642	0.320245	0.0950652	-0.00594023	0.282039	0.229346	-0.407388	0.327286	-0.0947063	-0.097865	0.205143	-0.39217	-0.387549	0.351648	0.150546	0	-0.0533002	0.251389	0.434185	0	0.0738143	0	0.251389	0	0	0	0	0	0	0	0.0283755	0.111461	0.0186192	-0.140892	-0.210692	-0.27795	-0.346048	-0.333778	-0.303245	0.2103	0.140731	0.193209	0.258517
Acyclic ethers	43.2	-0.258071	-0.0984537	-0.131496	0	-0.226246	-0.117914	-0.0625974	-0.226246	-0.277403	-0.0637294	-0.157863	-0.169375	-0.0181426	-0.111165	-0.105098	-0.0267594	-0.39217	-0.387549	-0.160479	-0.149837	0	-0.0533002	1.29047	-0.15883	0	-0.526955	0	1.29047	0	0	0	0	0	0	0	0.746792	0.429094	0.460366	-0.0544589	-0.0998088	-0.346827	-0.34562	-0.333289	-0.303245	-0.285793	-0.338299	-0.431219	-0.376133
Alcohols	42.32	-1.74235	-2.23178	-0.131496	0	-1.57164	-2.8828	-2.8662	-1.57164	-1.57497	-2.75788	-2.19065	2.96532	-2.63488	-0.201901	-0.276313	-2.49402	-0.39217	-0.387549	-1.44454	-1.62395	0	-0.0533002	0.297772	-1.29634	0	-1.68208	0	0.297772	0	0	0	0	0	0	0	-0.870507	-1.34706	-1.22876	-1.15934	-0.783622	-0.50163	-0.392097	-0.333778	-0.303245	-1.73479	-1.59947	-1.64323	-1.45327
Alcohols	108.2	2.72658	2.56838	-0.131496	0	2.84191	0.145447	0.204452	2.84191	0.713191	2.16031	2.05425	-1.91317	2.16416	0.528417	0.498913	2.42743	-0.39217	-0.387549	3.13096	2.91518	0	-0.0533002	0.325606	3.10275	0	2.76636	0	0.325606	0	0	0	0	0	0	0	0.778578	0.845725	0.694219	1.313	1.99832	2.1165	2.52142	2.49583	2.58106	2.82597	2.88467	2.7769	2.92579
Alcohols	103.5	2.10654	1.89112	-0.131496	0	2.30679	-0.249502	-0.196029	2.30679	0.747891	1.83591	2.44484	-1.45794	2.03223	0.17085	0.124724	1.74592	-0.39217	-0.387549	2.53379	2.32276	0	-0.0533002	0.325607	2.5286	0	2.1847	0	0.325607	0	0	0	0	0	0	0	0.521338	0.374434	0.205557	0.695069	1.26674	1.38794	1.68911	1.83487	2.07395	2.15081	2.2696	2.10764	2.27275
Alcohols	133	1.79444	1.65118	-0.131496	0	1.97734	-0.273948	-0.220817	1.97734	0.672876	1.65026	2.17131	-1.34471	1.83866	0.125946	0.0964556	1.57447	-0.39217	-0.387549	2.01699	2.00291	0	-0.0533002	1.28119	1.93828	0	1.58939	0	1.28119	0	0	0	0	0	0	0	1.01968	0.492561	0.299384	0.804081	1.39366	1.51434	1.84091	2.00891	2.28704	1.7406	1.88365	1.6517	1.82475
Aldehydes	33.2	-1.16596	-1.31475	-0.131496	0	-0.977793	-1.39191	-1.35443	-0.977793	-0.36894	-1.35857	-1.17184	1.18911	-1.24599	-0.174147	-0.204674	-1.20267	-0.39217	-0.387549	-1.03614	-1.03151	0	-0.0533002	0.307045	-0.994436	0	-1.10314	0	0.307045	0	0	0	0	0	0	0	-0.260663	-0.77829	-0.850826	-0.67571	-0.5558	-0.500919	-0.392097	-0.333778	-0.303245	-1.24691	-1.12724	-1.227	-1.09182
Alkenes	32.51	-0.712717	-0.724044	-0.131496	0	-0.849081	-0.0945921	-0.0389494	-0.849081	-1.08851	-0.776221	-0.816062	0.584788	-0.768593	-0.161323	-0.190822	-0.820922	-0.39217	-0.387549	-0.537098	-0.731134	0	-0.0533002	-0.722749	-0.420296	0	-0.505109	0	-0.722749	0	0	0	0	0	0	0	-0.746773	-0.714516	-0.898931	-1.02834	-0.785404	-0.503405	-0.392097	-0.333778	-0.303245	-0.659461	-0.827558	-0.656014	-0.723704
Alkenes	18.5	-1.76157	-2.26941	-0.131496	0	-1.5825	-2.9647	-2.98075	-1.5825	-1.5858	-2.80992	-2.22657	3.06732	-2.69616	-0.202485	-0.277889	-2.51975	-0.39217	-0.387549	-1.45482	-1.64342	0	-0.0533002	-0.722749	-1.30174	0	-1.40081	0	-0.722749	0	0	0	0	0	0	0	-1.32777	-1.46701	-1.31496	-1.17018	-0.788969	-0.503405	-0.392097	-0.333778	-0.303245	-1.74575	-1.63902	-1.64999	-1.49004
Alkenes	39.3	-0.113703	0.138244	-0.131496	0	-0.308016	0.552617	0.612611	-0.308016	-0.654356	0.00309476	-0.116891	-0.148651	-0.00213348	-0.124018	-0.140117	-0.135281	-0.39217	-0.387549	0.0479246	-0.147054	0	-0.0533002	-0.722749	0.140374	0	0.0683557	0	-0.722749	0	0	0	0	0	0	0	-0.488063	-0.266908	-0.420032	-0.583562	-0.633881	-0.503405	-0.392097	-0.333778	-0.303245	0.0111323	-0.177713	0.0339284	-0.0188707
Aromatics	46.5	0.373104	0.323049	-0.131496	0	0.354959	0.875173	0.944396	0.354959	0.876572	0.519399	0.478575	-0.320089	0.432905	-0.0761731	-0.0583369	0.344324	2.33116	2.27748	-0.225897	0.195047	0	-0.0533002	-0.722749	-0.420296	0	0.40424	0	-0.722749	0	0	0	0	0	0	0	0.294418	0.90737	0.942121	0.776678	-0.0495396	-0.252384	-0.341783	-0.333778	-0.303245	0.253238	0.222216	0.138954	0.0852319
Cyclic ketone	42.72	-0.548568	-0.645681	-0.131496	0	-0.533769	0.429881	-0.106728	-0.533769	0.834183	-0.53778	-0.620151	0.793327	-0.709635	-0.147189	-0.1389	-0.634286	-0.367415	-0.363324	-0.952965	-0.739476	0	-0.0533002	0.307048	-1.016	0	-0.816415	0	0.307048	0	0	0	0	0	0	0	0.120801	-0.0500928	-0.028295	-0.384209	-0.777204	-0.503405	-0.392097	-0.333778	-0.303245	-0.674988	-0.486606	-0.549753	-0.678081
Cycloalkanes	38.36	0.0603795	-0.00812132	-0.131496	0	0.028677	0.806557	0.865594	0.028677	0.835892	0.183048	0.127833	0.0141768	0.077993	-0.107717	-0.0964669	0.0064065	-0.39217	-0.387549	0.0610068	-0.141493	0	-0.0533002	-0.722749	0.156546	0	0.0738162	0	-0.722749	0	0	0	0	0	0	0	-0.748728	-0.497393	-0.305249	-0.360419	-0.627107	-0.50163	-0.391671	-0.333778	-0.303245	0.208472	0.396441	0.555377	0.686965
Cycloalkanes	38.26	0.0815539	-0.0151316	-0.131496	0	-0.0835142	0.734752	0.79396	-0.0835142	0.308771	0.187508	0.160093	0.0260307	0.0925017	-0.108153	-0.0982977	0.00542774	-0.39217	-0.387549	0.0666149	-0.13593	0	-0.0533002	-0.713472	0.161938	0	0.0765477	0	-0.713472	0	0	0	0	0	0	0	-0.740904	-0.522293	-0.324776	-0.331811	-0.585039	-0.498079	-0.390392	-0.333778	-0.303245	0.214869	0.364393	0.582812	0.583364
Ketones	42.34	-0.0859167	0.171471	-0.131496	0	-0.348913	0.878234	0.94279	-0.348913	-0.853641	0.0357749	-0.192858	-0.207878	-0.0237637	-0.120651	-0.131328	-0.103747	-0.39217	-0.387549	-0.138049	-0.144273	0	-0.0533002	0.279222	-0.129179	0	-0.223838	0	0.279222	0	0	0	0	0	0	0	0.289532	0.244469	0.218659	-0.0878861	-0.660977	-0.502695	-0.392097	-0.333778	-0.303245	0.0166147	-0.178736	-0.00271779	-0.158065
Ketones	38.52	-0.815077	-0.788195	-0.131495	0	-0.656228	-0.408706	-0.357462	-0.656228	0.0246456	-0.802413	-0.821925	0.557672	-0.762705	-0.157353	-0.17761	-0.759265	-0.392169	-0.387549	-0.719335	-0.722791	0	-0.0533002	0.288498	-0.687155	0	-0.794573	0	0.288498	0	0	0	0	0	0	0	-0.0635657	-0.327947	-0.449799	-0.641982	-0.733709	-0.503405	-0.392097	-0.333778	-0.303245	-0.837618	-0.819377	-0.895755	-0.786535
Polyfunctionals	42.89	-0.479219	-0.595761	0.00911279	0	-0.726341	1.00727	1.06709	-0.726341	-0.450562	-0.414882	-0.712918	0.640832	-0.717906	-0.145961	-0.138235	-0.609309	-0.31789	-0.314859	-1.32585	-0.714444	0	-0.0533002	1.29046	-1.56589	0	-1.0813	0	1.29046	0	0	0	0	0	0	0	1.2691	1.36378	1.00261	-0.0740305	-0.293044	-0.49524	-0.392097	-0.333778	-0.303245	-0.748077	-0.714357	-1.09597	-1.24389
Saturated esters	54.7	-0.201301	0.0644196	-0.131496	0	-0.0891191	0.383734	0.438556	-0.0891191	0.276613	-0.000328874	-0.142362	-0.186598	-0.00116751	-0.115499	-0.118927	-0.0582316	-0.317904	-0.314873	-0.934274	-0.133147	0	-0.0533002	3.19234	-1.28286	0	-1.07038	0	3.19234	0	0	0	0	0	0	0	2.93432	2.25687	3.07347	3.96964	0.1715	-0.433466	-0.383571	-0.331823	-0.30265	-0.544342	-0.658104	-0.979689	-1.01178
iso-Alkanes	37.76	-0.159702	0.028715	-0.131496	0	-0.267438	0.103102	0.161513	-0.267438	-0.527395	-0.0161624	-0.0590706	-0.134667	0.0278372	-0.119092	-0.128263	-0.0848785	-0.39217	-0.387549	0.267539	-0.13315	0	-0.0533002	-0.722749	0.450357	0	0.0820076	0	-0.722749	0	0	0	0	0	0	0	-0.900824	-0.811689	-0.725804	-0.582359	-0.438864	-0.422454	-0.389966	-0.333778	-0.303245	0.0248349	-0.0246291	0.197507	0.155415
[truncated: 1,778 more columns]

## Sheet: category
category
ALET
ALET
ALET
ALET
ALET
ALET
ALET
ALET
ALET
ALET
ALET
ALET
ALET
ALET
ALET
ALET
ALET
ALET
ALET
HC
HC
HC
HC
HC
HC
HC
HC
HC
HC
HC
HC
HC
HC
HC
HC
HC
HC
HC
HC
AROM
AROM
AROM
AROM
AROM
AROM
AROM
AROM
AROM
AROM
AROM
Ac-X
CHC
CHC
CHC
CHC
CHC
CHC
CHC
CHC
EPOX
ALKE
ALKE
ALKE
ALET
PolyF
PolyF
ES
ES
ES
ES
ES
ES
ES
ES
ES
ES
HC
HC
HC
HC
HC
HC
HC
HC
HC
HC
HC
HC
HC
HC
HC
ALET
ALET
ALET
ALET
ALET
ALET
ALKE
HC
HC
HC
AROM
ALKE
CHC
CHC
ALKE
ALKE
PolyF
ES
HC
