# Supplementary material for: LG-Transformer: learned-graph transformer framework enabling diverse physicochemical properties prediction toward fuel design
Source: Nat Commun. 2026 Jun 3;17:7137. doi: 10.1038/s41467-026-73853-z (PMC13396237; doi:10.1038/s41467-026-73853-z)
Supplement: Supplementary file 5 — Source data for Supplementary Figures 1-3 [file 41467_2026_73853_MOESM5_ESM.zip › test_data/test_fused_features_RON5.xlsx]

## Sheet: original
category	label	ABC	ABCGG	nAcid	nBase	SpAbs_A	SpMax_A	SpDiam_A	SpAD_A	SpMAD_A	LogEE_A	VE1_A	VE2_A	VE3_A	VR1_A	VR2_A	VR3_A	nAromAtom	nAromBond	nAtom	nHeavyAtom	nSpiro	nBridgehead	nHetero	nH	nB	nC	nN	nO	nS	nP	nF	nCl	nBr	nI	nX	ATS0dv	ATS1dv	ATS2dv	ATS3dv	ATS4dv	ATS5dv	ATS6dv	ATS7dv	ATS8dv	ATS0d	ATS1d	ATS2d	ATS3d
Acyclic ethers	103.5	6.47335	6.12758	0	0	11.19	2.19399	4.38799	11.19	1.24333	3.08977	2.85639	0.317376	0.944197	28.0497	3.11663	3.22862	6	6	19	9	0	0	1	10	0	8	0	1	0	0	0	0	0	0	0	106	100	112	82	34	10	1	0	0	50	57	88	82
Alcohols	98.8	3.75431	4.05705	0	0	6.15537	1.90211	3.80423	6.15537	1.02589	2.5951	2.31281	0.385469	0.327638	12.3912	2.06519	2.00616	0	0	18	6	0	0	1	12	0	5	0	1	0	0	0	0	0	0	0	44	26	21	19	10	0	0	0	0	32	36	61	55
Alcohols	105	3.4641	3.4641	0	0	4	2	4	4	0.8	2.44447	2.12132	0.424264	0.0588915	8	1.6	1.38629	0	0	15	5	0	0	1	10	0	4	0	1	0	0	0	0	0	0	0	44	32	18	0	0	0	0	0	0	30	26	55	30
Alcohols	69.3	4.24264	4.53095	0	0	8.05468	1.84776	3.69552	8.05468	1.15067	2.73919	2.51367	0.359096	0.565069	16.7999	2.39999	2.4647	0	0	21	7	0	0	1	14	0	6	0	1	0	0	0	0	0	0	0	46	28	24	20	16	12	5	0	0	36	44	68	72
Alcohols	91.7	4.35203	4.79832	0	0	7.87846	1.96962	3.93923	7.87846	1.12549	2.75284	2.45839	0.351198	0.54283	16.7387	2.39125	2.46105	0	0	21	7	0	0	1	14	0	6	0	1	0	0	0	0	0	0	0	48	31	31	24	13	5	0	0	0	38	45	74	75
Alkenes	90.2	5.38731	5.58056	0	0	8.47214	2	4	8.47214	1.05902	2.89923	2.68328	0.33541	0.763897	19.3573	2.41966	2.73993	0	0	22	8	0	0	0	14	0	8	0	0	0	0	0	0	0	0	0	50	44	32	28	24	9	0	0	0	44	46	82	71
Alkenes	98.9	4.53037	5.00409	0	0	7.66299	2.05288	4.10576	7.66299	1.09471	2.76632	2.45983	0.351405	0.543418	15.7116	2.24452	2.39773	0	0	21	7	0	0	0	14	0	7	0	0	0	0	0	0	0	0	0	34	33	28	16	4	0	0	0	0	40	45	77	78
Alkenes	97.5	3.04721	3.30518	0	0	5.22625	1.84776	3.69552	5.22625	1.04525	2.40858	2.13099	0.426197	0.0634378	8.62987	1.72597	1.46208	0	0	15	5	0	0	0	10	0	5	0	0	0	0	0	0	0	0	0	24	21	13	4	0	0	0	0	0	26	27	45	38
Alkenes	93.4	5.16853	5.36185	0	0	8.76257	1.94986	3.89971	8.76257	1.09532	2.88799	2.63927	0.329909	0.747359	21.8817	2.73522	2.86251	0	0	24	8	0	0	0	16	0	8	0	0	0	0	0	0	0	0	0	38	35	29	22	14	7	2	0	0	44	50	84	81
Alkenes	56.5	4.94975	5.14314	0	0	9.51754	1.87939	3.75877	9.51754	1.18969	2.87661	2.67347	0.334183	0.760233	21.483	2.68537	2.84412	0	0	24	8	0	0	0	16	0	8	0	0	0	0	0	0	0	0	0	36	32	25	20	16	11	5	1	0	42	50	79	83
Alkenes	73.4	4.24264	4.53095	0	0	8.05468	1.84776	3.69552	8.05468	1.15067	2.73919	2.51367	0.359096	0.565069	16.7999	2.39999	2.4647	0	0	21	7	0	0	0	14	0	7	0	0	0	0	0	0	0	0	0	32	28	21	16	11	5	1	0	0	36	42	66	67
Alkenes	95.2	5.38731	5.58056	0	0	8.47214	2	4	8.47214	1.05902	2.89923	2.68328	0.33541	0.763897	19.3573	2.41966	2.73993	0	0	24	8	0	0	0	16	0	8	0	0	0	0	0	0	0	0	0	42	38	29	22	14	4	0	0	0	46	49	90	80
Alkenes	70.2	5.16853	5.36185	0	0	8.76257	1.94986	3.89971	8.76257	1.09532	2.88799	2.63927	0.329909	0.747359	21.8817	2.73522	2.86251	0	0	24	8	0	0	0	16	0	8	0	0	0	0	0	0	0	0	0	38	34	26	20	16	10	3	0	0	44	50	85	83
Alkenes	99.3	4.53037	5.00409	0	0	7.66299	2.05288	4.10576	7.66299	1.09471	2.76632	2.45983	0.351405	0.543418	15.7116	2.24452	2.39773	0	0	21	7	0	0	0	14	0	7	0	0	0	0	0	0	0	0	0	36	35	28	14	3	0	0	0	0	40	44	76	76
Alkenes	97	4.53037	5.00409	0	0	7.66299	2.05288	4.10576	7.66299	1.09471	2.76632	2.45983	0.351405	0.543418	15.7116	2.24452	2.39773	0	0	21	7	0	0	0	14	0	7	0	0	0	0	0	0	0	0	0	36	36	29	13	2	0	0	0	0	40	44	75	76
Alkenes	97.3	3.04721	3.30518	0	0	5.22625	1.84776	3.69552	5.22625	1.04525	2.40858	2.13099	0.426197	0.0634378	8.62987	1.72597	1.46208	0	0	15	5	0	0	0	10	0	5	0	0	0	0	0	0	0	0	0	28	23	11	2	0	0	0	0	0	26	25	45	34
Alkenes	96.6	5.41582	5.89401	0	0	8.42429	2.13578	4.27156	8.42429	1.05304	2.91196	2.61804	0.327255	0.739281	19.1314	2.39143	2.72819	0	0	24	8	0	0	0	16	0	8	0	0	0	0	0	0	0	0	0	46	46	37	18	4	0	0	0	0	48	51	94	92
Alkenes	104	5.38731	5.58056	0	0	8.47214	2	4	8.47214	1.05902	2.89923	2.68328	0.33541	0.763897	19.3573	2.41966	2.73993	0	0	24	8	0	0	0	16	0	8	0	0	0	0	0	0	0	0	0	40	39	32	21	12	4	0	0	0	46	50	88	82
Alkenes	91.3	5.16853	5.36185	0	0	8.76257	1.94986	3.89971	8.76257	1.09532	2.88799	2.63927	0.329909	0.747359	21.8817	2.73522	2.86251	0	0	24	8	0	0	0	16	0	8	0	0	0	0	0	0	0	0	0	38	35	29	22	14	7	2	0	0	44	50	84	81
Alkenes	90	4.24264	4.53095	0	0	8.05468	1.84776	3.69552	8.05468	1.15067	2.73919	2.51367	0.359096	0.565069	16.7999	2.39999	2.4647	0	0	21	7	0	0	0	14	0	7	0	0	0	0	0	0	0	0	0	32	29	23	16	9	4	1	0	0	36	42	65	66
Alkynes	50.5	4.94975	5.14314	0	0	9.51754	1.87939	3.75877	9.51754	1.18969	2.87661	2.67347	0.334183	0.760233	21.483	2.68537	2.84412	0	0	22	8	0	0	0	14	0	8	0	0	0	0	0	0	0	0	0	46	38	28	24	20	16	10	3	0	40	48	74	78
Aromatics	100.6	7.28985	6.97631	0	0	11.8494	2.25524	4.51049	11.8494	1.18494	3.19726	2.97104	0.297104	1.08891	33.0091	3.30091	3.49678	6	6	24	10	0	0	0	14	0	10	0	0	0	0	0	0	0	0	0	82	90	103	74	25	5	0	0	0	60	69	118	113
Aromatics	117.5	5.87563	5.56604	0	0	9.43115	2.17533	4.35066	9.43115	1.17889	2.97974	2.73673	0.342092	0.783622	22.2878	2.78598	2.8809	6	6	18	8	0	0	0	10	0	8	0	0	0	0	0	0	0	0	0	70	74	79	47	7	0	0	0	0	46	52	85	74
Aromatics	102.1	6.36396	6.00779	0	0	11.3846	2.14896	4.29792	11.3846	1.26496	3.08002	2.82437	0.313819	0.932924	30.6717	3.40797	3.31798	6	6	19	9	0	0	0	10	0	9	0	0	0	0	0	0	0	0	0	78	80	88	68	36	21	6	0	0	48	58	85	84
Aromatics	103	7.48621	7.10906	0	0	11.7887	2.28825	4.57649	11.7887	1.17887	3.20633	2.9576	0.29576	1.08438	32.9643	3.29643	3.49543	6	6	24	10	0	0	0	14	0	10	0	0	0	0	0	0	0	0	0	80	88	99	72	30	9	0	0	0	62	71	123	121
Aromatics	106	7.24941	6.99964	0	0	12.3768	2.26824	4.53647	12.3768	1.23768	3.19767	2.96442	0.296442	1.08668	32.7975	3.27975	3.49035	6	6	24	10	0	0	0	14	0	10	0	0	0	0	0	0	0	0	0	82	91	104	73	24	5	0	0	0	60	70	117	119
Aromatics	106	7.24941	6.97631	0	0	11.9458	2.26718	4.53437	11.9458	1.19458	3.19767	2.96474	0.296474	1.08679	32.8716	3.28716	3.49261	6	6	24	10	0	0	0	14	0	10	0	0	0	0	0	0	0	0	0	82	91	104	72	23	6	1	0	0	60	70	117	118
Aromatics	106.7	7.14002	6.87336	0	0	12.8573	2.21432	4.42864	12.8573	1.28573	3.18888	2.96301	0.296301	1.08621	33.9683	3.39683	3.52543	6	6	24	10	0	0	0	14	0	10	0	0	0	0	0	0	0	0	0	76	83	95	71	33	15	3	0	0	58	71	112	122
Cyclic alkenes	77	5.65685	5.42766	0	0	10.4243	2.13578	4.27156	10.4243	1.30304	2.96934	2.718	0.33975	0.776754	23.561	2.94512	2.93645	0	0	20	8	0	0	0	12	0	8	0	0	0	0	0	0	0	0	0	52	52	55	42	19	6	0	0	0	46	59	93	100
Cyclic alkenes	90.8	4.94975	5.15551	0	0	8.91737	2.15154	4.09639	8.91737	1.27391	2.84962	2.53437	0.362053	0.573272	19.3723	2.76747	2.60717	0	0	19	7	0	0	0	12	0	7	0	0	0	0	0	0	0	0	0	40	42	46	15	5	0	0	0	0	42	54	88	85
Cycloalkanes	81.1	5.83519	6.01963	0	0	9.67499	2.21051	4.27459	9.67499	1.20937	2.98438	2.69293	0.336616	0.767485	22.9029	2.86287	2.90812	0	0	24	8	0	0	0	16	0	8	0	0	0	0	0	0	0	0	0	36	39	43	20	8	0	0	0	0	52	67	119	125
Cycloalkanes	41.2	4.24264	4.42996	0	0	6.60272	2.17533	4.35066	6.60272	1.10045	2.72957	2.32849	0.388081	0.334393	15.6026	2.60043	2.23661	0	0	18	6	0	0	0	12	0	6	0	0	0	0	0	0	0	0	0	26	28	21	8	2	0	0	0	0	38	50	76	70
Cycloalkanes	54	6.47335	6.12758	0	0	11.19	2.19399	4.38799	11.19	1.24333	3.08977	2.85639	0.317376	0.944197	28.0497	3.11663	3.22862	0	0	27	9	0	0	0	18	0	9	0	0	0	0	0	0	0	0	0	40	43	47	33	13	5	1	0	0	58	75	132	150
Cycloalkanes	80.9	5.83519	5.60621	0	0	9.95396	2.19353	4.38705	9.95396	1.24424	2.98024	2.72191	0.340239	0.778191	22.4579	2.80724	2.8885	0	0	24	8	0	0	0	16	0	8	0	0	0	0	0	0	0	0	0	36	39	42	25	4	0	0	0	0	52	67	118	132
Cycloalkanes	62.3	7.3588	6.90974	0	0	11.9362	2.23607	4.47214	11.9362	1.19362	3.19724	2.99535	0.299535	1.09706	31.9769	3.19769	3.46501	0	0	30	10	0	0	0	20	0	10	0	0	0	0	0	0	0	0	0	46	50	55	41	20	9	2	0	0	66	84	152	173
Cycloalkanes	83.4	6.61125	6.41989	0	0	10.8913	2.26382	4.52764	10.8913	1.21015	3.0999	2.8501	0.316678	0.941994	26.6231	2.95812	3.17642	0	0	27	9	0	0	0	18	0	9	0	0	0	0	0	0	0	0	0	42	47	53	34	7	0	0	0	0	60	77	139	159
Cycloalkanes	92.3	5.26758	5.36128	0	0	8.12833	2.25619	4.34582	8.12833	1.16119	2.87418	2.54127	0.363038	0.575988	18.0072	2.57246	2.5341	0	0	21	7	0	0	0	14	0	7	0	0	0	0	0	0	0	0	0	34	36	37	8	0	0	0	0	0	48	58	111	98
Cycloalkanes	52.1	5.65685	5.80092	0	0	10.0518	2.16484	4.1464	10.0518	1.25647	2.97354	2.64548	0.330685	0.74971	26.3843	3.29804	3.04963	0	0	22	8	0	0	0	14	0	8	0	0	0	0	0	0	0	0	0	42	42	45	26	20	8	0	0	0	48	63	105	108
Cycloalkanes	95.7	6.72958	6.4839	0	0	10.625	2.31384	4.62768	10.625	1.18056	3.10993	2.82585	0.313983	0.933448	26.9597	2.99552	3.18898	0	0	27	9	0	0	0	18	0	9	0	0	0	0	0	0	0	0	0	44	49	53	32	6	0	0	0	0	62	77	144	159
Cycloalkanes	100.3	4.42098	4.18757	0	0	7.19169	2.27841	4.16963	7.19169	1.19861	2.80385	2.28145	0.380242	0.313987	15.3222	2.5537	2.21848	0	0	18	6	0	0	0	12	0	6	0	0	0	0	0	0	0	0	0	28	31	19	8	0	0	0	0	0	40	51	77	65
Cycloalkanes	68.7	6.52288	6.31959	0	0	11.09	2.2725	4.545	11.09	1.23222	3.10033	2.81075	0.312305	0.928091	28.2585	3.13984	3.23603	0	0	27	9	0	0	0	18	0	9	0	0	0	0	0	0	0	0	0	42	46	50	33	10	2	0	0	0	60	76	138	155
Cycloalkanes	29.4	7.14002	6.83349	0	0	12.5277	2.23099	4.46199	12.5277	1.25277	3.18891	2.92348	0.292348	1.07278	36.6425	3.66425	3.60121	0	0	30	10	0	0	0	20	0	10	0	0	0	0	0	0	0	0	0	44	48	55	43	21	9	2	0	0	64	84	147	173
Cyclic alkenes	96.5	6.79119	6.41989	0	0	10.0064	2.28349	4.56698	10.0064	1.11183	3.10903	2.84916	0.316573	0.941664	26.636	2.95956	3.1769	0	0	25	9	0	0	0	16	0	9	0	0	0	0	0	0	0	0	0	54	58	64	42	9	0	0	0	0	60	71	134	129
Cyclic alkenes	83	5.65685	5.42766	0	0	10.4243	2.13578	4.27156	10.4243	1.30304	2.96934	2.718	0.33975	0.776754	23.561	2.94512	2.93645	0	0	22	8	0	0	0	14	0	8	0	0	0	0	0	0	0	0	0	46	47	48	32	10	2	0	0	0	48	61	101	110
Furans	102.5	4.35203	4.42996	0	0	7.46588	2.11491	3.97571	7.46588	1.24431	2.70751	2.39923	0.399872	0.364323	14.5163	2.41938	2.16445	5	5	12	6	0	0	1	6	0	5	0	1	0	0	0	0	0	0	0	80	76	78	6	0	0	0	0	0	32	36	53	33
Ketones	86.6	5.05914	5.45658	0	0	8.82843	2	4	8.82843	1.10355	2.88853	2.59808	0.32476	0.731628	21.9043	2.73804	2.86354	0	0	22	8	0	0	1	14	0	7	0	1	0	0	0	0	0	0	0	70	52	48	40	20	4	1	0	0	42	49	78	78
Ketones	105.7	3.75431	4.05705	0	0	6.15537	1.90211	3.80423	6.15537	1.02589	2.5951	2.31281	0.385469	0.327638	12.3912	2.06519	2.00616	0	0	16	6	0	0	1	10	0	5	0	1	0	0	0	0	0	0	0	62	42	30	18	7	0	0	0	0	30	32	52	44
Polyfunctionals	98	8.10634	7.9252	0	0	13.7215	2.066	4.132	13.7215	1.14346	3.30646	3.12162	0.260135	1.32068	48.5675	4.04729	4.06528	0	0	28	12	0	0	3	16	0	9	0	3	0	0	0	0	0	0	0	162	118	122	92	110	116	34	24	18	62	71	109	112
Saturated esters	120	4.6802	4.94248	0	0	6.82843	2	4	6.82843	0.97549	2.76511	2.5	0.357143	0.559616	15.3137	2.18767	2.37207	0	0	17	7	0	0	2	10	0	5	0	2	0	0	0	0	0	0	0	100	76	73	29	14	0	0	0	0	36	36	59	48
Saturated esters	100.6	6.09441	6.17209	0	0	9.4641	2	4	9.4641	1.05157	3.01748	2.85774	0.317526	0.94467	23.6544	2.62826	3.05819	0	0	23	9	0	0	2	14	0	7	0	2	0	0	0	0	0	0	0	108	80	79	44	38	29	14	0	0	48	52	86	81
iso-Alkanes	73.4	3.75431	4.05705	0	0	6.15537	1.90211	3.80423	6.15537	1.02589	2.5951	2.31281	0.385469	0.327638	12.3912	2.06519	2.00616	0	0	20	6	0	0	0	14	0	6	0	0	0	0	0	0	0	0	0	20	18	13	7	2	0	0	0	0	34	38	68	63
iso-Alkanes	75.5	5.26758	5.74995	0	0	8.51926	2.15664	4.31328	8.51926	1.06491	2.9125	2.55245	0.319056	0.71391	21.6987	2.71234	2.85411	0	0	26	8	0	0	0	18	0	8	0	0	0	0	0	0	0	0	0	32	32	27	16	6	1	0	0	0	50	56	106	106
iso-Alkanes	65.2	5.27792	5.65522	0	0	8.56519	2.04208	4.08416	8.56519	1.07065	2.89977	2.63932	0.329915	0.747377	19.9377	2.49221	2.76947	0	0	26	8	0	0	0	18	0	8	0	0	0	0	0	0	0	0	0	30	29	25	18	9	2	0	0	0	48	55	101	101
iso-Alkanes	33.5	4.94975	5.53124	0	0	9.44587	2.02852	4.05705	9.44587	1.18073	2.88907	2.58816	0.32352	0.727805	21.5513	2.69391	2.84729	0	0	26	8	0	0	0	18	0	8	0	0	0	0	0	0	0	0	0	28	28	26	19	9	2	0	0	0	46	56	95	107
iso-Alkanes	50.3	6.13361	6.25559	0	0	9.33533	2.11688	4.23377	9.33533	1.03726	3.02833	2.63779	0.293088	0.864581	34.0302	3.78113	3.42189	0	0	29	9	0	0	0	20	0	9	0	0	0	0	0	0	0	0	0	36	34	27	20	16	10	3	0	0	56	62	119	112
n-Alkanes	114.9	0	0	0	0	2	1	2	2	1	1.40761	1.41421	0.707107	-1.26286	1.41421	0.707107	-1.26286	0	0	8	2	0	0	0	6	0	2	0	0	0	0	0	0	0	0	0	2	1	0	0	0	0	0	0	0	8	7	12	9
Alcohols	102	4.6802	4.94248	0	0	6.82843	2	4	6.82843	0.97549	2.76511	2.5	0.357143	0.559616	15.3137	2.18767	2.37207	0	0	21	7	0	0	1	14	0	6	0	1	0	0	0	0	0	0	0	50	36	31	24	12	0	0	0	0	40	44	79	70
Alkenes	28.7	4.94975	5.14314	0	0	9.51754	1.87939	3.75877	9.51754	1.18969	2.87661	2.67347	0.334183	0.760233	21.483	2.68537	2.84412	0	0	24	8	0	0	0	16	0	8	0	0	0	0	0	0	0	0	0	34	30	24	20	16	12	7	2	0	42	51	80	86
Alkenes	73.4	4.24264	4.53095	0	0	8.05468	1.84776	3.69552	8.05468	1.15067	2.73919	2.51367	0.359096	0.565069	16.7999	2.39999	2.4647	0	0	21	7	0	0	0	14	0	7	0	0	0	0	0	0	0	0	0	32	28	21	16	11	5	1	0	0	36	42	66	67
Alkenes	101.8	1.41421	1.41421	0	0	2.82843	1.41421	2.82843	2.82843	0.942809	1.84946	1.70711	0.569036	-0.669173	3.36359	1.1212	0.00903476	0	0	9	3	0	0	0	6	0	3	0	0	0	0	0	0	0	0	0	14	9	2	0	0	0	0	0	0	12	11	17	10
Alkenes	97.4	2.12132	2.3401	0	0	4.47214	1.61803	3.23607	4.47214	1.11803	2.15591	1.9465	0.486625	-0.250259	5.89199	1.473	0.857304	0	0	12	4	0	0	0	8	0	4	0	0	0	0	0	0	0	0	0	18	14	7	2	0	0	0	0	0	18	19	28	24
Alkenes	106	5.4265	5.65522	0	0	8.31285	2.11199	4.22398	8.31285	1.03911	2.91143	2.54201	0.317751	0.709812	23.9711	2.99639	2.95371	0	0	24	8	0	0	0	16	0	8	0	0	0	0	0	0	0	0	0	42	41	33	20	10	3	0	0	0	48	50	94	81
Alkenes	106.7	5.4265	5.65522	0	0	8.31285	2.11199	4.22398	8.31285	1.03911	2.91143	2.54201	0.317751	0.709812	23.9711	2.99639	2.95371	0	0	24	8	0	0	0	16	0	8	0	0	0	0	0	0	0	0	0	42	41	33	20	10	3	0	0	0	48	50	94	81
Aromatics	113.7	7.03063	6.54761	0	0	12.1707	2.3226	4.51612	12.1707	1.3523	3.16041	2.90187	0.32243	0.959994	31.504	3.50044	3.34475	6	6	17	9	0	0	0	8	0	9	0	0	0	0	0	0	0	0	0	90	102	131	81	33	0	0	0	0	54	69	106	97
Polyfunctionals	99.2	9.65531	8.7177	0	0	14.3672	2.53363	5.06727	14.3672	1.19726	3.4563	3.26076	0.27173	1.36428	43.793	3.64942	3.9618	0	0	30	12	0	2	2	18	0	10	0	2	0	0	0	0	0	0	0	126	129	181	150	45	10	0	0	0	88	113	213	233
Cyclic alkenes	90.3	4.94975	5.15551	0	0	8.91737	2.15154	4.09639	8.91737	1.27391	2.84962	2.53437	0.362053	0.573272	19.3723	2.76747	2.60717	0	0	19	7	0	0	0	12	0	7	0	0	0	0	0	0	0	0	0	42	44	46	13	4	0	0	0	0	42	53	87	83
Cycloalkanes	101.3	3.53553	3.53553	0	0	6.47214	2	3.61803	6.47214	1.29443	2.52542	2.23607	0.447214	0.111572	11.1803	2.23607	1.72101	0	0	15	5	0	0	0	10	0	5	0	0	0	0	0	0	0	0	0	20	20	20	0	0	0	0	0	0	30	40	65	60
Cycloalkanes	80.9	5.83519	5.60621	0	0	9.95396	2.19353	4.38705	9.95396	1.24424	2.98024	2.72191	0.340239	0.778191	22.4579	2.80724	2.8885	0	0	24	8	0	0	0	16	0	8	0	0	0	0	0	0	0	0	0	36	39	42	25	4	0	0	0	0	52	67	118	132
Cycloalkanes	51	7.14002	6.87336	0	0	12.8573	2.21432	4.42864	12.8573	1.28573	3.18888	2.96301	0.296301	1.08621	33.9683	3.39683	3.52543	0	0	30	10	0	0	0	20	0	10	0	0	0	0	0	0	0	0	0	44	48	54	42	22	10	2	0	0	64	84	146	174
Saturated esters	97.1	7.28985	7.52914	0	0	12.1847	2.101	4.20201	12.1847	1.1077	3.21963	2.99005	0.271822	1.1906	39.3406	3.57642	3.76757	0	0	27	11	0	0	3	16	0	8	0	3	0	0	0	0	0	0	0	148	111	118	93	109	45	23	4	1	58	66	103	106
Saturated esters	103.4	5.05914	5.4365	0	0	9.40926	1.98904	3.97809	9.40926	1.17616	2.88852	2.60405	0.325506	0.733923	22.1293	2.76616	2.87376	0	0	20	8	0	0	2	12	0	6	0	2	0	0	0	0	0	0	0	102	72	78	42	30	14	1	0	0	40	45	68	68
Saturated esters	87.3	5.76624	6.02728	0	0	10.4721	2	4	10.4721	1.16357	3.00797	2.73861	0.30429	0.902091	28.5209	3.16899	3.24528	0	0	23	9	0	0	2	14	0	7	0	2	0	0	0	0	0	0	0	106	76	82	46	36	30	14	1	0	46	53	81	84
iso-Alkanes	83.1	4.6802	4.94248	0	0	6.82843	2	4	6.82843	0.97549	2.76511	2.5	0.357143	0.559616	15.3137	2.18767	2.37207	0	0	23	7	0	0	0	16	0	7	0	0	0	0	0	0	0	0	0	26	24	19	12	4	0	0	0	0	42	46	88	78
iso-Alkanes	109.6	5.47428	5.94858	0	0	8.26113	2.20595	4.41189	8.26113	1.03264	2.92402	2.58279	0.322849	0.725726	19.8375	2.47968	2.76443	0	0	26	8	0	0	0	18	0	8	0	0	0	0	0	0	0	0	0	34	35	29	14	3	0	0	0	0	52	57	111	111
iso-Alkanes	55.2	5.38731	5.58056	0	0	8.47214	2	4	8.47214	1.05902	2.89923	2.68328	0.33541	0.763897	19.3573	2.41966	2.73993	0	0	26	8	0	0	0	18	0	8	0	0	0	0	0	0	0	0	0	30	28	22	17	12	4	0	0	0	48	54	100	97
[truncated: 1,778 more columns]

## Sheet: fused
category	label	ABC	ABCGG	nAcid	nBase	SpAbs_A	SpMax_A	SpDiam_A	SpAD_A	SpMAD_A	LogEE_A	VE1_A	VE2_A	VE3_A	VR1_A	VR2_A	VR3_A	nAromAtom	nAromBond	nAtom	nHeavyAtom	nSpiro	nBridgehead	nHetero	nH	nB	nC	nN	nO	nS	nP	nF	nCl	nBr	nI	nX	ATS0dv	ATS1dv	ATS2dv	ATS3dv	ATS4dv	ATS5dv	ATS6dv	ATS7dv	ATS8dv	ATS0d	ATS1d	ATS2d	ATS3d
Acyclic ethers	103.5	0.864013	0.683874	0	0	0.976276	0.570711	0.727819	0.976276	0.780175	0.827925	0.981893	-0.65815	0.851882	0.74068	0.711497	0.797906	2.34694	2.34694	-0.321087	0.850281	0	-0.129369	1.31016	-0.847559	0	0.389642	0	1.31016	0	0	0	0	0	0	0	2.34678	2.30045	2.06168	2.26556	1.78368	0.97559	0.0657136	-0.136863	-0.111803	0.437683	0.260266	-0.010024	-0.12214
Alcohols	98.8	-0.922206	-0.854848	0	0	-1.01735	-0.837355	-0.773441	-1.01735	-1.07213	-0.851917	-0.868574	0.572734	-0.767197	-0.878221	-0.872775	-0.777533	-0.402968	-0.402968	-0.602469	-0.856306	0	-0.129369	1.20378	-0.425584	0	-1.16101	0	1.20378	0	0	0	0	0	0	0	-0.215594	-0.865905	-0.772616	-0.390832	-0.124059	-0.526791	-0.353709	-0.207328	-0.111803	-0.904654	-0.860535	-0.799181	-0.787035
Alcohols	105	-1.07002	-1.21873	0	0	-1.79799	-0.35532	-0.259502	-1.79799	-2.97663	-1.28105	-1.43946	1.13943	-1.36833	-1.27923	-1.49483	-1.46129	-0.402968	-0.402968	-1.11378	-1.34534	0	-0.129369	1.1734	-0.899708	0	-1.60539	0	1.1734	0	0	0	0	0	0	0	-0.202256	-0.603184	-0.852665	-1.13155	-0.805965	-0.526791	-0.353709	-0.207328	-0.111803	-1.01553	-1.33107	-0.936209	-1.31812
Alcohols	69.3	-0.546356	-0.449384	0	0	-0.241912	-1.02782	-0.976508	-0.241912	-0.00931433	-0.304152	-0.138309	0.0453327	-0.0948548	-0.392524	-0.329245	-0.137152	-0.402968	-0.402968	0.0186453	-0.247525	0	-0.129369	1.14302	0.143351	0	-0.577788	0	1.14302	0	0	0	0	0	0	0	-0.119283	-0.743561	-0.657087	-0.309339	0.363593	1.00062	1.15448	-0.207328	-0.111803	-0.558842	-0.409298	-0.557359	-0.364914
Alcohols	91.7	-0.504509	-0.295142	0	0	-0.330915	-0.483801	-0.396487	-0.330915	-0.2208	-0.288008	-0.341352	-0.0536896	-0.176467	-0.424565	-0.36846	-0.170319	-0.402968	-0.402968	-0.0122423	-0.277472	0	-0.129369	1.1734	0.114903	0	-0.614823	0	1.1734	0	0	0	0	0	0	0	-0.0400326	-0.629857	-0.455556	-0.159364	0.12378	0.0896519	-0.353709	-0.207328	-0.111803	-0.445336	-0.381539	-0.418562	-0.318341
Alkenes	90.2	0.165815	0.271461	0	0	-0.0672743	-0.300964	-0.201548	-0.0672743	-0.748497	0.205925	0.399248	-0.339099	0.385164	-0.131885	-0.28302	0.194434	-0.350089	-0.350089	0.186796	0.281417	0	-0.129369	-0.37661	0.124391	0	0.375768	0	-0.37661	0	0	0	0	0	0	0	0.0962584	-0.0365859	-0.359339	0.0491483	0.892768	0.585667	-0.345096	-0.207328	-0.111803	0.00211797	-0.298727	-0.18054	-0.377564
Alkenes	98.9	-0.39872	-0.152615	0	0	-0.406235	-0.0892249	0.0242054	-0.406235	-0.463015	-0.245141	-0.341944	-0.0543076	-0.176678	-0.523756	-0.574731	-0.245116	-0.402968	-0.402968	-0.00194964	-0.277471	0	-0.129369	-0.467755	0.129123	0	-0.114903	0	-0.467755	0	0	0	0	0	0	0	-0.611912	-0.561231	-0.561147	-0.499495	-0.52396	-0.526791	-0.353709	-0.207328	-0.111803	-0.301466	-0.37966	-0.33305	-0.244374
Alkenes	97.5	-1.33486	-1.3359	0	0	-1.33926	-1.06854	-1.01993	-1.33926	-0.88802	-1.40036	-1.41143	1.17916	-1.36248	-1.22062	-1.3199	-1.37723	-0.402968	-0.402968	-1.11207	-1.35033	0	-0.129369	-0.467755	-0.894969	0	-1.11011	0	-0.467755	0	0	0	0	0	0	0	-1.00823	-1.06981	-1.019	-0.983482	-0.801276	-0.526791	-0.353709	-0.207328	-0.111803	-1.29799	-1.28967	-1.20569	-1.14868
Alkenes	93.4	0.0326225	0.123063	0	0	0.0441161	-0.567349	-0.485564	0.0441161	-0.453037	0.174277	0.27843	-0.430484	0.358322	0.109096	0.151629	0.344159	-0.402968	-0.402968	0.591713	0.291393	0	-0.129369	-0.452573	0.679093	0	0.408162	0	-0.452573	0	0	0	0	0	0	0	-0.454126	-0.482413	-0.527368	-0.235501	0.232297	0.416353	0.312754	-0.180903	-0.111803	0.0100304	-0.0921681	-0.112543	-0.141114
Alkenes	56.5	-0.0963818	-0.017779	0	0	0.313527	-0.871538	-0.809886	0.313527	0.308968	0.140334	0.380713	-0.366349	0.387443	0.0725514	0.0851838	0.323568	-0.402968	-0.402968	0.595144	0.291393	0	-0.129369	-0.467755	0.683834	0	0.412787	0	-0.467755	0	0	0	0	0	0	0	-0.53709	-0.604361	-0.643464	-0.314315	0.359571	0.880185	1.16023	0.699895	-0.111803	-0.120643	-0.0907558	-0.236884	-0.0962244
Alkenes	73.4	-0.57031	-0.474458	0	0	-0.257625	-1.04676	-0.99671	-0.257625	0.0046032	-0.327018	-0.159415	0.0686097	-0.117463	-0.414079	-0.350379	-0.160314	-0.402968	-0.402968	-0.000224118	-0.272474	0	-0.129369	-0.467755	0.129133	0	-0.110267	0	-0.467755	0	0	0	0	0	0	0	-0.695622	-0.777679	-0.771766	-0.484572	-0.00482791	0.118273	-0.0434508	-0.207328	-0.111803	-0.579961	-0.522225	-0.624351	-0.486303
Alkenes	95.2	0.161601	0.273869	0	0	-0.0777665	-0.307755	-0.208789	-0.0777665	-0.775523	0.20363	0.393077	-0.345148	0.384637	-0.136172	-0.286311	0.195201	-0.402968	-0.402968	0.584867	0.28142	0	-0.129369	-0.467755	0.674373	0	0.403536	0	-0.467755	0	0	0	0	0	0	0	-0.307454	-0.357723	-0.523109	-0.239328	0.201481	-0.0140817	-0.350837	-0.207328	-0.111803	0.149953	-0.142973	0.0513937	-0.158379
Alkenes	70.2	0.0386906	0.127816	0	0	0.0443116	-0.566873	-0.485057	0.0443116	-0.463078	0.178124	0.286103	-0.431695	0.363143	0.110493	0.149792	0.346223	-0.402968	-0.402968	0.596856	0.296378	0	-0.129369	-0.452576	0.68383	0	0.412787	0	-0.452576	0	0	0	0	0	0	0	-0.451907	-0.519666	-0.611674	-0.310874	0.37028	0.782393	0.608633	-0.180903	-0.111803	0.015305	-0.0888775	-0.0823515	-0.096859
Alkenes	99.3	-0.400537	-0.156594	0	0	-0.413363	-0.0892237	0.0242066	-0.413363	-0.474537	-0.249398	-0.346182	-0.0489992	-0.181554	-0.528213	-0.580333	-0.250782	-0.402968	-0.402968	-0.00709433	-0.282459	0	-0.129369	-0.467755	0.124384	0	-0.119529	0	-0.467755	0	0	0	0	0	0	0	-0.537833	-0.483198	-0.563417	-0.580605	-0.594293	-0.526791	-0.353709	-0.207328	-0.111803	-0.304104	-0.431417	-0.36096	-0.291157
Alkenes	97	-0.400537	-0.156594	0	0	-0.413363	-0.0892238	0.0242065	-0.413363	-0.474537	-0.249398	-0.346182	-0.0489995	-0.181553	-0.528212	-0.580332	-0.250782	-0.402968	-0.402968	-0.00709403	-0.282458	0	-0.129369	-0.467755	0.124385	0	-0.119529	0	-0.467755	0	0	0	0	0	0	0	-0.537833	-0.443986	-0.535031	-0.618864	-0.661278	-0.526791	-0.353709	-0.207328	-0.111803	-0.304104	-0.431416	-0.386335	-0.291157
Alkenes	97.3	-1.3219	-1.3217	0	0	-1.33544	-1.04524	-0.995088	-1.33544	-0.902998	-1.38718	-1.40206	1.16518	-1.35095	-1.21595	-1.31658	-1.36756	-0.402968	-0.402968	-1.10178	-1.34035	0	-0.129369	-0.467755	-0.885488	0	-1.10085	0	-0.467755	0	0	0	0	0	0	0	-0.852667	-0.982758	-1.0718	-1.06	-0.802616	-0.526791	-0.353709	-0.207328	-0.111803	-1.2848	-1.37625	-1.19453	-1.22539
Alkenes	96.6	0.166294	0.475554	0	0	-0.110362	0.320017	0.460533	-0.110362	-0.834373	0.232776	0.175778	-0.461604	0.313217	-0.179178	-0.353616	0.163184	-0.402968	-0.402968	0.562544	0.26644	0	-0.129369	-0.467755	0.650647	0	0.38964	0	-0.467755	0	0	0	0	0	0	0	-0.147441	-0.0240294	-0.284389	-0.406907	-0.517262	-0.526791	-0.353709	-0.207328	-0.111803	0.27797	-0.0578195	0.145774	0.0930254
Alkenes	104	0.156171	0.268414	0	0	-0.0804219	-0.310717	-0.211946	-0.0804219	-0.771904	0.199241	0.386968	-0.342251	0.37979	-0.138501	-0.286539	0.192131	-0.402968	-0.402968	0.583148	0.276432	0	-0.129369	-0.467755	0.674368	0	0.398908	0	-0.467755	0	0	0	0	0	0	0	-0.388934	-0.325955	-0.442491	-0.282176	0.0634956	-0.0152748	-0.350839	-0.207328	-0.111803	0.145993	-0.0968626	-0.00138811	-0.115601
Alkenes	91.3	0.0319816	0.121168	0	0	0.0445013	-0.572111	-0.490641	0.0445013	-0.451948	0.173922	0.280529	-0.429168	0.358924	0.108504	0.150553	0.343827	-0.402968	-0.402968	0.584857	0.291393	0	-0.129369	-0.452572	0.669621	0	0.408162	0	-0.452572	0	0	0	0	0	0	0	-0.445985	-0.475753	-0.523682	-0.231296	0.235643	0.419927	0.321363	-0.172106	-0.111803	0.00607494	-0.0963985	-0.118627	-0.148272
Alkenes	90	-0.569027	-0.473127	0	0	-0.258791	-1.04311	-0.992813	-0.258791	0.000832816	-0.326629	-0.160392	0.0679094	-0.117759	-0.414061	-0.350342	-0.160301	-0.402968	-0.402968	0.00320555	-0.272474	0	-0.129369	-0.467755	0.133871	0	-0.110267	0	-0.467755	0	0	0	0	0	0	0	-0.698583	-0.740035	-0.715278	-0.485719	-0.143484	-0.0104958	-0.0520649	-0.207328	-0.111803	-0.577322	-0.521284	-0.646936	-0.506535
Alkynes	50.5	-0.0810866	-0.00933546	0	0	0.332278	-0.869503	-0.807716	0.332278	0.32358	0.151368	0.394383	-0.373194	0.398473	0.102838	0.114988	0.337228	-0.376551	-0.376551	0.246834	0.306349	0	-0.129369	-0.467755	0.195496	0	0.42666	0	-0.467755	0	0	0	0	0	0	0	-0.140048	-0.340878	-0.535899	-0.137954	0.650935	1.51567	2.67121	2.57586	0.0115731	-0.246045	-0.178755	-0.363767	-0.203078
Aromatics	100.6	1.40823	1.27376	0	0	1.27122	0.907089	1.08347	1.27122	0.374667	1.194	1.37889	-0.980229	1.21724	1.24952	1.00798	1.132	2.50558	2.50558	0.574563	1.3892	0	-0.129369	-0.467755	0.133868	0	1.43114	0	-0.467755	0	0	0	0	0	0	0	1.34153	1.90048	1.79712	1.96597	1.07027	0.191003	-0.304877	-0.207328	-0.111803	1.17155	0.902071	0.834964	0.611467
Aromatics	117.5	0.473829	0.262588	0	0	0.303184	0.499423	0.648821	0.303184	0.298932	0.459824	0.580156	-0.220188	0.433292	0.149248	0.225398	0.356092	2.42627	2.42627	-0.540712	0.281416	0	-0.129369	-0.467755	-0.880751	0	0.403532	0	-0.467755	0	0	0	0	0	0	0	0.829653	1.18056	1.01851	0.806321	-0.276788	-0.518447	-0.353709	-0.207328	-0.111803	0.145987	0.00665184	-0.091221	-0.301061
Aromatics	102.1	0.82964	0.610594	0	0	1.07562	0.409857	0.556319	1.07562	1.01226	0.819993	0.910339	-0.710642	0.839427	1.00631	1.13498	0.913858	2.50558	2.50558	-0.321091	0.860254	0	-0.129369	-0.467755	-0.852303	0	0.940473	0	-0.467755	0	0	0	0	0	0	0	1.18374	1.48483	1.33983	1.71269	1.80978	2.13334	1.44461	-0.207328	-0.111803	0.333405	0.338369	-0.0554502	-0.0547054
Aromatics	103	1.53488	1.37144	0	0	1.2545	1.05593	1.24216	1.2545	0.318083	1.22709	1.34748	-1.00405	1.21334	1.24791	0.996236	1.13319	2.47915	2.47915	0.591719	1.39918	0	-0.129369	-0.467755	0.152831	0	1.44039	0	-0.467755	0	0	0	0	0	0	0	1.26597	1.82088	1.68159	1.88945	1.41189	0.671515	-0.30775	-0.207328	-0.111803	1.31938	1.00935	0.980616	0.798818
Aromatics	106	1.37685	1.28332	0	0	1.4524	0.958791	1.14158	1.4524	0.793742	1.19016	1.35401	-0.988014	1.20845	1.21919	0.96752	1.11937	2.50558	2.50558	0.572846	1.38421	0	-0.129369	-0.467755	0.133866	0	1.42651	0	-0.467755	0	0	0	0	0	0	0	1.33782	1.9342	1.81727	1.92045	0.989226	0.181467	-0.316363	-0.207328	-0.111803	1.16495	0.940185	0.801216	0.731592
Aromatics	106	1.37682	1.26508	0	0	1.29791	0.9353	1.11654	1.29791	0.434351	1.19012	1.35712	-0.991279	1.21167	1.23694	0.989551	1.12738	2.50558	2.50558	0.577993	1.3892	0	-0.129369	-0.467755	0.138608	0	1.43113	0	-0.467755	0	0	0	0	0	0	0	1.33412	1.92244	1.80223	1.87797	0.961085	0.378195	0.0427203	-0.198521	-0.111803	1.15967	0.933596	0.791827	0.696817
Aromatics	106.7	1.31773	1.19912	0	0	1.63686	0.707058	0.873191	1.63686	1.19116	1.16788	1.35503	-0.996538	1.2133	1.35457	1.15539	1.1708	2.50558	2.50558	0.586573	1.39419	0	-0.129369	-0.467755	0.148092	0	1.43576	0	-0.467755	0	0	0	0	0	0	0	1.10596	1.60443	1.54704	1.83971	1.62892	1.45727	0.645994	-0.145675	-0.111803	1.03428	0.993822	0.675101	0.79713
Cyclic alkenes	77	0.362418	0.176168	0	0	0.681242	0.353794	0.476507	0.681242	1.35962	0.449063	0.538283	-0.257185	0.426959	0.282191	0.466667	0.432352	-0.323688	-0.323688	-0.171796	0.286403	0	-0.129369	-0.45257	-0.373417	0	0.403532	0	-0.45257	0	0	0	0	0	0	0	0.134771	0.284931	0.313954	0.610783	0.559829	0.213652	-0.353709	-0.207328	-0.111803	0.171059	0.381659	0.15111	0.289876
Cyclic alkenes	90.8	-0.117451	-0.044345	0	0	0.0759721	0.38203	0.0199206	0.0759721	1.07026	0.0379813	-0.0811147	0.11631	-0.0904582	-0.160656	0.17269	0.0136965	-0.402968	-0.402968	-0.362267	-0.267482	0	-0.129369	-0.467755	-0.373445	0	-0.105637	0	-0.467755	0	0	0	0	0	0	0	-0.373371	-0.183611	-0.018399	-0.510963	-0.440232	-0.526791	-0.353709	-0.207328	-0.111803	-0.145706	0.090416	-0.023202	-0.0753393
Cycloalkanes	81.1	0.477595	0.581475	0	0	0.395381	0.700822	0.496116	0.395381	0.529956	0.502037	0.464946	-0.318438	0.413457	0.215955	0.341086	0.403257	-0.402968	-0.402968	0.586567	0.296378	0	-0.129369	-0.467755	0.669615	0	0.417411	0	-0.467755	0	0	0	0	0	0	0	-0.523763	-0.290676	-0.0814339	-0.295193	-0.230575	-0.525598	-0.353709	-0.207328	-0.111803	0.605303	0.792897	0.872007	0.873836
Cycloalkanes	41.2	-0.565526	-0.555533	0	0	-0.784148	0.463131	0.589941	-0.784148	-0.330409	-0.359496	-0.744329	0.556514	-0.680469	-0.533945	-0.0735836	-0.439166	-0.402968	-0.402968	-0.547578	-0.806419	0	-0.129369	-0.467755	-0.373444	0	-0.605565	0	-0.467755	0	0	0	0	0	0	0	-0.937858	-0.781211	-0.761835	-0.809404	-0.664629	-0.526791	-0.353709	-0.207328	-0.111803	-0.436098	-0.115693	-0.339648	-0.398643
Cycloalkanes	54	0.918708	0.71164	0	0	1.03195	0.608891	0.764583	1.03195	0.83572	0.866393	1.01854	-0.678613	0.882149	0.830952	0.812902	0.842547	-0.402968	-0.402968	1.20253	0.890189	0	-0.129369	-0.467755	1.23855	0	0.968241	0	-0.467755	0	0	0	0	0	0	0	-0.355605	-0.115397	0.055099	0.260342	0.215543	0.224373	0.0771713	-0.136892	-0.111803	1.06331	1.23379	1.2572	1.48099
Cycloalkanes	80.9	0.466877	0.295078	0	0	0.495071	0.593036	0.745729	0.495071	0.822447	0.477701	0.555275	-0.256892	0.436407	0.169785	0.261975	0.377568	-0.402968	-0.402968	0.584854	0.291393	0	-0.129369	-0.467755	0.669617	0	0.412787	0	-0.467755	0	0	0	0	0	0	0	-0.532649	-0.306354	-0.120036	-0.101208	-0.49315	-0.519639	-0.353709	-0.207328	-0.111803	0.589471	0.777849	0.832426	1.01947
Cycloalkanes	62.3	1.43822	1.21692	0	0	1.2983	0.791533	0.959315	1.2983	0.435291	1.18736	1.43945	-0.949458	1.23225	1.19104	0.92096	1.10737	-0.402968	-0.402968	1.71728	1.3892	0	-0.129369	-0.467755	1.71267	0	1.43113	0	-0.467755	0	0	0	0	0	0	0	-0.133368	0.159088	0.281902	0.565661	0.683772	0.701324	0.367336	-0.119258	-0.0706444	1.59128	1.65727	1.76445	1.96571
Cycloalkanes	83.4	0.961893	0.874887	0	0	0.865103	0.927937	1.10869	0.865103	0.527784	0.868056	0.973719	-0.654647	0.846387	0.592413	0.48626	0.732768	-0.402968	-0.402968	1.1545	0.840297	0	-0.129369	-0.467755	1.19589	0	0.92196	0	-0.467755	0	0	0	0	0	0	0	-0.291153	0.0343968	0.217753	0.274122	-0.269421	-0.507717	-0.353709	-0.207328	-0.111803	1.16627	1.29026	1.41174	1.64117
Cycloalkanes	92.3	0.0657514	0.0911428	0	0	-0.24288	0.876538	0.612908	-0.24288	0.0750429	0.101978	-0.087796	0.139045	-0.104782	-0.303201	-0.112666	-0.0884568	-0.402968	-0.402968	0.00319785	-0.282459	0	-0.129369	-0.467755	0.138604	0	-0.119529	0	-0.467755	0	0	0	0	0	0	0	-0.631171	-0.45222	-0.303118	-0.819347	-0.800606	-0.526791	-0.353709	-0.207328	-0.111803	0.266096	0.283795	0.588322	0.212105
Cycloalkanes	52.1	0.379644	0.447701	0	0	0.567359	0.47741	0.188287	0.567359	0.962915	0.475453	0.337547	-0.423609	0.388313	0.564706	0.953436	0.581554	-0.402968	-0.402968	0.257119	0.316329	0	-0.129369	-0.467755	0.204964	0	0.435917	0	-0.467755	0	0	0	0	0	0	0	-0.295601	-0.169511	-0.0135984	-0.038474	0.610754	0.458089	-0.353709	-0.207328	-0.111803	0.341309	0.613143	0.51623	0.537256
Cycloalkanes	95.7	1.0363	0.928043	0	0	0.755891	1.16939	1.36146	0.755891	0.252706	0.900951	0.894245	-0.698985	0.825183	0.619944	0.530439	0.745086	-0.402968	-0.402968	1.1545	0.840297	0	-0.0579444	-0.467755	1.19589	0	0.92196	0	-0.467755	0	0	0	0	0	0	0	-0.21041	0.124189	0.22655	0.191863	-0.357168	-0.525598	-0.353709	-0.207328	-0.111803	1.31014	1.29543	1.55231	1.63948
Cycloalkanes	100.3	-0.488374	-0.737883	0	0	-0.618672	0.939664	0.151865	-0.618672	0.408396	-0.161299	-0.940429	0.46628	-0.773052	-0.587313	-0.166813	-0.49837	-0.402968	-0.402968	-0.576745	-0.841347	0	-0.129369	-0.467755	-0.397149	0	-0.637965	0	-0.467755	0	0	0	0	0	0	0	-0.874891	-0.673769	-0.84387	-0.837712	-0.805295	-0.526791	-0.353709	-0.207328	-0.111803	-0.325223	-0.0959266	-0.344469	-0.545319
Cycloalkanes	68.7	0.918339	0.813828	0	0	0.944135	0.961489	1.1391	0.944135	0.715916	0.874166	0.863133	-0.722055	0.819573	0.751393	0.739071	0.805117	-0.402968	-0.402968	1.15621	0.845286	0	-0.129369	-0.467755	1.19589	0	0.926588	0	-0.467755	0	0	0	0	0	0	0	-0.288932	-0.00324873	0.134865	0.243512	-0.0543985	-0.254937	-0.353709	-0.207328	-0.111803	1.17023	1.24979	1.39118	1.56192
Cycloalkanes	29.4	1.30506	1.17188	0	0	1.50621	0.77199	0.938478	1.50621	0.906344	1.16106	1.21743	-1.06062	1.1755	1.6103	1.53194	1.25761	-0.402968	-0.402968	1.72071	1.38919	0	-0.129369	-0.467755	1.71741	0	1.43113	0	-0.467755	0	0	0	0	0	0	0	-0.208929	0.079487	0.280765	0.641795	0.748743	0.687011	0.335731	-0.1633	-0.111803	1.45796	1.65398	1.63529	1.96487
Cyclic alkenes	96.5	1.13194	0.940471	0	0	0.574571	1.11453	1.27236	0.574571	-0.279784	0.941152	0.987629	-0.681491	0.866989	0.652061	0.544561	0.763899	-0.402968	-0.402968	0.802759	0.875222	0	0.156406	-0.452562	0.693323	0	0.94973	0	-0.452562	0	0	0	0	0	0	0	0.230349	0.571978	0.627059	0.638349	-0.121387	-0.517254	-0.353709	-0.207328	-0.111803	1.23886	1.07851	1.3554	1.03611
Cyclic alkenes	83	0.365861	0.189728	0	0	0.679724	0.349692	0.479039	0.679724	1.3311	0.450072	0.542589	-0.270962	0.435535	0.284827	0.465312	0.43926	-0.402968	-0.402968	0.236534	0.296379	0	-0.129369	-0.467755	0.186002	0	0.417412	0	-0.467755	0	0	0	0	0	0	0	-0.152621	0.0198919	0.0644698	0.173118	-0.0785079	-0.270428	-0.353709	-0.207328	-0.111803	0.326796	0.502573	0.402045	0.557916
Furans	102.5	-0.54569	-0.594216	0	0	-0.51932	0.140069	-0.349702	-0.51932	0.79493	-0.483224	-0.577934	0.784447	-0.661064	-0.667632	-0.363436	-0.572289	1.82252	1.82252	-1.66284	-0.84633	0	-0.129369	1.17339	-1.89536	0	-1.1425	0	1.17339	0	0	0	0	0	0	0	1.16449	1.15507	0.887653	-0.891654	-0.805295	-0.526791	-0.353709	-0.207328	-0.111803	-0.895419	-0.847363	-0.995079	-1.25426
Ketones	86.6	0.00150483	0.224979	0	0	0.091271	-0.31203	-0.213346	0.091271	-0.39986	0.202182	0.172985	-0.535095	0.34557	0.146732	0.180921	0.369679	-0.402968	-0.402968	0.205669	0.32633	0	-0.129369	1.35574	0.129129	0	-0.110268	0	1.35574	0	0	0	0	0	0	0	0.989658	0.366128	0.177727	0.566431	0.7702	0.223218	0.131806	-0.0663828	-0.0294615	-0.115355	-0.142507	-0.282042	-0.223084
Ketones	105.7	-0.895394	-0.821124	0	0	-0.993215	-0.798773	-0.732304	-0.993215	-1.05841	-0.809657	-0.833127	0.520887	-0.723791	-0.861193	-0.847887	-0.734921	-0.402968	-0.402968	-0.925047	-0.826372	0	-0.129369	1.20378	-0.885486	0	-1.13325	0	1.20378	0	0	0	0	0	0	0	0.476298	-0.21538	-0.502387	-0.4092	-0.30827	-0.526791	-0.353709	-0.207328	-0.111803	-1.01421	-1.03181	-1.01183	-1.00748
Polyfunctionals	98	1.82679	1.84274	0	0	1.88035	-0.0120653	0.106472	1.88035	-0.040864	1.4783	1.78836	-1.53505	1.72025	2.65774	1.99606	1.75014	-0.323696	-0.323696	1.26775	2.35727	0	-0.129369	4.28859	0.631694	0	0.880282	0	4.28859	0	0	0	0	0	0	0	4.34839	2.94352	2.26492	2.57278	6.82829	13.6574	9.74101	21.2044	74.1892	1.24018	0.932646	0.539589	0.529056
Saturated esters	120	-0.289661	-0.179115	0	0	-0.700993	-0.319515	-0.227966	-0.700993	-1.45669	-0.23336	-0.199197	0.0254937	-0.123492	-0.545583	-0.633669	-0.258441	-0.402968	-0.402968	-0.7243	-0.262499	0	-0.129369	2.79934	-0.876006	0	-1.09622	0	2.79934	0	0	0	0	0	0	0	2.0075	1.23114	0.817825	0.0633106	0.19344	-0.502951	-0.333606	-0.207328	-0.111803	-0.569403	-0.805019	-0.801722	-0.898104
Saturated esters	100.6	0.608753	0.683332	0	0	0.316303	-0.323758	-0.225851	0.316303	-0.823821	0.586538	0.961848	-0.643205	0.834227	0.309041	0.0378005	0.588788	-0.402968	-0.402968	0.39098	0.825345	0	-0.129369	2.82976	0.148096	0	-0.0963785	0	2.82976	0	0	0	0	0	0	0	2.35346	1.43153	1.02221	0.699973	1.97929	3.22679	3.88937	-0.0663354	-0.0294194	0.283263	0.00289483	-0.0729478	-0.153953
iso-Alkanes	73.4	-0.895871	-0.822107	0	0	-0.993122	-0.805665	-0.739653	-0.993122	-1.06289	-0.814273	-0.834649	0.529372	-0.728055	-0.860118	-0.850392	-0.740184	-0.402968	-0.402968	-0.194116	-0.826373	0	-0.129369	-0.467755	0.124386	0	-0.624075	0	-0.467755	0	0	0	0	0	0	0	-1.18676	-1.2094	-1.02184	-0.864112	-0.66195	-0.525599	-0.353709	-0.207328	-0.111803	-0.733073	-0.732556	-0.578678	-0.577769
iso-Alkanes	75.5	0.103138	0.408197	0	0	-0.0489467	0.411833	0.558426	-0.0489467	-0.727514	0.256996	0.00348049	-0.60764	0.280484	0.0853035	0.102931	0.330935	-0.402968	-0.402968	0.964044	0.296381	0	-0.129369	-0.467755	1.19114	0	0.417414	0	-0.467755	0	0	0	0	0	0	0	-0.692658	-0.598092	-0.575342	-0.473479	-0.361184	-0.395629	-0.353709	-0.207328	-0.111803	0.442959	0.218384	0.493413	0.436329
iso-Alkanes	65.2	0.0966662	0.323037	0	0	-0.0375178	-0.118091	-0.0108138	-0.0375178	-0.661458	0.207141	0.258399	-0.429654	0.346342	-0.0769486	-0.178647	0.231483	-0.402968	-0.402968	0.945179	0.281417	0	-0.129369	-0.467755	1.17219	0	0.403532	0	-0.467755	0	0	0	0	0	0	0	-0.775623	-0.72984	-0.642048	-0.401931	-0.145499	-0.257323	-0.347965	-0.207328	-0.111803	0.289856	0.158156	0.34751	0.308412
iso-Alkanes	33.5	-0.0927782	0.240766	0	0	0.282547	-0.175517	-0.0720423	0.282547	0.243825	0.17722	0.107284	-0.524404	0.302588	0.0740094	0.0958283	0.320334	-0.402968	-0.402968	0.941745	0.281413	0	-0.129369	-0.467755	1.16745	0	0.403529	0	-0.467755	0	0	0	0	0	0	0	-0.848225	-0.767097	-0.610827	-0.360614	-0.143491	-0.254938	-0.347964	-0.207328	-0.111803	0.159179	0.209441	0.198046	0.43844
iso-Alkanes	50.3	0.682085	0.776642	0	0	0.317946	0.234055	0.364941	0.317946	-0.903233	0.654934	0.324352	-1.03909	0.67846	1.34207	1.66265	1.03628	-0.402968	-0.402968	1.54055	0.865237	0	-0.129369	-0.467755	1.71741	0	0.945096	0	-0.467755	0	0	0	0	0	0	0	-0.523025	-0.498502	-0.551791	-0.279129	0.394391	0.808633	0.660354	-0.101641	-0.0706507	0.898317	0.568917	0.883923	0.619665
n-Alkanes	114.9	-3.16196	-3.53521	0	0	-2.53009	-4.79447	-5.02091	-2.53009	-1.26358	-4.45023	-3.64333	5.54319	-4.47813	-1.90451	-2.70481	-4.50034	-0.402968	-0.402968	-2.34402	-2.89724	0	-0.129369	-0.467755	-1.86217	0	-2.54505	0	-0.467755	0	0	0	0	0	0	0	-1.86902	-1.89404	-1.40959	-1.14723	-0.803956	-0.526791	-0.353709	-0.207328	-0.111803	-2.51231	-2.24203	-2.05779	-1.7746
Alcohols	102	-0.311114	-0.202404	0	0	-0.729841	-0.330889	-0.233453	-0.729841	-1.48771	-0.260032	-0.227359	0.0494031	-0.151006	-0.567889	-0.661696	-0.287337	-0.402968	-0.402968	-0.0259653	-0.287445	0	-0.129369	1.20378	0.100681	0	-0.633329	0	1.20378	0	0	0	0	0	0	0	0.0570162	-0.416145	-0.441928	-0.163568	0.0259913	-0.526791	-0.353709	-0.207328	-0.111803	-0.312021	-0.436119	-0.289908	-0.432986
Alkenes	28.7	-0.0963824	-0.017779	0	0	0.313528	-0.871538	-0.809886	0.313528	0.308971	0.140334	0.380712	-0.366349	0.387443	0.0725513	0.0851837	0.323568	-0.402968	-0.402968	0.595146	0.291393	0	-0.129369	-0.467755	0.683837	0	0.412787	0	-0.467755	0	0	0	0	0	0	0	-0.61117	-0.682787	-0.67185	-0.314315	0.359569	0.999417	1.73477	1.58068	-0.111803	-0.120642	-0.0437013	-0.211508	-0.0329986
Alkenes	73.4	-0.570309	-0.474457	0	0	-0.257624	-1.04676	-0.996709	-0.257624	0.0046031	-0.327018	-0.159414	0.0686089	-0.117462	-0.414079	-0.350378	-0.160313	-0.402968	-0.402968	-0.000223439	-0.272473	0	-0.129369	-0.467755	0.129133	0	-0.110266	0	-0.467755	0	0	0	0	0	0	0	-0.695621	-0.777679	-0.771765	-0.484571	-0.00482724	0.118274	-0.0434498	-0.207328	-0.111803	-0.57996	-0.522224	-0.62435	-0.486303
Alkenes	101.8	-2.33829	-2.62167	0	0	-2.23457	-3.01963	-3.11612	-2.23457	-1.72019	-3.13876	-2.7544	3.44878	-3.11781	-1.72841	-2.16003	-3.07826	-0.402968	-0.402968	-2.18616	-2.39823	0	-0.129369	-0.467755	-1.88113	0	-2.08216	0	-0.467755	0	0	0	0	0	0	0	-1.40825	-1.56976	-1.34884	-1.1457	-0.803285	-0.526791	-0.353709	-0.207328	-0.111803	-2.26021	-2.0684	-1.94487	-1.76363
Alkenes	97.4	-1.91927	-2.01078	0	0	-1.64163	-2.1439	-2.16646	-1.64163	-0.313907	-2.21952	-2.01872	2.1819	-2.14533	-1.49251	-1.68972	-2.11843	-0.402968	-0.402968	-1.66113	-1.88925	0	-0.129369	-0.467755	-1.39753	0	-1.61002	0	-0.467755	0	0	0	0	0	0	0	-1.25639	-1.37095	-1.20237	-1.06536	-0.801946	-0.526791	-0.353709	-0.207328	-0.111803	-1.86027	-1.69056	-1.66194	-1.46206
Alkenes	106	0.220398	0.367417	0	0	-0.12154	0.227668	0.362072	-0.12154	-0.974273	0.269663	-0.0110235	-0.639737	0.28688	0.313408	0.498542	0.458347	-0.402968	-0.402968	0.627742	0.316338	0	-0.129369	-0.467755	0.717022	0	0.435926	0	-0.467755	0	0	0	0	0	0	0	-0.294119	-0.218916	-0.390554	-0.302842	-0.0711414	-0.146427	-0.353709	-0.207328	-0.111803	0.329442	-0.0597046	0.202102	-0.0939105
Alkenes	106.7	0.218985	0.363046	0	0	-0.128839	0.223309	0.357425	-0.128839	-0.983186	0.266104	-0.0128718	-0.635247	0.283656	0.307683	0.492831	0.453864	-0.402968	-0.402968	0.622595	0.311349	0	-0.129369	-0.467755	0.71228	0	0.431298	0	-0.467755	0	0	0	0	0	0	0	-0.295598	-0.221658	-0.393674	-0.305901	-0.07248	-0.146427	-0.353709	-0.207328	-0.111803	0.325483	-0.0648796	0.19855	-0.100864
Aromatics	113.7	1.1131	0.867758	0	0	1.24933	1.10596	0.996379	1.24933	1.67601	0.963103	1.03917	-0.499824	0.804009	0.967558	1.14596	0.843623	2.34695	2.34695	-0.708857	0.750484	0	-0.129369	-0.467755	-1.3359	0	0.838648	0	-0.467755	0	0	0	0	0	0	0	1.52377	2.22203	2.4429	2.06469	1.46147	-0.512483	-0.353709	-0.207328	-0.111803	0.648876	0.783976	0.425419	0.175018
Polyfunctionals	99.2	2.81033	2.43172	0	0	2.14648	2.14303	2.38048	2.14648	0.39546	1.97131	2.24697	-1.37336	1.84672	2.2399	1.45637	1.64887	-0.350087	-0.350087	1.67269	2.39721	0	7.08686	2.64738	1.17219	0	1.41726	0	2.64738	0	0	0	0	0	0	0	2.95718	3.39212	3.978	4.81214	2.38051	0.771679	-0.296262	-0.180916	-0.111803	3.06696	3.01619	3.31591	3.20555
Cyclic alkenes	90.3	-0.132751	-0.054257	0	0	0.0623288	0.361211	0.00998305	0.0623288	1.05265	0.0189497	-0.0953376	0.122743	-0.101939	-0.17254	0.15578	0.00091858	-0.402968	-0.402968	-0.369128	-0.277455	0	-0.129369	-0.467755	-0.378186	0	-0.114888	0	-0.467755	0	0	0	0	0	0	0	-0.30077	-0.111062	-0.0226514	-0.598951	-0.520605	-0.526791	-0.353709	-0.207328	-0.111803	-0.161534	0.0207917	-0.0620181	-0.128863
Cycloalkanes	101.3	-1.02393	-1.18083	0	0	-0.883872	-0.30099	-1.1529	-0.883872	1.19346	-1.01313	-1.09171	1.50724	-1.25496	-0.975137	-0.599358	-1.07312	-0.402968	-0.402968	-1.1035	-1.35532	0	-0.129369	-0.467755	-0.88075	0	-1.11473	0	-0.467755	0	0	0	0	0	0	0	-1.18305	-1.11843	-0.823713	-1.14264	-0.805295	-0.526791	-0.353709	-0.207328	-0.111803	-1.00101	-0.623863	-0.661655	-0.657857
Cycloalkanes	80.9	0.466877	0.295078	0	0	0.495073	0.593035	0.745728	0.495073	0.822452	0.477701	0.555275	-0.256892	0.436407	0.169785	0.261975	0.377568	-0.402968	-0.402968	0.584854	0.291393	0	-0.129369	-0.467755	0.669617	0	0.412787	0	-0.467755	0	0	0	0	0	0	0	-0.532649	-0.306355	-0.120037	-0.101208	-0.493149	-0.519638	-0.353709	-0.207328	-0.111803	0.58947	0.777849	0.832425	1.01947
Cycloalkanes	51	1.30506	1.19766	0	0	1.62371	0.6995	0.86119	1.62371	1.17221	1.16097	1.33709	-1.0006	1.20625	1.36508	1.17524	1.17272	-0.402968	-0.402968	1.72071	1.38919	0	-0.129369	-0.467755	1.71741	0	1.43113	0	-0.467755	0	0	0	0	0	0	0	-0.208929	0.0794871	0.25238	0.603536	0.815727	0.806246	0.33573	-0.1633	-0.111803	1.45796	1.65398	1.60991	1.98594
Saturated esters	97.1	1.33704	1.58803	0	0	1.31572	0.144772	0.26843	1.31572	-0.349313	1.21147	1.3822	-1.35175	1.41507	1.77638	1.32589	1.40218	-0.376551	-0.376551	1.08587	1.84828	0	-0.129369	4.3797	0.622213	0	0.380383	0	4.3797	0	0	0	0	0	0	0	3.87795	2.6945	2.19022	2.62555	6.77804	5.16909	6.48629	3.4568	4.08699	0.969592	0.688436	0.381751	0.393123
Saturated esters	103.4	-0.0219364	0.191784	0	0	0.27185	-0.355331	-0.259513	0.27185	0.179387	0.181304	0.166069	-0.504468	0.32735	0.131491	0.184613	0.355284	-0.402968	-0.402968	-0.175238	0.296389	0	-0.129369	2.9057	-0.382916	0	-0.610182	0	2.9057	0	0	0	0	0	0	0	2.18824	1.15585	1.04291	0.64715	1.38712	1.33089	0.0197522	-0.136866	-0.111803	-0.271104	-0.354717	-0.558121	-0.457432
Saturated esters	87.3	0.431271	0.603708	0	0	0.694125	-0.311328	-0.212598	0.694125	0.0935802	0.569809	0.614099	-0.851984	0.747433	0.772192	0.771435	0.808783	-0.376557	-0.376557	0.389265	0.840299	0	-0.129369	2.86012	0.138621	0	-0.0917568	0	2.86012	0	0	0	0	0	0	0	2.31861	1.30759	1.1465	0.821975	1.89953	3.39485	3.90084	0.814449	-0.0294217	0.16182	0.0602873	-0.193234	-0.0850472
iso-Alkanes	83.1	-0.318706	-0.20783	0	0	-0.728429	-0.326786	-0.229079	-0.728429	-1.47229	-0.263846	-0.235694	0.0506663	-0.156556	-0.569687	-0.661076	-0.290158	-0.402968	-0.402968	0.360091	-0.292434	0	-0.129369	-0.467755	0.636435	0	-0.128783	0	-0.467755	0	0	0	0	0	0	0	-0.951188	-0.957659	-0.841593	-0.668218	-0.527309	-0.525599	-0.353709	-0.207328	-0.111803	-0.16551	-0.326483	-0.0348877	-0.232143
iso-Alkanes	109.6	0.207179	0.514927	0	0	-0.176133	0.643714	0.805655	-0.176133	-1.02388	0.271476	0.0669363	-0.530022	0.281522	-0.115891	-0.238672	0.202768	-0.402968	-0.402968	0.926304	0.266445	0	-0.129369	-0.467755	1.15322	0	0.389644	0	-0.467755	0	0	0	0	0	0	0	-0.614138	-0.476536	-0.523963	-0.570658	-0.589605	-0.526791	-0.353709	-0.207328	-0.111803	0.559115	0.238623	0.603039	0.513262
iso-Alkanes	55.2	0.16523	0.274207	0	0	-0.0656007	-0.309333	-0.212603	-0.0656007	-0.753697	0.208298	0.400019	-0.346929	0.389223	-0.127023	-0.274919	0.201307	-0.402968	-0.402968	0.950324	0.286404	0	-0.129369	-0.467755	1.17693	0	0.408159	0	-0.467755	0	0	0	0	0	0	0	-0.774883	-0.769445	-0.728624	-0.431401	0.060147	-0.010506	-0.34222	-0.207328	-0.111803	0.292493	0.113453	0.323401	0.229163
[truncated: 1,778 more columns]

## Sheet: category
category					category
ALET					Acyclic ethers
ALET					Alcohols
ALET					Alcohols
ALET					Alcohols
ALET					Alcohols
HC					Alkenes
HC					Alkenes
HC					Alkenes
HC					Alkenes
HC					Alkenes
HC					Alkenes
HC					Alkenes
HC					Alkenes
HC					Alkenes
HC					Alkenes
HC					Alkenes
HC					Alkenes
HC					Alkenes
HC					Alkenes
HC					Alkenes
HC					Alkynes
AROM					Aromatics
AROM					Aromatics
AROM					Aromatics
AROM					Aromatics
AROM					Aromatics
AROM					Aromatics
AROM					Aromatics
CHC					Cyclic alkenes
CHC					Cyclic alkenes
CHC					Cycloalkanes
CHC					Cycloalkanes
CHC					Cycloalkanes
CHC					Cycloalkanes
CHC					Cycloalkanes
CHC					Cycloalkanes
CHC					Cycloalkanes
CHC					Cycloalkanes
CHC					Cycloalkanes
CHC					Cycloalkanes
CHC					Cycloalkanes
CHC					Cycloalkanes
CHC					Cyclic alkenes
CHC					Cyclic alkenes
EPOX					Furans
ALKE					Ketones
ALKE					Ketones
PolyF					Polyfunctionals
ES					Saturated esters
ES					Saturated esters
HC					iso-Alkanes
HC					iso-Alkanes
HC					iso-Alkanes
HC					iso-Alkanes
HC					iso-Alkanes
HC					n-Alkanes
ALET					Alcohols
HC					Alkenes
HC					Alkenes
HC					Alkenes
HC					Alkenes
HC					Alkenes
HC					Alkenes
AROM					Aromatics
PolyF					Polyfunctionals
CHC					Cyclic alkenes
CHC					Cycloalkanes
CHC					Cycloalkanes
CHC					Cycloalkanes
ES					Saturated esters
ES					Saturated esters
ES					Saturated esters
HC					iso-Alkanes
HC					iso-Alkanes
HC					iso-Alkanes
