# Supplementary material for: LG-Transformer: learned-graph transformer framework enabling diverse physicochemical properties prediction toward fuel design
Source: Nat Commun. 2026 Jun 3;17:7137. doi: 10.1038/s41467-026-73853-z (PMC13396237; doi:10.1038/s41467-026-73853-z)
Supplement: Supplementary file 5 — Source data for Supplementary Figures 1-3 [file 41467_2026_73853_MOESM5_ESM.zip › test_data/test_fused_features_surface_tension5.xlsx]

## Sheet: original
category	label	ABC	ABCGG	nAcid	nBase	SpAbs_A	SpMax_A	SpDiam_A	SpAD_A	SpMAD_A	LogEE_A	VE1_A	VE2_A	VE3_A	VR1_A	VR2_A	VR3_A	nAromAtom	nAromBond	nAtom	nHeavyAtom	nSpiro	nBridgehead	nHetero	nH	nB	nC	nN	nO	nS	nP	nF	nCl	nBr	nI	nX	ATS0dv	ATS1dv	ATS2dv	ATS3dv	ATS4dv	ATS5dv	ATS6dv	ATS7dv	ATS8dv	ATS0d	ATS1d	ATS2d	ATS3d
Acyclic ethers	19.8	4.7194	5.00409	0	0	6.72057	2.101	4.20201	6.72057	0.960081	2.77903	2.42522	0.34646	0.529248	16.7776	2.39681	2.46337	0	0	21	7	0	0	1	14	0	6	0	1	0	0	0	0	0	0	0	60	50	35	10	3	0	0	0	0	42	42	80	66
Alcohols	24.41	2.82843	3.14626	0	0	5.4641	1.73205	3.4641	5.4641	1.09282	2.39017	2.1547	0.43094	0.0745046	8.98672	1.79734	1.5026	0	0	15	5	0	0	1	10	0	4	0	1	0	0	0	0	0	0	0	38	20	16	12	5	0	0	0	0	24	28	42	40
Alcohols	21.99	1.41421	1.41421	0	0	2.82843	1.41421	2.82843	2.82843	0.942809	1.84946	1.70711	0.569036	-0.669173	3.36359	1.1212	0.00903476	0	0	9	3	0	0	1	6	0	2	0	1	0	0	0	0	0	0	0	30	12	5	0	0	0	0	0	0	12	12	17	12
Alcohols	35.47	3.04721	3.30518	0	0	5.22625	1.84776	3.69552	5.22625	1.04525	2.40858	2.13099	0.426197	0.0634378	8.62987	1.72597	1.46208	0	0	13	5	0	0	2	8	0	3	0	2	0	0	0	0	0	0	0	64	34	32	30	0	0	0	0	0	24	26	38	30
Alcohols	25.05	3.64492	4.0975	0	0	6.89898	1.93185	3.8637	6.89898	1.14983	2.5958	2.3008	0.383466	0.322429	12.2612	2.04353	1.99561	0	0	18	6	0	0	1	12	0	5	0	1	0	0	0	0	0	0	0	44	27	26	18	5	0	0	0	0	32	37	60	59
Aldehydes	27.8571	5.65685	6.14278	0	0	10.5652	2.04208	4.08416	10.5652	1.17391	3.00846	2.71379	0.301532	0.892985	28.014	3.11267	3.22734	0	0	25	9	0	0	1	16	0	8	0	1	0	0	0	0	0	0	0	72	51	49	47	33	19	7	0	0	48	59	94	104
Alkenes	15.78	2.12132	2.3401	0	0	4.47214	1.61803	3.23607	4.47214	1.11803	2.15591	1.9465	0.486625	-0.250259	5.89199	1.473	0.857304	0	0	10	4	0	0	0	6	0	4	0	0	0	0	0	0	0	0	0	30	23	10	2	0	0	0	0	0	16	15	21	15
Alkenes	25.11	6.09441	6.17209	0	0	9.4641	2	4	9.4641	1.05157	3.01748	2.85774	0.317526	0.94467	23.6544	2.62826	3.05819	0	0	25	9	0	0	0	16	0	9	0	0	0	0	0	0	0	0	0	56	50	37	30	29	20	6	0	0	50	53	94	83
Alkenes	18.33	2.82843	3.14626	0	0	5.4641	1.73205	3.4641	5.4641	1.09282	2.39017	2.1547	0.43094	0.0745046	8.98672	1.79734	1.5026	0	0	13	5	0	0	0	8	0	5	0	0	0	0	0	0	0	0	0	32	27	18	9	2	0	0	0	0	22	23	32	27
Alkenes	20.24	5.05914	5.4365	0	0	9.40926	1.98904	3.97809	9.40926	1.17616	2.88852	2.60405	0.325506	0.733923	22.1293	2.76616	2.87376	0	0	24	8	0	0	0	16	0	8	0	0	0	0	0	0	0	0	0	36	34	29	22	15	8	2	0	0	44	52	85	91
Alkenes	8.74	3.75431	4.05705	0	0	6.15537	1.90211	3.80423	6.15537	1.02589	2.5951	2.31281	0.385469	0.327638	12.3912	2.06519	2.00616	0	0	18	6	0	0	0	12	0	6	0	0	0	0	0	0	0	0	0	30	27	19	9	2	0	0	0	0	32	34	58	50
Alkenes	20.04	4.35203	4.79832	0	0	7.87846	1.96962	3.93923	7.87846	1.12549	2.75284	2.45839	0.351198	0.54283	16.7387	2.39125	2.46105	0	0	21	7	0	0	0	14	0	7	0	0	0	0	0	0	0	0	0	36	34	26	14	5	1	0	0	0	38	42	70	69
Alkenes	23.55	6.36396	6.25464	0	0	12.0533	1.91899	3.83797	12.0533	1.20533	3.10518	2.96569	0.296569	1.08711	32.3255	3.23255	3.47586	0	0	30	10	0	0	0	20	0	10	0	0	0	0	0	0	0	0	0	42	38	32	28	24	20	16	12	7	54	67	106	118
Alkenes	21.41	4.94975	5.14314	0	0	9.51754	1.87939	3.75877	9.51754	1.18969	2.87661	2.67347	0.334183	0.760233	21.483	2.68537	2.84412	0	0	24	8	0	0	0	16	0	8	0	0	0	0	0	0	0	0	0	36	33	27	21	15	9	4	1	0	42	50	78	82
Alkenes	19.51	4.35203	4.79832	0	0	7.87846	1.96962	3.93923	7.87846	1.12549	2.75284	2.45839	0.351198	0.54283	16.7387	2.39125	2.46105	0	0	21	7	0	0	0	14	0	7	0	0	0	0	0	0	0	0	0	32	29	24	18	9	2	0	0	0	38	44	73	74
Alkenes	16.8	2.82843	3.14626	0	0	5.4641	1.73205	3.4641	5.4641	1.09282	2.39017	2.1547	0.43094	0.0745046	8.98672	1.79734	1.5026	0	0	15	5	0	0	0	10	0	5	0	0	0	0	0	0	0	0	0	24	20	12	5	1	0	0	0	0	24	26	40	36
Alkenes	26.35	9.19239	8.16491	0	0	17.1335	1.9563	3.91259	17.1335	1.22382	3.44781	3.47415	0.248154	1.58182	59.5725	4.25518	4.42367	0	0	42	14	0	0	0	28	0	14	0	0	0	0	0	0	0	0	0	58	54	48	44	40	36	32	28	24	78	99	158	182
Alkenes	18.08	3.53553	3.86973	0	0	6.98792	1.80194	3.60388	6.98792	1.16465	2.57983	2.3419	0.390316	0.340135	12.6289	2.10481	2.02516	0	0	18	6	0	0	0	12	0	6	0	0	0	0	0	0	0	0	0	28	24	17	11	5	1	0	0	0	30	34	53	51
Alkenes	20.28	4.53037	5.00409	0	0	7.66299	2.05288	4.10576	7.66299	1.09471	2.76632	2.45983	0.351405	0.543418	15.7116	2.24452	2.39773	0	0	21	7	0	0	0	14	0	7	0	0	0	0	0	0	0	0	0	36	35	28	14	3	0	0	0	0	40	44	76	76
Alkenes	16.41	2.82843	3.14626	0	0	5.4641	1.73205	3.4641	5.4641	1.09282	2.39017	2.1547	0.43094	0.0745046	8.98672	1.79734	1.5026	0	0	15	5	0	0	0	10	0	5	0	0	0	0	0	0	0	0	0	24	20	12	5	1	0	0	0	0	24	26	40	36
Alkenes	21.7	4.94975	5.14314	0	0	9.51754	1.87939	3.75877	9.51754	1.18969	2.87661	2.67347	0.334183	0.760233	21.483	2.68537	2.84412	0	0	24	8	0	0	0	16	0	8	0	0	0	0	0	0	0	0	0	36	32	25	20	16	11	5	1	0	42	50	79	83
Alkenes	28.09	12.0208	9.80176	0	0	22.2191	1.97272	3.94545	22.2191	1.2344	3.70253	3.91544	0.217525	1.95272	93.7194	5.20663	5.12809	0	0	54	18	0	0	0	36	0	18	0	0	0	0	0	0	0	0	0	74	70	64	60	56	52	48	44	40	102	131	210	246
Alkenes	18.75	4.6802	4.94248	0	0	6.82843	2	4	6.82843	0.97549	2.76511	2.5	0.357143	0.559616	15.3137	2.18767	2.37207	0	0	21	7	0	0	0	14	0	7	0	0	0	0	0	0	0	0	0	38	35	26	14	4	0	0	0	0	40	41	77	62
Alkenes	18.96	4.35203	4.79832	0	0	7.87846	1.96962	3.93923	7.87846	1.12549	2.75284	2.45839	0.351198	0.54283	16.7387	2.39125	2.46105	0	0	21	7	0	0	0	14	0	7	0	0	0	0	0	0	0	0	0	34	32	26	16	6	1	0	0	0	38	43	71	71
Alkynes	23.3	4.94975	5.14314	0	0	9.51754	1.87939	3.75877	9.51754	1.18969	2.87661	2.67347	0.334183	0.760233	21.483	2.68537	2.84412	0	0	22	8	0	0	0	14	0	8	0	0	0	0	0	0	0	0	0	46	38	28	24	20	16	10	3	0	40	48	74	78
Aromatics	28.47	7.07107	6.69394	0	0	12.8573	2.21432	4.42864	12.8573	1.28573	3.18888	2.96301	0.296301	1.08621	34.5244	3.45244	3.54167	6	6	24	10	0	0	0	14	0	10	0	0	0	0	0	0	0	0	0	78	86	98	70	28	12	4	1	0	58	70	110	117
Aromatics	31.77	6.36396	6.00779	0	0	11.3846	2.14896	4.29792	11.3846	1.26496	3.08002	2.82437	0.313819	0.932924	30.6717	3.40797	3.31798	6	6	19	9	0	0	0	10	0	9	0	0	0	0	0	0	0	0	0	80	84	93	70	33	15	3	0	0	48	57	83	81
Aromatics	35.55	9.11151	7.98467	0	0	16.1294	2.36487	4.72974	16.1294	1.34412	3.41996	3.24139	0.270116	1.35832	49.7903	4.1492	4.09014	6	6	28	12	0	0	0	16	0	12	0	0	0	0	0	0	0	0	0	94	109	142	121	64	26	3	0	0	76	100	166	194
Aromatics	30.04	8.48528	7.54122	0	0	15.459	2.15765	4.31529	15.459	1.28825	3.35332	3.03322	0.252768	1.29195	77.332	6.44433	4.53043	6	6	30	12	0	0	0	18	0	12	0	0	0	0	0	0	0	0	0	82	86	94	72	44	40	34	24	12	68	85	132	144
Aromatics	32.4	6.5423	6.2361	0	0	11.19	2.19399	4.38799	11.19	1.24333	3.08977	2.85639	0.317376	0.944197	27.6091	3.06768	3.21279	6	6	19	9	0	0	0	10	0	9	0	0	0	0	0	0	0	0	0	82	88	98	72	30	9	0	0	0	50	58	88	86
Aromatics	33.24	7.80668	7.2782	0	0	13.3341	2.37595	4.60217	13.3341	1.33341	3.26142	3.0079	0.30079	1.10124	36.7617	3.67617	3.60446	6	6	20	10	0	0	0	10	0	10	0	0	0	0	0	0	0	0	0	96	112	148	97	42	3	0	0	0	62	79	126	121
Aromatics	29.19	6.65169	6.35589	0	0	10.7923	2.24583	4.49165	10.7923	1.19914	3.09945	2.86279	0.318087	0.946435	26.5347	2.9483	3.17309	6	6	21	9	0	0	0	12	0	9	0	0	0	0	0	0	0	0	0	78	85	93	58	12	1	0	0	0	54	61	103	97
Aromatics	32.96	7.20897	7.07936	0	0	11.9814	2.28825	4.57649	11.9814	1.19814	3.19809	2.95113	0.295113	1.08219	32.765	3.2765	3.48936	6	6	24	10	0	0	0	14	0	10	0	0	0	0	0	0	0	0	0	82	92	107	74	21	3	0	0	0	60	71	118	123
Aromatics	30.63	14.8492	11.1744	0	0	26.7963	2.15846	4.31693	26.7963	1.27601	3.89414	3.16228	0.150585	1.89323	2321.92	110.568	8.49209	6	6	57	21	0	0	0	36	0	21	0	0	0	0	0	0	0	0	0	118	122	130	108	80	76	72	68	64	122	157	249	288
Aromatics	28.26	5.87563	5.56604	0	0	9.43115	2.17533	4.35066	9.43115	1.17889	2.97974	2.73673	0.342092	0.783622	22.2878	2.78598	2.8809	6	6	18	8	0	0	0	10	0	8	0	0	0	0	0	0	0	0	0	70	74	79	47	7	0	0	0	0	46	52	85	74
Aromatics	34.05	11.9399	9.85123	0	0	21.1746	2.37034	4.74068	21.1746	1.32341	3.68102	3.38161	0.21135	1.68835	208.105	13.0066	5.80805	6	6	40	16	0	0	0	24	0	16	0	0	0	0	0	0	0	0	0	110	125	159	143	97	72	55	46	31	100	132	219	261
Aromatics	31.01	7.31836	7.06919	0	0	11.9458	2.26718	4.53437	11.9458	1.19458	3.19767	2.96474	0.296474	1.08679	32.3671	3.23671	3.47714	6	6	24	10	0	0	0	14	0	10	0	0	0	0	0	0	0	0	0	80	89	103	74	26	6	0	0	0	60	71	118	122
Aromatics	28.43	6.36396	6.00779	0	0	11.3846	2.14896	4.29792	11.3846	1.26496	3.08002	2.82437	0.313819	0.932924	30.6717	3.40797	3.31798	6	6	21	9	0	0	0	12	0	9	0	0	0	0	0	0	0	0	0	70	74	82	58	24	12	3	0	0	50	61	93	95
Aromatics	32.89	9.46979	8.0829	0	0	15.0165	2.38671	4.77342	15.0165	1.25138	3.43349	3.28895	0.27408	1.37289	46.9292	3.91077	4.03096	6	6	28	12	0	0	0	16	0	12	0	0	0	0	0	0	0	0	0	98	111	139	115	62	30	6	0	0	80	99	178	187
Aromatics	37.57	9.8995	8.28989	0	0	17.3006	2.23607	4.47214	17.3006	1.33081	3.48439	3.45873	0.266057	1.50327	54.7809	4.21392	4.26571	12	12	25	13	0	0	0	12	0	13	0	0	0	0	0	0	0	0	0	126	136	160	132	96	96	72	36	9	74	92	138	144
Aromatics	37.97	9.11151	7.98467	0	0	16.1294	2.36487	4.72974	16.1294	1.34412	3.41996	3.24139	0.270116	1.35832	49.7903	4.1492	4.09014	10	11	24	12	0	0	0	12	0	12	0	0	0	0	0	0	0	0	0	116	135	178	156	85	33	3	0	0	72	91	142	156
Aromatics	35.45	8.55423	7.30913	0	0	14.4269	2.33324	4.66649	14.4269	1.31154	3.34174	3.16933	0.288121	1.24883	41.8572	3.8052	3.82957	10	11	21	11	0	0	0	10	0	11	0	0	0	0	0	0	0	0	0	112	128	163	134	67	27	3	0	0	66	81	127	128
Aromatics	40.51	18.3039	14.1108	0	0	32.6844	2.33524	4.67047	32.6844	1.30737	4.0977	3.7376	0.149504	2.23473	4196.7	167.868	9.25835	12	12	61	25	0	0	0	36	0	25	0	0	0	0	0	0	0	0	0	176	192	232	224	202	204	176	136	105	148	192	305	364
Aromatics	32.73	7.07107	6.797	0	0	12.8473	2.22158	4.44317	12.8473	1.28473	3.18889	2.95616	0.295616	1.08389	34.4682	3.44682	3.54004	6	6	22	10	0	0	0	12	0	10	0	0	0	0	0	0	0	0	0	86	94	109	86	42	16	2	0	0	56	67	102	107
Aromatics	29.83	12.0208	9.68789	0	0	21.6855	2.15845	4.3169	21.6855	1.27562	3.68877	3.14535	0.185021	1.67655	487.018	28.6481	6.71893	6	6	45	17	0	0	0	28	0	17	0	0	0	0	0	0	0	0	0	102	106	114	92	64	60	56	52	48	98	125	197	224
Carboxylic acids	26.99	2.44949	2.44949	1	0	3.4641	1.73205	3.4641	3.4641	0.866025	2.17806	1.93185	0.482963	-0.257812	5.58363	1.39591	0.803548	0	0	8	4	0	0	2	4	0	2	0	2	0	0	0	0	0	0	0	78	48	41	0	0	0	0	0	0	16	13	18	8
Carboxylic acids	26.78	5.16853	5.36185	1	0	8.76257	1.94986	3.89971	8.76257	1.09532	2.88799	2.63927	0.329909	0.747359	21.8817	2.73522	2.86251	0	0	20	8	0	0	2	12	0	6	0	2	0	0	0	0	0	0	0	94	66	70	36	32	26	11	0	0	40	46	69	71
Cyclic alkenes	30.69	8.36396	8.06482	0	0	13.8226	2.51838	4.71191	13.8226	1.38226	3.33321	3.06199	0.306199	1.11906	39.558	3.9558	3.67777	0	0	22	10	0	2	0	12	0	10	0	0	0	0	0	0	0	0	0	80	96	141	76	39	0	0	0	0	72	103	184	176
Cycloalkanes	29.34	11.3137	9.28841	0	0	20.5319	2.15843	4.31686	20.5319	1.28325	3.63008	3.13541	0.195963	1.61276	331.865	20.7416	6.27473	0	0	48	16	0	0	0	32	0	16	0	0	0	0	0	0	0	0	0	66	68	72	62	48	44	40	36	32	98	130	217	258
Cycloalkanes	26.99	4.94975	4.66667	0	0	8.98792	2	3.80194	8.98792	1.28399	2.83087	2.64575	0.377964	0.61628	18.5203	2.64575	2.56219	0	0	21	7	0	0	0	14	0	7	0	0	0	0	0	0	0	0	0	28	28	28	28	0	0	0	0	0	42	56	91	112
Cycloalkanes	32.17	9.15195	7.83001	0	0	16.3834	2.27841	4.55683	16.3834	1.36528	3.41225	3.28279	0.273565	1.37101	49.813	4.15108	4.0906	0	0	34	12	0	0	0	22	0	12	0	0	0	0	0	0	0	0	0	58	65	80	68	44	32	16	4	0	80	111	192	237
Cycloalkanes	22.52	5.87563	5.52587	0	0	9.92478	2.17009	4.34017	9.92478	1.2406	2.97973	2.74204	0.342755	0.785559	22.2278	2.77848	2.8782	0	0	24	8	0	0	0	16	0	8	0	0	0	0	0	0	0	0	0	36	38	40	25	6	1	0	0	0	52	66	118	127
Cycloalkanes	24.15	5.87563	5.56604	0	0	9.43115	2.17533	4.35066	9.43115	1.17889	2.97974	2.73673	0.342092	0.783622	22.2878	2.78598	2.8809	0	0	24	8	0	0	0	16	0	8	0	0	0	0	0	0	0	0	0	36	38	41	26	5	0	0	0	0	52	66	119	126
Cycloalkanes	29.29	13.435	10.4516	0	0	24.242	2.15846	4.31692	24.242	1.2759	3.79672	3.1569	0.166153	1.79144	1059.48	55.7618	7.60738	0	0	57	19	0	0	0	38	0	19	0	0	0	0	0	0	0	0	0	78	80	84	74	60	56	52	48	44	116	154	256	306
Cycloalkanes	25.3	6.5423	6.2361	0	0	11.19	2.19399	4.38799	11.19	1.24333	3.08977	2.85639	0.317376	0.944197	27.6091	3.06768	3.21279	0	0	27	9	0	0	0	18	0	9	0	0	0	0	0	0	0	0	0	40	43	47	34	14	4	0	0	0	58	75	132	151
Cycloalkanes	23.65	5.97469	5.64637	0	0	9.30056	2.23607	4.47214	9.30056	1.16257	2.99101	2.70389	0.337987	0.771549	22.7166	2.83958	2.89995	0	0	24	8	0	0	0	16	0	8	0	0	0	0	0	0	0	0	0	38	40	41	24	4	0	0	0	0	54	66	124	126
Cycloalkanes	21.02	5.90414	6.14933	0	0	9.79876	2.29041	4.36004	9.79876	1.22484	2.99591	2.67975	0.334969	0.762582	22.1054	2.76317	2.87268	0	0	24	8	0	0	0	16	0	8	0	0	0	0	0	0	0	0	0	38	43	49	16	1	0	0	0	0	54	69	126	129
Cycloalkanes	22.81	5.7258	6.03267	0	0	9.93914	2.24274	4.29612	9.93914	1.24239	2.98504	2.66293	0.332867	0.756285	23.64	2.955	2.9398	0	0	24	8	0	0	0	16	0	8	0	0	0	0	0	0	0	0	0	36	40	46	19	5	0	0	0	0	52	68	120	127
Cycloalkanes	17.58	3.53553	3.20613	0	0	6.42864	2.21432	3.88945	6.42864	1.28573	2.6399	2.09516	0.419033	0.0464849	12.2062	2.44124	1.8088	0	0	15	5	0	0	0	10	0	5	0	0	0	0	0	0	0	0	0	22	24	11	4	0	0	0	0	0	32	42	57	46
Cycloalkanes	28.98	12.0208	9.68789	0	0	21.6855	2.15845	4.3169	21.6855	1.27562	3.68877	3.14535	0.185021	1.67655	487.018	28.6481	6.71893	0	0	51	17	0	0	0	34	0	17	0	0	0	0	0	0	0	0	0	70	72	76	66	52	48	44	40	36	104	138	230	274
Cycloalkanes	24.65	4.24264	4	0	0	8	2	4	8	1.33333	2.68762	2.44949	0.408248	0.385054	14.6969	2.44949	2.17681	0	0	18	6	0	0	0	12	0	6	0	0	0	0	0	0	0	0	0	24	24	24	12	0	0	0	0	0	36	48	78	84
Cycloalkanes	24.29	6.58274	6.62158	0	0	10.7647	2.19071	4.24206	10.7647	1.19608	3.09304	2.81599	0.312888	0.929954	29.2544	3.25049	3.27067	0	0	27	9	0	0	0	18	0	9	0	0	0	0	0	0	0	0	0	40	42	46	26	20	8	0	0	0	58	74	133	136
Cycloalkanes	29.53	14.8492	11.1744	0	0	26.7963	2.15846	4.31693	26.7963	1.27601	3.89414	3.16228	0.150585	1.89323	2321.92	110.568	8.49209	0	0	63	21	0	0	0	42	0	21	0	0	0	0	0	0	0	0	0	86	88	92	82	68	64	60	56	52	128	170	282	338
Ketones	23.5	4.6802	4.94248	0	0	6.82843	2	4	6.82843	0.97549	2.76511	2.5	0.357143	0.559616	15.3137	2.18767	2.37207	0	0	19	7	0	0	1	12	0	6	0	1	0	0	0	0	0	0	0	68	48	37	29	14	0	0	0	0	38	40	72	58
Ketones	23.26	3.75431	4.05705	0	0	6.15537	1.90211	3.80423	6.15537	1.02589	2.5951	2.31281	0.385469	0.327638	12.3912	2.06519	2.00616	0	0	16	6	0	0	1	10	0	5	0	1	0	0	0	0	0	0	0	62	42	30	18	7	0	0	0	0	30	32	52	44
Polyfunctionals	37	4.94975	5.15551	0	0	8.91737	2.15154	4.09639	8.91737	1.27391	2.84962	2.53437	0.362053	0.573272	19.3723	2.76747	2.60717	0	0	17	7	0	0	2	10	0	5	0	2	0	0	0	0	0	0	0	86	60	71	48	20	0	0	0	0	40	52	81	74
Saturated esters	25.1	5.87563	5.94378	0	0	10.2517	1.96157	3.92314	10.2517	1.13907	3.0075	2.78829	0.30981	0.920069	27.5514	3.06127	3.21069	0	0	23	9	0	0	2	14	0	7	0	2	0	0	0	0	0	0	0	106	78	78	40	36	28	18	7	0	46	52	80	81
Saturated esters	24.24	2.12132	2.3401	0	0	4.47214	1.61803	3.23607	4.47214	1.11803	2.15591	1.9465	0.486625	-0.250259	5.89199	1.473	0.857304	0	0	8	4	0	0	2	4	0	2	0	2	0	0	0	0	0	0	0	82	42	39	6	0	0	0	0	0	14	13	16	8
Unsaturated esters	23.99	3.75431	4.05705	0	0	6.15537	1.90211	3.80423	6.15537	1.02589	2.5951	2.31281	0.385469	0.327638	12.3912	2.06519	2.00616	0	0	12	6	0	0	2	6	0	4	0	2	0	0	0	0	0	0	0	102	76	72	29	14	0	0	0	0	26	25	33	25
iso-Alkanes	19.47	4.53037	5.00409	0	0	7.66299	2.05288	4.10576	7.66299	1.09471	2.76632	2.45983	0.351405	0.543418	15.7116	2.24452	2.39773	0	0	23	7	0	0	0	16	0	7	0	0	0	0	0	0	0	0	0	26	26	21	10	2	0	0	0	0	42	48	86	90
iso-Alkanes	20.82	6.16336	6.5159	0	0	9.33533	2.11688	4.23377	9.33533	1.03726	3.02833	2.77452	0.308279	0.915116	24.0625	2.67361	3.07529	0	0	29	9	0	0	0	20	0	9	0	0	0	0	0	0	0	0	0	36	36	32	24	14	4	0	0	0	56	64	120	124
iso-Alkanes	21.92	5.76624	6.05928	0	0	10.384	2.01532	4.03063	10.384	1.15378	3.00798	2.72836	0.303152	0.898342	28.0813	3.12015	3.22974	0	0	29	9	0	0	0	20	0	9	0	0	0	0	0	0	0	0	0	32	31	28	23	16	9	4	1	0	52	63	108	118
iso-Alkanes	15.8	4.01229	4.28482	0	0	5.81863	2.07431	4.14863	5.81863	0.969771	2.62636	2.2855	0.380917	0.315759	11.6374	1.93956	1.9434	0	0	20	6	0	0	0	14	0	6	0	0	0	0	0	0	0	0	0	24	22	13	3	0	0	0	0	0	38	38	78	63
iso-Alkanes	21.53	5.10867	5.8246	0	0	9.2915	2.1889	4.3778	9.2915	1.16144	2.91355	2.55993	0.319991	0.716834	20.3919	2.54899	2.79199	0	0	26	8	0	0	0	18	0	8	0	0	0	0	0	0	0	0	0	32	34	30	15	3	0	0	0	0	50	58	105	117
iso-Alkanes	24.32	6.79119	7.27129	0	0	10.9279	2.20817	4.41635	10.9279	1.09279	3.14307	2.83971	0.283971	1.0437	31.4682	3.14682	3.44898	0	0	32	10	0	0	0	22	0	10	0	0	0	0	0	0	0	0	0	42	43	40	31	19	7	1	0	0	64	73	140	146
iso-Alkanes	20.53	5.23748	5.6753	0	0	8.64705	2.07431	4.14863	8.64705	1.08088	2.90031	2.59179	0.323974	0.729207	21.2985	2.66231	2.83549	0	0	26	8	0	0	0	18	0	8	0	0	0	0	0	0	0	0	0	30	30	26	17	8	2	0	0	0	48	56	100	107
iso-Alkanes	22.88	6.28903	6.8597	0	0	9.15298	2.28825	4.57649	9.15298	1.017	3.05066	2.72138	0.302375	0.895778	23.2101	2.5789	3.03923	0	0	29	9	0	0	0	20	0	9	0	0	0	0	0	0	0	0	0	40	44	40	20	4	0	0	0	0	60	68	130	144
iso-Alkanes	22.34	5.65685	6.14278	0	0	10.5652	2.04208	4.08416	10.5652	1.17391	3.00846	2.71379	0.301532	0.892985	28.014	3.11267	3.22734	0	0	29	9	0	0	0	20	0	9	0	0	0	0	0	0	0	0	0	32	32	30	24	16	8	2	0	0	52	64	108	124
n-Alkanes	15.47	2.82843	3.14626	0	0	5.4641	1.73205	3.4641	5.4641	1.09282	2.39017	2.1547	0.43094	0.0745046	8.98672	1.79734	1.5026	0	0	17	5	0	0	0	12	0	5	0	0	0	0	0	0	0	0	0	14	12	8	4	1	0	0	0	0	26	30	49	48
n-Alkanes	19.78	4.24264	4.53095	0	0	8.05468	1.84776	3.69552	8.05468	1.15067	2.73919	2.51367	0.359096	0.565069	16.7999	2.39999	2.4647	0	0	23	7	0	0	0	16	0	7	0	0	0	0	0	0	0	0	0	22	20	16	12	8	4	1	0	0	38	46	75	80
n-Alkanes	28.29	16.9706	12.2571	0	0	31.0639	1.98542	3.97084	31.0639	1.24256	4.03436	4.58514	0.183406	2.43911	168.706	6.74823	6.04445	0	0	77	25	0	0	0	52	0	25	0	0	0	0	0	0	0	0	0	94	92	88	84	80	76	72	68	64	146	190	309	368
n-Alkanes	27.75	14.1421	10.9063	0	0	25.9637	1.97964	3.95929	25.9637	1.23636	3.85838	4.21568	0.200747	2.18075	123.566	5.88411	5.55871	0	0	65	21	0	0	0	44	0	21	0	0	0	0	0	0	0	0	0	78	76	72	68	64	60	56	52	48	122	158	257	304
Aldehydes	23.2	3.75431	4.05705	0	0	6.15537	1.90211	3.80423	6.15537	1.02589	2.5951	2.31281	0.385469	0.327638	12.3912	2.06519	2.00616	0	0	16	6	0	0	1	10	0	5	0	1	0	0	0	0	0	0	0	60	36	26	24	12	0	0	0	0	30	33	55	46
Alkenes	16.38	3.04721	3.30518	0	0	5.22625	1.84776	3.69552	5.22625	1.04525	2.40858	2.13099	0.426197	0.0634378	8.62987	1.72597	1.46208	0	0	13	5	0	0	0	8	0	5	0	0	0	0	0	0	0	0	0	34	30	19	6	0	0	0	0	0	24	23	36	27
Alkenes	20.74	4.94975	5.53124	0	0	9.44587	2.02852	4.05705	9.44587	1.18073	2.88907	2.58816	0.32352	0.727805	21.5513	2.69391	2.84729	0	0	24	8	0	0	0	16	0	8	0	0	0	0	0	0	0	0	0	36	35	33	26	13	3	0	0	0	44	53	86	95
Alkenes	20.24	4.46142	4.73671	0	0	7.72741	1.93185	3.8637	7.72741	1.10392	2.75223	2.48138	0.354483	0.55214	16.8195	2.40279	2.46586	0	0	21	7	0	0	0	14	0	7	0	0	0	0	0	0	0	0	0	36	32	23	15	8	2	0	0	0	38	41	71	64
Alkenes	12.12	2.12132	2.3401	0	0	4.47214	1.61803	3.23607	4.47214	1.11803	2.15591	1.9465	0.486625	-0.250259	5.89199	1.473	0.857304	0	0	12	4	0	0	0	8	0	4	0	0	0	0	0	0	0	0	0	18	14	7	2	0	0	0	0	0	18	19	28	24
Alkenes	19.35	3.64492	4.0975	0	0	6.89898	1.93185	3.8637	6.89898	1.14983	2.5958	2.3008	0.383466	0.322429	12.2612	2.04353	1.99561	0	0	18	6	0	0	0	12	0	6	0	0	0	0	0	0	0	0	0	32	29	19	7	1	0	0	0	0	32	34	57	54
Alkynes	22.2	4.24264	4.53095	0	0	8.05468	1.84776	3.69552	8.05468	1.15067	2.73919	2.51367	0.359096	0.565069	16.7999	2.39999	2.4647	0	0	19	7	0	0	0	12	0	7	0	0	0	0	0	0	0	0	0	42	34	24	20	16	10	3	0	0	34	40	61	62
Aromatics	26.98	7.28985	6.78346	0	0	12.0668	2.17533	4.35066	12.0668	1.20668	3.18807	2.98451	0.298451	1.09343	33.7632	3.37632	3.51937	6	6	24	10	0	0	0	14	0	10	0	0	0	0	0	0	0	0	0	76	80	89	68	36	21	6	0	0	58	69	113	111
Aromatics	56.4	19.7181	14.7776	0	0	35.2373	2.33524	4.67047	35.2373	1.30509	4.1707	3.73826	0.138454	2.31187	13024.8	482.399	10.4679	12	12	67	27	0	0	0	40	0	27	0	0	0	0	0	0	0	0	0	184	200	240	232	210	212	184	144	113	160	208	331	396
Aromatics	37.85	11.2328	9.86314	0	0	19.8698	2.32685	4.65369	19.8698	1.32465	3.62182	3.55431	0.236954	1.67363	72.0221	4.80147	4.68244	12	12	31	15	0	0	0	16	0	15	0	0	0	0	0	0	0	0	0	136	152	191	176	138	120	78	36	9	88	112	174	200
Aromatics	34.03	6.47335	6.12758	0	0	11.19	2.19399	4.38799	11.19	1.24333	3.08977	2.85639	0.317376	0.944197	28.0497	3.11663	3.22862	6	6	19	9	0	0	0	10	0	9	0	0	0	0	0	0	0	0	0	82	88	98	70	28	11	2	0	0	50	58	88	85
Cyclic alkenes	25.11	5.65685	5.80092	0	0	10.0518	2.16484	4.1464	10.0518	1.25647	2.97354	2.64548	0.330685	0.74971	26.3843	3.29804	3.04963	0	0	22	8	0	0	0	14	0	8	0	0	0	0	0	0	0	0	0	46	48	52	22	13	4	0	0	0	48	61	101	99
Cyclic ketone	35.05	5.05914	4.78585	0	0	8.72057	2.101	4.20201	8.72057	1.2458	2.8443	2.59417	0.370595	0.59659	18.4116	2.63023	2.55631	0	0	17	7	0	0	1	10	0	6	0	1	0	0	0	0	0	0	0	72	56	56	40	12	0	0	0	0	40	51	81	82
Cycloalkanes	29.13	14.1421	11.2786	0	0	25.3659	2.17387	4.20056	25.3659	1.26829	3.84836	2.96639	0.148319	1.78049	2811.82	140.591	8.63473	0	0	60	20	0	0	0	40	0	20	0	0	0	0	0	0	0	0	0	82	84	88	68	64	60	56	52	48	122	162	269	312
Cycloalkanes	26.9	7.77817	7.46609	0	0	13.9665	2.17317	4.18933	13.9665	1.26969	3.27336	2.8516	0.259236	1.14319	75.2096	6.83724	4.41559	0	0	33	11	0	0	0	22	0	11	0	0	0	0	0	0	0	0	0	46	48	52	32	28	24	19	12	4	68	90	152	168
Cycloalkanes	25.87	8.04174	7.51529	0	0	12.1845	2.55446	5.10893	12.1845	1.21845	3.30216	2.94064	0.294064	1.07863	35.636	3.5636	3.57336	0	0	26	10	0	2	0	16	0	10	0	0	0	0	0	0	0	0	0	70	84	98	60	11	0	0	0	0	74	97	171	172
Ketones	25.28	4.46142	4.73671	0	0	7.72741	1.93185	3.8637	7.72741	1.10392	2.75223	2.48138	0.354483	0.55214	16.8195	2.40279	2.46586	0	0	19	7	0	0	1	12	0	6	0	1	0	0	0	0	0	0	0	66	46	34	24	18	7	0	0	0	36	40	65	61
iso-Alkanes	26.44	6.89898	7.50849	0	0	10.129	2.23607	4.47214	10.129	1.0129	3.14312	2.86791	0.286791	1.05358	28.3213	2.83213	3.34361	0	0	32	10	0	0	0	22	0	10	0	0	0	0	0	0	0	0	0	42	45	48	36	12	0	0	0	0	64	75	144	153
iso-Alkanes	19.59	5.27792	5.65522	0	0	8.56519	2.04208	4.08416	8.56519	1.07065	2.89977	2.63932	0.329915	0.747377	19.9377	2.49221	2.76947	0	0	26	8	0	0	0	18	0	8	0	0	0	0	0	0	0	0	0	30	29	25	18	9	2	0	0	0	48	55	101	101
iso-Alkanes	19.91	6.61037	6.7957	0	0	7.93624	2.23607	4.47214	7.93624	0.881804	3.05836	2.78885	0.309873	0.92027	22.1737	2.46374	2.99355	0	0	29	9	0	0	0	20	0	9	0	0	0	0	0	0	0	0	0	42	40	34	24	9	0	0	0	0	62	62	141	108
n-Alkanes	26.32	9.19239	8.16491	0	0	17.1335	1.9563	3.91259	17.1335	1.22382	3.44781	3.47415	0.248154	1.58182	59.5725	4.25518	4.42367	0	0	44	14	0	0	0	30	0	14	0	0	0	0	0	0	0	0	0	50	48	44	40	36	32	28	24	20	80	102	166	192
n-Alkanes	23.37	6.36396	6.25464	0	0	12.0533	1.91899	3.83797	12.0533	1.20533	3.10518	2.96569	0.296569	1.08711	32.3255	3.23255	3.47586	0	0	32	10	0	0	0	22	0	10	0	0	0	0	0	0	0	0	0	34	32	28	24	20	16	12	8	4	56	70	114	128
[truncated: 1,778 more columns]

## Sheet: fused
category	label	ABC	ABCGG	nAcid	nBase	SpAbs_A	SpMax_A	SpDiam_A	SpAD_A	SpMAD_A	LogEE_A	VE1_A	VE2_A	VE3_A	VR1_A	VR2_A	VR3_A	nAromAtom	nAromBond	nAtom	nHeavyAtom	nSpiro	nBridgehead	nHetero	nH	nB	nC	nN	nO	nS	nP	nF	nCl	nBr	nI	nX	ATS0dv	ATS1dv	ATS2dv	ATS3dv	ATS4dv	ATS5dv	ATS6dv	ATS7dv	ATS8dv	ATS0d	ATS1d	ATS2d	ATS3d
Acyclic ethers	19.8	-0.571696	-0.522472	-0.110432	0	-0.747093	0.0685784	0.15037	-0.747093	-1.73421	-0.533385	-0.661776	0.311017	-0.55126	-0.197065	-0.209763	-0.506533	-0.562097	-0.558758	-0.434153	-0.573915	0	-0.054965	1.24324	-0.345756	0	-0.702873	0	1.24324	0	0	0	0	0	0	0	-0.103843	-0.308616	-0.541022	-0.722319	-0.631479	-0.534835	-0.492326	-0.468754	-0.445904	-0.513653	-0.661944	-0.541806	-0.66231
Alcohols	24.41	-1.05839	-1.21122	-0.110432	0	-0.930114	-1.65054	-1.58802	-0.930114	-0.685143	-1.33621	-1.2062	1.26586	-1.27257	-0.200259	-0.216096	-0.989513	-0.562097	-0.558758	-0.83816	-0.955694	0	-0.054965	1.21394	-0.747661	0	-1.07161	0	1.21394	0	0	0	0	0	0	0	-0.658947	-0.997521	-0.886657	-0.705004	-0.594261	-0.534835	-0.492326	-0.468754	-0.445904	-1.06328	-0.982131	-1.06166	-0.951723
Alcohols	21.99	-1.3923	-1.80065	-0.110432	0	-1.27335	-2.96647	-2.93306	-1.27335	-1.83653	-2.33545	-2.00831	2.65358	-2.32471	-0.202441	-0.222751	-1.6647	-0.562097	-0.558758	-1.21157	-1.30971	0	-0.054965	1.19928	-1.11852	0	-1.41497	0	1.19928	0	0	0	0	0	0	0	-0.859128	-1.17534	-1.06733	-0.910248	-0.698024	-0.534835	-0.492326	-0.468754	-0.445904	-1.40213	-1.31171	-1.37807	-1.23703
Alcohols	35.47	-0.977434	-1.11257	0.139605	0	-0.939192	-1.06487	-0.995782	-0.939192	-1.03549	-1.23407	-1.19365	1.12576	-1.21773	-0.200215	-0.216331	-0.962369	-0.562097	-0.558758	-0.951408	-0.929667	0	-0.054965	2.8407	-0.930348	0	-1.23399	0	2.8407	0	0	0	0	0	0	0	0.0622634	-0.627947	-0.569573	-0.377415	-0.682855	-0.525241	-0.483539	-0.468754	-0.445904	-1.04428	-1.00887	-1.10278	-1.04529
Alcohols	25.05	-0.845844	-0.85748	-0.110432	0	-0.733438	-0.71695	-0.643963	-0.733438	-0.248652	-0.905927	-0.910364	0.716804	-0.873025	-0.198915	-0.213407	-0.734836	-0.562097	-0.558758	-0.634933	-0.764804	0	-0.054965	1.22859	-0.544882	0	-0.887239	0	1.22859	0	0	0	0	0	0	0	-0.506092	-0.833669	-0.714709	-0.59664	-0.594463	-0.534835	-0.492326	-0.468754	-0.445904	-0.8195	-0.781938	-0.818344	-0.748262
Aldehydes	27.8571	-0.322632	-0.0958347	-0.0271531	0	-0.216529	-0.179192	-0.100177	-0.216529	-0.0235027	-0.061907	-0.0947151	-0.190022	0.0148898	-0.192405	-0.202132	-0.126534	-0.562097	-0.558758	-0.165427	-0.190397	0	-0.054965	1.27256	-0.146633	0	-0.332447	0	1.27256	0	0	0	0	0	0	0	0.245417	-0.242467	-0.280396	-0.0639708	0.0210353	-0.0926209	-0.291341	-0.468754	-0.445904	-0.32187	-0.287882	-0.346879	-0.255692
Alkenes	15.78	-1.21382	-1.46553	-0.110432	0	-1.04929	-2.06864	-2.0108	-1.04929	-0.458901	-1.73366	-1.55157	1.76765	-1.69256	-0.201409	-0.219089	-1.25558	-0.562097	-0.558758	-1.143	-1.12229	0	-0.054965	-0.368869	-1.11486	0	-1.05131	0	-0.368869	0	0	0	0	0	0	0	-0.863387	-0.923433	-0.97977	-0.874126	-0.69863	-0.534835	-0.492326	-0.468754	-0.445904	-1.28359	-1.24763	-1.32655	-1.20517
Alkenes	25.11	-0.199049	-0.066401	-0.110432	0	-0.339573	-0.315441	-0.237954	-0.339573	-0.919318	-0.0189221	0.188726	-0.0478516	0.111199	-0.193866	-0.206513	-0.186608	-0.501127	-0.499307	-0.148899	-0.174774	0	-0.054965	-0.383523	-0.130192	0	-0.126087	0	-0.383523	0	0	0	0	0	0	0	-0.187589	-0.268222	-0.476597	-0.34128	-0.0629056	-0.0682068	-0.315234	-0.467407	-0.445904	-0.241903	-0.388275	-0.321042	-0.445216
Alkenes	18.33	-1.05281	-1.20096	-0.110432	0	-0.924082	-1.62106	-1.55821	-0.924082	-0.656675	-1.31588	-1.19086	1.23388	-1.25068	-0.200234	-0.215977	-0.975047	-0.562097	-0.558758	-0.959972	-0.950484	0	-0.054965	-0.398171	-0.93217	0	-0.88047	0	-0.398171	0	0	0	0	0	0	0	-0.834513	-0.845905	-0.854771	-0.755772	-0.65676	-0.534835	-0.492326	-0.468754	-0.445904	-1.11752	-1.08396	-1.18953	-1.08376
Alkenes	20.24	-0.478098	-0.353708	-0.110432	0	-0.373021	-0.436805	-0.360678	-0.373021	0.00395209	-0.298438	-0.30422	0.0613377	-0.221858	-0.194768	-0.205624	-0.292847	-0.562097	-0.558758	-0.218683	-0.376083	0	-0.054965	-0.398171	-0.128364	0	-0.320609	0	-0.398171	0	0	0	0	0	0	0	-0.727566	-0.677762	-0.661887	-0.518904	-0.371162	-0.34644	-0.43302	-0.468754	-0.445904	-0.442642	-0.436649	-0.464335	-0.388223
Alkenes	8.74	-0.818486	-0.867506	-0.110432	0	-0.825226	-0.847072	-0.775543	-0.825226	-1.17948	-0.900483	-0.88149	0.728062	-0.857273	-0.198833	-0.213105	-0.724178	-0.562097	-0.558758	-0.633707	-0.761333	0	-0.054965	-0.398171	-0.544881	0	-0.696106	0	-0.398171	0	0	0	0	0	0	0	-0.876635	-0.839037	-0.832884	-0.751445	-0.65494	-0.534835	-0.492326	-0.468754	-0.445904	-0.81894	-0.843975	-0.844544	-0.840025
Alkenes	20.04	-0.656606	-0.58153	-0.110432	0	-0.580182	-0.505731	-0.430376	-0.580182	-0.379865	-0.566848	-0.587123	0.334504	-0.512099	-0.196971	-0.209537	-0.491902	-0.562097	-0.558758	-0.419461	-0.563501	0	-0.054965	-0.398171	-0.329315	0	-0.503283	0	-0.398171	0	0	0	0	0	0	0	-0.7252	-0.674541	-0.709157	-0.659727	-0.589204	-0.511068	-0.492051	-0.468754	-0.445904	-0.623242	-0.655005	-0.666536	-0.621537
Alkenes	23.55	-0.124407	-0.0257885	-0.110432	0	0.018383	-0.718694	-0.645726	0.018383	0.270186	0.159601	0.414002	-0.27857	0.339267	-0.19023	-0.200293	0.0173884	-0.562097	-0.558758	0.206747	0.0247857	0	-0.054965	-0.398171	0.29546	0	0.0701123	0	-0.398171	0	0	0	0	0	0	0	-0.561457	-0.571461	-0.598913	-0.400219	-0.162828	-0.0516338	-0.00470285	-0.0200636	-0.128145	-0.112752	-0.0782999	-0.150942	-0.0652504
Alkenes	21.41	-0.50069	-0.450634	-0.110432	0	-0.350605	-0.90774	-0.836891	-0.350605	0.135678	-0.314845	-0.170066	0.144443	-0.177061	-0.194962	-0.206355	-0.302196	-0.562097	-0.558758	-0.216846	-0.370876	0	-0.054965	-0.398171	-0.128363	0	-0.315534	0	-0.398171	0	0	0	0	0	0	0	-0.719521	-0.694083	-0.690598	-0.531888	-0.366914	-0.318092	-0.367674	-0.425299	-0.440648	-0.497996	-0.47481	-0.55384	-0.477581
Alkenes	19.51	-0.660413	-0.592035	-0.110432	0	-0.582366	-0.545878	-0.470974	-0.582366	-0.373003	-0.574246	-0.58646	0.346159	-0.5162	-0.196997	-0.209572	-0.49537	-0.562097	-0.558758	-0.423135	-0.566973	0	-0.054965	-0.398171	-0.332969	0	-0.506666	0	-0.398171	0	0	0	0	0	0	0	-0.826474	-0.789646	-0.746434	-0.594143	-0.504253	-0.485774	-0.491227	-0.468754	-0.445904	-0.629953	-0.61868	-0.636325	-0.57846
Alkenes	16.8	-1.04787	-1.19313	-0.110432	0	-0.920925	-1.59543	-1.53229	-0.920925	-0.647758	-1.30224	-1.18152	1.2121	-1.23662	-0.200217	-0.215903	-0.965629	-0.562097	-0.558758	-0.832651	-0.947017	0	-0.054965	-0.398171	-0.744008	0	-0.877091	0	-0.398171	0	0	0	0	0	0	0	-1.02334	-0.994944	-0.948997	-0.82219	-0.676987	-0.534835	-0.492326	-0.468754	-0.445904	-1.05769	-1.01968	-1.08598	-0.991494
Alkenes	26.35	0.603559	0.6782	-0.110432	0	0.73606	-0.535156	-0.460132	0.73606	0.440345	0.846542	1.3811	-0.8077	1.08934	-0.177794	-0.187693	0.488719	-0.562097	-0.558758	1.01721	0.788346	0	-0.054965	-0.398171	1.10293	0	0.814344	0	-0.398171	0	0	0	0	0	0	0	-0.151163	-0.194797	-0.316087	-0.105257	0.19154	0.33039	0.476328	0.57145	0.624202	0.630342	0.64738	0.575131	0.650422
Alkenes	18.08	-0.850096	-0.902424	-0.110432	0	-0.692909	-1.24657	-1.17952	-0.692909	-0.060576	-0.887376	-0.787015	0.730409	-0.794218	-0.198547	-0.212324	-0.687127	-0.562097	-0.558758	-0.606163	-0.738775	0	-0.054965	-0.398171	-0.515653	0	-0.67412	0	-0.398171	0	0	0	0	0	0	0	-0.921122	-0.897879	-0.857471	-0.707668	-0.579901	-0.503873	-0.489581	-0.468418	-0.445904	-0.853609	-0.821324	-0.887417	-0.807869
Alkenes	20.28	-0.611038	-0.50619	-0.110432	0	-0.61041	-0.122571	-0.0429216	-0.61041	-0.635562	-0.539124	-0.585823	0.334226	-0.511228	-0.197391	-0.211063	-0.521796	-0.562097	-0.558758	-0.418237	-0.563501	0	-0.054965	-0.398171	-0.327488	0	-0.503283	0	-0.398171	0	0	0	0	0	0	0	-0.722833	-0.648126	-0.675528	-0.664222	-0.635523	-0.534835	-0.492326	-0.468754	-0.445904	-0.561178	-0.612353	-0.584677	-0.547304
Alkenes	16.41	-1.04787	-1.19313	-0.110432	0	-0.920925	-1.59543	-1.53229	-0.920925	-0.647758	-1.30224	-1.18152	1.2121	-1.23662	-0.200217	-0.215903	-0.965629	-0.562097	-0.558758	-0.832651	-0.947017	0	-0.054965	-0.398171	-0.744008	0	-0.87709	0	-0.398171	0	0	0	0	0	0	0	-1.02334	-0.994944	-0.948996	-0.82219	-0.676987	-0.534835	-0.492326	-0.468754	-0.445904	-1.05769	-1.01968	-1.08598	-0.991494
Alkenes	21.7	-0.500689	-0.450633	-0.110432	0	-0.350605	-0.907739	-0.83689	-0.350605	0.135678	-0.314844	-0.170064	0.144442	-0.17706	-0.194962	-0.206355	-0.302195	-0.562097	-0.558758	-0.216845	-0.370875	0	-0.054965	-0.398171	-0.128362	0	-0.315533	0	-0.398171	0	0	0	0	0	0	0	-0.71952	-0.715557	-0.722323	-0.548533	-0.346687	-0.274481	-0.340217	-0.425299	-0.440648	-0.497995	-0.474809	-0.541303	-0.467562
Alkenes	28.09	1.31555	1.27089	-0.110432	0	1.43892	-0.470243	-0.39449	1.43892	0.522836	1.34819	2.22179	-1.13364	1.64729	-0.162302	-0.176047	0.826824	-0.562097	-0.558758	1.81237	1.53976	0	-0.054965	-0.398171	1.89395	0	1.54674	0	-0.398171	0	0	0	0	0	0	0	0.258662	0.175857	-0.0438883	0.181384	0.541864	0.708054	0.951869	1.15488	1.32481	1.35443	1.35122	1.27663	1.34005
Alkenes	18.75	-0.570362	-0.525099	-0.110432	0	-0.726477	-0.347333	-0.270203	-0.726477	-1.62567	-0.539053	-0.511873	0.391213	-0.486607	-0.197516	-0.211561	-0.53146	-0.562097	-0.558758	-0.416401	-0.561766	0	-0.054965	-0.398171	-0.325661	0	-0.501592	0	-0.398171	0	0	0	0	0	0	0	-0.673617	-0.650919	-0.708998	-0.659228	-0.610442	-0.534835	-0.492326	-0.468754	-0.445904	-0.556705	-0.674391	-0.563491	-0.694967
Alkenes	18.96	-0.654703	-0.580491	-0.110432	0	-0.579054	-0.512052	-0.436769	-0.579054	-0.382744	-0.564254	-0.582821	0.332546	-0.508548	-0.196952	-0.209496	-0.489703	-0.562097	-0.558758	-0.417625	-0.561766	0	-0.054965	-0.398171	-0.327488	0	-0.501592	0	-0.398171	0	0	0	0	0	0	0	-0.772051	-0.717276	-0.708999	-0.625437	-0.566955	-0.509759	-0.491776	-0.468754	-0.445904	-0.622125	-0.633577	-0.653248	-0.601501
Alkynes	23.3	-0.553415	-0.530059	-0.110432	0	-0.396699	-1.05778	-0.988616	-0.396699	0.0706225	-0.436623	-0.274062	0.305627	-0.30528	-0.195337	-0.207266	-0.38476	-0.562097	-0.558758	-0.399857	-0.421186	0	-0.054965	-0.310257	-0.37497	0	-0.374717	0	-0.310257	0	0	0	0	0	0	0	-0.47154	-0.603882	-0.691862	-0.497591	-0.279325	-0.173081	-0.206224	-0.358596	-0.440645	-0.605894	-0.563158	-0.65173	-0.560214
Aromatics	28.47	0.0471758	0.127704	-0.110432	0	0.117715	0.627413	0.715468	0.117715	0.922433	0.316631	0.393452	-0.272423	0.325635	-0.189486	-0.198124	0.0418342	1.1141	1.07567	-0.21501	0.0126388	0	-0.054965	-0.398171	-0.327488	0	0.0582729	0	-0.398171	0	0	0	0	0	0	0	0.375078	0.560469	0.550793	0.368649	-0.0728208	-0.244828	-0.372892	-0.433385	-0.445904	-0.00315911	-0.0252397	-0.110198	-0.0925971
Aromatics	31.77	-0.119128	-0.103647	-0.110432	0	-0.0729219	0.356576	0.441595	-0.0729219	0.760874	0.116151	0.147516	-0.0973876	0.110568	-0.190985	-0.198601	-0.0590952	1.1141	1.07567	-0.522916	-0.162635	0	-0.054965	-0.398171	-0.694688	0	-0.112564	0	-0.398171	0	0	0	0	0	0	0	0.421928	0.516873	0.470844	0.367815	0.0264929	-0.182464	-0.403916	-0.468754	-0.445904	-0.28441	-0.292373	-0.450174	-0.455146
Aromatics	35.55	0.562935	0.596297	-0.110432	0	0.572422	1.2925	1.38801	0.572422	1.39973	0.773681	0.926776	-0.554016	0.737467	-0.183151	-0.190795	0.306789	1.15981	1.12767	0.0457613	0.390951	0	-0.054965	-0.398171	-0.137495	0	0.427009	0	-0.398171	0	0	0	0	0	0	0	0.804783	1.11495	1.32029	1.29682	0.727547	0.108631	-0.377836	-0.460671	-0.445904	0.538651	0.628816	0.635437	0.72356
Aromatics	30.04	0.440907	0.4693	-0.110432	0	0.513909	0.431478	0.517337	0.513909	0.989243	0.672895	0.575923	-0.750251	0.665789	-0.171671	-0.167035	0.527303	1.18012	1.15243	0.189609	0.416976	0	-0.054965	-0.398171	0.0634556	0	0.452374	0	-0.398171	0	0	0	0	0	0	0	0.543071	0.642709	0.582508	0.514788	0.370131	0.465575	0.528217	0.392581	0.0618624	0.336792	0.346167	0.22889	0.243295
Aromatics	32.4	-0.0919227	-0.0450058	-0.110432	0	-0.108289	0.531892	0.618876	-0.108289	0.612328	0.11825	0.186716	-0.0459076	0.109474	-0.192328	-0.202118	-0.11659	1.1141	1.07567	-0.544948	-0.176515	0	-0.054965	-0.398171	-0.720258	0	-0.126093	0	-0.398171	0	0	0	0	0	0	0	0.469726	0.600413	0.547463	0.399944	-0.037424	-0.319838	-0.490679	-0.468754	-0.445904	-0.248061	-0.289104	-0.41068	-0.426189
Aromatics	33.24	0.231439	0.332799	-0.110432	0	0.187662	1.34742	1.10919	0.187662	1.33705	0.459969	0.482145	-0.222142	0.34896	-0.188565	-0.195777	0.0720472	1.12426	1.08805	-0.474553	0.0126396	0	-0.054965	-0.398171	-0.714778	0	0.0582737	0	-0.398171	0	0	0	0	0	0	0	0.825128	1.1521	1.39372	0.848381	0.225927	-0.455682	-0.492326	-0.468754	-0.445904	0.119293	0.177608	0.111936	-0.0394017
Aromatics	29.19	-0.0544593	0.0127596	-0.110432	0	-0.154051	0.769995	0.859647	-0.154051	0.249829	0.148704	0.21133	-0.0510365	0.125403	-0.19265	-0.203232	-0.127739	1.1141	1.07567	-0.404158	-0.166103	0	-0.054965	-0.398171	-0.515653	0	-0.115945	0	-0.398171	0	0	0	0	0	0	0	0.376498	0.542001	0.474971	0.167568	-0.410199	-0.501692	-0.492051	-0.468754	-0.445904	-0.117783	-0.213394	-0.199453	-0.296559
Aromatics	32.96	0.0808581	0.26343	-0.110432	0	0.00244865	0.953824	1.04554	0.00244865	0.240963	0.33459	0.372916	-0.284	0.320142	-0.190225	-0.200005	0.0162931	1.1141	1.07567	-0.213785	0.0126392	0	-0.054965	-0.398171	-0.325661	0	0.0582733	0	-0.398171	0	0	0	0	0	0	0	0.474932	0.697693	0.702597	0.438229	-0.226744	-0.4583	-0.492051	-0.468754	-0.445904	0.0572278	-0.00319964	-0.0030172	-0.028082
Aromatics	30.63	2.01753	1.76293	-0.110432	0	2.06007	0.382337	0.467645	2.06007	0.87074	1.71992	0.79819	-1.83954	1.55361	0.763944	0.933346	2.42569	1.08363	1.04596	1.98499	2.08813	0	-0.054965	-0.368868	1.86289	0	2.07785	0	-0.368868	0	0	0	0	0	0	0	1.40721	1.40099	1.10962	1.06494	1.08272	1.28196	1.66793	2.03339	2.37955	1.94599	1.91283	1.79361	1.78494
Aromatics	28.26	-0.254182	-0.27978	-0.110432	0	-0.34372	0.451106	0.537184	-0.34372	0.108623	-0.0922829	-0.0331029	0.210863	-0.124399	-0.194475	-0.205031	-0.271981	1.1141	1.07567	-0.609223	-0.358729	0	-0.054965	-0.398171	-0.720259	0	-0.303694	0	-0.398171	0	0	0	0	0	0	0	0.171114	0.285164	0.231008	-0.037175	-0.525289	-0.526986	-0.492326	-0.468754	-0.445904	-0.364921	-0.417466	-0.450293	-0.551513
Aromatics	34.05	1.29877	1.28958	-0.110432	0	1.2973	1.31054	1.40625	1.2973	1.24526	1.30678	1.1912	-1.2063	1.24777	-0.106296	-0.0823213	1.17584	1.14457	1.11281	0.872137	1.16839	0	-0.054965	-0.398171	0.686407	0	1.18477	0	-0.398171	0	0	0	0	0	0	0	1.21649	1.48646	1.61183	1.69665	1.45286	1.19104	1.17317	1.25425	0.990066	1.28845	1.36285	1.37968	1.47749
Aromatics	31.01	0.106034	0.259153	-0.110432	0	-0.00191817	0.864102	0.95481	-0.00191817	0.215144	0.333657	0.396693	-0.270627	0.326497	-0.190368	-0.20037	0.0111644	1.1141	1.07567	-0.213785	0.0126393	0	-0.054965	-0.398171	-0.325661	0	0.0582734	0	-0.398171	0	0	0	0	0	0	0	0.426661	0.63198	0.638037	0.438229	-0.123993	-0.391576	-0.491777	-0.468754	-0.445904	0.0566687	-0.00340371	-0.00376928	-0.0387009
Aromatics	28.43	-0.119128	-0.103646	-0.110432	0	-0.0729215	0.356576	0.441595	-0.0729215	0.760874	0.116151	0.147516	-0.0973883	0.110569	-0.190984	-0.198601	-0.0590948	1.1141	1.07567	-0.400489	-0.162635	0	-0.054965	-0.398171	-0.512002	0	-0.112564	0	-0.398171	0	0	0	0	0	0	0	0.185308	0.302126	0.296358	0.168066	-0.155546	-0.247879	-0.403916	-0.468754	-0.445904	-0.228495	-0.210743	-0.324815	-0.314896
Aromatics	32.89	0.659111	0.639314	-0.110432	0	0.441579	1.39037	1.48697	0.441579	0.706756	0.809256	1.02412	-0.522407	0.768433	-0.184036	-0.192857	0.288008	1.17505	1.14254	0.0506528	0.401357	0	-0.054965	-0.398171	-0.135673	0	0.437152	0	-0.398171	0	0	0	0	0	0	0	0.916463	1.17658	1.29331	1.22041	0.712166	0.218303	-0.279275	-0.453937	-0.445096	0.661653	0.620236	0.797264	0.664244
Aromatics	37.57	0.776916	0.725055	-0.110432	0	0.752471	0.759379	0.848913	0.752471	1.31834	0.916195	1.34471	-0.612802	0.965944	-0.180716	-0.189577	0.402989	2.76997	2.70019	-0.13421	0.592249	0	-0.054965	-0.398171	-0.512001	0	0.623211	0	-0.398171	0	0	0	0	0	0	0	1.62537	1.75876	1.66703	1.54584	1.45246	1.72373	1.60697	0.813978	-0.0569992	0.502858	0.482897	0.292825	0.227269
Aromatics	37.97	0.558434	0.592571	-0.110432	0	0.567878	1.2872	1.38265	0.567878	1.39355	0.769593	0.922866	-0.551027	0.733913	-0.183239	-0.190921	0.303765	2.19093	2.38074	-0.207663	0.38748	0	-0.054965	-0.398171	-0.513825	0	0.423626	0	-0.398171	0	0	0	0	0	0	0	1.33434	1.68146	1.89657	1.88293	1.15473	0.264322	-0.373992	-0.458987	-0.445904	0.419553	0.434947	0.321414	0.327355
Aromatics	35.45	0.416054	0.355081	-0.110432	0	0.337233	1.14771	1.24159	0.337233	1.13004	0.615957	0.782232	-0.365589	0.570971	-0.186448	-0.194469	0.180845	2.16553	2.3535	-0.393753	0.203531	0	-0.054965	-0.398171	-0.694684	0	0.244333	0	-0.398171	0	0	0	0	0	0	0	1.21839	1.50751	1.6323	1.48625	0.758901	0.108418	-0.389089	-0.464038	-0.445904	0.241745	0.220056	0.124598	0.0375358
Aromatics	40.51	2.86073	2.79541	-0.110432	0	2.84689	1.17617	1.27037	2.84689	1.12949	2.10989	1.85893	-1.84894	2.04982	1.54116	1.53915	2.78102	2.7141	2.63581	2.22862	2.81005	0	-0.054965	-0.398171	1.84645	0	2.78487	0	-0.398171	0	0	0	0	0	0	0	2.8468	2.99076	2.82626	3.11337	3.68548	4.21606	4.66395	4.4355	4.11307	2.70698	2.66218	2.53159	2.58626
Aromatics	32.73	0.0456877	0.160906	-0.110432	0	0.114037	0.658032	0.746429	0.114037	0.910247	0.31483	0.379174	-0.277351	0.320343	-0.189538	-0.198224	0.0396344	1.1141	1.07567	-0.339273	0.0109032	0	-0.054965	-0.398171	-0.512	0	0.0565813	0	-0.398171	0	0	0	0	0	0	0	0.5639	0.731622	0.724645	0.634149	0.208531	-0.16066	-0.431373	-0.468754	-0.445904	-0.0607511	-0.0882982	-0.21199	-0.194679
Aromatics	29.83	1.34446	1.25495	-0.110432	0	1.3918	0.405637	0.491206	1.3918	0.877009	1.33784	0.766509	-1.49081	1.24467	0.0247657	0.0988408	1.62348	1.1141	1.07567	1.22411	1.3749	0	-0.054965	-0.398171	1.10292	0	1.38605	0	-0.398171	0	0	0	0	0	0	0	1.02057	1.06276	0.869148	0.814918	0.765161	0.930464	1.21874	1.48196	1.71492	1.26105	1.24776	1.13121	1.13448
Carboxylic acids	26.99	-1.11522	-1.3974	8.55552	0	-1.16707	-1.53469	-1.47087	-1.16707	-2.41365	-1.65397	-1.54445	1.6863	-1.66437	-0.201382	-0.219559	-1.25566	-0.562097	-0.558758	-1.25748	-1.10321	0	-0.054965	2.82604	-1.29572	0	-1.40144	0	2.82604	0	0	0	0	0	0	0	0.39211	-0.321288	-0.421893	-0.882952	-0.685688	-0.530911	-0.490404	-0.468754	-0.445904	-1.26626	-1.27437	-1.35225	-1.26548
Carboxylic acids	26.78	-0.471599	-0.40722	8.47198	0	-0.475317	-0.63409	-0.560174	-0.475317	-0.637741	-0.340146	-0.279436	0.154047	-0.246367	-0.19505	-0.206329	-0.326294	-0.562097	-0.558758	-0.510043	-0.396892	0	-0.054965	2.82605	-0.552176	0	-0.713008	0	2.82605	0	0	0	0	0	0	0	0.773086	0.0626987	0.0378136	-0.264374	-0.0190047	0.0532608	-0.17849	-0.468754	-0.445904	-0.585207	-0.589077	-0.702376	-0.62363
Cyclic alkenes	30.69	0.359091	0.59464	-0.110432	0	0.245006	1.9449	1.3458	0.245006	1.69545	0.588429	0.572003	-0.165627	0.369563	-0.187549	-0.193122	0.102067	-0.424953	-0.425032	-0.352127	0.00916782	0	16.7004	-0.383528	-0.530267	0	0.0531999	0	-0.383528	0	0	0	0	0	0	0	0.442746	0.800341	1.27222	0.486997	0.157555	-0.523502	-0.492326	-0.468754	-0.445904	0.398862	0.668198	0.841772	0.51258
Cycloalkanes	29.34	1.11778	1.07415	-0.110432	0	1.18845	0.323642	0.40205	1.18845	0.898805	1.19395	0.781572	-1.3415	1.14075	-0.0708566	-0.0227232	1.33667	-0.562097	-0.558758	1.40163	1.15277	0	-0.054965	-0.398171	1.48474	0	1.16955	0	-0.398171	0	0	0	0	0	0	0	0.0494905	0.118305	0.076666	0.201692	0.362253	0.514425	0.708058	0.855755	0.965408	1.21017	1.30184	1.33831	1.43361
Cycloalkanes	26.99	-0.53602	-0.664284	-0.110432	0	-0.456554	-0.421897	-0.775661	-0.456554	0.834817	-0.465751	-0.292246	0.663623	-0.457711	-0.196466	-0.207384	-0.477119	-0.562097	-0.558758	-0.447617	-0.587795	0	-0.054965	-0.280946	-0.358542	0	-0.540491	0	-0.280946	0	0	0	0	0	0	0	-0.895572	-0.814127	-0.685205	-0.427685	-0.691752	-0.533527	-0.492326	-0.468754	-0.445904	-0.533777	-0.383992	-0.421958	-0.207997
Cycloalkanes	32.17	0.542734	0.51714	-0.110432	0	0.581045	0.875085	0.959122	0.581045	1.53091	0.733744	0.953884	-0.514608	0.729446	-0.182825	-0.189767	0.305396	-0.562097	-0.558758	0.449153	0.371858	0	-0.054965	-0.398171	0.474493	0	0.408399	0	-0.398171	0	0	0	0	0	0	0	-0.179557	0.0251045	0.191351	0.281593	0.240893	0.202176	-0.0220033	-0.31111	-0.430545	0.637052	0.849819	0.96863	1.16874
Cycloalkanes	22.52	-0.263254	-0.298737	-0.110432	0	-0.284884	0.400905	0.480919	-0.284884	0.564999	-0.101305	-0.0362324	0.215961	-0.128354	-0.194508	-0.205073	-0.27496	-0.562097	-0.558758	-0.201543	-0.362199	0	-0.054965	-0.398171	-0.110095	0	-0.307077	0	-0.398171	0	0	0	0	0	0	0	-0.726619	-0.580911	-0.467255	-0.456814	-0.558662	-0.504745	-0.490129	-0.468754	-0.445904	-0.188233	-0.11299	-0.00514763	0.0217074
Cycloalkanes	24.15	-0.267726	-0.281934	-0.110432	0	-0.361994	0.436554	0.516627	-0.361994	0.0194174	-0.107783	-0.0551405	0.211235	-0.137335	-0.194624	-0.205351	-0.281463	-0.562097	-0.558758	-0.202767	-0.36567	0	-0.054965	-0.383519	-0.110095	0	-0.312151	0	-0.383519	0	0	0	0	0	0	0	-0.722361	-0.578979	-0.451868	-0.446328	-0.586777	-0.533963	-0.492051	-0.468754	-0.445904	-0.189911	-0.120948	0.00463046	0.00307488
Cycloalkanes	29.29	1.66001	1.50118	-0.110432	0	1.71101	0.317398	0.398886	1.71101	0.844266	1.52886	0.866004	-1.65628	1.42349	0.218106	0.330759	1.95865	-0.562097	-0.558758	2.00764	1.72544	0	-0.054965	-0.398171	2.08759	0	1.72772	0	-0.398171	0	0	0	0	0	0	0	0.361827	0.400482	0.283511	0.421416	0.629243	0.802252	1.07048	1.3004	1.49945	1.76148	1.83753	1.87196	1.95915
Cycloalkanes	25.3	-0.0847927	-0.0387612	-0.110432	0	-0.102476	0.522227	0.6036	-0.102476	0.608426	0.124993	0.192911	-0.0544984	0.116858	-0.192132	-0.201752	-0.108544	-0.562097	-0.558758	-0.0013748	-0.169574	0	-0.054965	-0.398171	0.0872047	0	-0.119327	0	-0.398171	0	0	0	0	0	0	0	-0.616355	-0.457217	-0.340039	-0.290522	-0.38087	-0.426029	-0.481894	-0.465387	-0.445096	0.00243242	0.0955715	0.197305	0.289684
Cycloalkanes	23.65	-0.246242	-0.25731	-0.110432	0	-0.388821	0.70987	0.795522	-0.388821	-0.151125	-0.0941347	-0.124116	0.177042	-0.163882	-0.194539	-0.205016	-0.280566	-0.546859	-0.5439	-0.211949	-0.370876	0	-0.054965	-0.368861	-0.121055	0	-0.318917	0	-0.368861	0	0	0	0	0	0	0	-0.659421	-0.522716	-0.446794	-0.485114	-0.612262	-0.533527	-0.492051	-0.468754	-0.445904	-0.135116	-0.130541	0.0614164	-0.00804666
Cycloalkanes	21.02	-0.259763	-0.08243	-0.110432	0	-0.314411	0.945865	0.561531	-0.314411	0.384047	-0.077649	-0.159725	0.1428	-0.170136	-0.194712	-0.205609	-0.287178	-0.562097	-0.558758	-0.208276	-0.367405	0	-0.054965	-0.383518	-0.117401	0	-0.313842	0	-0.383518	0	0	0	0	0	0	0	-0.663681	-0.45915	-0.316721	-0.618445	-0.674762	-0.534835	-0.492326	-0.468754	-0.445904	-0.130642	-0.0582972	0.0958918	0.0355328
Cycloalkanes	22.81	-0.296032	-0.121651	-0.110432	0	-0.288217	0.750659	0.417739	-0.288217	0.565337	-0.0899798	-0.178258	0.124025	-0.173101	-0.19406	-0.20355	-0.252315	-0.562097	-0.558758	-0.207664	-0.36567	0	-0.054965	-0.398171	-0.117402	0	-0.31046	0	-0.398171	0	0	0	0	0	0	0	-0.720468	-0.527654	-0.359867	-0.56418	-0.591227	-0.534399	-0.492326	-0.468754	-0.445904	-0.183202	-0.0676866	0.0307037	0.0242107
Cycloalkanes	17.58	-0.900762	-1.21123	-0.110432	0	-0.813344	0.358907	-0.723062	-0.813344	0.795395	-0.896109	-1.33245	1.1844	-1.33928	-0.199086	-0.209933	-0.868315	-0.562097	-0.558758	-0.847949	-0.966102	0	-0.054965	-0.280964	-0.756789	0	-0.90922	0	-0.280964	0	0	0	0	0	0	0	-1.05364	-0.919137	-0.974694	-0.846161	-0.699843	-0.534835	-0.492326	-0.468754	-0.445904	-0.845769	-0.700501	-0.880012	-0.899225
Cycloalkanes	28.98	1.29742	1.22032	-0.110432	0	1.35065	0.324189	0.402627	1.35065	0.841962	1.31105	0.805915	-1.45862	1.23866	-0.00777555	0.0591821	1.5485	-0.562097	-0.558758	1.6018	1.34193	0	-0.054965	-0.398171	1.68386	0	1.35391	0	-0.398171	0	0	0	0	0	0	0	0.152656	0.211935	0.145826	0.274267	0.45044	0.609496	0.827767	1.00262	1.14207	1.39301	1.47979	1.51594	1.60832
Cycloalkanes	24.65	-0.718708	-0.920838	-0.110432	0	-0.60032	-0.449781	-0.409168	-0.60032	1.18815	-0.767967	-0.679819	1.02917	-0.831056	-0.198048	-0.209555	-0.679177	-0.562097	-0.558758	-0.64901	-0.780421	0	-0.054965	-0.310248	-0.557669	0	-0.724859	0	-0.310248	0	0	0	0	0	0	0	-1.01577	-0.915056	-0.761344	-0.709332	-0.699843	-0.534835	-0.492326	-0.468754	-0.445904	-0.716615	-0.560924	-0.599342	-0.505328
Cycloalkanes	24.29	-0.079494	0.0907848	-0.110432	0	-0.159045	0.492376	0.273699	-0.159045	0.235503	0.127765	0.112648	-0.104611	0.0944553	-0.191415	-0.199742	-0.0800675	-0.562097	-0.558758	-0.00137491	-0.169574	0	-0.054965	-0.383519	0.0872047	0	-0.121018	0	-0.383519	0	0	0	0	0	0	0	-0.611151	-0.479766	-0.359074	-0.426853	-0.255062	-0.334664	-0.477225	-0.462691	-0.444692	-0.00315849	0.0686346	0.200189	0.127596
Cycloalkanes	29.53	2.00777	1.75702	-0.110432	0	2.05531	0.318471	0.399971	2.05531	0.846413	1.71704	0.894767	-1.81626	1.57651	0.699479	0.86286	2.359	-0.562097	-0.558758	2.39635	2.0916	0	-0.054965	-0.398171	2.47488	0	2.08461	0	-0.398171	0	0	0	0	0	0	0	0.559641	0.580441	0.416756	0.56124	0.799146	0.985415	1.30111	1.58336	1.83904	2.11597	2.18261	2.21682	2.29835
Ketones	23.5	-0.578821	-0.536077	0.0562374	0	-0.725668	-0.382911	-0.30618	-0.725668	-1.58687	-0.550164	-0.516212	0.40446	-0.494632	-0.197566	-0.21166	-0.53774	-0.562097	-0.558758	-0.566372	-0.566972	0	-0.054965	1.31652	-0.546708	0	-0.704563	0	1.31652	0	0	0	0	0	0	0	0.152182	-0.313765	-0.480739	-0.385238	-0.390377	-0.533092	-0.492326	-0.468754	-0.445904	-0.633306	-0.708675	-0.657007	-0.751668
Ketones	23.26	-0.822294	-0.873359	-0.110432	0	-0.826619	-0.858225	-0.786822	-0.826619	-1.16562	-0.908445	-0.887838	0.738079	-0.865287	-0.198858	-0.213165	-0.729384	-0.562097	-0.558758	-0.770828	-0.764805	0	-0.054965	1.27256	-0.747663	0	-0.892315	0	1.27256	0	0	0	0	0	0	0	-0.033799	-0.485564	-0.632066	-0.588484	-0.548145	-0.533527	-0.492326	-0.468754	-0.445904	-0.883802	-0.891525	-0.931043	-0.908348
Polyfunctionals	37	-0.521937	-0.474448	0.0562634	0	-0.456703	0.235007	-0.119443	-0.456703	0.718392	-0.404359	-0.464286	0.463594	-0.485383	-0.196031	-0.206006	-0.437413	-0.549402	-0.54638	-0.699206	-0.572179	0	-0.054965	2.8407	-0.74218	0	-0.885549	0	2.8407	0	0	0	0	0	0	0	0.598446	-0.0492002	0.0685738	-0.0689682	-0.269626	-0.523713	-0.483537	-0.468754	-0.445904	-0.585781	-0.468484	-0.554592	-0.598095
Saturated esters	25.1	-0.301466	-0.20299	0.139526	0	-0.284769	-0.552338	-0.477505	-0.284769	-0.322786	-0.108897	-0.0101246	-0.0632972	0.00565887	-0.192884	-0.203122	-0.163985	-0.562097	-0.558758	-0.32397	-0.2199	0	-0.054965	2.82604	-0.367679	0	-0.540496	0	2.82604	0	0	0	0	0	0	0	1.06979	0.340566	0.180404	-0.20663	0.0584506	0.0863932	0.00380839	-0.232957	-0.445904	-0.412449	-0.465015	-0.561613	-0.522061
Saturated esters	24.24	-1.19324	-1.43607	0.139588	0	-1.03559	-2.01845	-1.96005	-1.03559	-0.48545	-1.69514	-1.51795	1.72316	-1.65362	-0.201258	-0.218786	-1.23126	-0.562097	-0.558758	-1.25748	-1.1032	0	-0.054965	2.84069	-1.29572	0	-1.40313	0	2.84069	0	0	0	0	0	0	0	0.488177	-0.456147	-0.458534	-0.77692	-0.682857	-0.525244	-0.483543	-0.468754	-0.445904	-1.32385	-1.27416	-1.37857	-1.26568
Unsaturated esters	23.99	-0.80018	-0.840866	0.139548	0	-0.813964	-0.793587	-0.721459	-0.813964	-1.19271	-0.869627	-0.855839	0.693338	-0.827375	-0.198715	-0.212905	-0.706189	-0.562097	-0.558758	-1.00283	-0.745717	0	-0.054965	2.82604	-1.1039	0	-1.053	0	2.82604	0	0	0	0	0	0	0	0.973723	0.297189	0.0855476	-0.394229	-0.39766	-0.531565	-0.492326	-0.468754	-0.445904	-0.975501	-1.0207	-1.15493	-1.08757
iso-Alkanes	19.47	-0.605448	-0.497416	-0.110432	0	-0.606422	-0.108471	-0.0286639	-0.606422	-0.636444	-0.530265	-0.578131	0.324936	-0.502588	-0.197349	-0.210997	-0.516455	-0.562097	-0.558758	-0.286629	-0.558296	0	-0.054965	-0.398171	-0.133844	0	-0.498209	0	-0.398171	0	0	0	0	0	0	0	-0.963712	-0.843547	-0.785772	-0.72914	-0.65494	-0.534835	-0.492326	-0.468754	-0.445904	-0.496878	-0.522155	-0.448163	-0.396137
iso-Alkanes	20.82	-0.198395	0.0465903	-0.110432	0	-0.369549	0.180001	0.263042	-0.369549	-1.06538	-0.0139198	0.0110349	-0.14189	0.0535545	-0.193825	-0.206235	-0.186314	-0.562097	-0.558758	0.11493	-0.183457	0	-0.054965	-0.383515	0.268062	0	-0.13455	0	-0.383515	0	0	0	0	0	0	0	-0.715735	-0.61978	-0.599389	-0.477123	-0.392602	-0.439547	-0.490953	-0.468754	-0.445904	-0.0741692	-0.164212	0.0146585	-0.0192659
iso-Alkanes	21.92	-0.278674	-0.101785	-0.110432	0	-0.213956	-0.297995	-0.220312	-0.213956	-0.142994	-0.0346608	-0.0371805	-0.204676	0.0543915	-0.192033	-0.201517	-0.102468	-0.562097	-0.558758	0.133294	-0.166104	0	-0.054965	-0.383515	0.286329	0	-0.117636	0	-0.383515	0	0	0	0	0	0	0	-0.80991	-0.73102	-0.665853	-0.488942	-0.336575	-0.308935	-0.357516	-0.417216	-0.435394	-0.179288	-0.171967	-0.132763	-0.073463
iso-Alkanes	15.8	-0.738725	-0.76323	-0.110432	0	-0.864833	-0.0312624	0.04941	-0.864833	-1.66544	-0.813086	-0.912045	0.649133	-0.849614	-0.199061	-0.21427	-0.739144	-0.562097	-0.558758	-0.489857	-0.749186	0	-0.054965	-0.324897	-0.336623	0	-0.692724	0	-0.324897	0	0	0	0	0	0	0	-0.998732	-0.934386	-0.917907	-0.853485	-0.700046	-0.534835	-0.492326	-0.468754	-0.445904	-0.623802	-0.744185	-0.563242	-0.689057
iso-Alkanes	21.53	-0.454742	-0.197784	-0.110432	0	-0.389767	0.499569	0.586191	-0.389767	-0.153299	-0.239625	-0.383879	-0.00694462	-0.241185	-0.195446	-0.207887	-0.328794	-0.562097	-0.558758	-0.0846255	-0.370876	0	-0.054965	-0.398171	0.0689356	0	-0.315534	0	-0.398171	0	0	0	0	0	0	0	-0.815115	-0.662086	-0.634762	-0.641583	-0.633703	-0.534835	-0.492326	-0.468754	-0.445904	-0.251417	-0.29992	-0.18441	-0.101413
iso-Alkanes	24.32	-0.0264485	0.318872	-0.110432	0	-0.144212	0.587068	0.674671	-0.144212	-0.600593	0.222892	0.164816	-0.391613	0.258645	-0.190793	-0.20137	-0.00616524	-0.501157	-0.499337	0.287557	0.0074342	0	-0.054965	-0.354205	0.425178	0	0.0481258	0	-0.354205	0	0	0	0	0	0	0	-0.497107	-0.400317	-0.408096	-0.306176	-0.263557	-0.361267	-0.458554	-0.468754	-0.445904	0.163467	0.0337396	0.273025	0.204436
iso-Alkanes	20.53	-0.424885	-0.25055	-0.110432	0	-0.461884	-0.0253373	0.0554015	-0.461884	-0.718112	-0.259806	-0.317164	0.0263709	-0.214856	-0.194998	-0.206536	-0.301144	-0.562097	-0.558758	-0.0766682	-0.365671	0	-0.054965	-0.398171	0.0780694	0	-0.31046	0	-0.398171	0	0	0	0	0	0	0	-0.873324	-0.76087	-0.703765	-0.601301	-0.51922	-0.484465	-0.490953	-0.468754	-0.445904	-0.310686	-0.336858	-0.250224	-0.20089
iso-Alkanes	22.88	-0.161396	0.175657	-0.110432	0	-0.399206	0.95155	1.04324	-0.399206	-1.27352	0.0333627	-0.0807239	-0.202885	0.0287986	-0.19421	-0.207366	-0.204939	-0.562097	-0.558758	0.119215	-0.181722	0	-0.054965	-0.398171	0.273542	0	-0.131168	0	-0.398171	0	0	0	0	0	0	0	-0.62014	-0.438748	-0.467414	-0.55103	-0.608824	-0.533527	-0.492326	-0.468754	-0.445904	0.0521956	-0.0754412	0.157817	0.195415
iso-Alkanes	22.34	-0.307934	-0.0798907	-0.110432	0	-0.199398	-0.155473	-0.0761926	-0.199398	0.0113867	-0.0409011	-0.076347	-0.209772	0.0343212	-0.192185	-0.201731	-0.111244	-0.562097	-0.558758	0.117378	-0.176516	0	-0.054965	-0.36886	0.268061	0	-0.129476	0	-0.36886	0	0	0	0	0	0	0	-0.800445	-0.701385	-0.624928	-0.467303	-0.339204	-0.338153	-0.426431	-0.465723	-0.445096	-0.183202	-0.154213	-0.131635	-0.012655
n-Alkanes	15.47	-1.05405	-1.20401	-0.110432	0	-0.926138	-1.60685	-1.55821	-0.926138	-0.647159	-1.31948	-1.19895	1.24406	-1.26	-0.200251	-0.216002	-0.979919	-0.562097	-0.558758	-0.709	-0.953958	0	-0.054965	-0.339552	-0.555842	0	-0.890622	0	-0.339552	0	0	0	0	0	0	0	-1.26185	-1.17705	-1.01879	-0.84383	-0.678606	-0.534835	-0.492326	-0.468754	-0.445904	-1.00178	-0.93601	-0.969775	-0.868875
n-Alkanes	19.78	-0.664485	-0.654379	-0.110432	0	-0.539525	-1.03317	-0.963727	-0.539525	-0.173499	-0.565205	-0.452164	0.389888	-0.448609	-0.196743	-0.209115	-0.470727	-0.562097	-0.558758	-0.276836	-0.544414	0	-0.054965	-0.398171	-0.126538	0	-0.484679	0	-0.398171	0	0	0	0	0	0	0	-1.05221	-0.974544	-0.866354	-0.682699	-0.508501	-0.427337	-0.451142	-0.45966	-0.440649	-0.608148	-0.555623	-0.588565	-0.496015
n-Alkanes	28.29	2.55165	2.15349	-0.110432	0	2.65044	-0.40643	-0.329962	2.65044	0.593648	1.9982	3.45428	-1.50234	2.36637	-0.102656	-0.12787	1.28506	-0.562097	-0.558758	3.31271	2.83955	0	-0.054965	-0.398171	3.44859	0	2.81362	0	-0.398171	0	0	0	0	0	0	0	0.774491	0.689102	0.369168	0.613841	1.06533	1.27237	1.66243	2.02666	2.37106	2.67008	2.63953	2.60367	2.64717
n-Alkanes	27.75	1.83142	1.65737	-0.110432	0	1.93885	-0.440144	-0.364055	1.93885	0.540242	1.64523	2.77267	-1.30702	1.97824	-0.150445	-0.169186	1.0268	-0.562097	-0.558758	2.51082	2.08293	0	-0.054965	-0.398171	2.65026	0	2.07616	0	-0.398171	0	0	0	0	0	0	0	0.363721	0.314584	0.0906248	0.32254	0.713385	0.892962	1.1847	1.44053	1.66763	1.93593	1.92405	1.888	1.94292
Aldehydes	23.2	-0.826101	-0.879698	-0.110432	0	-0.829684	-0.876222	-0.805019	-0.829684	-1.17336	-0.918648	-0.89529	0.7522	-0.875468	-0.198878	-0.213224	-0.735845	-0.562097	-0.558758	-0.772051	-0.768276	0	-0.054965	1.25789	-0.747663	0	-0.894005	0	1.25789	0	0	0	0	0	0	0	-0.0957975	-0.626655	-0.704877	-0.489609	-0.446405	-0.533527	-0.492326	-0.468754	-0.445904	-0.886598	-0.872546	-0.894187	-0.888612
Alkenes	16.38	-1.00029	-1.14717	-0.110432	0	-0.957709	-1.12237	-1.05393	-0.957709	-1.0426	-1.28309	-1.23652	1.1856	-1.26861	-0.200388	-0.216716	-0.994594	-0.562097	-0.558758	-0.96181	-0.952222	0	-0.054965	-0.398171	-0.933999	0	-0.882164	0	-0.398171	0	0	0	0	0	0	0	-0.78246	-0.778907	-0.841291	-0.810205	-0.699237	-0.534835	-0.492326	-0.468754	-0.445904	-1.06161	-1.08702	-1.13901	-1.08646
Alkenes	20.74	-0.506263	-0.32181	-0.110432	0	-0.36795	-0.260521	-0.182418	-0.36795	0.0518229	-0.299618	-0.338087	0.0417703	-0.234054	-0.19501	-0.206367	-0.306551	-0.562097	-0.558758	-0.221743	-0.377818	0	-0.054965	-0.383517	-0.132017	0	-0.323991	0	-0.383517	0	0	0	0	0	0	0	-0.71905	-0.650276	-0.593045	-0.449491	-0.415053	-0.46157	-0.490678	-0.468754	-0.445904	-0.444319	-0.41767	-0.45393	-0.348452
Alkenes	20.24	-0.624636	-0.598637	-0.110432	0	-0.595946	-0.678163	-0.604741	-0.595946	-0.549014	-0.559319	-0.532944	0.360447	-0.48779	-0.196888	-0.209315	-0.483069	-0.562097	-0.558758	-0.413953	-0.558296	0	-0.054965	-0.398171	-0.323835	0	-0.498209	0	-0.398171	0	0	0	0	0	0	0	-0.725674	-0.719424	-0.757538	-0.638421	-0.519625	-0.484465	-0.491227	-0.468754	-0.445904	-0.619329	-0.671943	-0.650365	-0.671525
Alkenes	12.12	-1.2304	-1.49369	-0.110432	0	-1.06283	-2.13218	-2.08942	-1.06283	-0.488204	-1.78035	-1.59001	1.84367	-1.746	-0.201489	-0.219355	-1.28953	-0.562097	-0.558758	-1.03098	-1.13791	0	-0.054965	-0.368865	-0.93948	0	-1.06653	0	-0.368865	0	0	0	0	0	0	0	-1.17383	-1.13775	-1.03894	-0.878952	-0.699439	-0.534835	-0.492326	-0.468754	-0.445904	-1.23774	-1.17212	-1.24494	-1.11962
Alkenes	19.35	-0.825682	-0.822908	-0.110432	0	-0.712749	-0.65758	-0.583927	-0.712749	-0.209528	-0.865717	-0.876599	0.669542	-0.832661	-0.198753	-0.213101	-0.709374	-0.562097	-0.558758	-0.611675	-0.743982	0	-0.054965	-0.398171	-0.521137	0	-0.679195	0	-0.398171	0	0	0	0	0	0	0	-0.817482	-0.779984	-0.821941	-0.782408	-0.676179	-0.534835	-0.492326	-0.468754	-0.445904	-0.795461	-0.825	-0.833893	-0.776816
Alkynes	22.2	-0.692498	-0.697247	-0.110432	0	-0.563548	-1.12285	-1.05441	-0.563548	-0.214922	-0.632536	-0.507793	0.481904	-0.51926	-0.196929	-0.209596	-0.516472	-0.562097	-0.558758	-0.554127	-0.570439	0	-0.054965	-0.339555	-0.52661	0	-0.51681	0	-0.339555	0	0	0	0	0	0	0	-0.566191	-0.680123	-0.747543	-0.556522	-0.350731	-0.297594	-0.396501	-0.459994	-0.440648	-0.747367	-0.703162	-0.789383	-0.69867
Aromatics	26.98	0.0962657	0.15501	-0.110432	0	0.0149656	0.461529	0.547724	0.0149656	0.324518	0.313004	0.428043	-0.249865	0.333346	-0.189778	-0.198834	0.0313633	1.1141	1.07567	-0.216846	0.010903	0	-0.054965	-0.398171	-0.329315	0	0.0565811	0	-0.398171	0	0	0	0	0	0	0	0.325388	0.428184	0.4047	0.333359	0.089193	-0.0479288	-0.318529	-0.467744	-0.445904	-0.00595515	-0.047688	-0.0753489	-0.155309
Aromatics	56.4	3.18104	3.00347	-0.110432	0	3.16568	1.1527	1.24664	3.16568	1.10446	2.23837	1.83577	-1.96287	2.14944	4.9109	4.60062	3.32782	2.68362	2.60609	2.60141	3.15191	0	-0.054965	-0.398171	2.22278	0	3.11808	0	-0.398171	0	0	0	0	0	0	0	3.01054	3.13185	2.9162	3.2021	3.7945	4.33555	4.83088	4.6649	4.41264	3.03408	2.97951	2.84724	2.89431
Aromatics	37.85	1.0908	1.25811	-0.110432	0	1.08404	1.14126	1.23508	1.08404	1.27071	1.16933	1.51254	-0.903779	1.20448	-0.174056	-0.183781	0.590371	2.76997	2.70019	0.237968	0.942793	0	-0.054965	-0.398171	-0.141151	0	0.964882	0	-0.398171	0	0	0	0	0	0	0	1.86199	2.103	2.1613	2.28474	2.3133	2.25621	1.77171	0.803877	-0.0679113	0.898729	0.895939	0.750382	0.795781
Aromatics	34.03	-0.0937907	-0.0639563	-0.110432	0	-0.0973869	0.542813	0.629919	-0.0973869	0.59988	0.133935	0.204495	-0.0618257	0.12642	-0.191992	-0.201449	-0.0990924	1.1141	1.07567	-0.524138	-0.162635	0	-0.054965	-0.398171	-0.696512	0	-0.112564	0	-0.398171	0	0	0	0	0	0	0	0.471144	0.604705	0.551901	0.369645	-0.073024	-0.268595	-0.430275	-0.468081	-0.445904	-0.229053	-0.272577	-0.388871	-0.416275
Cyclic alkenes	25.11	-0.306868	-0.199717	-0.110432	0	-0.261317	0.396963	0.0939125	-0.261317	0.703674	-0.103647	-0.196052	0.0923349	-0.170588	-0.192864	-0.199946	-0.194193	-0.455436	-0.454755	-0.35274	-0.356995	0	-0.054965	-0.383514	-0.338449	0	-0.303695	0	-0.383514	0	0	0	0	0	0	0	-0.412393	-0.293154	-0.214254	-0.462311	-0.398874	-0.435841	-0.491227	-0.468754	-0.445904	-0.306772	-0.22768	-0.243078	-0.290249
Cyclic ketone	35.05	-0.503035	-0.607378	0.139532	0	-0.488503	0.0184486	0.095342	-0.488503	0.496312	-0.425784	-0.371236	0.560636	-0.465633	-0.196463	-0.207461	-0.468113	-0.549403	-0.546381	-0.705329	-0.579122	0	-0.054965	1.36049	-0.747662	0	-0.72148	0	1.36049	0	0	0	0	0	0	0	0.255821	-0.14283	-0.175073	-0.209795	-0.43872	-0.532	-0.492326	-0.468754	-0.445904	-0.591933	-0.494607	-0.559734	-0.522863
Cycloalkanes	29.13	1.83142	1.78327	-0.110432	0	1.86117	0.381713	0.155034	1.86117	0.787336	1.62681	0.538075	-1.83472	1.41239	0.885851	1.15407	2.41791	-0.562097	-0.558758	2.19863	1.90592	0	-0.054965	-0.398171	2.27758	0	1.90363	0	-0.398171	0	0	0	0	0	0	0	0.460261	0.489817	0.349499	0.324205	0.713385	0.892961	1.1847	1.44053	1.66763	1.93593	2.00731	2.04144	2.02567
Cycloalkanes	26.9	0.236027	0.410805	-0.110432	0	0.291561	0.387257	0.136683	0.291561	0.793126	0.49626	0.222624	-0.67789	0.437743	-0.172487	-0.162779	0.467696	-0.562097	-0.558758	0.417323	0.222618	0	-0.054965	-0.398171	0.50555	0	0.262937	0	-0.398171	0	0	0	0	0	0	0	-0.45782	-0.340823	-0.260884	-0.319986	-0.0714044	0.0467065	0.0905691	-0.00591766	-0.23528	0.313314	0.429842	0.468957	0.47872
Cycloalkanes	25.87	0.267318	0.397947	-0.110432	0	0.0119937	2.05745	2.1566	0.0119937	0.353512	0.512226	0.339436	-0.279339	0.299913	-0.189261	-0.197379	0.0438355	-0.470693	-0.469631	-0.101762	0.000492266	0	16.7007	-0.295592	-0.152107	0	0.034595	0	-0.295592	0	0	0	0	0	0	0	0.211329	0.52589	0.564587	0.188539	-0.434878	-0.529821	-0.492051	-0.468754	-0.445904	0.441362	0.522499	0.659259	0.455087
Ketones	25.28	-0.642644	-0.623371	-0.0271351	0	-0.610067	-0.710321	-0.637259	-0.610067	-0.546478	-0.593671	-0.565464	0.399666	-0.523911	-0.19703	-0.209608	-0.505762	-0.562097	-0.558758	-0.57188	-0.575646	0	-0.054965	1.30188	-0.55036	0	-0.711328	0	1.30188	0	0	0	0	0	0	0	0.0835695	-0.382266	-0.549419	-0.474624	-0.311088	-0.374568	-0.492051	-0.468754	-0.445904	-0.70096	-0.714387	-0.754284	-0.725319
iso-Alkanes	26.44	-0.00609394	0.399807	-0.110432	0	-0.254913	0.715311	0.804351	-0.254913	-1.24081	0.218328	0.204506	-0.363771	0.26692	-0.19207	-0.204574	-0.0571712	-0.501152	-0.499332	0.294899	0.00396207	0	-0.054965	-0.383511	0.43796	0	0.0481239	0	-0.383511	0	0	0	0	0	0	0	-0.526442	-0.376046	-0.297055	-0.240588	-0.421931	-0.52437	-0.489306	-0.468754	-0.445904	0.165141	0.0729187	0.328429	0.27686
iso-Alkanes	19.59	-0.419331	-0.265765	-0.110432	0	-0.47585	-0.182297	-0.103317	-0.47585	-0.799467	-0.26656	-0.236374	0.0912836	-0.193936	-0.195541	-0.208203	-0.333028	-0.562097	-0.558758	-0.0840128	-0.369141	0	-0.054965	-0.383518	0.0689364	0	-0.315534	0	-0.383518	0	0	0	0	0	0	0	-0.8667	-0.78213	-0.719786	-0.581493	-0.494342	-0.481849	-0.489854	-0.468754	-0.445904	-0.318513	-0.363794	-0.24759	-0.272015
iso-Alkanes	19.91	-0.0785164	0.14759	-0.110432	0	-0.54781	0.697828	0.786671	-0.54781	-2.27435	0.0525576	0.0571446	-0.122254	0.0707413	-0.194514	-0.208311	-0.221056	-0.501145	-0.499325	0.0984022	-0.178251	0	-0.054965	-0.368862	0.240659	0	-0.131168	0	-0.368862	0	0	0	0	0	0	0	-0.520762	-0.48492	-0.523727	-0.442667	-0.481599	-0.523933	-0.489031	-0.468754	-0.445904	0.0991627	-0.206048	0.278787	-0.195481
n-Alkanes	26.32	0.590374	0.667607	-0.110432	0	0.722267	-0.527692	-0.455733	0.722267	0.442131	0.836125	1.35652	-0.802617	1.0749	-0.177762	-0.187248	0.485047	-0.562097	-0.558758	1.12311	0.772728	0	-0.054965	-0.398171	1.26917	0	0.799121	0	-0.398171	0	0	0	0	0	0	0	-0.348976	-0.330088	-0.38271	-0.177832	0.103353	0.23532	0.356619	0.424245	0.446323	0.673396	0.696969	0.664888	0.739581
n-Alkanes	23.37	-0.120599	-0.0198169	-0.110432	0	0.0217083	-0.70911	-0.636035	0.0217083	0.271989	0.163882	0.41511	-0.284153	0.342504	-0.190162	-0.200178	0.0208718	-0.562097	-0.558758	0.337746	0.0282581	0	-0.054965	-0.398171	0.489109	0	0.0734968	0	-0.398171	0	0	0	0	0	0	0	-0.756432	-0.702887	-0.662521	-0.467302	-0.244948	-0.141035	-0.118097	-0.158847	-0.252256	-0.0501267	-0.0109543	-0.0420039	0.0432444
[truncated: 1,778 more columns]

## Sheet: category
category				category
ALET				Acyclic ethers
ALET				Alcohols
ALET				Alcohols
ALET				Alcohols
ALET				Alcohols
ALKE				Aldehydes
HC				Alkenes
HC				Alkenes
HC				Alkenes
HC				Alkenes
HC				Alkenes
HC				Alkenes
HC				Alkenes
HC				Alkenes
HC				Alkenes
HC				Alkenes
HC				Alkenes
HC				Alkenes
HC				Alkenes
HC				Alkenes
HC				Alkenes
HC				Alkenes
HC				Alkenes
HC				Alkenes
HC				Alkynes
AROM				Aromatics
AROM				Aromatics
AROM				Aromatics
AROM				Aromatics
AROM				Aromatics
AROM				Aromatics
AROM				Aromatics
AROM				Aromatics
AROM				Aromatics
AROM				Aromatics
AROM				Aromatics
AROM				Aromatics
AROM				Aromatics
AROM				Aromatics
AROM				Aromatics
AROM				Aromatics
AROM				Aromatics
AROM				Aromatics
AROM				Aromatics
AROM				Aromatics
Ac-X				Carboxylic acids
Ac-X				Carboxylic acids
CHC				Cyclic alkenes
CHC				Cycloalkanes
CHC				Cycloalkanes
CHC				Cycloalkanes
CHC				Cycloalkanes
CHC				Cycloalkanes
CHC				Cycloalkanes
CHC				Cycloalkanes
CHC				Cycloalkanes
CHC				Cycloalkanes
CHC				Cycloalkanes
CHC				Cycloalkanes
CHC				Cycloalkanes
CHC				Cycloalkanes
CHC				Cycloalkanes
CHC				Cycloalkanes
ALKE				Ketones
ALKE				Ketones
PolyF				Polyfunctionals
ES				Saturated esters
ES				Saturated esters
ES				Unsaturated esters
HC				iso-Alkanes
HC				iso-Alkanes
HC				iso-Alkanes
HC				iso-Alkanes
HC				iso-Alkanes
HC				iso-Alkanes
HC				iso-Alkanes
HC				iso-Alkanes
HC				iso-Alkanes
HC				n-Alkanes
HC				n-Alkanes
HC				n-Alkanes
HC				n-Alkanes
ALKE				Aldehydes
HC				Alkenes
HC				Alkenes
HC				Alkenes
HC				Alkenes
HC				Alkenes
HC				Alkynes
AROM				Aromatics
AROM				Aromatics
AROM				Aromatics
AROM				Aromatics
CHC				Cyclic alkenes
ALKE				Cyclic ketone
CHC				Cycloalkanes
CHC				Cycloalkanes
CHC				Cycloalkanes
ALKE				Ketones
HC				iso-Alkanes
HC				iso-Alkanes
HC				iso-Alkanes
HC				n-Alkanes
HC				n-Alkanes
