# Supplementary material for: LG-Transformer: learned-graph transformer framework enabling diverse physicochemical properties prediction toward fuel design
Source: Nat Commun. 2026 Jun 3;17:7137. doi: 10.1038/s41467-026-73853-z (PMC13396237; doi:10.1038/s41467-026-73853-z)
Supplement: Supplementary file 5 — Source data for Supplementary Figures 1-3 [file 41467_2026_73853_MOESM5_ESM.zip › test_data/test_fused_features_Viscosity5.xlsx]

## Sheet: original
category	label	ABC	ABCGG	nAcid	nBase	SpAbs_A	SpMax_A	SpDiam_A	SpAD_A	SpMAD_A	LogEE_A	VE1_A	VE2_A	VE3_A	VR1_A	VR2_A	VR3_A	nAromAtom	nAromBond	nAtom	nHeavyAtom	nSpiro	nBridgehead	nHetero	nH	nB	nC	nN	nO	nS	nP	nF	nCl	nBr	nI	nX	ATS0dv	ATS1dv	ATS2dv	ATS3dv	ATS4dv	ATS5dv	ATS6dv	ATS7dv	ATS8dv	ATS0d	ATS1d	ATS2d	ATS3d
Alcohols	56	2.82843	3.14626	0	0	5.4641	1.73205	3.4641	5.4641	1.09282	2.39017	2.1547	0.43094	0.0745046	8.98672	1.79734	1.5026	0	0	13	5	0	0	2	8	0	3	0	2	0	0	0	0	0	0	0	62	28	24	20	25	0	0	0	0	22	26	35	32
Alcohols	19.9	2.12132	2.3401	0	0	4.47214	1.61803	3.23607	4.47214	1.11803	2.15591	1.9465	0.486625	-0.250259	5.89199	1.473	0.857304	0	0	10	4	0	0	2	6	0	2	0	2	0	0	0	0	0	0	0	58	24	20	25	0	0	0	0	0	16	18	22	17
Aromatics	8.99	14.8492	11.1744	0	0	26.7963	2.15846	4.31693	26.7963	1.27601	3.89414	3.16228	0.150585	1.89323	2321.92	110.568	8.49209	6	6	57	21	0	0	0	36	0	21	0	0	0	0	0	0	0	0	0	118	122	130	108	80	76	72	68	64	122	157	249	288
Unsaturated esters	8.7	9.30178	8.40861	0	0	16.3301	2.17533	4.35066	16.3301	1.25616	3.43689	3.27199	0.251691	1.44776	63.155	4.85808	4.40796	6	6	25	13	0	0	2	12	0	11	0	2	0	0	0	0	0	0	0	172	155	188	140	114	116	100	54	12	68	80	112	116
Polyfunctionals	8.6	8.48528	7.71801	0	0	15.7505	1.94986	3.89971	15.7505	1.21158	3.37252	3.35453	0.258041	1.47268	52.0921	4.00709	4.21538	0	0	35	13	0	0	3	22	0	10	0	3	0	0	0	0	0	0	0	134	84	80	104	64	60	64	36	32	68	84	128	136
Saturated esters	8.292	12.0898	10.061	0	0	21.3136	2.24747	4.49493	21.3136	1.3321	3.68045	3.73997	0.233748	1.78908	78.9296	4.9331	4.83856	12	12	28	16	0	0	2	12	0	14	0	2	0	0	0	0	0	0	0	214	204	272	240	202	174	138	114	72	88	108	154	161
Aromatics	7.66	14.1421	10.8177	0	0	25.6147	2.15846	4.31693	25.6147	1.28073	3.84662	3.1601	0.158005	1.84375	1567.49	78.3743	8.05037	6	6	54	20	0	0	0	34	0	20	0	0	0	0	0	0	0	0	0	114	118	126	104	76	72	68	64	60	116	149	236	272
Cycloalkanes	7.52	12.7279	10.0753	0	0	23.0726	2.15846	4.31691	23.0726	1.28181	3.7442	3.1522	0.175122	1.73589	717.388	39.8549	7.1634	0	0	54	18	0	0	0	36	0	18	0	0	0	0	0	0	0	0	0	74	76	80	70	56	52	48	44	40	110	146	243	290
Aromatics	6.48	13.435	10.4516	0	0	24.242	2.15846	4.31692	24.242	1.2759	3.79672	3.1569	0.166153	1.79144	1059.48	55.7618	7.60738	6	6	51	19	0	0	0	32	0	19	0	0	0	0	0	0	0	0	0	110	114	122	100	72	68	64	60	56	110	141	223	256
Cycloalkanes	6.04	12.7279	10.5292	0	0	22.8175	2.17387	4.20016	22.8175	1.26764	3.74613	2.96215	0.164564	1.6737	1233.16	68.5091	7.70512	0	0	54	18	0	0	0	36	0	18	0	0	0	0	0	0	0	0	0	74	76	80	60	56	52	48	44	40	110	146	243	280
Aromatics	5.45	12.7279	10.0753	0	0	23.0726	2.15846	4.31691	23.0726	1.28181	3.7442	3.1522	0.175122	1.73589	717.388	39.8549	7.1634	6	6	48	18	0	0	0	30	0	18	0	0	0	0	0	0	0	0	0	106	110	118	96	68	64	60	56	52	104	133	210	240
Alcohols	4.634	4.01229	4.28482	0	0	5.81863	2.07431	4.14863	5.81863	0.969771	2.62636	2.2855	0.380917	0.315759	11.6374	1.93956	1.9434	0	0	18	6	0	0	1	12	0	5	0	1	0	0	0	0	0	0	0	48	38	29	7	0	0	0	0	0	36	36	67	55
Polyfunctionals	4.62	4.94975	5.15551	0	0	8.91737	2.15154	4.09639	8.91737	1.27391	2.84962	2.53437	0.362053	0.573272	19.3723	2.76747	2.60717	5	5	13	7	0	0	2	6	0	5	0	2	0	0	0	0	0	0	0	108	90	107	57	30	0	0	0	0	36	43	59	43
Carboxylic anhydride	4.436	5.16853	5.23996	0	0	8.31842	2.19869	4.11092	8.31842	1.18835	2.8615	2.54953	0.364218	0.579234	18.1904	2.59862	2.54422	0	0	9	7	0	0	3	2	0	4	0	3	0	0	0	0	0	0	0	158	129	184	84	36	0	0	0	0	34	38	47	23
Cycloalkanes	4.28	11.3137	9.7336	0	0	20.2685	2.17386	4.19933	20.2685	1.26678	3.63225	2.95267	0.184542	1.55271	543.376	33.961	6.7678	0	0	48	16	0	0	0	32	0	16	0	0	0	0	0	0	0	0	0	66	68	72	52	48	44	40	36	32	98	130	217	248
Cycloalkanes	3.55	9.8995	8.88182	0	0	17.7187	2.17381	4.19755	17.7187	1.26562	3.50371	2.93189	0.209421	1.41212	241.9	17.2785	5.825	0	0	42	14	0	0	0	28	0	14	0	0	0	0	0	0	0	0	0	58	60	64	44	40	36	32	28	24	86	114	191	216
Aromatics	3.13	10.6066	8.8756	0	0	19.1255	2.15839	4.31678	19.1255	1.27503	3.56774	3.12113	0.208075	1.54366	227.348	15.1565	5.83195	6	6	39	15	0	0	0	24	0	15	0	0	0	0	0	0	0	0	0	94	98	106	84	56	52	48	44	40	86	109	171	192
Cycloalkanes	2.91	9.19239	8.43071	0	0	16.5043	2.17374	4.19594	16.5043	1.26956	3.43266	2.91389	0.224146	1.33185	162.534	12.5026	5.35325	0	0	39	13	0	0	0	26	0	13	0	0	0	0	0	0	0	0	0	54	56	60	40	36	32	28	24	19	80	106	178	200
Polyfunctionals	2.9	6.43291	6.25559	0	0	11.2036	2.22158	4.44317	11.2036	1.24484	3.09023	2.83301	0.314779	0.93598	28.1564	3.12849	3.23241	6	6	15	9	0	0	2	6	0	7	0	2	0	0	0	0	0	0	0	138	117	146	138	90	18	0	0	0	46	55	75	71
Aromatics	2.56	9.8995	8.44803	0	0	17.9935	2.1583	4.3166	17.9935	1.28525	3.50125	3.10082	0.221487	1.46814	156.913	11.2081	5.39217	6	6	36	14	0	0	0	22	0	14	0	0	0	0	0	0	0	0	0	90	94	102	80	52	48	44	40	34	80	101	158	176
Alkenes	2.46	9.8995	8.59516	0	0	18.3063	1.96157	3.92314	18.3063	1.22042	3.51783	3.58969	0.239313	1.68353	67.4832	4.49888	4.61734	0	0	45	15	0	0	0	30	0	15	0	0	0	0	0	0	0	0	0	62	58	52	48	44	40	36	32	28	84	107	171	198
Carboxylic acids	2.24	4.46142	4.73671	1	0	7.72741	1.93185	3.8637	7.72741	1.10392	2.75223	2.48138	0.354483	0.55214	16.8195	2.40279	2.46586	0	0	17	7	0	0	2	10	0	5	0	2	0	0	0	0	0	0	0	90	62	66	32	26	11	0	0	0	34	38	56	55
Cyclic ketone	2.224	5.05914	4.78585	0	0	8.72057	2.101	4.20201	8.72057	1.2458	2.8443	2.59417	0.370595	0.59659	18.4116	2.63023	2.55631	0	0	17	7	0	0	1	10	0	6	0	1	0	0	0	0	0	0	0	72	56	56	40	12	0	0	0	0	40	51	81	82
Saturated esters	2.15	7.28985	7.52914	0	0	12.1847	2.101	4.20201	12.1847	1.1077	3.21963	2.99005	0.271822	1.1906	39.3406	3.57642	3.76757	0	0	23	11	0	0	4	12	0	7	0	4	0	0	0	0	0	0	0	190	140	164	136	176	56	28	4	1	54	60	86	84
Polyfunctionals	2.04	3.53553	3.86973	0	0	6.98792	1.80194	3.60388	6.98792	1.16465	2.57983	2.3419	0.390316	0.340135	12.6289	2.10481	2.02516	0	0	16	6	0	0	2	10	0	4	0	2	0	0	0	0	0	0	0	74	40	32	36	12	5	0	0	0	28	32	46	42
Carboxylic acids	1.804	1.41421	1.41421	1	0	2.82843	1.41421	2.82843	2.82843	0.942809	1.84946	1.70711	0.569036	-0.669173	3.36359	1.1212	0.00903476	0	0	5	3	0	0	2	2	0	1	0	2	0	0	0	0	0	0	0	70	33	30	0	0	0	0	0	0	8	7	5	2
Cycloalkanes	1.788	7.73773	6.63476	0	0	13.6832	2.30278	4.60555	13.6832	1.36832	3.24941	3.04781	0.304781	1.11442	36.7686	3.67686	3.60464	0	0	28	10	0	0	0	18	0	10	0	0	0	0	0	0	0	0	0	50	57	72	56	24	8	0	0	0	68	95	166	201
Alkenes	1.63	8.48528	7.71801	0	0	15.7505	1.94986	3.89971	15.7505	1.21158	3.37252	3.35453	0.258041	1.47268	52.0921	4.00709	4.21538	0	0	39	13	0	0	0	26	0	13	0	0	0	0	0	0	0	0	0	54	50	44	40	36	32	28	24	20	72	91	145	166
Polyfunctionals	1.419	5.98502	6.28759	0	0	9.50761	2.06082	4.12164	9.50761	1.0564	3.01797	2.763	0.307	0.910955	25.8853	2.87615	3.14832	0	0	19	9	0	0	3	10	0	6	0	3	0	0	0	0	0	0	0	150	106	110	96	100	18	7	0	0	44	47	71	61
Acyclic ethers	1.32	5.65685	5.42766	0	0	10.4243	2.13578	4.27156	10.4243	1.30304	2.96934	2.718	0.33975	0.776754	23.561	2.94512	2.93645	6	6	16	8	0	0	1	8	0	7	0	1	0	0	0	0	0	0	0	98	90	100	72	24	3	0	0	0	42	49	70	65
Acyclic ethers	1.239	6.36396	6.00779	0	0	11.3846	2.14896	4.29792	11.3846	1.26496	3.08002	2.82437	0.313819	0.932924	30.6717	3.40797	3.31798	6	6	19	9	0	0	1	10	0	8	0	1	0	0	0	0	0	0	0	102	98	110	82	36	12	3	0	0	48	57	82	81
Carboxylic acids	1.232	2.44949	2.44949	1	0	3.4641	1.73205	3.4641	3.4641	0.866025	2.17806	1.93185	0.482963	-0.257812	5.58363	1.39591	0.803548	0	0	8	4	0	0	2	4	0	2	0	2	0	0	0	0	0	0	0	78	48	41	0	0	0	0	0	0	16	13	18	8
Other cyclic ethers	1.2	4.24264	4	0	0	8	2	4	8	1.33333	2.68762	2.44949	0.408248	0.385054	14.6969	2.44949	2.17681	0	0	14	6	0	0	2	8	0	4	0	2	0	0	0	0	0	0	0	88	56	56	44	0	0	0	0	0	32	40	60	52
Aldehydes	1.128	6.69213	6.35589	0	0	10.129	2.23607	4.47214	10.129	1.12544	3.09901	2.86791	0.318657	0.948224	26.5286	2.94763	3.17286	0	0	21	9	0	0	3	12	0	6	0	3	0	0	0	0	0	0	0	138	117	171	72	21	0	0	0	0	54	63	102	99
Aromatics	1.116	6.65169	6.35589	0	0	10.7923	2.24583	4.49165	10.7923	1.19914	3.09945	2.86279	0.318087	0.946435	26.5347	2.9483	3.17309	6	6	21	9	0	0	0	12	0	9	0	0	0	0	0	0	0	0	0	78	85	93	58	12	1	0	0	0	54	61	103	97
Cycloalkanes	0.887	6.36396	6.39327	0	0	11.4345	2.17009	4.17009	11.4345	1.2705	3.08378	2.73366	0.30374	0.90028	36.7118	4.07909	3.49774	0	0	27	9	0	0	0	18	0	9	0	0	0	0	0	0	0	0	0	38	40	44	24	19	12	4	0	0	56	74	126	136
Unsaturated esters	0.822	5.98502	6.25559	0	0	10.1505	2.03565	4.0713	10.1505	1.12783	3.01795	2.81143	0.312381	0.928333	24.4189	2.71321	3.09	0	0	21	9	0	0	2	12	0	7	0	2	0	0	0	0	0	0	0	116	90	111	66	39	24	4	0	0	46	50	76	71
Ketones	0.77	5.16853	5.36185	0	0	8.76257	1.94986	3.89971	8.76257	1.09532	2.88799	2.63927	0.329909	0.747359	21.8817	2.73522	2.86251	0	0	22	8	0	0	1	14	0	7	0	1	0	0	0	0	0	0	0	70	50	38	28	24	18	7	0	0	42	48	78	77
Aromatics	0.751	5.65685	5.42766	0	0	10.4243	2.13578	4.27156	10.4243	1.30304	2.96934	2.718	0.33975	0.776754	23.561	2.94512	2.93645	6	6	16	8	0	0	0	8	0	8	0	0	0	0	0	0	0	0	0	74	78	86	60	21	6	0	0	0	42	50	70	68
Saturated esters	0.697	5.38731	5.58056	0	0	8.47214	2	4	8.47214	1.05902	2.89923	2.68328	0.33541	0.763897	19.3573	2.41966	2.73993	0	0	20	8	0	0	2	12	0	6	0	2	0	0	0	0	0	0	0	104	76	79	38	29	14	0	0	0	42	44	73	64
Cycloalkanes	0.68	5.65685	5.80092	0	0	10.0518	2.16484	4.1464	10.0518	1.25647	2.97354	2.64548	0.330685	0.74971	26.3843	3.29804	3.04963	0	0	24	8	0	0	0	16	0	8	0	0	0	0	0	0	0	0	0	34	36	40	19	12	4	0	0	0	50	66	113	119
Aromatics	0.652	4.24264	4	0	0	8	2	4	8	1.33333	2.68762	2.44949	0.408248	0.385054	14.6969	2.44949	2.17681	6	6	12	6	0	0	0	6	0	6	0	0	0	0	0	0	0	0	0	54	54	54	27	0	0	0	0	0	30	36	48	42
Unsaturated esters	0.632	4.53037	5.00409	0	0	7.66299	2.05288	4.10576	7.66299	1.09471	2.76632	2.45983	0.351405	0.543418	15.7116	2.24452	2.39773	0	0	15	7	0	0	2	8	0	5	0	2	0	0	0	0	0	0	0	110	82	102	46	3	0	0	0	0	34	34	49	39
Aldehydes	0.58	3.75431	4.05705	0	0	6.15537	1.90211	3.80423	6.15537	1.02589	2.5951	2.31281	0.385469	0.327638	12.3912	2.06519	2.00616	0	0	16	6	0	0	1	10	0	5	0	1	0	0	0	0	0	0	0	60	36	26	24	12	0	0	0	0	30	33	55	46
Saturated esters	0.58	4.35203	4.79832	0	0	7.87846	1.96962	3.93923	7.87846	1.12549	2.75284	2.45839	0.351198	0.54283	16.7387	2.39125	2.46105	0	0	17	7	0	0	2	10	0	5	0	2	0	0	0	0	0	0	0	98	68	74	36	14	1	0	0	0	34	37	55	51
Aldehydes	0.56	4.35203	4.79832	0	0	7.87846	1.96962	3.93923	7.87846	1.12549	2.75284	2.45839	0.351198	0.54283	16.7387	2.39125	2.46105	0	0	19	7	0	0	1	12	0	6	0	1	0	0	0	0	0	0	0	64	42	37	29	16	6	0	0	0	36	42	67	66
Saturated esters	0.523	4.53037	5.00409	0	0	7.66299	2.05288	4.10576	7.66299	1.09471	2.76632	2.45983	0.351405	0.543418	15.7116	2.24452	2.39773	0	0	17	7	0	0	2	10	0	5	0	2	0	0	0	0	0	0	0	100	72	85	33	2	0	0	0	0	36	38	59	52
Saturated esters	0.512	3.75431	4.05705	0	0	6.15537	1.90211	3.80423	6.15537	1.02589	2.5951	2.31281	0.385469	0.327638	12.3912	2.06519	2.00616	0	0	14	6	0	0	2	8	0	4	0	2	0	0	0	0	0	0	0	92	60	58	24	12	0	0	0	0	28	29	44	36
Acyclic ethers	0.5	4.24264	4.53095	0	0	8.05468	1.84776	3.69552	8.05468	1.15067	2.73919	2.51367	0.359096	0.565069	16.7999	2.39999	2.4647	0	0	19	7	0	0	1	12	0	6	0	1	0	0	0	0	0	0	0	62	46	36	24	16	7	2	0	0	34	39	58	58
Aldehydes	0.49	3.04721	3.30518	0	0	5.22625	1.84776	3.69552	5.22625	1.04525	2.40858	2.13099	0.426197	0.0634378	8.62987	1.72597	1.46208	0	0	11	5	0	0	1	6	0	4	0	1	0	0	0	0	0	0	0	66	42	35	18	0	0	0	0	0	22	21	31	19
n-Alkanes	0.418	4.24264	4.53095	0	0	8.05468	1.84776	3.69552	8.05468	1.15067	2.73919	2.51367	0.359096	0.565069	16.7999	2.39999	2.4647	0	0	23	7	0	0	0	16	0	7	0	0	0	0	0	0	0	0	0	22	20	16	12	8	4	1	0	0	38	46	75	80
Saturated esters	0.402	2.82843	3.14626	0	0	5.4641	1.73205	3.4641	5.4641	1.09282	2.39017	2.1547	0.43094	0.0745046	8.98672	1.79734	1.5026	0	0	11	5	0	0	2	6	0	3	0	2	0	0	0	0	0	0	0	86	50	48	15	6	0	0	0	0	20	21	27	22
iso-Alkanes	0.361	4.6802	4.94248	0	0	6.82843	2	4	6.82843	0.97549	2.76511	2.5	0.357143	0.559616	15.3137	2.18767	2.37207	0	0	23	7	0	0	0	16	0	7	0	0	0	0	0	0	0	0	0	26	24	19	12	4	0	0	0	0	42	46	88	78
iso-Alkanes	0.31	3.75431	4.05705	0	0	6.15537	1.90211	3.80423	6.15537	1.02589	2.5951	2.31281	0.385469	0.327638	12.3912	2.06519	2.00616	0	0	20	6	0	0	0	14	0	6	0	0	0	0	0	0	0	0	0	20	18	13	7	2	0	0	0	0	34	38	68	63
Alkenes	0.273	3.53553	3.86973	0	0	6.98792	1.80194	3.60388	6.98792	1.16465	2.57983	2.3419	0.390316	0.340135	12.6289	2.10481	2.02516	0	0	18	6	0	0	0	12	0	6	0	0	0	0	0	0	0	0	0	28	25	18	10	4	1	0	0	0	30	34	52	51
Acyclic ethers	0.2	2.82843	3.14626	0	0	5.4641	1.73205	3.4641	5.4641	1.09282	2.39017	2.1547	0.43094	0.0745046	8.98672	1.79734	1.5026	0	0	13	5	0	0	1	8	0	4	0	1	0	0	0	0	0	0	0	54	38	24	7	2	0	0	0	0	22	23	32	28
Alkenes	0.197	2.82843	3.14626	0	0	5.4641	1.73205	3.4641	5.4641	1.09282	2.39017	2.1547	0.43094	0.0745046	8.98672	1.79734	1.5026	0	0	15	5	0	0	0	10	0	5	0	0	0	0	0	0	0	0	0	22	18	12	7	2	0	0	0	0	24	27	41	38
Polyfunctionals	0.0649	7.07107	6.76566	0	0	13.1915	1.93185	3.8637	13.1915	1.19923	3.20245	3.10095	0.281905	1.22702	38.4587	3.49624	3.74489	0	0	29	11	0	0	3	18	0	8	0	3	0	0	0	0	0	0	0	126	76	72	96	52	44	52	24	16	56	68	102	104
n-Alkanes	0.0083	1.41421	1.41421	0	0	2.82843	1.41421	2.82843	2.82843	0.942809	1.84946	1.70711	0.569036	-0.669173	3.36359	1.1212	0.00903476	0	0	11	3	0	0	0	8	0	3	0	0	0	0	0	0	0	0	0	6	4	1	0	0	0	0	0	0	14	14	24	18
Alkenes	0.00754	2.12132	2.3401	0	0	4.47214	1.61803	3.23607	4.47214	1.11803	2.15591	1.9465	0.486625	-0.250259	5.89199	1.473	0.857304	0	0	10	4	0	0	0	6	0	4	0	0	0	0	0	0	0	0	0	26	21	12	4	0	0	0	0	0	16	16	20	16
[truncated: 1,778 more columns]

## Sheet: fused
category	label	ABC	ABCGG	nAcid	nBase	SpAbs_A	SpMax_A	SpDiam_A	SpAD_A	SpMAD_A	LogEE_A	VE1_A	VE2_A	VE3_A	VR1_A	VR2_A	VR3_A	nAromAtom	nAromBond	nAtom	nHeavyAtom	nSpiro	nBridgehead	nHetero	nH	nB	nC	nN	nO	nS	nP	nF	nCl	nBr	nI	nX	ATS0dv	ATS1dv	ATS2dv	ATS3dv	ATS4dv	ATS5dv	ATS6dv	ATS7dv	ATS8dv	ATS0d	ATS1d	ATS2d	ATS3d
Alcohols	56	-0.972319	-1.04193	-0.228814	0	-0.897089	-1.09099	-1.06457	-0.897089	-0.620272	-1.09666	-1.08367	0.968076	-1.06177	-0.224356	-0.268065	-0.901942	-0.44551	-0.44551	-0.862823	-0.910103	0	-0.100251	0.745724	-0.805168	0	-1.08283	0	0.745724	0	0	0	0	0	0	0	-0.36517	-0.848403	-0.735098	-0.535265	-0.209644	-0.480515	-0.506939	-0.416785	-0.376915	-0.991104	-0.899631	-0.965084	-0.884095
Alcohols	19.9	-1.16177	-1.32792	-0.228814	0	-1.04591	-1.55565	-1.5361	-1.04591	-0.411869	-1.52995	-1.47629	1.49009	-1.51644	-0.228615	-0.279625	-1.22766	-0.44551	-0.44551	-1.07328	-1.10881	0	-0.100251	0.745729	-1.01378	0	-1.27801	0	0.745729	0	0	0	0	0	0	0	-0.437778	-0.933164	-0.795308	-0.455466	-0.61532	-0.480514	-0.506939	-0.416785	-0.376915	-1.18409	-1.08992	-1.15348	-1.06167
Aromatics	8.99	2.54547	2.08187	-0.187018	0	2.59862	0.733822	0.791509	2.59862	1.0151	1.91241	1.04439	-1.85268	1.71108	3.13111	3.76174	2.86536	1.93012	1.93012	2.48478	2.57119	0	-0.100251	-0.756739	2.34486	0	2.71716	0	-0.756739	0	0	0	0	0	0	0	0.879236	1.41914	1.11197	1.11695	0.953965	1.12425	1.76314	1.8762	2.11973	2.50903	2.48679	2.39241	2.40205
Unsaturated esters	8.7	0.897655	0.97402	-0.187013	0	0.866334	0.795202	0.853798	0.866334	0.820443	0.98002	1.19296	-0.830929	1.00854	-0.142181	-0.149586	0.674918	1.90795	1.90795	0.0435089	0.814659	0	-0.100251	0.88429	-0.362941	0	0.576139	0	0.88429	0	0	0	0	0	0	0	1.87376	2.09863	1.98563	1.59743	1.45972	1.74213	2.36876	1.26543	0.124726	0.597831	0.48068	0.223698	0.181613
Polyfunctionals	8.6	0.577015	0.616585	-0.228814	0	0.690979	-0.243683	-0.20045	0.690979	0.417988	0.764692	1.24521	-0.694914	0.951722	-0.163393	-0.187029	0.506347	-0.44551	-0.44551	0.725467	0.723343	0	-0.100251	1.51621	0.698973	0	0.326358	0	1.51621	0	0	0	0	0	0	0	0.969168	0.364446	0.117885	0.835034	0.454245	0.599138	1.2993	0.666269	0.735833	0.519424	0.509767	0.40549	0.374403
Saturated esters	8.292	1.64272	1.55323	-0.187026	0	1.61096	1.09754	1.16061	1.61096	1.4589	1.42734	2.07286	-0.991683	1.48126	-0.120716	-0.14723	0.887685	4.16527	4.16896	0.250542	1.40493	0	-0.100251	0.838093	-0.36496	0	1.16761	0	0.838093	0	0	0	0	0	0	0	2.60542	3.11784	3.22437	3.17945	2.85528	2.7302	3.39125	3.00569	2.13546	1.24124	1.14847	0.837391	0.717763
Aromatics	7.66	2.35539	1.95296	-0.187024	0	2.42148	0.738318	0.793035	2.42148	1.05931	1.82415	1.01494	-1.78823	1.63592	2.14946	2.68421	2.65982	1.93012	1.93012	2.27919	2.37046	0	-0.100251	-0.787552	2.14455	0	2.5278	0	-0.787552	0	0	0	0	0	0	0	0.779745	1.31401	1.03367	1.03903	0.876027	1.04324	1.64021	1.7484	1.9722	2.31857	2.30169	2.21179	2.22064
Cycloalkanes	7.52	1.86274	1.59035	-0.228814	0	1.93686	0.696012	0.746999	1.93686	1.06946	1.58548	0.979256	-1.59271	1.4447	0.785472	1.14012	2.13781	-0.44551	-0.44551	2.2302	1.86189	0	-0.100251	-0.910687	2.33865	0	2.05948	0	-0.910687	0	0	0	0	0	0	0	-0.146622	0.219636	0.144778	0.29858	0.34921	0.487859	0.898167	0.955975	1.05986	2.03436	2.15576	2.25394	2.38543
Aromatics	6.48	2.14699	1.80682	-0.187052	0	2.1965	0.737613	0.795356	2.1965	1.01942	1.72028	1.00912	-1.6997	1.55369	1.39264	1.80798	2.41109	1.95232	1.95232	2.04348	2.15187	0	-0.100251	-0.787591	1.90882	0	2.31311	0	-0.787591	0	0	0	0	0	0	0	0.705642	1.22794	0.973123	0.974527	0.806536	0.96882	1.52164	1.61945	1.82168	2.10435	2.08927	1.99978	2.00755
Cycloalkanes	6.04	1.86463	1.75339	-0.228814	0	1.90111	0.750974	0.497611	1.90111	0.94774	1.59057	0.632182	-1.69077	1.36198	1.49418	2.15914	2.40825	-0.44551	-0.44551	2.23441	1.86587	0	-0.100251	-0.910687	2.34283	0	2.06338	0	-0.910687	0	0	0	0	0	0	0	-0.14517	0.22006	0.143574	0.138672	0.350508	0.489243	0.900343	0.958298	1.06287	2.03565	2.15599	2.25292	2.26562
Aromatics	5.45	1.79131	1.51651	-0.228814	0	1.86069	0.66993	0.726673	1.86069	1.00701	1.50858	0.899809	-1.51987	1.36568	0.767922	1.11302	2.05944	1.88585	1.88585	1.69293	1.78649	0	-0.100251	-0.879909	1.57938	0	1.97762	0	-0.879909	0	0	0	0	0	0	0	0.472437	0.970947	0.73721	0.71901	0.534247	0.686841	1.212	1.28995	1.44367	1.75142	1.74674	1.66508	1.67604
Alcohols	4.634	-0.66026	-0.642996	-0.228814	0	-0.853993	0.292042	0.343196	-0.853993	-1.68757	-0.668791	-0.846605	0.503895	-0.731704	-0.220911	-0.263545	-0.686165	-0.44551	-0.44551	-0.512055	-0.715366	0	-0.100251	-0.0324267	-0.385845	0	-0.694424	0	-0.0324267	0	0	0	0	0	0	0	-0.629131	-0.644551	-0.670672	-0.753431	-0.615655	-0.482242	-0.506939	-0.416785	-0.376915	-0.544644	-0.669846	-0.506538	-0.618543
Polyfunctionals	4.62	-0.340746	-0.264985	-0.145186	0	-0.32019	0.71696	0.338293	-0.32019	0.98739	-0.170385	-0.283026	0.268418	-0.291732	-0.208215	-0.230288	-0.292633	1.57487	1.57856	-0.859316	-0.463012	0	-0.100251	0.738053	-1.03464	0	-0.641752	0	0.738053	0	0	0	0	0	0	0	0.556642	0.591969	0.638539	0.148915	-0.0671355	-0.45976	-0.506939	-0.416785	-0.376915	-0.491905	-0.447933	-0.579887	-0.720144
Carboxylic anhydride	4.436	-0.282904	-0.229169	-0.103359	0	-0.410997	0.884419	0.347536	-0.410997	0.241314	-0.149093	-0.254331	0.281464	-0.279699	-0.209647	-0.236213	-0.321515	-0.312258	-0.312258	-1.13921	-0.45703	0	-0.100251	1.57002	-1.45395	0	-0.846647	0	1.57002	0	0	0	0	0	0	0	1.50786	1.44685	1.83065	0.598169	0.0714375	-0.437258	-0.492261	-0.414753	-0.37658	-0.561357	-0.576829	-0.768692	-0.969553
Cycloalkanes	4.28	1.45921	1.44943	-0.228814	0	1.49118	0.757948	0.502895	1.49118	0.943344	1.3624	0.591685	-1.49017	1.17342	0.53061	0.908614	1.91355	-0.44551	-0.44551	1.78193	1.43865	0	-0.100251	-0.910687	1.89431	0	1.64376	0	-0.910687	0	0	0	0	0	0	0	-0.301284	0.0390883	0.0165243	0.00302296	0.210957	0.340477	0.666522	0.708021	0.771634	1.62329	1.75044	1.85265	1.86358
Cycloalkanes	3.55	1.048	1.11909	-0.228814	0	1.07517	0.769563	0.511029	1.07517	0.94466	1.10118	0.531492	-1.23307	0.952003	0.105234	0.298671	1.40396	-0.44551	-0.44551	1.31822	1.00347	0	-0.100251	-0.910687	1.43327	0	1.21633	0	-0.910687	0	0	0	0	0	0	0	-0.457401	-0.141251	-0.108722	-0.131035	0.0714028	0.190152	0.425632	0.445549	0.46531	1.2045	1.33964	1.44759	1.45786
Aromatics	3.13	1.17836	1.04802	-0.228814	0	1.22111	0.660435	0.717038	1.22111	0.919337	1.13951	0.789205	-1.17476	1.05108	0.0895414	0.228275	1.35093	1.88582	1.88582	1.01245	1.14267	0	-0.100251	-0.879907	0.905559	0	1.34525	0	-0.879907	0	0	0	0	0	0	0	0.236078	0.693965	0.536688	0.508184	0.319236	0.457807	0.854188	0.91016	1.00763	1.1274	1.13114	1.05713	1.06408
Cycloalkanes	2.91	0.852865	0.954733	-0.228814	0	0.886188	0.778061	0.513267	0.886188	0.980332	0.964871	0.48486	-1.09203	0.831905	-0.00409515	0.128781	1.16346	-0.44551	-0.44551	1.09794	0.796811	0	-0.100251	-0.910687	1.21422	0	1.01335	0	-0.910687	0	0	0	0	0	0	0	-0.531465	-0.226864	-0.168333	-0.196785	0.00454733	0.118709	0.312526	0.3236	0.29103	1.00572	1.14459	1.25528	1.2637
Polyfunctionals	2.9	0.0534369	0.126634	-0.103425	0	0.0190193	0.997429	1.05029	0.0190193	0.722722	0.272284	0.276231	-0.176999	0.215022	-0.196202	-0.217645	0.0218996	1.92274	1.92643	-0.717615	-0.06559	0	-0.100251	0.761151	-1.03257	0	-0.257253	0	0.761151	0	0	0	0	0	0	0	1.1114	1.16691	1.22821	1.44368	0.909754	-0.145625	-0.496369	-0.415049	-0.376915	-0.172816	-0.167002	-0.35278	-0.393267
Aromatics	2.56	0.988867	0.89629	-0.228814	0	1.05124	0.660042	0.716639	1.05124	1.00378	1.01648	0.750875	-1.04898	0.945308	-0.00740465	0.087523	1.1289	1.88578	1.88578	0.801943	0.94391	0	-0.100251	-0.879895	0.696903	0	1.15003	0	-0.879895	0	0	0	0	0	0	0	0.16345	0.609172	0.476448	0.444324	0.254309	0.388592	0.745403	0.793989	0.806501	0.934365	0.940796	0.868681	0.874617
Alkenes	2.46	1.04811	1.0198	-0.228814	0	1.16584	-0.125318	-0.0867591	1.16584	0.549486	1.12865	1.78953	-0.953719	1.3403	-0.136045	-0.159656	0.791522	-0.44551	-0.44551	1.53991	1.21013	0	-0.100251	-0.910687	1.65441	0	1.41931	0	-0.910687	0	0	0	0	0	0	0	-0.38479	-0.188086	-0.2984	-0.0735819	0.136312	0.260903	0.54091	0.572138	0.612441	1.13888	1.16766	1.14818	1.23281
Carboxylic acids	2.24	-0.504101	-0.437838	4.03585	0	-0.52887	-0.251197	-0.212355	-0.52887	-0.508742	-0.38309	-0.419922	0.208385	-0.346276	-0.212575	-0.24473	-0.381758	-0.44551	-0.44551	-0.552734	-0.480876	0	-0.100251	0.761096	-0.569419	0	-0.665136	0	0.761096	0	0	0	0	0	0	0	0.171431	-0.0948262	-0.0761864	-0.326186	-0.175079	-0.277253	-0.49933	-0.413305	-0.375241	-0.574861	-0.585382	-0.633466	-0.582175
Cyclic ketone	2.224	-0.353473	-0.433976	-0.061431	0	-0.39128	0.451595	0.495585	-0.39128	0.664104	-0.227067	-0.224641	0.379141	-0.302701	-0.210817	-0.237303	-0.3498	-0.401115	-0.401115	-0.581505	-0.494793	0	-0.100251	-0.0323901	-0.604891	0	-0.477784	0	-0.0323901	0	0	0	0	0	0	0	-0.14914	-0.203959	-0.206698	-0.201561	-0.417837	-0.479476	-0.505309	-0.416785	-0.376915	-0.397324	-0.292353	-0.29046	-0.283504
Saturated esters	2.15	0.29655	0.603819	-0.187037	0	0.178566	0.460238	0.51388	0.178566	-0.472322	0.528087	0.598755	-0.606801	0.598699	-0.179983	-0.200916	0.310082	-0.401191	-0.401191	-0.137435	0.357686	0	-0.100251	2.41759	-0.392105	0	-0.261149	0	2.41759	0	0	0	0	0	0	0	2.14693	1.71179	1.54666	1.43361	2.37135	0.605254	0.323166	-0.273044	-0.341388	0.0903038	-0.0523484	-0.203225	-0.245982
Polyfunctionals	2.04	-0.770481	-0.769072	-0.228814	0	-0.653236	-0.817838	-0.783096	-0.653236	-0.00662153	-0.727804	-0.707479	0.567778	-0.667586	-0.218834	-0.256266	-0.622089	-0.44551	-0.44551	-0.635526	-0.695495	0	-0.100251	0.761098	-0.579861	0	-0.875937	0	0.761098	0	0	0	0	0	0	0	-0.132456	-0.582875	-0.610151	-0.26588	-0.413461	-0.383469	-0.502048	-0.415335	-0.376915	-0.785883	-0.745486	-0.795947	-0.753268
Carboxylic acids	1.804	-1.34513	-1.65054	4.11951	0	-1.28386	-2.38882	-2.38158	-1.28386	-1.83356	-2.0907	-1.91816	2.26112	-2.09638	-0.23182	-0.291705	-1.65087	-0.401117	-0.401117	-1.44017	-1.30156	0	-0.100251	0.753394	-1.45812	0	-1.46927	0	0.753394	0	0	0	0	0	0	0	-0.180747	-0.698368	-0.603979	-0.839929	-0.608675	-0.473768	-0.505308	-0.416785	-0.376915	-1.44527	-1.35561	-1.41317	-1.24754
Cycloalkanes	1.788	0.422891	0.277072	-0.228814	0	0.418075	1.32456	1.38438	0.418075	1.80119	0.589492	0.701758	-0.293966	0.487455	-0.182487	-0.194289	0.23616	-0.334532	-0.334532	0.244902	0.153	0	-0.100251	-0.895281	0.283824	0	0.377088	0	-0.895281	0	0	0	0	0	0	0	-0.571411	-0.169659	0.0458674	0.0824897	-0.19326	-0.316865	-0.491437	-0.409235	-0.374904	0.56635	0.824434	1.01516	1.20299
Alkenes	1.63	0.625209	0.66771	-0.228814	0	0.73509	-0.187088	-0.14637	0.73509	0.453553	0.821769	1.30871	-0.741524	1.00777	-0.161612	-0.18404	0.548525	-0.423317	-0.423317	1.06357	0.767011	0	-0.100251	-0.895282	1.17877	0	0.980175	0	-0.895282	0	0	0	0	0	0	0	-0.528564	-0.364823	-0.426655	-0.209233	-0.00616066	0.105737	0.29703	0.31315	0.318852	0.704013	0.734991	0.718059	0.797145
Polyfunctionals	1.419	-0.071545	0.134224	-0.186964	0	-0.233549	0.292717	0.343882	-0.233549	-0.83913	0.137939	0.149669	-0.257027	0.186576	-0.199275	-0.226521	-0.0160194	-0.37891	-0.37891	-0.406127	-0.0616121	0	-0.100251	1.49299	-0.571515	0	-0.438749	0	1.49299	0	0	0	0	0	0	0	1.28275	0.877631	0.622429	0.727714	1.05882	-0.136616	-0.304926	-0.413302	-0.375239	-0.235217	-0.353489	-0.402053	-0.496134
Acyclic ethers	1.32	-0.173285	-0.190688	-0.103476	0	-0.112781	0.610804	0.666673	-0.112781	1.19348	0.0255487	0.037171	0.07629	-0.028932	-0.203122	-0.225149	-0.143317	1.93014	1.93014	-0.658669	-0.280181	0	-0.100251	-0.0555478	-0.832279	0	-0.261123	0	-0.0555478	0	0	0	0	0	0	0	0.351868	0.562737	0.497944	0.349512	-0.195189	-0.411136	-0.506124	-0.416785	-0.376915	-0.322049	-0.331113	-0.448268	-0.482269
Acyclic ethers	1.239	0.0337997	0.0374425	-0.228814	0	0.0566745	0.656082	0.71262	0.0566745	0.917793	0.258041	0.272197	-0.19577	0.222272	-0.19248	-0.207191	0.0737175	1.86348	1.86348	-0.394898	-0.0576363	0	-0.100251	-0.101764	-0.556906	0	-0.03083	0	-0.101764	0	0	0	0	0	0	0	0.375819	0.687539	0.606016	0.492001	0.00260002	-0.247328	-0.412323	-0.409817	-0.372893	-0.0988323	-0.104914	-0.231473	-0.245619
Carboxylic acids	1.232	-1.04123	-1.251	4.1196	0	-1.17039	-1.07872	-1.04784	-1.17039	-2.50857	-1.44819	-1.45302	1.41754	-1.48115	-0.228004	-0.280954	-1.22426	-0.423323	-0.423323	-1.18905	-1.07504	0	-0.100251	0.722602	-1.20364	0	-1.23898	0	0.722602	0	0	0	0	0	0	0	-0.0493072	-0.38219	-0.448469	-0.849666	-0.603327	-0.466851	-0.488729	-0.403144	-0.369544	-1.15644	-1.18794	-1.19276	-1.14823
Other cyclic ethers	1.2	-0.558914	-0.702019	-0.103365	0	-0.479058	0.0123613	0.0593801	-0.479058	1.41658	-0.500227	-0.469284	0.715207	-0.575915	-0.215301	-0.242879	-0.525994	-0.401104	-0.401104	-0.766011	-0.675625	0	-0.100251	0.699465	-0.784304	0	-0.840807	0	0.699465	0	0	0	0	0	0	0	0.120958	-0.216477	-0.220566	-0.13949	-0.600072	-0.464252	-0.495521	-0.409818	-0.372894	-0.639855	-0.537596	-0.580017	-0.617717
Aldehydes	1.128	0.119614	0.164962	-0.0197853	0	-0.155004	1.04422	1.10204	-0.155004	-0.343627	0.284834	0.335816	-0.145328	0.231176	-0.198603	-0.22451	-0.0097023	-0.378901	-0.378901	-0.284049	-0.0655696	0	-0.100251	1.54694	-0.387924	0	-0.456303	0	1.54694	0	0	0	0	0	0	0	1.10488	1.14933	1.58333	0.370108	-0.214644	-0.461474	-0.500685	-0.416785	-0.376915	0.0858152	0.0195097	0.0428849	-0.0603261
Aromatics	1.116	0.0873767	0.132507	-0.103396	0	-0.0634943	1.05672	1.11491	-0.0634943	0.333772	0.25992	0.302111	-0.120618	0.201432	-0.199231	-0.225261	-0.0285127	1.90791	1.90791	-0.308611	-0.0874391	0	-0.100251	-0.825945	-0.412964	0	0.123361	0	-0.825945	0	0	0	0	0	0	0	-0.0228126	0.441941	0.377361	0.112029	-0.401284	-0.453004	-0.506939	-0.416785	-0.376915	0.0600659	-0.0478249	0.0293873	-0.1045
Cycloalkanes	0.887	0.0318306	0.172392	-0.187005	0	0.0614695	0.740108	0.442827	0.0614695	0.956614	0.262526	0.0929678	-0.291106	0.172772	-0.18388	-0.182439	0.166023	-0.401109	-0.401109	0.176843	-0.0596223	0	-0.100251	-0.879872	0.29424	0	0.164345	0	-0.879872	0	0	0	0	0	0	0	-0.809207	-0.566561	-0.410996	-0.458828	-0.2877	-0.251133	-0.381872	-0.41156	-0.375239	0.161707	0.305644	0.417056	0.418066
Unsaturated esters	0.822	-0.0892546	0.10474	-0.103388	0	-0.150767	0.140573	0.189488	-0.150767	-0.287848	0.116904	0.221482	-0.194194	0.194211	-0.201652	-0.23307	-0.057571	-0.44551	-0.44551	-0.252488	-0.0715447	0	-0.100251	0.691752	-0.33786	0	-0.24552	0	0.691752	0	0	0	0	0	0	0	0.60963	0.480924	0.583888	0.195326	0.0311603	-0.0445892	-0.377521	-0.406623	-0.371217	-0.181174	-0.29021	-0.335671	-0.378094
Ketones	0.77	-0.308304	-0.212922	-0.145196	0	-0.359695	-0.201045	-0.157182	-0.359695	-0.543275	-0.121646	-0.102639	-0.0299611	-0.0584285	-0.205236	-0.232255	-0.171567	-0.44551	-0.44551	-0.180231	-0.272241	0	-0.100251	-0.0940576	-0.125074	0	-0.243568	0	-0.0940576	0	0	0	0	0	0	0	-0.238838	-0.376262	-0.522844	-0.413664	-0.213866	-0.150455	-0.299218	-0.409817	-0.373563	-0.307904	-0.334215	-0.30089	-0.301734
Aromatics	0.751	-0.165363	-0.18344	-0.187014	0	-0.10212	0.614612	0.670537	-0.10212	1.22841	0.0386774	0.0536458	0.0668794	-0.0151601	-0.202845	-0.224521	-0.132995	1.93011	1.93011	-0.634824	-0.27224	0	-0.100251	-0.879867	-0.800993	0	-0.0444917	0	-0.879867	0	0	0	0	0	0	0	-0.125915	0.278773	0.254981	0.137407	-0.257349	-0.365474	-0.503677	-0.414463	-0.375575	-0.307262	-0.289498	-0.425381	-0.423322
Saturated esters	0.697	-0.257991	-0.142258	-0.145178	0	-0.412913	-0.0121628	0.0344933	-0.412913	-0.879612	-0.11326	-0.0331759	0.0289363	-0.0464579	-0.208951	-0.24411	-0.242223	-0.44551	-0.44551	-0.335271	-0.278205	0	-0.100251	0.722574	-0.352468	0	-0.456312	0	0.722574	0	0	0	0	0	0	0	0.40995	0.191241	0.1082	-0.24514	-0.121538	-0.221035	-0.49253	-0.409818	-0.372893	-0.320774	-0.446015	-0.392629	-0.477069
Cycloalkanes	0.68	-0.166799	-0.0500415	-0.187011	0	-0.155738	0.713885	0.392266	-0.155738	0.833619	0.046951	-0.083372	-0.0248129	-0.0499712	-0.198687	-0.211437	-0.0715385	-0.401105	-0.401105	-0.044136	-0.268267	0	-0.100251	-0.879875	0.0751952	0	-0.0405873	0	-0.879875	0	0	0	0	0	0	0	-0.885451	-0.655777	-0.474824	-0.541815	-0.408268	-0.397306	-0.496879	-0.41272	-0.375239	-0.0409338	0.105598	0.218946	0.207334
Aromatics	0.652	-0.56128	-0.707208	-0.145215	0	-0.483055	0.0380914	0.0854907	-0.483055	1.44463	-0.502843	-0.476358	0.724549	-0.583522	-0.215522	-0.242958	-0.530287	1.8635	1.8635	-0.918934	-0.683568	0	-0.100251	-0.864474	-1.00751	0	-0.452401	0	-0.864474	0	0	0	0	0	0	0	-0.502787	-0.256531	-0.249623	-0.412548	-0.610946	-0.473421	-0.502861	-0.415624	-0.37658	-0.70675	-0.634399	-0.753188	-0.738346
Unsaturated esters	0.632	-0.476137	-0.340483	-0.103395	0	-0.525173	0.237374	0.28772	-0.525173	-0.5457	-0.347639	-0.44164	0.17835	-0.347772	-0.213771	-0.249925	-0.409944	-0.356699	-0.356699	-0.698656	-0.472937	0	-0.100251	0.69175	-0.790552	0	-0.63977	0	0.69175	0	0	0	0	0	0	0	0.529393	0.349115	0.482278	-0.100232	-0.548632	-0.462695	-0.494161	-0.409817	-0.372893	-0.572301	-0.678881	-0.738698	-0.773863
Aldehydes	0.58	-0.722191	-0.713284	-0.0616015	0	-0.792508	-0.417369	-0.376705	-0.792508	-1.20372	-0.715531	-0.780469	0.536261	-0.701635	-0.219508	-0.258407	-0.644208	-0.44551	-0.44551	-0.648844	-0.705424	0	-0.100251	-0.0324314	-0.594451	0	-0.684657	0	-0.0324314	0	0	0	0	0	0	0	-0.394232	-0.665314	-0.692049	-0.478138	-0.420112	-0.476878	-0.503676	-0.416785	-0.376915	-0.733767	-0.735253	-0.680581	-0.717745
Saturated esters	0.58	-0.518823	-0.40666	-0.186989	0	-0.485751	-0.100138	-0.0547831	-0.485751	-0.276263	-0.364382	-0.435578	0.167331	-0.339528	-0.212156	-0.244305	-0.370999	-0.378913	-0.378913	-0.542216	-0.466977	0	-0.100251	0.676348	-0.561076	0	-0.630014	0	0.676348	0	0	0	0	0	0	0	0.293041	0.0352689	0.0463257	-0.264931	-0.369486	-0.445915	-0.495519	-0.409817	-0.372893	-0.562654	-0.595868	-0.63682	-0.615936
Aldehydes	0.56	-0.565001	-0.455293	-0.1034	0	-0.533734	-0.156667	-0.112148	-0.533734	-0.364034	-0.427027	-0.506899	0.218701	-0.402489	-0.213569	-0.24682	-0.416122	-0.44551	-0.44551	-0.439078	-0.508694	0	-0.100251	-0.0401332	-0.385826	0	-0.489476	0	-0.0401332	0	0	0	0	0	0	0	-0.329606	-0.54664	-0.535339	-0.403767	-0.356011	-0.370142	-0.502314	-0.416785	-0.376915	-0.543985	-0.523068	-0.509709	-0.482853
Saturated esters	0.523	-0.481823	-0.342572	-0.103373	0	-0.528817	0.215201	0.265219	-0.528817	-0.574306	-0.353457	-0.447721	0.176832	-0.350552	-0.213793	-0.250115	-0.411929	-0.423306	-0.423306	-0.542921	-0.472939	0	-0.100251	0.691757	-0.558995	0	-0.639774	0	0.691757	0	0	0	0	0	0	0	0.326446	0.109019	0.201381	-0.328604	-0.574758	-0.464598	-0.489268	-0.406624	-0.371218	-0.507974	-0.583262	-0.590881	-0.613806
Saturated esters	0.512	-0.700055	-0.68988	-0.0615111	0	-0.767957	-0.398152	-0.357204	-0.767957	-1.16257	-0.684081	-0.743207	0.508708	-0.668456	-0.218785	-0.257175	-0.620966	-0.423312	-0.423312	-0.768824	-0.683579	0	-0.100251	0.714887	-0.784312	0	-0.852526	0	0.714887	0	0	0	0	0	0	0	0.189221	-0.142939	-0.20024	-0.474309	-0.417196	-0.468579	-0.494708	-0.410981	-0.37323	-0.776884	-0.809244	-0.820593	-0.815669
Acyclic ethers	0.5	-0.562347	-0.51263	-0.228814	0	-0.470103	-0.627406	-0.589848	-0.470103	-0.0889183	-0.402922	-0.345953	0.246619	-0.318633	-0.212422	-0.244549	-0.376369	-0.44551	-0.44551	-0.383673	-0.474925	0	-0.100251	-0.124873	-0.321172	0	-0.43484	0	-0.124873	0	0	0	0	0	0	0	-0.413833	-0.484338	-0.573123	-0.48899	-0.35131	-0.345929	-0.438695	-0.409817	-0.373563	-0.566513	-0.550198	-0.58972	-0.526316
Aldehydes	0.49	-0.903482	-0.976193	-0.0615128	0	-0.925252	-0.628991	-0.591457	-0.925252	-1.0171	-1.05402	-1.11231	0.919919	-1.06624	-0.224512	-0.270261	-0.916003	-0.401117	-0.401117	-1.00803	-0.900164	0	-0.100251	-0.0478196	-1.02629	0	-0.872035	0	-0.0478196	0	0	0	0	0	0	0	-0.272233	-0.516544	-0.541955	-0.570541	-0.617598	-0.473767	-0.497426	-0.40982	-0.373564	-0.988522	-1.01975	-1.02971	-1.0406
n-Alkanes	0.418	-0.553755	-0.50537	-0.228814	0	-0.459383	-0.636758	-0.599339	-0.459383	-0.0752263	-0.392102	-0.328327	0.238679	-0.305235	-0.212073	-0.244053	-0.367671	-0.44551	-0.44551	-0.0967523	-0.464991	0	-0.100251	-0.887572	0.100227	0	-0.231861	0	-0.887572	0	0	0	0	0	0	0	-1.12834	-1.02662	-0.868925	-0.673955	-0.474149	-0.391078	-0.457456	-0.404882	-0.371553	-0.432064	-0.377509	-0.340456	-0.262905
Saturated esters	0.402	-0.934605	-1.00227	-0.145195	0	-0.855134	-1.07249	-1.04151	-0.855134	-0.550373	-1.04609	-1.02039	0.926041	-1.00708	-0.223078	-0.265926	-0.863486	-0.37891	-0.37891	-0.974351	-0.872341	0	-0.100251	0.684047	-0.990817	0	-1.03012	0	0.684047	0	0	0	0	0	0	0	0.0799228	-0.343844	-0.342055	-0.604535	-0.506441	-0.467365	-0.49715	-0.409816	-0.372893	-1.02197	-0.985488	-1.0526	-0.968609
iso-Alkanes	0.361	-0.448611	-0.371724	-0.228814	0	-0.657899	-0.0109028	0.035772	-0.657899	-1.53934	-0.360412	-0.377152	0.233932	-0.331943	-0.214595	-0.252349	-0.427422	-0.44551	-0.44551	-0.107275	-0.478899	0	-0.100251	-0.89527	0.0918814	0	-0.243572	0	-0.89527	0	0	0	0	0	0	0	-1.06879	-0.952452	-0.830838	-0.682571	-0.547332	-0.467363	-0.493073	-0.409818	-0.373564	-0.313053	-0.387737	-0.159014	-0.294041
iso-Alkanes	0.31	-0.713244	-0.701114	-0.228814	0	-0.775901	-0.417785	-0.377128	-0.775901	-1.14643	-0.697052	-0.759129	0.516299	-0.680478	-0.21915	-0.257615	-0.628445	-0.44551	-0.44551	-0.331759	-0.6935	0	-0.100251	-0.887559	-0.129247	0	-0.456308	0	-0.887559	0	0	0	0	0	0	0	-1.18242	-1.08744	-0.926123	-0.76683	-0.584164	-0.472723	-0.501227	-0.416495	-0.376915	-0.585166	-0.593962	-0.463347	-0.485944
Alkenes	0.273	-0.755585	-0.753095	-0.228814	0	-0.633837	-0.823379	-0.788719	-0.633837	0.0253358	-0.703409	-0.674531	0.545556	-0.638969	-0.218285	-0.25528	-0.60238	-0.44551	-0.44551	-0.458035	-0.677608	0	-0.100251	-0.895276	-0.325345	0	-0.438744	0	-0.895276	0	0	0	0	0	0	0	-1.03285	-0.931898	-0.846193	-0.71417	-0.546846	-0.449893	-0.493073	-0.409818	-0.373563	-0.699677	-0.673412	-0.681456	-0.614278
Acyclic ethers	0.2	-0.947759	-1.01147	-0.228814	0	-0.867036	-1.09676	-1.06614	-0.867036	-0.576706	-1.0582	-1.03518	0.929278	-1.01655	-0.223453	-0.266517	-0.870233	-0.44551	-0.44551	-0.811602	-0.880291	0	-0.100251	-0.124874	-0.744659	0	-0.832994	0	-0.124874	0	0	0	0	0	0	0	-0.562688	-0.657471	-0.756625	-0.7646	-0.582708	-0.470133	-0.496335	-0.41185	-0.374233	-0.958285	-0.937442	-0.97159	-0.887399
Alkenes	0.197	-0.980253	-1.04987	-0.228814	0	-0.898585	-1.13757	-1.10755	-0.898585	-0.610756	-1.10723	-1.08815	0.975714	-1.06731	-0.224424	-0.268304	-0.906418	-0.44551	-0.44551	-0.704966	-0.912079	0	-0.100251	-0.887566	-0.569418	0	-0.670996	0	-0.887566	0	0	0	0	0	0	0	-1.15084	-1.09464	-0.948253	-0.774811	-0.590818	-0.477222	-0.503946	-0.416785	-0.376915	-0.927401	-0.87583	-0.875502	-0.802865
Polyfunctionals	0.0649	0.213256	0.298262	-0.228814	0	0.322373	-0.300035	-0.257636	0.322373	0.327294	0.47529	0.794036	-0.49637	0.634577	-0.18182	-0.204461	0.28754	-0.44551	-0.44551	0.315738	0.341803	0	-0.100251	1.57795	0.29004	0	-0.0640347	0	1.57795	0	0	0	0	0	0	0	0.86105	0.209151	0.00711389	0.731525	0.268126	0.328069	0.995091	0.318416	0.184492	0.146281	0.142471	0.040686	0.00534335
n-Alkanes	0.0083	-1.36673	-1.67575	-0.228814	0	-1.30162	-2.44936	-2.43875	-1.30162	-1.85905	-2.12127	-1.94472	2.28613	-2.12261	-0.23237	-0.292846	-1.67074	-0.44551	-0.44551	-0.9982	-1.31744	0	-0.100251	-0.87216	-0.792633	0	-1.07305	0	-0.87216	0	0	0	0	0	0	0	-1.43439	-1.3909	-1.11369	-0.886523	-0.623109	-0.476702	-0.503946	-0.416785	-0.376915	-1.25934	-1.19481	-1.13361	-1.05124
Alkenes	0.00754	-1.16547	-1.3305	-0.228814	0	-1.04836	-1.58022	-1.55675	-1.04836	-0.426142	-1.53559	-1.47894	1.49254	-1.51881	-0.228662	-0.27988	-1.23038	-0.44551	-0.44551	-1.05363	-1.10881	0	-0.100251	-0.887571	-0.984564	0	-0.864221	0	-0.887571	0	0	0	0	0	0	0	-1.07569	-1.02789	-0.947201	-0.823488	-0.624086	-0.477397	-0.503947	-0.416785	-0.376915	-1.17958	-1.13534	-1.17419	-1.06095
[truncated: 1,778 more columns]

## Sheet: category
category
ALET
ALET
AROM
ES
PolyF
ES
AROM
CHC
AROM
CHC
AROM
ALET
PolyF
Ac-X
CHC
CHC
AROM
CHC
PolyF
AROM
HC
Ac-X
ALKE
ES
PolyF
Ac-X
CHC
HC
PolyF
ALET
ALET
Ac-X
ALET
ALKE
AROM
CHC
ES
ALKE
AROM
ES
CHC
AROM
ES
ALKE
ES
ALKE
ES
ES
ALET
ALKE
HC
ES
HC
HC
HC
ALET
HC
PolyF
HC
HC
