# Supplementary material for: LG-Transformer: learned-graph transformer framework enabling diverse physicochemical properties prediction toward fuel design
Source: Nat Commun. 2026 Jun 3;17:7137. doi: 10.1038/s41467-026-73853-z (PMC13396237; doi:10.1038/s41467-026-73853-z)
Supplement: Supplementary file 5 — Source data for Supplementary Figures 1-3 [file 41467_2026_73853_MOESM5_ESM.zip › train_data/train_fused_features_DCN2.xlsx]

## Sheet: original
category	label	ABC	ABCGG	nAcid	nBase	SpAbs_A	SpMax_A	SpDiam_A	SpAD_A	SpMAD_A	LogEE_A	VE1_A	VE2_A	VE3_A	VR1_A	VR2_A	VR3_A	nAromAtom	nAromBond	nAtom	nHeavyAtom	nSpiro	nBridgehead	nHetero	nH	nB	nC	nN	nO	nS	nP	nF	nCl	nBr	nI	nX	ATS0dv	ATS1dv	ATS2dv	ATS3dv	ATS4dv	ATS5dv	ATS6dv	ATS7dv	ATS8dv	ATS0d	ATS1d	ATS2d	ATS3d
Acyclic ethers	81	3.53553	3.86973	0	0	6.98792	1.80194	3.60388	6.98792	1.16465	2.57983	2.3419	0.390316	0.340135	12.6289	2.10481	2.02516	0	0	16	6	0	0	2	10	0	4	0	2	0	0	0	0	0	0	0	82	40	28	40	12	1	0	0	0	28	30	48	36
Acyclic ethers	57.3	4.24264	4.53095	0	0	8.05468	1.84776	3.69552	8.05468	1.15067	2.73919	2.51367	0.359096	0.565069	16.7999	2.39999	2.4647	0	0	19	7	0	0	2	12	0	5	0	2	0	0	0	0	0	0	0	86	52	56	28	16	4	1	0	0	34	38	57	52
Acyclic ethers	315.7	5.65685	5.71548	0	0	10.6275	1.90211	3.80423	10.6275	1.18083	2.99741	2.8236	0.313733	0.932651	26.6628	2.96253	3.17791	0	0	23	9	0	0	3	14	0	6	0	3	0	0	0	0	0	0	0	126	68	56	84	40	28	40	12	1	44	50	78	68
Acyclic ethers	101.7	9.8995	8.59516	0	0	18.3063	1.96157	3.92314	18.3063	1.22042	3.51783	3.58969	0.239313	1.68353	67.4832	4.49888	4.61734	0	0	43	15	0	0	1	28	0	14	0	1	0	0	0	0	0	0	0	94	78	68	56	52	48	44	40	36	82	103	162	186
Acyclic ethers	61.1	9.8995	8.60647	0	0	17.8817	2.23321	4.46642	17.8817	1.27726	3.50796	3.2499	0.232136	1.5151	85.3622	6.0973	4.78338	0	0	34	14	0	0	2	20	0	12	0	2	0	0	0	0	0	0	0	140	116	120	107	96	80	58	60	44	80	102	166	193
Acyclic ethers	10.4	7.73773	7.53354	0	0	13.9362	2.23607	4.47214	13.9362	1.26693	3.27907	3.06525	0.278659	1.21544	40.3084	3.6644	3.79187	6	6	23	11	0	0	2	12	0	9	0	2	0	0	0	0	0	0	0	144	120	168	140	94	48	6	0	0	60	72	109	108
Acyclic ethers	31.3	4.56048	5.0657	0	0	7.59587	2.13578	4.27156	7.59587	1.08512	2.78023	2.42986	0.347123	0.531158	15.7939	2.25627	2.40295	0	0	19	7	0	0	2	12	0	5	0	2	0	0	0	0	0	0	0	92	68	69	16	1	0	0	0	0	40	40	69	62
Acyclic ethers	8.1	11.3137	9.15603	0	0	19.9105	2.19399	4.38799	19.9105	1.32737	3.61527	3.77899	0.251933	1.73492	64.6903	4.31269	4.57508	12	12	29	15	0	0	1	14	0	14	0	1	0	0	0	0	0	0	0	166	160	196	172	124	108	96	96	72	84	104	154	156
Acyclic ethers	23.6	4.6802	4.94248	0	0	6.82843	2	4	6.82843	0.97549	2.76511	2.5	0.357143	0.559616	15.3137	2.18767	2.37207	0	0	21	7	0	0	1	14	0	6	0	1	0	0	0	0	0	0	0	58	48	35	12	4	0	0	0	0	40	42	75	66
Acyclic ethers	99.8	4.94975	5.14314	0	0	9.51754	1.87939	3.75877	9.51754	1.18969	2.87661	2.67347	0.334183	0.760233	21.483	2.68537	2.84412	0	0	24	8	0	0	1	16	0	7	0	1	0	0	0	0	0	0	0	58	36	28	24	20	16	8	1	0	42	50	81	82
Alcohols	39.6	6.58274	6.49035	0	0	11.3426	1.96962	3.93923	11.3426	1.13426	3.11424	2.92979	0.292979	1.07493	33.8064	3.38064	3.52065	0	0	30	10	0	0	1	20	0	9	0	1	0	0	0	0	0	0	0	60	46	41	32	28	24	20	15	6	56	68	111	120
Alcohols	12	2.82843	3.14626	0	0	5.4641	1.73205	3.4641	5.4641	1.09282	2.39017	2.1547	0.43094	0.0745046	8.98672	1.79734	1.5026	0	0	15	5	0	0	1	10	0	4	0	1	0	0	0	0	0	0	0	38	20	16	12	5	0	0	0	0	24	28	42	40
Alcohols	29	4.94975	5.14314	0	0	9.51754	1.87939	3.75877	9.51754	1.18969	2.87661	2.67347	0.334183	0.760233	21.483	2.68537	2.84412	0	0	24	8	0	0	1	16	0	7	0	1	0	0	0	0	0	0	0	50	32	28	24	20	16	12	5	0	42	52	81	88
Alcohols	23.5	5.65685	6.14278	0	0	10.5652	2.04208	4.08416	10.5652	1.17391	3.00846	2.71379	0.301532	0.892985	28.014	3.11267	3.22734	0	0	27	9	0	0	1	18	0	8	0	1	0	0	0	0	0	0	0	56	40	42	40	28	16	6	0	0	50	62	101	114
Alcohols	8.5	3.04721	3.30518	0	0	5.22625	1.84776	3.69552	5.22625	1.04525	2.40858	2.13099	0.426197	0.0634378	8.62987	1.72597	1.46208	0	0	15	5	0	0	1	10	0	4	0	1	0	0	0	0	0	0	0	40	26	20	6	0	0	0	0	0	26	28	45	40
Alcohols	19.2	11.2526	10.5571	0	0	17.8031	2.18291	4.36583	17.8031	1.1127	3.61241	3.25506	0.203441	1.65021	125.427	7.83922	5.30173	0	0	42	16	0	0	1	26	0	15	0	1	0	0	0	0	0	0	0	124	114	111	92	89	88	65	48	51	94	106	181	187
Alcohols	12.1	4.01229	4.28482	0	0	5.81863	2.07431	4.14863	5.81863	0.969771	2.62636	2.2855	0.380917	0.315759	11.6374	1.93956	1.9434	0	0	18	6	0	0	1	12	0	5	0	1	0	0	0	0	0	0	0	48	38	29	7	0	0	0	0	0	36	36	67	55
Alcohols	25.1	5.76624	6.02728	0	0	10.4721	2	4	10.4721	1.16357	3.00797	2.73861	0.30429	0.902091	28.5209	3.16899	3.24528	0	0	27	9	0	0	1	18	0	8	0	1	0	0	0	0	0	0	0	56	43	43	33	24	19	9	1	0	50	61	98	108
Alcohols	29.3	7.39924	7.38898	0	0	12.1336	2.04781	4.09562	12.1336	1.10306	3.21922	3.07261	0.279328	1.21784	36.1266	3.28423	3.68234	0	0	33	11	0	0	1	22	0	10	0	1	0	0	0	0	0	0	0	66	49	45	43	38	29	22	19	10	64	77	133	142
Aldehydes	41.1	2.82843	3.14626	0	0	5.4641	1.73205	3.4641	5.4641	1.09282	2.39017	2.1547	0.43094	0.0745046	8.98672	1.79734	1.5026	0	0	13	5	0	0	1	8	0	4	0	1	0	0	0	0	0	0	0	54	30	20	15	6	0	0	0	0	22	25	36	32
Aldehydes	21.1	3.04721	3.30518	0	0	5.22625	1.84776	3.69552	5.22625	1.04525	2.40858	2.13099	0.426197	0.0634378	8.62987	1.72597	1.46208	0	0	13	5	0	0	1	8	0	4	0	1	0	0	0	0	0	0	0	56	33	25	12	0	0	0	0	0	24	25	40	30
Aldehydes	102.5	5.65685	5.71548	0	0	10.6275	1.90211	3.80423	10.6275	1.18083	2.99741	2.8236	0.313733	0.932651	26.6628	2.96253	3.17791	0	0	25	9	0	0	1	16	0	8	0	1	0	0	0	0	0	0	0	70	46	36	32	28	24	20	15	6	46	57	88	96
Aldehydes	62.2	3.53553	3.86973	0	0	6.98792	1.80194	3.60388	6.98792	1.16465	2.57983	2.3419	0.390316	0.340135	12.6289	2.10481	2.02516	0	0	16	6	0	0	1	10	0	5	0	1	0	0	0	0	0	0	0	58	34	24	20	15	6	0	0	0	28	33	49	48
Aldehydes	28.1	5.65685	5.42766	0	0	10.4243	2.13578	4.27156	10.4243	1.30304	2.96934	2.718	0.33975	0.776754	23.561	2.94512	2.93645	0	0	18	8	0	0	1	10	0	7	0	1	0	0	0	0	0	0	0	84	64	67	58	39	18	0	0	0	44	57	88	92
Alkenes	19.9	5.38731	5.58056	0	0	8.47214	2	4	8.47214	1.05902	2.89923	2.68328	0.33541	0.763897	19.3573	2.41966	2.73993	0	0	22	8	0	0	0	14	0	8	0	0	0	0	0	0	0	0	0	54	49	38	28	16	4	0	0	0	44	44	80	64
Alkenes	32.2	11.0037	9.74269	0	0	17.8935	2.25989	4.51978	17.8935	1.1929	3.58562	3.33764	0.222509	1.61073	101.535	6.76902	5.02587	0	0	39	15	0	0	0	24	0	15	0	0	0	0	0	0	0	0	0	106	108	110	96	78	66	52	42	29	92	109	191	204
Alkenes	32	4.24264	4.53095	0	0	8.05468	1.84776	3.69552	8.05468	1.15067	2.73919	2.51367	0.359096	0.565069	16.7999	2.39999	2.4647	0	0	21	7	0	0	0	14	0	7	0	0	0	0	0	0	0	0	0	30	26	20	16	12	7	2	0	0	36	43	67	70
Alkenes	49.1	6.36396	6.25464	0	0	12.0533	1.91899	3.83797	12.0533	1.20533	3.10518	2.96569	0.296569	1.08711	32.3255	3.23255	3.47586	0	0	30	10	0	0	0	20	0	10	0	0	0	0	0	0	0	0	0	42	38	32	28	24	20	16	12	7	54	67	106	118
Alkenes	25.8	3.53553	3.86973	0	0	6.98792	1.80194	3.60388	6.98792	1.16465	2.57983	2.3419	0.390316	0.340135	12.6289	2.10481	2.02516	0	0	18	6	0	0	0	12	0	6	0	0	0	0	0	0	0	0	0	26	22	16	12	7	2	0	0	0	30	35	54	54
Alkenes	75.9	10.6066	9.01047	0	0	19.6759	1.96595	3.93189	19.6759	1.22974	3.58326	3.70153	0.231346	1.77875	75.8163	4.73852	4.79832	0	0	48	16	0	0	0	32	0	16	0	0	0	0	0	0	0	0	0	66	62	56	52	48	44	40	36	32	90	115	184	214
Alkenes	40	4.94975	5.14314	0	0	9.51754	1.87939	3.75877	9.51754	1.18969	2.87661	2.67347	0.334183	0.760233	21.483	2.68537	2.84412	0	0	24	8	0	0	0	16	0	8	0	0	0	0	0	0	0	0	0	34	30	24	20	16	12	7	2	0	42	51	80	86
Aromatics	8	6.69213	6.35589	0	0	10.129	2.23607	4.47214	10.129	1.12544	3.09901	2.86791	0.318657	0.948224	26.5286	2.94763	3.17286	6	6	21	9	0	0	0	12	0	9	0	0	0	0	0	0	0	0	0	78	84	93	60	12	0	0	0	0	54	60	105	90
Aromatics	12.9	7.07107	6.54776	0	0	12.9321	2.15434	4.30868	12.9321	1.29321	3.17965	2.91166	0.291166	1.06872	40.8279	4.08279	3.70937	6	6	24	10	0	0	0	14	0	10	0	0	0	0	0	0	0	0	0	74	78	86	64	34	24	12	3	0	56	69	106	112
Aromatics	49.6	9.8995	8.44803	0	0	17.9935	2.1583	4.3166	17.9935	1.28525	3.50125	3.10082	0.221487	1.46814	156.913	11.2081	5.39217	6	6	36	14	0	0	0	22	0	14	0	0	0	0	0	0	0	0	0	90	94	102	80	52	48	44	40	34	80	101	158	176
Aromatics	8.6	7.03063	6.54761	0	0	12.1707	2.3226	4.51612	12.1707	1.3523	3.16041	2.90187	0.32243	0.959994	31.504	3.50044	3.34475	6	6	19	9	0	0	0	10	0	9	0	0	0	0	0	0	0	0	0	80	91	114	69	24	0	0	0	0	56	73	117	115
Aromatics	8.9	6.65169	6.35589	0	0	10.7923	2.24583	4.49165	10.7923	1.19914	3.09945	2.86279	0.318087	0.946435	26.5347	2.9483	3.17309	6	6	21	9	0	0	0	12	0	9	0	0	0	0	0	0	0	0	0	78	85	93	58	12	1	0	0	0	54	61	103	97
Aromatics	8.3	5.83519	5.60621	0	0	9.95396	2.19353	4.38705	9.95396	1.24424	2.98024	2.72191	0.340239	0.778191	22.4579	2.80724	2.8885	6	6	18	8	0	0	0	10	0	8	0	0	0	0	0	0	0	0	0	70	75	80	46	6	0	0	0	0	46	53	84	80
Aromatics	58.5	11.3137	9.28841	0	0	20.5319	2.15843	4.31686	20.5319	1.28325	3.63008	3.13541	0.195963	1.61276	331.865	20.7416	6.27473	6	6	42	16	0	0	0	26	0	16	0	0	0	0	0	0	0	0	0	98	102	110	88	60	56	52	48	44	92	117	184	208
Aromatics	6.3	5.65685	5.42766	0	0	10.4243	2.13578	4.27156	10.4243	1.30304	2.96934	2.718	0.33975	0.776754	23.561	2.94512	2.93645	6	6	18	8	0	0	0	10	0	8	0	0	0	0	0	0	0	0	0	66	70	76	48	12	3	0	0	0	44	53	79	79
Cyclic ketone	22.5	5.76624	5.46547	0	0	9.99436	2.09118	4.065	9.99436	1.24929	2.96799	2.77133	0.346417	0.796185	22.7007	2.83758	2.89925	0	0	20	8	0	0	1	12	0	7	0	1	0	0	0	0	0	0	0	76	60	60	60	24	0	0	0	0	46	59	94	112
Cyclic ketone	20.6	8.13485	7.77034	0	0	12.6752	2.30278	4.60555	12.6752	1.15229	3.29467	3.09101	0.281001	1.22381	37.2127	3.38297	3.71196	0	0	29	11	0	0	1	18	0	10	0	1	0	0	0	0	0	0	0	94	84	101	99	50	9	2	0	0	70	88	157	171
Alcohols	16.3	5.05914	4.78585	0	0	8.72057	2.101	4.20201	8.72057	1.2458	2.8443	2.59417	0.370595	0.59659	18.4116	2.63023	2.55631	0	0	19	7	0	0	1	12	0	6	0	1	0	0	0	0	0	0	0	54	43	48	34	10	0	0	0	0	42	55	89	95
Cycloalkanes	9.9	3.53553	3.53553	0	0	6.47214	2	3.61803	6.47214	1.29443	2.52542	2.23607	0.447214	0.111572	11.1803	2.23607	1.72101	0	0	15	5	0	0	0	10	0	5	0	0	0	0	0	0	0	0	0	20	20	20	0	0	0	0	0	0	30	40	65	60
Cycloalkanes	48	7.07107	6.54776	0	0	12.9321	2.15434	4.30868	12.9321	1.29321	3.17965	2.91166	0.291166	1.06872	40.8279	4.08279	3.70937	0	0	30	10	0	0	0	20	0	10	0	0	0	0	0	0	0	0	0	42	44	48	38	23	16	8	2	0	62	82	139	162
Cycloalkanes	20.3	7.3588	6.90974	0	0	11.9362	2.23607	4.47214	11.9362	1.19362	3.19724	2.99535	0.299535	1.09706	31.9769	3.19769	3.46501	0	0	26	10	0	0	0	16	0	10	0	0	0	0	0	0	0	0	0	70	74	81	59	26	11	2	0	0	62	74	128	133
Cycloalkanes	24.9	4.24264	4	0	0	8	2	4	8	1.33333	2.68762	2.44949	0.408248	0.385054	14.6969	2.44949	2.17681	0	0	18	6	0	0	0	12	0	6	0	0	0	0	0	0	0	0	0	24	24	24	12	0	0	0	0	0	36	48	78	84
Cycloalkanes	22.3	5.65685	4.89898	0	0	9.65685	2	4	9.65685	1.20711	2.95684	2.82843	0.353553	0.816577	22.6274	2.82843	2.89602	0	0	24	8	0	0	0	16	0	8	0	0	0	0	0	0	0	0	0	32	32	32	32	16	0	0	0	0	48	64	104	128
Cycloalkanes	30.5	6.69213	6.35589	0	0	10.129	2.23607	4.47214	10.129	1.12544	3.09901	2.86791	0.318657	0.948224	26.5286	2.94763	3.17286	0	0	27	9	0	0	0	18	0	9	0	0	0	0	0	0	0	0	0	42	45	51	36	9	0	0	0	0	60	75	141	147
Cycloalkanes	24.4	5.05914	4.78585	0	0	8.72057	2.101	4.20201	8.72057	1.2458	2.8443	2.59417	0.370595	0.59659	18.4116	2.63023	2.55631	0	0	21	7	0	0	0	14	0	7	0	0	0	0	0	0	0	0	0	30	31	32	18	2	0	0	0	0	44	57	98	105
Cycloalkanes	32.2	11.0037	9.74269	0	0	17.8935	2.25989	4.51978	17.8935	1.1929	3.58562	3.33764	0.222509	1.61073	101.535	6.76902	5.02587	0	0	39	15	0	0	0	24	0	15	0	0	0	0	0	0	0	0	0	106	108	110	96	78	66	52	42	29	92	109	191	204
Cycloalkanes	33	7.73773	6.63476	0	0	13.6832	2.30278	4.60555	13.6832	1.36832	3.24941	3.04781	0.304781	1.11442	36.7686	3.67686	3.60464	0	0	28	10	0	0	0	18	0	10	0	0	0	0	0	0	0	0	0	50	57	72	56	24	8	0	0	0	68	95	166	201
Cycloalkanes	18.9	8.04174	7.51529	0	0	12.1845	2.55446	5.10893	12.1845	1.21845	3.30216	2.94064	0.294064	1.07863	35.636	3.5636	3.57336	0	0	26	10	0	2	0	16	0	10	0	0	0	0	0	0	0	0	0	70	84	98	60	11	0	0	0	0	74	97	171	172
Cycloalkanes	17.2	4.35203	4.42996	0	0	7.46588	2.11491	3.97571	7.46588	1.24431	2.70751	2.39923	0.399872	0.364323	14.5163	2.41938	2.16445	0	0	18	6	0	0	0	12	0	6	0	0	0	0	0	0	0	0	0	26	27	28	4	0	0	0	0	0	38	49	85	79
Cycloalkanes	31.1	4.94975	4.66667	0	0	8.98792	2	3.80194	8.98792	1.28399	2.83087	2.64575	0.377964	0.61628	18.5203	2.64575	2.56219	0	0	21	7	0	0	0	14	0	7	0	0	0	0	0	0	0	0	0	28	28	28	28	0	0	0	0	0	42	56	91	112
Furans	13.1	6.36396	6.39327	0	0	11.4345	2.17009	4.17009	11.4345	1.2705	3.08378	2.73366	0.30374	0.90028	36.7118	4.07909	3.49774	5	5	21	9	0	0	1	12	0	8	0	1	0	0	0	0	0	0	0	92	90	101	40	34	21	6	0	0	50	61	93	86
Furans	10.9	5.16853	5.23996	0	0	8.31842	2.19869	4.11092	8.31842	1.18835	2.8615	2.54953	0.364218	0.579234	18.1904	2.59862	2.54422	5	5	15	7	0	0	1	8	0	6	0	1	0	0	0	0	0	0	0	88	89	94	14	1	0	0	0	0	40	44	71	47
Furans	15.6	3.53553	3.53553	0	0	6.47214	2	3.61803	6.47214	1.29443	2.52542	2.23607	0.447214	0.111572	11.1803	2.23607	1.72101	0	0	11	5	0	0	1	6	0	4	0	1	0	0	0	0	0	0	0	62	45	52	0	0	0	0	0	0	26	32	46	29
Furans	28.1	4.94975	5.15551	0	0	8.91737	2.15154	4.09639	8.91737	1.27391	2.84962	2.53437	0.362053	0.573272	19.3723	2.76747	2.60717	0	0	19	7	0	0	1	12	0	6	0	1	0	0	0	0	0	0	0	62	52	59	16	4	0	0	0	0	42	54	88	84
Furans	21.3	4.35203	4.42996	0	0	7.46588	2.11491	3.97571	7.46588	1.24431	2.70751	2.39923	0.399872	0.364323	14.5163	2.41938	2.16445	0	0	16	6	0	0	1	10	0	5	0	1	0	0	0	0	0	0	0	58	47	48	4	0	0	0	0	0	36	45	74	63
Furans	21.9	3.53553	3.53553	0	0	6.47214	2	3.61803	6.47214	1.29443	2.52542	2.23607	0.447214	0.111572	11.1803	2.23607	1.72101	0	0	13	5	0	0	1	8	0	4	0	1	0	0	0	0	0	0	0	52	36	36	0	0	0	0	0	0	28	36	56	44
Furans	45.5	6.36396	6.39327	0	0	11.4345	2.17009	4.17009	11.4345	1.2705	3.08378	2.73366	0.30374	0.90028	36.7118	4.07909	3.49774	0	0	25	9	0	0	1	16	0	8	0	1	0	0	0	0	0	0	0	70	60	68	32	27	16	4	0	0	54	70	115	118
Furans	38.2	4.24264	4	0	0	8	2	4	8	1.33333	2.68762	2.44949	0.408248	0.385054	14.6969	2.44949	2.17681	0	0	16	6	0	0	1	10	0	5	0	1	0	0	0	0	0	0	0	56	40	40	20	0	0	0	0	0	34	44	69	68
Ketones	19.5	3.64492	4.0975	0	0	6.89898	1.93185	3.8637	6.89898	1.14983	2.5958	2.3008	0.383466	0.322429	12.2612	2.04353	1.99561	0	0	16	6	0	0	1	10	0	5	0	1	0	0	0	0	0	0	0	62	44	36	16	1	0	0	0	0	30	33	50	48
Ketones	12.6	4.6802	4.94248	0	0	6.82843	2	4	6.82843	0.97549	2.76511	2.5	0.357143	0.559616	15.3137	2.18767	2.37207	0	0	19	7	0	0	1	12	0	6	0	1	0	0	0	0	0	0	0	68	48	37	29	14	0	0	0	0	38	40	72	58
Ketones	30	5.16853	5.36185	0	0	8.76257	1.94986	3.89971	8.76257	1.09532	2.88799	2.63927	0.329909	0.747359	21.8817	2.73522	2.86251	0	0	22	8	0	0	1	14	0	7	0	1	0	0	0	0	0	0	0	70	50	38	28	24	18	7	0	0	42	48	78	77
Ketones	36.6	5.87563	5.94378	0	0	10.2517	1.96157	3.92314	10.2517	1.13907	3.0075	2.78829	0.30981	0.920069	27.5514	3.06127	3.21069	0	0	25	9	0	0	1	16	0	8	0	1	0	0	0	0	0	0	0	74	54	42	32	28	24	18	7	0	48	56	91	93
Other cyclic ethers	30	8.10634	7.5179	0	0	12.7795	2.22627	4.45255	12.7795	1.16177	3.28597	3.08807	0.280734	1.22286	39.869	3.62446	3.78091	0	0	29	11	0	0	1	18	0	10	0	1	0	0	0	0	0	0	0	94	84	96	86	51	22	6	0	0	68	82	145	148
Polyfunctionals	15.5	2.82843	3.14626	0	0	5.4641	1.73205	3.4641	5.4641	1.09282	2.39017	2.1547	0.43094	0.0745046	8.98672	1.79734	1.5026	0	0	13	5	0	0	2	8	0	3	0	2	0	0	0	0	0	0	0	70	32	24	32	5	0	0	0	0	22	24	35	26
Polyfunctionals	14.4	8.10634	7.9252	0	0	13.7215	2.066	4.132	13.7215	1.14346	3.30646	3.12162	0.260135	1.32068	48.5675	4.04729	4.06528	0	0	28	12	0	0	3	16	0	9	0	3	0	0	0	0	0	0	0	162	118	122	92	110	116	34	24	18	62	71	109	112
Polyfunctionals	14	3.53553	3.86973	0	0	6.98792	1.80194	3.60388	6.98792	1.16465	2.57983	2.3419	0.390316	0.340135	12.6289	2.10481	2.02516	0	0	14	6	0	0	2	8	0	4	0	2	0	0	0	0	0	0	0	82	50	40	40	19	10	0	0	0	26	29	38	34
Polyfunctionals	10	5.26758	5.74995	0	0	8.51926	2.15664	4.31328	8.51926	1.06491	2.9125	2.55245	0.319056	0.71391	21.6987	2.71234	2.85411	0	0	22	8	0	0	2	14	0	6	0	2	0	0	0	0	0	0	0	88	60	51	40	42	5	0	0	0	46	50	88	84
Polyfunctionals	13.9	4.94975	5.15551	0	0	8.91737	2.15154	4.09639	8.91737	1.27391	2.84962	2.53437	0.362053	0.573272	19.3723	2.76747	2.60717	5	5	11	7	0	0	2	4	0	5	0	2	0	0	0	0	0	0	0	124	102	120	72	36	0	0	0	0	34	40	52	34
Polyfunctionals	11.5	5.64528	5.87393	0	0	7.38465	2.14896	4.29792	7.38465	0.923081	2.92244	2.61183	0.326479	0.736908	19.5512	2.44389	2.74989	0	0	20	8	0	0	2	12	0	6	0	2	0	0	0	0	0	0	0	100	72	61	56	49	0	0	0	0	46	46	87	64
Polyfunctionals	27.2	7.95651	7.88079	0	0	13.298	2.30924	4.39524	13.298	1.20891	3.29	2.92375	0.265795	1.16818	55.5325	5.04841	4.11228	0	0	27	11	0	0	2	16	0	9	0	2	0	0	0	0	0	0	0	124	108	143	86	53	35	19	6	0	66	83	139	139
Polyfunctionals	25.8	7.07107	6.69394	0	0	12.8573	2.21432	4.42864	12.8573	1.28573	3.18888	2.96301	0.296301	1.08621	34.5244	3.45244	3.54167	6	6	18	10	0	0	2	8	0	8	0	2	0	0	0	0	0	0	0	150	126	148	130	78	46	39	6	0	52	61	87	84
Polyfunctionals	13.7	5.98502	6.28759	0	0	9.50761	2.06082	4.12164	9.50761	1.0564	3.01797	2.763	0.307	0.910955	25.8853	2.87615	3.14832	0	0	19	9	0	0	3	10	0	6	0	3	0	0	0	0	0	0	0	150	106	110	96	100	18	7	0	0	44	47	71	61
Polyfunctionals	52.6	9.30178	8.56815	0	0	16.0892	2.23807	4.26974	16.0892	1.23763	3.43963	2.935	0.225769	1.33907	160.978	12.3829	5.34363	0	0	33	13	0	0	2	20	0	11	0	2	0	0	0	0	0	0	0	130	112	138	78	56	52	48	43	32	76	97	156	164
Polyfunctionals	9.7	4.94975	5.15551	0	0	8.91737	2.15154	4.09639	8.91737	1.27391	2.84962	2.53437	0.362053	0.573272	19.3723	2.76747	2.60717	5	5	13	7	0	0	2	6	0	5	0	2	0	0	0	0	0	0	0	108	90	107	57	30	0	0	0	0	36	43	59	43
Polyfunctionals	36.1	5.87563	5.94378	0	0	10.2517	1.96157	3.92314	10.2517	1.13907	3.0075	2.78829	0.30981	0.920069	27.5514	3.06127	3.21069	0	0	25	9	0	0	2	16	0	7	0	2	0	0	0	0	0	0	0	88	58	57	60	28	20	15	6	0	48	56	89	86
Saturated esters	28.8	7.88756	7.67137	0	0	14.4457	2.03969	4.07939	14.4457	1.20381	3.29899	3.05678	0.254731	1.29968	53.1137	4.42614	4.15476	0	0	32	12	0	0	2	20	0	10	0	2	0	0	0	0	0	0	0	118	92	104	76	70	50	30	18	8	64	77	119	130
Saturated esters	19.5	10.3656	9.7485	0	0	16.0178	2.33677	4.67354	16.0178	1.14413	3.52697	3.35566	0.23969	1.54712	60.5135	4.32239	4.43934	0	0	36	14	0	0	2	22	0	12	0	2	0	0	0	0	0	0	0	140	125	153	135	117	85	37	0	0	88	109	195	226
Saturated esters	13.3	5.05914	5.4365	0	0	9.40926	1.98904	3.97809	9.40926	1.17616	2.88852	2.60405	0.325506	0.733923	22.1293	2.76616	2.87376	0	0	20	8	0	0	2	12	0	6	0	2	0	0	0	0	0	0	0	102	72	78	42	30	14	1	0	0	40	45	68	68
Saturated esters	66.3	10.0089	8.95786	0	0	18.1694	2.01746	4.03493	18.1694	1.21129	3.52412	3.35638	0.223759	1.61633	95.3796	6.35864	4.96333	0	0	41	15	0	0	2	26	0	13	0	2	0	0	0	0	0	0	0	130	100	106	70	60	56	52	48	44	82	101	159	180
Saturated esters	23.5	7.18046	7.16662	0	0	12.9789	2.03565	4.0713	12.9789	1.1799	3.21107	2.95692	0.268811	1.17946	43.2047	3.9277	3.86126	0	0	29	11	0	0	2	18	0	9	0	2	0	0	0	0	0	0	0	114	88	100	72	62	40	18	8	4	58	69	106	114
Saturated esters	25.3	5.76624	6.02728	0	0	10.4721	2	4	10.4721	1.16357	3.00797	2.73861	0.30429	0.902091	28.5209	3.16899	3.24528	0	0	23	9	0	0	2	14	0	7	0	2	0	0	0	0	0	0	0	106	76	82	46	36	30	14	1	0	46	53	81	84
Saturated esters	18.6	5.76624	6.05928	0	0	10.384	2.01532	4.03063	10.384	1.15378	3.00798	2.72836	0.303152	0.898342	28.0813	3.12015	3.22974	0	0	23	9	0	0	2	14	0	7	0	2	0	0	0	0	0	0	0	106	80	88	54	40	18	4	1	0	46	53	80	83
Saturated esters	17.8	6.47335	6.6201	0	0	11.4299	2.02368	4.04737	11.4299	1.14299	3.11467	2.84814	0.284814	1.04667	35.492	3.5492	3.56931	0	0	26	10	0	0	2	16	0	8	0	2	0	0	0	0	0	0	0	110	84	96	66	46	26	14	4	1	52	61	93	97
Saturated esters	32.2	6.58274	6.49035	0	0	11.3426	1.96962	3.93923	11.3426	1.13426	3.11424	2.92979	0.292979	1.07493	33.8064	3.38064	3.52065	0	0	26	10	0	0	2	16	0	8	0	2	0	0	0	0	0	0	0	110	82	82	44	40	36	28	18	7	52	60	93	97
Unsaturated esters	77	10.716	9.4365	0	0	19.1343	2.03565	4.0713	19.1343	1.19589	3.58916	3.35912	0.209945	1.68168	124.236	7.76473	5.29218	0	0	42	16	0	0	2	26	0	14	0	2	0	0	0	0	0	0	0	142	118	126	94	80	64	60	56	52	86	106	163	186
Unsaturated esters	37	14.2515	11.2878	0	0	25.8314	2.01942	4.03883	25.8314	1.23007	3.86286	3.72879	0.177561	2.05802	249.263	11.8697	6.26045	0	0	53	21	0	0	2	32	0	19	0	2	0	0	0	0	0	0	0	184	151	155	119	106	100	95	89	85	112	137	207	232
iso-Alkanes	24	3.04721	3.30518	0	0	5.22625	1.84776	3.69552	5.22625	1.04525	2.40858	2.13099	0.426197	0.0634378	8.62987	1.72597	1.46208	0	0	17	5	0	0	0	12	0	5	0	0	0	0	0	0	0	0	0	16	14	8	2	0	0	0	0	0	28	30	54	48
iso-Alkanes	24.4	4.01229	4.28482	0	0	5.81863	2.07431	4.14863	5.81863	0.969771	2.62636	2.2855	0.380917	0.315759	11.6374	1.93956	1.9434	0	0	20	6	0	0	0	14	0	6	0	0	0	0	0	0	0	0	0	24	22	13	3	0	0	0	0	0	38	38	78	63
iso-Alkanes	42	4.35203	4.79832	0	0	7.87846	1.96962	3.93923	7.87846	1.12549	2.75284	2.45839	0.351198	0.54283	16.7387	2.39125	2.46105	0	0	23	7	0	0	0	16	0	7	0	0	0	0	0	0	0	0	0	24	23	19	12	5	1	0	0	0	40	47	81	85
iso-Alkanes	12.9	4.87657	5.20985	0	0	6.60272	2.17533	4.35066	6.60272	0.943246	2.79278	2.45369	0.350527	0.540918	14.7303	2.10433	2.33323	0	0	23	7	0	0	0	16	0	7	0	0	0	0	0	0	0	0	0	30	30	21	6	0	0	0	0	0	46	48	96	90
iso-Alkanes	51.7	6.69213	6.81594	0	0	11.179	2.03144	4.06288	11.179	1.1179	3.12364	2.97285	0.297285	1.08952	29.2334	2.92334	3.37531	0	0	32	10	0	0	0	22	0	10	0	0	0	0	0	0	0	0	0	38	37	32	25	21	17	9	2	0	60	71	126	134
iso-Alkanes	91	12.2396	10.0648	0	0	21.5834	1.99147	3.98294	21.5834	1.19908	3.70753	3.88096	0.215609	1.94387	102.989	5.72163	5.22241	0	0	56	18	0	0	0	38	0	18	0	0	0	0	0	0	0	0	0	68	66	61	56	52	48	44	40	36	106	134	224	256
iso-Alkanes	15.1	11.9873	11.7231	0	0	15.233	2.31423	4.62847	15.233	0.952062	3.64054	3.58401	0.224001	1.74649	63.9555	3.99722	4.62819	0	0	50	16	0	0	0	34	0	16	0	0	0	0	0	0	0	0	0	78	79	79	73	61	49	37	24	9	112	121	263	242
iso-Alkanes	45	5.05914	5.4365	0	0	9.40926	1.98904	3.97809	9.40926	1.17616	2.88852	2.60405	0.325506	0.733923	22.1293	2.76616	2.87376	0	0	26	8	0	0	0	18	0	8	0	0	0	0	0	0	0	0	0	28	27	23	17	11	5	1	0	0	46	55	94	102
iso-Alkanes	18.9	5.64528	5.87393	0	0	7.38465	2.14896	4.29792	7.38465	0.923081	2.92244	2.61183	0.326479	0.736908	19.5512	2.44389	2.74989	0	0	26	8	0	0	0	18	0	8	0	0	0	0	0	0	0	0	0	34	32	26	17	6	0	0	0	0	52	54	114	93
iso-Alkanes	104	12.9467	10.4447	0	0	22.9474	1.99239	3.98478	22.9474	1.20776	3.76196	3.98396	0.209682	2.02413	113.847	5.99194	5.37671	0	0	59	19	0	0	0	40	0	19	0	0	0	0	0	0	0	0	0	72	70	65	60	56	52	48	44	40	112	142	237	272
iso-Alkanes	22	4.53037	5.00409	0	0	7.66299	2.05288	4.10576	7.66299	1.09471	2.76632	2.45983	0.351405	0.543418	15.7116	2.24452	2.39773	0	0	23	7	0	0	0	16	0	7	0	0	0	0	0	0	0	0	0	26	26	21	10	2	0	0	0	0	42	48	86	90
n-Alkanes	53.8	4.24264	4.53095	0	0	8.05468	1.84776	3.69552	8.05468	1.15067	2.73919	2.51367	0.359096	0.565069	16.7999	2.39999	2.4647	0	0	23	7	0	0	0	16	0	7	0	0	0	0	0	0	0	0	0	22	20	16	12	8	4	1	0	0	38	46	75	80
n-Alkanes	79	7.07107	6.76566	0	0	13.1915	1.93185	3.8637	13.1915	1.19923	3.20245	3.10095	0.281905	1.22702	38.4587	3.49624	3.74489	0	0	35	11	0	0	0	24	0	11	0	0	0	0	0	0	0	0	0	38	36	32	28	24	20	16	12	8	62	78	127	144
n-Alkanes	47.9	3.53553	3.86973	0	0	6.98792	1.80194	3.60388	6.98792	1.16465	2.57983	2.3419	0.390316	0.340135	12.6289	2.10481	2.02516	0	0	20	6	0	0	0	14	0	6	0	0	0	0	0	0	0	0	0	18	16	12	8	4	1	0	0	0	32	38	62	64
n-Alkanes	85.1	9.19239	8.16491	0	0	17.1335	1.9563	3.91259	17.1335	1.22382	3.44781	3.47415	0.248154	1.58182	59.5725	4.25518	4.42367	0	0	44	14	0	0	0	30	0	14	0	0	0	0	0	0	0	0	0	50	48	44	40	36	32	28	24	20	80	102	166	192
n-Alkanes	58.2	4.94975	5.14314	0	0	9.51754	1.87939	3.75877	9.51754	1.18969	2.87661	2.67347	0.334183	0.760233	21.483	2.68537	2.84412	0	0	26	8	0	0	0	18	0	8	0	0	0	0	0	0	0	0	0	26	24	20	16	12	8	4	1	0	44	54	88	96
n-Alkanes	100	10.6066	9.01047	0	0	19.6759	1.96595	3.93189	19.6759	1.22974	3.58326	3.70153	0.231346	1.77875	75.8163	4.73852	4.79832	0	0	50	16	0	0	0	34	0	16	0	0	0	0	0	0	0	0	0	58	56	52	48	44	40	36	32	28	92	118	192	224
Acyclic ethers	59.7	6.09441	6.17209	0	0	9.4641	2	4	9.4641	1.05157	3.01748	2.85774	0.317526	0.94467	23.6544	2.62826	3.05819	0	0	27	9	0	0	1	18	0	8	0	1	0	0	0	0	0	0	0	66	48	50	36	17	12	4	0	0	52	58	104	92
Acyclic ethers	96.3	7.50863	7.24882	0	0	12.0547	2	4	12.0547	1.09588	3.21883	3.18198	0.289271	1.25281	32.9706	2.99732	3.59093	0	0	33	11	0	0	1	22	0	10	0	1	0	0	0	0	0	0	0	74	56	50	52	40	20	17	12	4	64	74	130	128
Acyclic ethers	47.3	4.94975	5.15551	0	0	8.91737	2.15154	4.09639	8.91737	1.27391	2.84962	2.53437	0.362053	0.573272	19.3723	2.76747	2.60717	0	0	19	7	0	0	1	12	0	6	0	1	0	0	0	0	0	0	0	62	48	51	28	4	0	0	0	0	42	54	90	86
Alcohols	12.9	7.60768	7.72529	0	0	11.829	2.17533	4.35066	11.829	1.07536	3.2365	2.88616	0.262379	1.15524	43.9647	3.99679	3.8787	0	0	29	11	0	0	1	18	0	10	0	1	0	0	0	0	0	0	0	90	80	78	58	51	50	26	4	0	64	70	120	118
Alcohols	13.1	3.75431	4.05705	0	0	6.15537	1.90211	3.80423	6.15537	1.02589	2.5951	2.31281	0.385469	0.327638	12.3912	2.06519	2.00616	0	0	18	6	0	0	1	12	0	5	0	1	0	0	0	0	0	0	0	44	26	21	19	10	0	0	0	0	32	36	61	55
Aldehydes	75.2	4.24264	4.53095	0	0	8.05468	1.84776	3.69552	8.05468	1.15067	2.73919	2.51367	0.359096	0.565069	16.7999	2.39999	2.4647	0	0	19	7	0	0	1	12	0	6	0	1	0	0	0	0	0	0	0	62	38	28	24	20	15	6	0	0	34	41	62	64
Alkenes	41	6.36396	6.25464	0	0	12.0533	1.91899	3.83797	12.0533	1.20533	3.10518	2.96569	0.296569	1.08711	32.3255	3.23255	3.47586	0	0	28	10	0	0	0	18	0	10	0	0	0	0	0	0	0	0	0	50	44	36	32	28	24	20	17	12	52	64	98	108
Alkenes	36	4.94975	5.14314	0	0	9.51754	1.87939	3.75877	9.51754	1.18969	2.87661	2.67347	0.334183	0.760233	21.483	2.68537	2.84412	0	0	24	8	0	0	0	16	0	8	0	0	0	0	0	0	0	0	0	36	33	27	21	15	9	4	1	0	42	50	78	82
Alkenes	56.8	7.77817	7.25243	0	0	14.5925	1.94188	3.88377	14.5925	1.21604	3.2911	3.23032	0.269194	1.3549	45.051	3.75425	3.99012	0	0	36	12	0	0	0	24	0	12	0	0	0	0	0	0	0	0	0	50	46	40	36	32	28	24	20	16	66	83	132	150
Aromatics	9.4	7.73773	6.63476	0	0	13.6832	2.30278	4.60555	13.6832	1.36832	3.24941	3.04781	0.304781	1.11442	36.7686	3.67686	3.60464	6	6	22	10	0	0	0	12	0	10	0	0	0	0	0	0	0	0	0	84	95	118	89	36	12	0	0	0	62	81	130	143
Aromatics	6.2	5.87563	5.52587	0	0	9.92478	2.17009	4.34017	9.92478	1.2406	2.97973	2.74204	0.342755	0.785559	22.2278	2.77848	2.8782	6	6	18	8	0	0	0	10	0	8	0	0	0	0	0	0	0	0	0	70	74	78	46	8	1	0	0	0	46	52	84	75
Aromatics	16	6.36396	6.00779	0	0	11.3846	2.14896	4.29792	11.3846	1.26496	3.08002	2.82437	0.313819	0.932924	30.6717	3.40797	3.31798	6	6	21	9	0	0	0	12	0	9	0	0	0	0	0	0	0	0	0	70	74	82	58	24	12	3	0	0	50	61	93	95
Cyclic alkenes	18.1	4.24264	4	0	0	8	2	4	8	1.33333	2.68762	2.44949	0.408248	0.385054	14.6969	2.44949	2.17681	0	0	16	6	0	0	0	10	0	6	0	0	0	0	0	0	0	0	0	34	33	32	16	0	0	0	0	0	34	44	68	69
Cyclic ketone	11.9	7.60768	7.21201	0	0	10.6982	2.32685	4.65369	10.6982	1.06982	3.21458	2.97831	0.297831	1.09136	31.0557	3.10557	3.43578	0	0	26	10	0	0	1	16	0	9	0	1	0	0	0	0	0	0	0	92	79	89	86	38	0	0	0	0	66	78	152	142
Cycloalkanes	30.5	5.87563	5.56604	0	0	9.43115	2.17533	4.35066	9.43115	1.17889	2.97974	2.73673	0.342092	0.783622	22.2878	2.78598	2.8809	0	0	24	8	0	0	0	16	0	8	0	0	0	0	0	0	0	0	0	36	38	41	26	5	0	0	0	0	52	66	119	126
Cycloalkanes	24.4	6.65169	6.35589	0	0	10.7923	2.24583	4.49165	10.7923	1.19914	3.09945	2.86279	0.318087	0.946435	26.5347	2.9483	3.17309	0	0	27	9	0	0	0	18	0	9	0	0	0	0	0	0	0	0	0	42	46	51	34	9	1	0	0	0	60	76	139	154
Cycloalkanes	20.5	8.04174	7.51529	0	0	12.1845	2.55446	5.10893	12.1845	1.21845	3.30216	2.94064	0.294064	1.07863	35.636	3.5636	3.57336	0	0	26	10	0	2	0	16	0	10	0	0	0	0	0	0	0	0	0	68	82	96	62	14	0	0	0	0	74	98	172	176
Cycloalkanes	24	5.83519	5.60621	0	0	9.95396	2.19353	4.38705	9.95396	1.24424	2.98024	2.72191	0.340239	0.778191	22.4579	2.80724	2.8885	0	0	24	8	0	0	0	16	0	8	0	0	0	0	0	0	0	0	0	36	39	42	25	4	0	0	0	0	52	67	118	132
Furans	23.9	4.24264	4	0	0	8	2	4	8	1.33333	2.68762	2.44949	0.408248	0.385054	14.6969	2.44949	2.17681	0	0	14	6	0	0	1	8	0	5	0	1	0	0	0	0	0	0	0	66	53	52	24	0	0	0	0	0	32	40	59	55
Furans	9.1	4.35203	4.42996	0	0	7.46588	2.11491	3.97571	7.46588	1.24431	2.70751	2.39923	0.399872	0.364323	14.5163	2.41938	2.16445	5	5	12	6	0	0	1	6	0	5	0	1	0	0	0	0	0	0	0	80	76	78	6	0	0	0	0	0	32	36	53	33
Ketones	15.8	5.41582	5.89401	0	0	8.42429	2.13578	4.27156	8.42429	1.05304	2.91196	2.61804	0.327255	0.739281	19.1314	2.39143	2.72819	0	0	22	8	0	0	1	14	0	7	0	1	0	0	0	0	0	0	0	74	60	63	36	4	0	0	0	0	46	51	87	84
Ketones	46.1	6.58274	6.49035	0	0	11.3426	1.96962	3.93923	11.3426	1.13426	3.11424	2.92979	0.292979	1.07493	33.8064	3.38064	3.52065	0	0	28	10	0	0	1	18	0	9	0	1	0	0	0	0	0	0	0	78	58	46	36	32	28	24	18	7	54	64	104	109
Polyfunctionals	17.9	4.94975	5.15551	0	0	8.91737	2.15154	4.09639	8.91737	1.27391	2.84962	2.53437	0.362053	0.573272	19.3723	2.76747	2.60717	0	0	17	7	0	0	2	10	0	5	0	2	0	0	0	0	0	0	0	86	60	71	48	20	0	0	0	0	40	52	81	74
Polyfunctionals	24	5.98502	6.28759	0	0	9.50761	2.06082	4.12164	9.50761	1.0564	3.01797	2.763	0.307	0.910955	25.8853	2.87615	3.14832	0	0	21	9	0	0	3	12	0	6	0	3	0	0	0	0	0	0	0	140	97	100	78	52	46	7	0	0	46	49	79	69
Polyfunctionals	80.7	7.07107	6.76566	0	0	13.1915	1.93185	3.8637	13.1915	1.19923	3.20245	3.10095	0.281905	1.22702	38.4587	3.49624	3.74489	0	0	27	11	0	0	4	16	0	7	0	4	0	0	0	0	0	0	0	158	88	80	120	60	52	76	32	24	54	64	95	90
Polyfunctionals	81.3	9.52056	9.3463	0	0	16.7625	2.1085	4.21701	16.7625	1.19732	3.46791	3.44163	0.24583	1.57242	54.0427	3.86019	4.32625	0	0	36	14	0	0	4	22	0	10	0	4	0	0	0	0	0	0	0	176	121	126	152	88	84	95	46	39	78	91	147	153
Polyfunctionals	27.8	4.46142	4.73671	0	0	7.72741	1.93185	3.8637	7.72741	1.10392	2.75223	2.48138	0.354483	0.55214	16.8195	2.40279	2.46586	0	0	19	7	0	0	2	12	0	5	0	2	0	0	0	0	0	0	0	80	50	41	40	19	10	0	0	0	36	40	63	58
Saturated esters	52.7	8.59467	8.06991	0	0	15.6102	2.01532	4.03063	15.6102	1.20079	3.37979	3.18239	0.244799	1.42	66.5256	5.11735	4.45995	0	0	35	13	0	0	2	22	0	11	0	2	0	0	0	0	0	0	0	122	92	98	62	52	48	44	40	36	70	85	133	148
Saturated esters	27.5	6.47335	6.6201	0	0	11.4299	2.02368	4.04737	11.4299	1.14299	3.11467	2.84814	0.284814	1.04667	35.492	3.5492	3.56931	0	0	26	10	0	0	2	16	0	8	0	2	0	0	0	0	0	0	0	110	84	92	58	46	34	18	4	1	52	61	93	99
Unsaturated esters	43.9	14.2515	11.2878	0	0	25.8314	2.01942	4.03883	25.8314	1.23007	3.86286	3.72879	0.177561	2.05802	249.263	11.8697	6.26045	0	0	55	21	0	0	2	34	0	19	0	2	0	0	0	0	0	0	0	174	142	147	112	101	95	89	84	81	114	141	217	246
iso-Alkanes	34.1	4.24264	4.85993	0	0	8	2	4	8	1.14286	2.75345	2.44949	0.349927	0.539205	16.3923	2.34176	2.44014	0	0	23	7	0	0	0	16	0	7	0	0	0	0	0	0	0	0	0	24	24	21	12	3	0	0	0	0	40	48	81	90
iso-Alkanes	59.1	10.3371	9.69619	0	0	17.1507	2.08441	4.16881	17.1507	1.14338	3.5363	3.56423	0.237616	1.67641	61.1451	4.07634	4.51871	0	0	47	15	0	0	0	32	0	15	0	0	0	0	0	0	0	0	0	60	60	56	49	46	43	34	25	21	92	112	198	221
iso-Alkanes	43.5	4.46142	4.73671	0	0	7.72741	1.93185	3.8637	7.72741	1.10392	2.75223	2.48138	0.354483	0.55214	16.8195	2.40279	2.46586	0	0	23	7	0	0	0	16	0	7	0	0	0	0	0	0	0	0	0	24	22	17	12	7	2	0	0	0	40	46	81	80
n-Alkanes	60.9	5.65685	5.71548	0	0	10.6275	1.90211	3.80423	10.6275	1.18083	2.99741	2.8236	0.313733	0.932651	26.6628	2.96253	3.17791	0	0	29	9	0	0	0	20	0	9	0	0	0	0	0	0	0	0	0	30	28	24	20	16	12	8	4	1	50	62	101	112
n-Alkanes	74	7.77817	7.25243	0	0	14.5925	1.94188	3.88377	14.5925	1.21604	3.2911	3.23032	0.269194	1.3549	45.051	3.75425	3.99012	0	0	38	12	0	0	0	26	0	12	0	0	0	0	0	0	0	0	0	42	40	36	32	28	24	20	16	12	68	86	140	160
[truncated: 1,778 more columns]

## Sheet: fused
category	label	ABC	ABCGG	nAcid	nBase	SpAbs_A	SpMax_A	SpDiam_A	SpAD_A	SpMAD_A	LogEE_A	VE1_A	VE2_A	VE3_A	VR1_A	VR2_A	VR3_A	nAromAtom	nAromBond	nAtom	nHeavyAtom	nSpiro	nBridgehead	nHetero	nH	nB	nC	nN	nO	nS	nP	nF	nCl	nBr	nI	nX	ATS0dv	ATS1dv	ATS2dv	ATS3dv	ATS4dv	ATS5dv	ATS6dv	ATS7dv	ATS8dv	ATS0d	ATS1d	ATS2d	ATS3d
Acyclic ethers	81	-1.02211	-1.095	0	0	-0.9133	-0.897367	-1.10858	-0.9133	0.105057	-1.1728	-1.08519	1.21137	-1.15513	-0.557704	-0.546065	-1.05144	-0.392062	-0.392062	-1.02681	-0.966953	0	-0.0944911	0.938201	-1.01253	0	-1.20358	0	0.938201	0	0	0	0	0	0	0	0.0311906	-0.494659	-0.541272	-0.49887	-0.592725	-0.660674	-0.644118	-0.53211	-0.472216	-1.10369	-1.08532	-1.14627	-1.15968
Acyclic ethers	57.3	-0.927073	-0.94584	0	0	-0.804244	-0.780744	-1.00223	-0.804244	0.122399	-1.00663	-0.950353	0.980621	-0.984682	-0.525424	-0.503285	-0.901847	0.0144004	0.0144004	-1.04479	-0.863308	0	-0.0944911	1.13633	-1.09224	0	-1.15207	0	1.13633	0	0	0	0	0	0	0	0.340658	-0.133867	-0.0927023	-0.249649	-0.415524	-0.620329	-0.636155	-0.53211	-0.472216	-1.0598	-1.05147	-1.17658	-1.19573
Acyclic ethers	315.7	-0.680427	-0.655291	0	0	-0.569206	-0.963872	-0.930015	-0.569206	-0.282952	-0.668054	-0.579553	0.510795	-0.571166	-0.428896	-0.422537	-0.573648	-0.392062	-0.392062	-0.627987	-0.55214	0	-0.0944911	1.63241	-0.639426	0	-0.9718	0	1.63241	0	0	0	0	0	0	0	0.585197	-0.187365	-0.35364	0.247296	-0.115657	-0.23348	0.0371759	-0.246999	-0.337489	-0.770353	-0.807994	-0.880165	-0.915937
Acyclic ethers	101.7	1.96488	1.74247	0	0	2.11516	-0.217799	-0.119323	2.11516	0.518061	1.75059	1.79764	-1.68168	1.79679	2.16919	1.95067	1.93764	0.0960584	0.0960584	2.08912	2.08984	0	-0.0944911	0.0456864	1.99709	0	2.06331	0	0.0456864	0	0	0	0	0	0	0	0.913134	1.04874	0.812076	0.842747	1.16149	1.44989	1.78738	2.06321	2.21989	1.92824	1.95125	1.77093	1.82464
Acyclic ethers	61.1	1.77115	1.6419	0	0	1.83188	0.558255	0.588729	1.83188	0.663126	1.60365	1.25291	-1.63548	1.50045	2.28944	2.30855	1.90814	0.584356	0.584356	1.33706	1.75292	0	-0.0944911	0.64067	1.06462	0	1.57439	0	0.64067	0	0	0	0	0	0	0	1.6123	1.77648	1.64273	1.54669	1.75149	1.98773	2.17344	2.51808	2.50458	1.62143	1.60664	1.42194	1.40835
Acyclic ethers	10.4	0.0889345	0.0643218	0	0	0.163454	1.03333	1.033	0.163454	1.22344	0.243147	0.13879	-0.100107	0.125574	-0.183802	-0.0862226	0.10784	2.00833	2.00833	-0.564858	-0.0602104	0	-0.0944911	-0.152355	-0.799498	0	-0.0202584	0	-0.152355	0	0	0	0	0	0	0	0.552123	0.881279	1.14089	0.945475	0.422199	0.0183759	-0.361477	-0.49076	-0.472216	-0.078349	-0.0347664	-0.180557	-0.223547
Acyclic ethers	31.3	-0.658139	-0.594614	0	0	-0.720091	0.637726	0.214181	-0.720091	-0.0671055	-0.651899	-0.79061	0.698172	-0.773034	-0.485777	-0.443963	-0.704166	0.421606	0.421606	-0.945291	-0.733811	0	-0.0944911	0.838924	-1.01253	0	-0.946321	0	0.838924	0	0	0	0	0	0	0	0.364264	0.261471	0.263851	-0.464949	-0.473569	-0.748086	-0.6481	-0.53211	-0.472216	-0.726831	-0.784672	-0.797293	-0.95892
Acyclic ethers	8.1	1.09223	1.01309	0	0	1.07215	1.32732	1.30935	1.07215	1.09275	1.0878	0.982382	-0.899989	0.960908	0.577948	0.649347	0.985558	1.80574	1.80574	0.250205	0.872383	0	-0.0944911	0.0459413	-0.0806135	0	0.854337	0	0.0459413	0	0	0	0	0	0	0	1.25137	1.68869	1.87905	1.87799	1.52265	1.30925	1.191	1.25077	0.977895	0.920533	0.934568	0.835625	0.732127
Acyclic ethers	23.6	-0.824597	-0.848944	0	0	-0.901002	-0.0914713	-0.3266	-0.901002	-0.623172	-0.93576	-0.935848	0.964697	-0.975311	-0.538618	-0.54006	-0.935947	-0.188718	-0.188718	-0.845648	-0.863341	0	-0.0944911	0.144767	-0.799453	0	-0.894839	0	0.144767	0	0	0	0	0	0	0	-0.316145	-0.426444	-0.508854	-0.840457	-0.867819	-0.7649	-0.6481	-0.53211	-0.472216	-0.840732	-0.865673	-0.823602	-0.87498
Acyclic ethers	99.8	-0.82049	-0.823948	0	0	-0.674833	-1.41937	-1.3182	-0.674833	-0.362928	-0.841375	-0.692585	0.660397	-0.699484	-0.472475	-0.47469	-0.701464	-0.392062	-0.392062	-0.537664	-0.656087	0	-0.0944911	0.0456791	-0.453199	0	-0.663332	0	0.0456791	0	0	0	0	0	0	0	-0.470949	-0.824375	-0.936815	-0.71178	-0.430764	-0.287636	-0.325763	-0.398925	-0.441163	-0.840728	-0.808238	-0.868225	-0.758167
Alcohols	39.6	-0.00357247	0.122694	0	0	0.0340752	-0.572378	-0.473105	0.0340752	-0.310851	0.189298	0.277831	-0.35657	0.311978	-0.189852	-0.17437	0.180569	-0.392062	-0.392062	0.349952	0.121039	0	-0.0944911	-0.152399	0.452275	0	0.15973	0	-0.152399	0	0	0	0	0	0	0	-0.395758	-0.517295	-0.608247	-0.352027	-0.0517916	0.0686495	0.100136	0.0559551	-0.161574	0.0530482	0.0563963	0.0527266	0.116995
Alcohols	12	-1.24852	-1.42701	0	0	-1.1523	-1.30206	-1.44625	-1.1523	-0.183187	-1.58252	-1.40345	1.70313	-1.55433	-0.627218	-0.650655	-1.41616	-0.392062	-0.392062	-1.16271	-1.20012	0	-0.0944911	0.144767	-1.09247	0	-1.22926	0	0.144767	0	0	0	0	0	0	0	-0.607022	-0.935205	-0.904424	-1.00326	-0.910601	-0.744733	-0.6481	-0.53211	-0.472216	-1.30518	-1.24061	-1.29629	-1.23693
Alcohols	29	-0.721836	-0.696761	0	0	-0.556666	-1.29231	-1.19142	-0.556666	-0.197177	-0.679234	-0.55517	0.479503	-0.539389	-0.437106	-0.427493	-0.556185	-0.392062	-0.392062	-0.392723	-0.55243	0	-0.0944911	-0.0533654	-0.293394	0	-0.534704	0	-0.0533654	0	0	0	0	0	0	0	-0.569368	-0.855557	-0.915949	-0.685487	-0.400163	-0.243898	-0.273961	-0.366718	-0.441148	-0.718016	-0.669731	-0.738367	-0.608444
Alcohols	23.5	-0.778935	-0.717592	0	0	-0.687466	-1.03491	-0.934602	-0.687466	-0.612477	-0.797713	-0.74541	0.573985	-0.697062	-0.455309	-0.452458	-0.669351	-0.392062	-0.392062	-0.52858	-0.630148	0	-0.0944911	0.144775	-0.453177	0	-0.663286	0	0.144775	0	0	0	0	0	0	0	-0.395882	-0.690751	-0.728594	-0.554201	-0.375732	-0.378353	-0.488892	-0.522925	-0.472216	-0.779343	-0.764288	-0.807321	-0.69889
Alcohols	8.5	-1.00978	-1.16595	0	0	-0.953194	-0.358825	-0.719295	-0.953194	0.433714	-1.23124	-1.16468	1.48466	-1.31065	-0.574889	-0.552546	-1.17542	-0.392062	-0.392062	-1.06307	-1.0706	0	-0.0944911	0.144767	-1.01257	0	-1.10064	0	0.144767	0	0	0	0	0	0	0	-0.503797	-0.690752	-0.605986	-0.97701	-0.980902	-0.7649	-0.6481	-0.53211	-0.472216	-1.05105	-0.950127	-0.979825	-0.985225
Alcohols	19.2	1.77718	1.75621	0	0	1.65044	1.03145	1.06093	1.65044	0.400225	1.59591	1.20085	-1.60053	1.45175	2.03752	2.1247	1.82369	0.583949	0.583949	1.2467	1.6494	0	-0.0944911	0.14469	0.984993	0	1.60028	0	0.14469	0	0	0	0	0	0	0	1.37283	1.73937	1.62628	1.66203	1.85225	2.04816	1.99423	2.02166	1.966	1.69167	1.60332	1.58233	1.48742
Alcohols	12.1	-0.894291	-0.968068	0	0	-0.918053	-0.117506	-0.393633	-0.918053	-0.21911	-1.04222	-1.03101	1.14532	-1.10313	-0.552712	-0.546111	-1.02585	-0.392062	-0.392062	-0.927183	-0.941059	0	-0.0944911	0.144767	-0.879373	0	-0.972012	0	0.144767	0	0	0	0	0	0	0	-0.386515	-0.528745	-0.548152	-0.882475	-0.92283	-0.7649	-0.6481	-0.53211	-0.472216	-0.910827	-0.899439	-0.880393	-0.904587
Alcohols	25.1	-0.581725	-0.500989	0	0	-0.448019	-0.969942	-0.869776	-0.448019	-0.236845	-0.475854	-0.424099	0.237784	-0.359009	-0.388208	-0.361496	-0.37559	-0.392062	-0.392062	-0.274958	-0.422917	0	-0.0944911	0.0456632	-0.186835	0	-0.431795	0	0.0456632	0	0	0	0	0	0	0	-0.428731	-0.710635	-0.788699	-0.567318	-0.293233	-0.159935	-0.262097	-0.394346	-0.441171	-0.569037	-0.534613	-0.588233	-0.468577
Alcohols	29.3	1.1881	1.32455	0	0	0.967406	0.227777	0.325254	0.967406	-0.478905	1.14647	1.35286	-1.06329	1.23281	0.376723	0.221462	0.96505	-0.392062	-0.392062	1.48194	1.18281	0	-0.0944911	-0.350776	1.57069	0	1.26552	0	-0.350776	0	0	0	0	0	0	0	0.00749405	0.141793	0.0530451	0.380394	0.730326	0.79756	0.740477	0.625205	0.42304	1.36719	1.27872	1.5253	1.42121
Aldehydes	41.1	-1.13618	-1.28621	0	0	-1.02002	-0.946292	-1.22389	-1.02002	0.295568	-1.39662	-1.26458	1.57376	-1.41049	-0.594476	-0.588418	-1.2691	-0.392062	-0.392062	-1.13555	-1.12242	0	-0.0944911	0.144767	-1.09249	0	-1.1521	0	0.144767	0	0	0	0	0	0	0	-0.47565	-0.770348	-0.735551	-0.9455	-0.913663	-0.744735	-0.6481	-0.53211	-0.472216	-1.20004	-1.10215	-1.16243	-1.12673
Aldehydes	21.1	-0.96246	-1.09566	0	0	-0.892788	-0.311047	-0.709273	-0.892788	0.542248	-1.14814	-1.08757	1.38577	-1.22332	-0.560255	-0.533809	-1.10159	-0.392062	-0.392062	-1.06307	-1.01878	0	-0.0944911	0.144767	-1.0392	0	-1.04919	0	0.144767	0	0	0	0	0	0	0	-0.36305	-0.571376	-0.529643	-0.866724	-0.935062	-0.7649	-0.6481	-0.53211	-0.472216	-1.02476	-0.929858	-0.969676	-0.960546
Aldehydes	102.5	-0.619176	-0.573973	0	0	-0.450746	-1.18285	-1.08221	-0.450746	-0.108846	-0.516829	-0.406425	0.306199	-0.375881	-0.404416	-0.385867	-0.414987	-0.392062	-0.392062	-0.302076	-0.44873	0	-0.0944911	-0.152301	-0.213433	0	-0.406063	0	-0.152301	0	0	0	0	0	0	0	-0.526998	-0.778728	-0.871928	-0.640781	-0.345078	-0.18666	-0.226067	-0.31608	-0.410046	-0.621544	-0.578452	-0.65105	-0.526105
Aldehydes	62.2	-1.11056	-1.2685	0	0	-0.975588	-1.10697	-1.25155	-0.975588	0.27306	-1.34347	-1.18678	1.47637	-1.32272	-0.584764	-0.584228	-1.20936	-0.392062	-0.392062	-1.11741	-1.07061	0	-0.0944911	0.144767	-1.09245	0	-1.10065	0	0.144767	0	0	0	0	0	0	0	-0.414693	-0.753345	-0.761058	-0.832594	-0.730289	-0.613671	-0.624225	-0.53211	-0.472216	-1.20005	-1.10891	-1.19286	-1.12343
Aldehydes	28.1	-0.670566	-0.744488	0	0	-0.599047	0.37206	-0.119192	-0.599047	1.07473	-0.688496	-0.719543	0.960307	-0.819829	-0.47713	-0.403029	-0.728047	0.21812	0.21812	-1.05399	-0.785593	0	-0.0944911	0.343021	-1.14572	0	-0.869075	0	0.343021	0	0	0	0	0	0	0	0.101458	0.0255235	0.111144	-0.365071	-0.497935	-0.643844	-0.6481	-0.53211	-0.472216	-0.805661	-0.693387	-0.797215	-0.83875
Alkenes	19.9	-0.371329	-0.393633	0	0	-0.447834	0.618588	0.475513	-0.447834	0.243592	-0.319423	-0.352534	0.468023	-0.403103	-0.415354	-0.37897	-0.445599	1.23519	1.23519	-0.75506	-0.500657	0	-0.0944911	-0.549352	-0.852714	0	-0.354609	0	-0.549352	0	0	0	0	0	0	0	-0.0909807	0.213049	0.187406	-0.299489	-0.650808	-0.660707	-0.6481	-0.53211	-0.472216	-0.472705	-0.554966	-0.545714	-0.703916
Alkenes	32.2	1.29639	1.28767	0	0	1.07932	1.55231	1.56536	1.07932	0.416928	1.18846	0.856496	-1.05169	0.98928	1.23676	1.34451	1.20481	0.787484	0.787484	0.712591	1.05392	0	1.84628	-0.45025	0.50586	0	1.16334	0	-0.45025	0	0	0	0	0	0	0	0.77713	1.33309	1.29795	1.21065	1.10679	1.19478	1.14301	1.11268	1.01902	1.29763	1.25909	1.33305	1.17346
Alkenes	32	-0.95271	-1.02114	0	0	-0.807831	-1.08847	-1.11055	-0.807831	0.16466	-1.029	-0.909806	1.00788	-0.963802	-0.534326	-0.520773	-0.908146	-0.392062	-0.392062	-0.59205	-0.863349	0	-0.0944911	-0.945812	-0.42661	0	-0.61189	0	-0.945812	0	0	0	0	0	0	0	-1.25448	-1.21376	-1.13346	-1.01114	-0.821951	-0.653977	-0.612281	-0.527517	-0.472216	-0.893347	-0.818435	-0.827724	-0.715456
Alkenes	49.1	-0.204878	-0.176416	0	0	-0.0601707	-0.70476	-0.60519	-0.0601707	0.173389	-0.02436	0.0933099	-0.0863671	0.091031	-0.259655	-0.231385	-0.0147914	-0.392062	-0.392062	0.241426	-0.0859781	0	-0.0944911	-0.945812	0.399142	0	0.160022	0	-0.945812	0	0	0	0	0	0	0	-0.986901	-0.892416	-0.874239	-0.625028	-0.378674	-0.247097	-0.22998	-0.237839	-0.290798	-0.104551	-0.0245086	-0.0303659	0.123666
Alkenes	25.8	-1.05527	-1.19301	0	0	-0.922153	-1.03037	-1.19766	-0.922153	0.348054	-1.23038	-1.08334	1.34281	-1.20396	-0.574449	-0.566406	-1.11547	-0.392062	-0.392062	-0.809457	-1.01879	0	-0.0944911	-0.846686	-0.666334	0	-0.791958	0	-0.846686	0	0	0	0	0	0	0	-1.21226	-1.2109	-1.12187	-1.02953	-0.898379	-0.704406	-0.640141	-0.53211	-0.472216	-1.02478	-0.916368	-0.927106	-0.807571
Alkenes	75.9	1.58036	1.43549	0	0	1.72485	-0.307254	-0.208576	1.72485	0.472809	1.50609	1.7776	-1.40166	1.62038	1.30402	1.2081	1.52792	0.0959383	0.0959383	2.0078	1.70141	0	-0.0944911	-0.846678	2.07722	0	1.90914	0	-0.846678	0	0	0	0	0	0	0	-0.119107	0.147683	-0.00689249	0.249274	0.571667	0.858407	1.07905	1.23641	1.28287	1.68305	1.75551	1.69809	1.77711
Alkenes	40	-0.820496	-0.791942	0	0	-0.655366	-1.23029	-1.12954	-0.655366	-0.203297	-0.794154	-0.6929	0.572311	-0.665201	-0.480362	-0.474811	-0.66665	-0.392062	-0.392062	-0.320326	-0.656095	0	-0.0944911	-0.945812	-0.133665	0	-0.406091	0	-0.945812	0	0	0	0	0	0	0	-1.22161	-1.19098	-1.14499	-0.934968	-0.690523	-0.553125	-0.544601	-0.50454	-0.472216	-0.726848	-0.696813	-0.697888	-0.572325
Aromatics	8	-0.00392076	-0.0648199	0	0	-0.123956	1.36621	1.32784	-0.123956	0.635605	0.0990933	-0.0048948	0.144852	-0.0619087	-0.295389	-0.231746	-0.12342	2.00848	2.00848	-0.610233	-0.241666	0	0.875115	-0.846715	-0.772929	0	-0.0202841	0	-0.846715	0	0	0	0	0	0	0	0.0216733	0.605323	0.707959	0.225678	-0.553054	-0.667467	-0.636169	-0.53211	-0.472216	-0.0784972	-0.0923514	-0.0853685	-0.246707
Aromatics	12.9	0.0560095	0.00954816	0	0	0.0909298	1.03808	1.03774	0.0909298	1.10414	0.19558	0.0832371	-0.048692	0.0712778	-0.199617	-0.0941412	0.0658419	2.25228	2.25228	-0.528579	-0.112041	0	-0.0944911	-0.648498	-0.719518	0	0.0570019	0	-0.648498	0	0	0	0	0	0	0	0.185797	0.676345	0.853673	0.52502	-0.0639787	-0.274144	-0.492837	-0.504531	-0.472216	-0.0783418	-0.0583207	-0.162222	-0.215182
Aromatics	49.6	1.89048	1.72998	0	0	1.90083	0.633978	0.730542	1.90083	0.643061	1.67673	1.39468	-1.64557	1.57974	2.27215	2.23384	1.92359	0.829364	0.829364	1.45463	1.83042	0	-0.0944911	-0.0541657	1.19763	0	1.83162	0	-0.0541657	0	0	0	0	0	0	0	1.28804	1.63411	1.42974	1.51241	1.67775	1.93356	2.10145	2.35685	2.31772	1.77027	1.71461	1.59226	1.53821
Aromatics	8.6	-0.0267164	-0.101757	0	0	-0.0666265	1.16486	1.08556	-0.0666265	0.938926	0.0829055	-0.00368099	0.146057	-0.0614531	-0.276561	-0.193425	-0.0973827	2.25233	2.25233	-0.646392	-0.241586	0	-0.0944911	-0.846783	-0.82613	0	-0.0201876	0	-0.846783	0	0	0	0	0	0	0	0.0357296	0.608201	0.728887	0.259993	-0.445991	-0.586802	-0.58844	-0.518338	-0.472216	-0.148425	-0.142753	-0.192623	-0.303994
Aromatics	8.9	-0.00539326	-0.0648391	0	0	-0.110334	1.37244	1.33406	-0.110334	0.709777	0.0992047	-0.00602818	0.14402	-0.0622498	-0.295376	-0.231716	-0.123399	2.00855	2.00855	-0.610249	-0.241669	0	0.874874	-0.846731	-0.772951	0	-0.0202829	0	-0.846731	0	0	0	0	0	0	0	0.0216681	0.60816	0.707964	0.220456	-0.553024	-0.664093	-0.636169	-0.53211	-0.472216	-0.0785158	-0.0889794	-0.0894508	-0.23519
Aromatics	8.3	-0.107929	-0.175938	0	0	-0.207827	1.31696	1.19721	-0.207827	0.734304	-0.0321697	-0.131781	0.303849	-0.202512	-0.332742	-0.272021	-0.244481	1.96782	1.96782	-0.718892	-0.345249	0	0.87511	-0.74763	-0.87943	0	-0.148848	0	-0.74763	0	0	0	0	0	0	0	0.0263432	0.585417	0.668633	0.052436	-0.644696	-0.70777	-0.6481	-0.53211	-0.472216	-0.192378	-0.200388	-0.20908	-0.365096
Aromatics	58.5	1.9419	1.77022	0	0	1.95305	0.633772	0.730337	1.95305	0.640933	1.71125	1.40244	-1.68341	1.60739	2.59574	2.57435	1.99807	0.828754	0.828754	1.50929	1.88245	0	-0.0944911	-0.0539124	1.25125	0	1.88321	0	-0.0539124	0	0	0	0	0	0	0	1.30689	1.65678	1.44809	1.53321	1.70213	1.96042	2.1333	2.39361	2.36966	1.82299	1.7688	1.64512	1.59101
Aromatics	6.3	-0.0332986	-0.100285	0	0	-0.0386648	1.02619	1.02593	-0.0386648	0.971819	0.0911149	-0.00372919	0.0824069	-0.0353271	-0.25707	-0.160477	-0.0515863	2.25233	2.25233	-0.601179	-0.215775	0	-0.0944911	-0.846783	-0.772928	0	0.00544246	0	-0.846783	0	0	0	0	0	0	0	0.0122151	0.551271	0.657042	0.272955	-0.381965	-0.506208	-0.564577	-0.518336	-0.472216	-0.157308	-0.153036	-0.225232	-0.299218
Cyclic ketone	22.5	-0.688305	-0.81553	0	0	-0.630744	0.213422	-0.182625	-0.630744	1.05214	-0.733621	-0.713315	1.0511	-0.847581	-0.489142	-0.423126	-0.771751	-0.188676	-0.188676	-0.936236	-0.811531	0	-0.0944911	0.144767	-0.959269	0	-0.843392	0	0.144767	0	0	0	0	0	0	0	-0.203528	-0.29567	-0.226605	-0.556844	-0.715025	-0.704424	-0.6481	-0.53211	-0.472216	-0.770629	-0.632614	-0.689715	-0.664395
Cyclic ketone	20.6	0.356334	0.418775	0	0	0.0650472	1.80076	1.80284	0.0650472	-0.0512692	0.460123	0.312095	-0.25373	0.291839	-0.18531	-0.16538	0.15698	0.543254	0.543254	-0.148074	0.095229	0	1.84615	-0.25174	-0.266652	0	0.159876	0	-0.25174	0	0	0	0	0	0	0	0.34541	0.730336	0.918427	0.790385	0.0614066	-0.428796	-0.576452	-0.53211	-0.472216	0.412408	0.404397	0.580304	0.365589
Alcohols	16.3	-0.794837	-0.958866	0	0	-0.726925	0.0585411	-0.340505	-0.726925	1.12937	-0.890633	-0.848618	1.258	-1.0083	-0.519605	-0.45476	-0.901963	-0.392062	-0.392062	-0.954353	-0.915142	0	-0.0944911	0.0456688	-0.93264	0	-0.920565	0	0.0456688	0	0	0	0	0	0	0	-0.438082	-0.54577	-0.432465	-0.751142	-0.876975	-0.7649	-0.6481	-0.53211	-0.472216	-0.849484	-0.690026	-0.734337	-0.712103
Cycloalkanes	9.9	-0.923085	-1.15737	0	0	-0.854183	-0.357896	-0.771855	-0.854183	0.916454	-1.10179	-0.980455	1.50016	-1.18573	-0.554531	-0.510682	-1.07287	-0.392062	-0.392062	-0.863808	-1.0188	0	-0.0944911	-0.648465	-0.746235	0	-0.843396	0	-0.648465	0	0	0	0	0	0	0	-1.08094	-1.06597	-0.918312	-0.982278	-0.956473	-0.7649	-0.6481	-0.53211	-0.472216	-0.910856	-0.730582	-0.730309	-0.634815
Cycloalkanes	48	0.104456	0.106493	0	0	0.130769	0.26559	0.362981	0.130769	0.38641	0.275129	0.302116	-0.251335	0.284455	-0.180997	-0.136591	0.169639	-0.392062	-0.392062	0.313776	0.0692807	0	-0.0944911	-0.945812	0.425696	0	0.31419	0	-0.945812	0	0	0	0	0	0	0	-0.790011	-0.565686	-0.476385	-0.336201	-0.342083	-0.277521	-0.301868	-0.297861	-0.327279	0.237157	0.350456	0.458633	0.563105
Cycloalkanes	20.3	0.103098	0.0536037	0	0	-0.0026756	1.22853	1.28236	-0.0026756	0.642798	0.213123	0.155928	0.00164654	0.0927124	-0.256925	-0.207869	-0.00954771	1.56058	1.56058	-0.438058	-0.112114	0	-0.0944911	-0.846704	-0.586396	0	0.108355	0	-0.846704	0	0	0	0	0	0	0	0.016944	0.534235	0.657016	0.443528	-0.314709	-0.563253	-0.612279	-0.53211	-0.472216	0.0354967	0.0259553	0.0486311	-0.0360447
Cycloalkanes	24.9	-0.867816	-1.0817	0	0	-0.797501	-0.420277	-0.589041	-0.797501	0.737348	-1.002	-0.877328	1.30287	-1.04983	-0.538491	-0.501289	-0.976885	-0.392062	-0.392062	-0.74606	-0.941081	0	-0.0944911	-0.846717	-0.613074	0	-0.714787	0	-0.846717	0	0	0	0	0	0	0	-1.19351	-1.11995	-0.973811	-0.924509	-0.928976	-0.758182	-0.6481	-0.53211	-0.472216	-0.831984	-0.663012	-0.64915	-0.517992
Cycloalkanes	22.3	-0.762716	-0.952317	0	0	-0.717477	-0.23348	-0.402632	-0.717477	0.587121	-0.847259	-0.740741	1.11747	-0.895117	-0.509403	-0.472977	-0.853336	-0.392062	-0.392062	-0.601129	-0.837439	0	-0.0944911	-0.945812	-0.453277	0	-0.586162	0	-0.945812	0	0	0	0	0	0	0	-1.22163	-1.10288	-0.9576	-0.895557	-0.910591	-0.7649	-0.6481	-0.53211	-0.472216	-0.691775	-0.524511	-0.482807	-0.325493
Cycloalkanes	30.5	0.091166	0.0748849	0	0	-0.15428	1.59932	1.69372	-0.15428	0.0753324	0.194634	0.0710387	0.0338917	0.0301169	-0.290766	-0.255189	-0.0789831	0.34001	0.34001	-0.184397	-0.163949	0	1.84613	-0.945812	-0.186819	0	0.0825981	0	-0.945812	0	0	0	0	0	0	0	-0.447648	0.0139278	0.147964	-0.0528123	-0.678373	-0.721221	-0.640144	-0.53211	-0.472216	0.219495	0.269173	0.480769	0.363822
Cycloalkanes	24.4	-0.681862	-0.849775	0	0	-0.650508	0.0421173	-0.127618	-0.650508	0.760084	-0.724738	-0.658257	1.01838	-0.799924	-0.491969	-0.442236	-0.762494	-0.392062	-0.392062	-0.564914	-0.785658	0	-0.0944911	-0.945812	-0.426652	0	-0.534745	0	-0.945812	0	0	0	0	0	0	0	-1.17942	-1.03753	-0.881286	-0.869341	-0.938119	-0.7649	-0.6481	-0.53211	-0.472216	-0.604183	-0.426614	-0.363164	-0.235071
Cycloalkanes	32.2	1.57301	1.63563	0	0	1.23837	1.68042	1.77464	1.23837	0.123609	1.43761	1.11955	-1.31134	1.25223	1.32796	1.40072	1.41212	0.584173	0.584173	1.05647	1.31271	0	1.8464	-0.54931	0.878398	0	1.44602	0	-0.54931	0	0	0	0	0	0	0	0.772409	1.34157	1.30022	1.38638	1.293	1.35926	1.29006	1.22274	1.0655	1.64781	1.54592	1.75868	1.51698
Cycloalkanes	33	0.216311	0.126834	0	0	0.093261	1.78581	1.83837	0.093261	0.972401	0.334503	0.198631	-0.0292399	0.130155	-0.224951	-0.155526	0.0487507	1.07234	1.07234	-0.302128	-0.0861356	0	1.84641	-0.945812	-0.399907	0	0.159865	0	-0.945812	0	0	0	0	0	0	0	-0.203558	0.380774	0.578478	0.304534	-0.473454	-0.653936	-0.6481	-0.53211	-0.472216	0.272205	0.404476	0.50325	0.452865
Cycloalkanes	18.9	0.105943	0.0626381	0	0	-0.0653952	1.83212	1.79267	-0.0653952	0.682213	0.212844	0.0371165	0.0792472	-0.00929742	-0.269367	-0.204175	-0.0681284	1.51983	1.51983	-0.519564	-0.189815	0	2.81823	-0.846665	-0.666283	0	0.0311896	0	-0.846665	0	0	0	0	0	0	0	-0.0018007	0.628067	0.751917	0.236123	-0.586704	-0.707795	-0.6481	-0.53211	-0.472216	0.114426	0.157778	0.208997	0.0216348
Cycloalkanes	17.2	-0.782987	-0.984993	0	0	-0.746846	-0.160409	-0.448915	-0.746846	0.732889	-0.892977	-0.793107	1.22563	-0.966975	-0.520225	-0.476221	-0.904334	-0.392062	-0.392062	-0.72796	-0.889294	0	-0.0944911	-0.747582	-0.613087	0	-0.689085	0	-0.747582	0	0	0	0	0	0	0	-1.07155	-1.00345	-0.862798	-0.819518	-0.877038	-0.7649	-0.6481	-0.53211	-0.472216	-0.753153	-0.578613	-0.553847	-0.430858
Cycloalkanes	31.1	-0.84214	-1.04984	0	0	-0.77722	-0.420228	-0.652538	-0.77722	0.687821	-0.963661	-0.833662	1.25808	-1.00576	-0.531419	-0.494272	-0.944389	-0.392062	-0.392062	-0.71886	-0.915152	0	-0.0944911	-0.846732	-0.586415	0	-0.689037	0	-0.846732	0	0	0	0	0	0	0	-1.18413	-1.10857	-0.964547	-0.882475	-0.928973	-0.758183	-0.6481	-0.53211	-0.472216	-0.805662	-0.63595	-0.622736	-0.471876
Furans	13.1	0.013387	-0.00455044	0	0	0.0829274	0.962267	0.852872	0.0829274	1.21165	0.162777	0.013994	-0.0520558	0.0300768	-0.186394	-0.0489968	0.0793687	1.72337	1.72337	-0.519526	-0.137978	0	-0.0944911	-0.350736	-0.692874	0	-0.046009	0	-0.350736	0	0	0	0	0	0	0	0.242259	0.608212	0.800529	0.425093	0.0827526	-0.173244	-0.500788	-0.518329	-0.472216	-0.113466	-0.041579	-0.156272	-0.203859
Furans	10.9	-0.382947	-0.421135	0	0	-0.400112	0.899555	0.556002	-0.400112	0.81716	-0.326483	-0.407956	0.555719	-0.472488	-0.408322	-0.340463	-0.458909	1.84554	1.84554	-0.990677	-0.552575	0	-0.0944911	-0.152597	-1.17243	0	-0.509102	0	-0.152597	0	0	0	0	0	0	0	0.265642	0.605364	0.666334	-0.0897068	-0.519578	-0.687644	-0.6481	-0.53211	-0.472216	-0.551662	-0.561813	-0.655349	-0.807695
Furans	15.6	-0.850154	-0.980482	0	0	-0.779985	0.0998606	-0.569668	-0.779985	1.11714	-0.969227	-0.952738	1.34636	-1.10915	-0.531541	-0.465024	-0.969158	-0.188767	-0.188767	-1.08121	-0.967012	0	-0.0944911	0.243868	-1.09248	0	-1.02349	0	0.243868	0	0	0	0	0	0	0	-0.236433	-0.369651	-0.263685	-0.830024	-0.877037	-0.7649	-0.6481	-0.53211	-0.472216	-0.937176	-0.804925	-0.868286	-0.914515
Furans	28.1	-0.773171	-0.890041	0	0	-0.69892	0.187293	-0.359875	-0.69892	1.12571	-0.850489	-0.845565	1.18743	-0.982392	-0.508652	-0.439698	-0.86671	-0.188694	-0.188694	-0.999635	-0.889247	0	-0.0944911	0.144767	-1.01253	0	-0.920563	0	0.144767	0	0	0	0	0	0	0	-0.241079	-0.33832	-0.256682	-0.761678	-0.806728	-0.704429	-0.6481	-0.53211	-0.472216	-0.849488	-0.713671	-0.768822	-0.794356
Furans	21.3	-0.816543	-0.955365	0	0	-0.763616	0.141334	-0.42097	-0.763616	1.03853	-0.921926	-0.903148	1.28894	-1.05652	-0.527142	-0.463367	-0.936045	-0.188726	-0.188726	-1.01778	-0.941074	0	-0.0944911	0.144767	-1.01256	0	-0.972026	0	0.144767	0	0	0	0	0	0	0	-0.320826	-0.412223	-0.32609	-0.856224	-0.907563	-0.7649	-0.6481	-0.53211	-0.472216	-0.884565	-0.750852	-0.795225	-0.824006
Furans	21.9	-0.901419	-1.05941	0	0	-0.82504	-0.178717	-0.69987	-0.82504	0.936856	-1.05543	-0.993781	1.40489	-1.15988	-0.543527	-0.492113	-1.02917	-0.392062	-0.392062	-1.03594	-0.992911	0	-0.0944911	0.144767	-1.0126	0	-1.0235	0	0.144767	0	0	0	0	0	0	0	-0.395893	-0.574212	-0.487989	-0.843167	-0.889266	-0.7649	-0.6481	-0.53211	-0.472216	-0.963449	-0.818423	-0.866249	-0.856957
Furans	45.5	-0.151227	-0.0617033	0	0	-0.0807051	0.503087	0.369649	-0.0807051	0.605502	0.00385233	-0.159355	-0.0697647	-0.0690139	-0.220709	-0.0978279	0.00318891	0.746595	0.746595	-0.51936	-0.189824	0	-0.0944911	0.540913	-0.665978	0	-0.328834	0	0.540913	0	0	0	0	0	0	0	0.616958	0.607743	0.746876	0.434969	0.445798	-0.0759606	-0.461084	-0.513759	-0.472216	-0.288545	-0.260837	-0.393231	-0.42393
Furans	38.2	-0.773244	-0.928322	0	0	-0.692072	0.0807873	-0.318366	-0.692072	1.18693	-0.857338	-0.821204	1.21258	-0.974121	-0.510115	-0.443546	-0.870048	-0.392062	-0.392062	-0.963478	-0.889319	0	-0.0944911	0.144767	-0.95933	0	-0.920635	0	0.144767	0	0	0	0	0	0	0	-0.316171	-0.466254	-0.370069	-0.677768	-0.788466	-0.704448	-0.6481	-0.53211	-0.472216	-0.84081	-0.683363	-0.734432	-0.718794
Ketones	19.5	-0.863854	-0.967451	0	0	-0.777474	-0.169651	-0.44564	-0.777474	0.65586	-0.979438	-0.942723	1.16378	-1.04732	-0.530672	-0.497167	-0.954264	-0.392062	-0.392062	-0.990587	-0.915157	0	-0.0944911	0.144767	-0.985904	0	-0.946291	0	0.144767	0	0	0	0	0	0	0	-0.273914	-0.460531	-0.432497	-0.703916	-0.81283	-0.704422	-0.6481	-0.53211	-0.472216	-0.928363	-0.831905	-0.88447	-0.851954
Ketones	12.6	-0.773723	-0.77213	0	0	-0.847613	-0.0520094	-0.287199	-0.847613	-0.539644	-0.859462	-0.861974	0.885419	-0.894691	-0.524779	-0.523944	-0.869875	-0.188714	-0.188714	-0.82755	-0.811549	0	-0.0944911	0.144767	-0.799469	0	-0.843411	0	0.144767	0	0	0	0	0	0	0	-0.231703	-0.363934	-0.425611	-0.719677	-0.825027	-0.7649	-0.6481	-0.53211	-0.472216	-0.80571	-0.821802	-0.789151	-0.840468
Ketones	30	-0.664516	-0.602772	0	0	-0.595022	-0.743868	-0.64421	-0.595022	-0.454731	-0.635275	-0.61675	0.431598	-0.558976	-0.429887	-0.411918	-0.544918	-0.392062	-0.392062	-0.592057	-0.552485	0	-0.0944911	0.442242	-0.586425	0	-0.663348	0	0.442242	0	0	0	0	0	0	0	0.0311075	-0.312686	-0.395456	-0.362562	-0.192391	-0.25067	-0.469021	-0.522924	-0.472216	-0.726845	-0.733983	-0.793227	-0.717098
Ketones	36.6	-0.577711	-0.504953	0	0	-0.452479	-0.994769	-0.894548	-0.452479	-0.261356	-0.475917	-0.412951	0.245902	-0.355502	-0.389987	-0.36533	-0.378449	-0.392062	-0.392062	-0.293039	-0.422868	0	-0.0944911	0.0457261	-0.213442	0	-0.431763	0	0.0457261	0	0	0	0	0	0	0	-0.386424	-0.679334	-0.791023	-0.569956	-0.280981	-0.143049	-0.226131	-0.366652	-0.441134	-0.577773	-0.551473	-0.602414	-0.493247
Other cyclic ethers	30	0.295796	0.344139	0	0	0.120467	1.588	1.53599	0.120467	0.362544	0.414866	0.251381	-0.241994	0.250927	-0.163127	-0.110046	0.174248	0.74698	0.74698	-0.247757	0.0693419	0	1.84605	-0.0533026	-0.399897	0	0.0826846	0	-0.0533026	0	0	0	0	0	0	0	0.495712	0.849858	1.02736	0.78794	0.241895	-0.159789	-0.381428	-0.504547	-0.472216	0.2897	0.299646	0.361128	0.18947
Polyfunctionals	15.5	-1.08489	-1.21308	0	0	-0.95519	-1.04271	-1.25374	-0.95519	0.302573	-1.28358	-1.14969	1.40326	-1.26836	-0.577363	-0.566406	-1.15251	-0.392062	-0.392062	-1.10835	-1.04467	0	-0.0944911	0.838943	-1.09245	0	-1.255	0	0.838943	0	0	0	0	0	0	0	-0.0720736	-0.574205	-0.575932	-0.572488	-0.742438	-0.680855	-0.644121	-0.53211	-0.472216	-1.1825	-1.1258	-1.21112	-1.20241
Polyfunctionals	14.4	0.502945	0.723846	0	0	0.468698	0.368413	0.393878	0.468698	-0.0708825	0.64971	0.555564	-0.776489	0.664367	0.0782996	0.107033	0.60255	-0.14811	-0.14811	0.223077	0.53544	0	-0.0944911	1.63188	0.0527151	0	0.108279	0	1.63188	0	0	0	0	0	0	0	1.53237	1.29028	1.33022	1.26261	1.47009	1.48019	0.808107	0.193614	0.0247298	0.385905	0.309615	0.214883	0.213923
Polyfunctionals	14	-0.982342	-1.04604	0	0	-0.855033	-0.802973	-1.02457	-0.855033	0.294468	-1.10297	-1.02294	1.14916	-1.09404	-0.54687	-0.525125	-0.997633	0.0145163	0.0145163	-1.14453	-0.941074	0	-0.0944911	1.03713	-1.1989	0	-1.20355	0	1.03713	0	0	0	0	0	0	0	0.246812	-0.193512	-0.189799	-0.265407	-0.498043	-0.647233	-0.64412	-0.53211	-0.472216	-1.12993	-1.09877	-1.23341	-1.24678
Polyfunctionals	10	-0.738962	-0.674037	0	0	-0.762577	0.0536936	-0.128886	-0.762577	-0.361842	-0.751889	-0.833967	0.669893	-0.792329	-0.493327	-0.46952	-0.733446	0.218042	0.218042	-0.927101	-0.73377	0	-0.0944911	1.13625	-0.985812	0	-1.02342	0	1.13625	0	0	0	0	0	0	0	0.439244	0.102257	0.0093835	-0.176127	-0.210703	-0.660726	-0.6481	-0.53211	-0.472216	-0.823118	-0.899373	-0.928989	-1.03116
Polyfunctionals	13.9	-0.747452	-0.794923	0	0	-0.674079	0.250343	-0.279818	-0.674079	0.904248	-0.783011	-0.822371	1.00539	-0.904463	-0.49668	-0.429107	-0.797374	0.625603	0.625603	-1.19902	-0.837384	0	-0.0944911	0.64064	-1.33232	0	-0.997721	0	0.64064	0	0	0	0	0	0	0	0.33632	0.258946	0.340563	-0.30185	-0.470309	-0.67082	-0.6481	-0.53211	-0.472216	-0.928339	-0.862294	-1.00825	-1.10867
Polyfunctionals	11.5	-0.531784	-0.423407	0	0	-0.713312	0.455677	0.246655	-0.713312	-0.93692	-0.508485	-0.626141	0.441819	-0.568051	-0.453297	-0.437778	-0.566293	0.421395	0.421395	-0.872791	-0.578386	0	-0.0944911	1.13622	-0.985843	0	-0.869123	0	1.13622	0	0	0	0	0	0	0	0.739452	0.534182	0.404805	-0.00542703	0.107123	-0.533075	-0.592407	-0.53211	-0.472216	-0.65669	-0.815011	-0.803276	-1.00986
Polyfunctionals	27.2	0.612384	0.755195	0	0	0.543592	0.871498	0.824171	0.543592	0.216675	0.725303	0.623607	-0.741841	0.678395	0.0983873	0.14044	0.618826	0.584214	0.584214	0.0962544	0.53544	0	-0.0944911	1.13629	-0.133739	0	0.236862	0	1.13629	0	0	0	0	0	0	0	1.4433	1.45806	1.72134	1.57803	1.51283	1.23459	0.569438	0.17497	0.0244851	0.482349	0.451542	0.375243	0.311082
Polyfunctionals	25.8	-0.0634202	-0.0829299	0	0	0.0084891	1.0192	0.88635	0.0084891	1.23191	0.0692949	-0.0321689	0.101959	-0.0618161	-0.254996	-0.163602	-0.0659124	1.92697	1.92697	-0.800342	-0.215595	0	-0.0944911	0.244208	-1.06583	0	-0.277442	0	0.244208	0	0	0	0	0	0	0	0.772692	1.01206	1.23114	0.937763	0.397852	-0.109231	-0.289729	-0.476954	-0.472216	-0.271094	-0.230645	-0.403683	-0.476862
Polyfunctionals	13.7	-0.251754	-0.123058	0	0	-0.231726	0.293011	0.257741	-0.231726	0.0685968	-0.110803	-0.198222	0.0196114	-0.129769	-0.30847	-0.261772	-0.151101	0.502607	0.502607	-0.71885	-0.241641	0	-0.0944911	1.4339	-0.932629	0	-0.611977	0	1.4339	0	0	0	0	0	0	0	1.2698	0.986232	1.07574	0.910998	0.904886	0.0954545	-0.309908	-0.49538	-0.472216	-0.463996	-0.524636	-0.687773	-0.733599
Polyfunctionals	52.6	1.56637	1.52937	0	0	1.65262	0.346547	0.311257	1.65262	0.55415	1.46437	1.26351	-1.49213	1.42067	1.66903	1.636	1.65864	0.0959376	0.0959376	1.22848	1.59751	0	-0.0944911	1.33442	0.984884	0	1.24007	0	1.33442	0	0	0	0	0	0	0	1.85133	1.77344	1.71422	1.56997	1.68093	1.88666	2.19704	2.32948	2.24557	1.41992	1.40401	1.2029	1.18303
Polyfunctionals	9.7	-0.696229	-0.733596	0	0	-0.63458	0.474968	-0.121979	-0.63458	1.01388	-0.71099	-0.779657	0.963696	-0.860136	-0.484238	-0.405482	-0.748419	0.625551	0.625551	-1.13564	-0.811522	0	-0.0944911	0.54156	-1.25244	0	-0.946334	0	0.54156	0	0	0	0	0	0	0	0.251851	0.219103	0.33586	-0.37281	-0.534523	-0.704421	-0.6481	-0.53211	-0.472216	-0.849544	-0.767801	-0.88865	-1.00839
Polyfunctionals	36.1	-0.686217	-0.641955	0	0	-0.632523	-0.904607	-0.870866	-0.632523	-0.477073	-0.686979	-0.616212	0.524754	-0.596735	-0.442869	-0.435433	-0.596784	-0.392062	-0.392062	-0.691609	-0.578402	0	-0.0944911	1.5326	-0.719462	0	-0.971981	0	1.5326	0	0	0	0	0	0	0	0.598521	-0.0599947	-0.168993	0.220257	-0.000140995	-0.237308	-0.3098	-0.421825	-0.467039	-0.79693	-0.848784	-0.925033	-0.958865
Saturated esters	28.8	0.809289	1.00396	0	0	0.804448	0.397177	0.356435	0.804448	0.102927	0.91359	0.676237	-1.07927	0.888504	0.589709	0.71174	1.01178	-0.392062	-0.392062	0.603555	0.846338	0	-0.0944911	1.4337	0.452269	0	0.468412	0	1.4337	0	0	0	0	0	0	0	1.44328	1.25904	1.23774	1.08959	1.36627	1.51707	1.21819	0.979048	0.806382	0.727684	0.660944	0.576016	0.549618
Saturated esters	19.5	0.942024	1.07359	0	0	0.668308	1.91045	1.93248	0.668308	0.189888	0.977946	0.740603	-0.834199	0.802868	0.262949	0.280848	0.753382	0.0960901	0.0960901	0.368099	0.690973	0	1.846	0.244246	0.185972	0	0.62275	0	0.244246	0	0	0	0	0	0	0	0.969578	1.31317	1.534	1.58342	1.22896	0.787991	0.346806	-0.0913019	-0.172084	0.990619	0.995357	1.1522	1.02842
Saturated esters	13.3	-0.489008	-0.382879	0	0	-0.422957	-0.256075	-0.278356	-0.422957	-0.0524336	-0.389894	-0.44986	0.218619	-0.367132	-0.367259	-0.312111	-0.338736	0.014615	0.014615	-0.709788	-0.42298	0	-0.0944911	1.23533	-0.826087	0	-0.740523	0	1.23533	0	0	0	0	0	0	0	0.823916	0.4802	0.478916	0.194083	0.284289	-0.116349	-0.48499	-0.522924	-0.472216	-0.647986	-0.693446	-0.829723	-0.825637
Saturated esters	66.3	1.72794	1.65635	0	0	1.80867	0.179116	0.210484	1.80867	0.415045	1.58812	1.29137	-1.66327	1.53827	2.19978	2.15166	1.89089	-0.148106	-0.148106	1.57285	1.80494	0	-0.0944911	0.838967	1.38454	0	1.57459	0	0.838967	0	0	0	0	0	0	0	1.51379	1.51495	1.3234	1.1185	1.44574	1.7322	1.97448	2.24245	2.37012	1.63033	1.6	1.42607	1.44299
Saturated esters	23.5	0.333308	0.529239	0	0	0.3246	0.279068	0.304758	0.3246	-0.0682424	0.501363	0.362831	-0.677353	0.509923	0.0212698	0.0781005	0.494383	-0.148243	-0.148243	0.11455	0.380114	0	-0.0944911	1.33453	-0.026993	0	0.031193	0	1.33453	0	0	0	0	0	0	0	1.25555	1.07708	1.17751	0.931858	1.16446	1.04321	0.422293	-0.0864702	-0.24954	0.228301	0.174629	0.0750456	0.10384
Saturated esters	25.3	-0.267996	-0.11368	0	0	-0.244103	-0.123072	-0.0793172	-0.244103	-0.274148	-0.104401	-0.209794	-0.125955	-0.0756865	-0.274042	-0.206325	-0.0628305	-0.18888	-0.18888	-0.410885	-0.189817	0	-0.0944911	1.13649	-0.506503	0	-0.483352	0	1.13649	0	0	0	0	0	0	0	0.828811	0.531489	0.511411	0.23624	0.440293	0.152603	-0.281989	-0.481584	-0.461865	-0.393892	-0.45369	-0.566069	-0.547676
Saturated esters	18.6	-0.222215	-0.0686168	0	0	-0.194597	0.0233187	0.0667058	-0.194597	-0.15947	-0.0605375	-0.163912	-0.136662	-0.0443466	-0.265976	-0.203962	-0.045449	0.0551129	0.0551129	-0.438102	-0.163987	0	-0.0944911	1.13638	-0.559795	0	-0.457674	0	1.13638	0	0	0	0	0	0	0	0.908429	0.645062	0.700908	0.472302	0.599032	0.159211	-0.369562	-0.499962	-0.467043	-0.358909	-0.416591	-0.53569	-0.534559
Saturated esters	17.8	0.0190386	0.222676	0	0	0.0117693	0.0888472	0.115022	0.0117693	-0.349977	0.208671	0.0768929	-0.439398	0.233561	-0.134483	-0.0679595	0.22687	-0.148171	-0.148171	-0.16634	0.0950804	0	-0.0944911	1.43362	-0.29343	0	-0.277546	0	1.43362	0	0	0	0	0	0	0	1.17575	0.90082	1.02706	0.745406	0.843478	0.434796	-0.0551761	-0.320861	-0.399765	-0.104759	-0.180104	-0.298296	-0.304196
Saturated esters	32.2	0.0365324	0.235322	0	0	0.00575693	-0.0552916	-0.0287771	0.00575693	-0.482561	0.216043	0.107764	-0.45483	0.259155	-0.122268	-0.0602419	0.24595	-0.392062	-0.392062	-0.1209	0.121138	0	-0.0944911	1.53264	-0.240019	0	-0.277365	0	1.53264	0	0	0	0	0	0	0	1.21797	0.889507	0.888357	0.561671	0.874129	0.697193	0.112168	-0.14611	-0.275404	-0.0958375	-0.186688	-0.298141	-0.297451
Unsaturated esters	77	1.75357	1.6792	0	0	1.82843	0.190895	0.222224	1.82843	0.399598	1.60549	1.29193	-1.68368	1.55069	2.25312	2.20191	1.9186	-0.148097	-0.148097	1.58187	1.83082	0	-0.0944911	0.838982	1.38449	0	1.60029	0	0.838982	0	0	0	0	0	0	0	1.54196	1.56614	1.36971	1.18156	1.50689	1.75911	2.00632	2.27921	2.41152	1.64785	1.61688	1.43419	1.45285
Unsaturated esters	37	1.88183	1.76764	0	0	1.96578	0.180503	0.21186	1.96578	0.433951	1.67868	1.37409	-1.73157	1.62237	2.48428	2.3486	2.00021	-0.148035	-0.148035	1.68153	1.96039	0	-0.0944911	0.838934	1.46441	0	1.72895	0	0.838934	0	0	0	0	0	0	0	1.64049	1.65997	1.43682	1.24726	1.5864	1.88015	2.14564	2.43083	2.58241	1.7618	1.72163	1.52349	1.52857
iso-Alkanes	24	-0.962477	-1.11678	0	0	-0.888364	-0.51825	-0.686762	-0.888364	0.383328	-1.13099	-1.03237	1.32406	-1.16394	-0.561226	-0.544499	-1.07552	-0.392062	-0.392062	-0.764196	-0.992909	0	-0.0944911	-0.846683	-0.613096	0	-0.76626	0	-0.846683	0	0	0	0	0	0	0	-1.23103	-1.17112	-1.03628	-1.00329	-0.968689	-0.75818	-0.6481	-0.53211	-0.472216	-0.902109	-0.777886	-0.744526	-0.639775
iso-Alkanes	24.4	-0.829872	-0.91157	0	0	-0.928521	0.0558149	0.0344827	-0.928521	-0.689485	-0.965161	-0.968442	1.01549	-1.01689	-0.550131	-0.562308	-0.985135	-0.392062	-0.392062	-0.655462	-0.889279	0	-0.0944911	-0.648445	-0.506509	0	-0.714791	0	-0.648445	0	0	0	0	0	0	0	-1.01995	-0.983562	-0.943782	-0.942924	-0.919799	-0.7649	-0.6481	-0.53211	-0.472216	-0.726847	-0.744115	-0.590345	-0.598645
iso-Alkanes	42	-0.859888	-0.96508	0	0	-0.780584	-0.642108	-0.606225	-0.780584	0.11429	-0.936114	-0.839845	0.978989	-0.912813	-0.523925	-0.508728	-0.875003	-0.392062	-0.392062	-0.546763	-0.837447	0	-0.0944911	-0.945812	-0.373344	0	-0.586171	0	-0.945812	0	0	0	0	0	0	0	-1.25918	-1.18248	-1.0756	-0.929741	-0.898385	-0.744735	-0.6481	-0.53211	-0.472216	-0.770644	-0.676537	-0.63496	-0.481811
iso-Alkanes	12.9	-0.518982	-0.469532	0	0	-0.765565	0.637331	0.733887	-0.765565	-1.35372	-0.552373	-0.650808	0.489243	-0.612036	-0.476409	-0.504238	-0.668675	-0.392062	-0.392062	-0.374673	-0.604354	0	0.875855	-0.64843	-0.240165	0	-0.431871	0	-0.64843	0	0	0	0	0	0	0	-0.794782	-0.653917	-0.677817	-0.79066	-0.886195	-0.751461	-0.6481	-0.53211	-0.472216	-0.358854	-0.460447	-0.223214	-0.323935
iso-Alkanes	51.7	0.0187481	0.0659519	0	0	-0.051682	0.182404	0.279982	-0.051682	-0.216455	0.163222	0.206488	-0.171522	0.192715	-0.241439	-0.226539	0.0460357	-0.392062	-0.392062	0.3229	-0.00842365	0	-0.0944911	-0.846755	0.479056	0	0.211331	0	-0.846755	0	0	0	0	0	0	0	-0.846361	-0.693639	-0.608373	-0.470251	-0.442963	-0.351434	-0.369482	-0.375955	-0.389419	0.184544	0.225334	0.4159	0.424711
iso-Alkanes	91	1.63962	1.48588	0	0	1.76399	-0.290848	-0.192208	1.76399	0.441977	1.53933	1.81754	-1.42492	1.65186	1.35419	1.24312	1.56364	0.0958794	0.0958794	2.08033	1.75326	0	-0.0944911	-0.846667	2.15719	0	1.96062	0	-0.846667	0	0	0	0	0	0	0	-0.114414	0.159048	0.00466301	0.259772	0.583903	0.871864	1.09498	1.25479	1.30359	1.7532	1.81973	1.77929	1.84626
iso-Alkanes	15.1	1.26094	1.47962	0	0	0.713618	1.87411	1.96789	0.713618	-0.602132	1.17775	1.05251	-0.977656	1.03985	0.317088	0.234143	0.865173	-0.392062	-0.392062	0.993324	0.976096	0	1.8465	-0.45018	0.958601	0	1.08604	0	-0.45018	0	0	0	0	0	0	0	0.382953	0.79581	0.819023	1.03185	0.813209	0.542659	0.374834	0.189225	0.0300313	1.49911	1.35693	1.85438	1.50566
iso-Alkanes	45	-0.761295	-0.759354	0	0	-0.650357	-0.812184	-0.712373	-0.650357	-0.165076	-0.731788	-0.667675	0.582217	-0.652777	-0.475781	-0.460339	-0.649093	-0.392062	-0.392062	-0.302186	-0.656113	0	-0.0944911	-0.945812	-0.106986	0	-0.406109	0	-0.945812	0	0	0	0	0	0	0	-1.23573	-1.16829	-1.0895	-0.906126	-0.74863	-0.650626	-0.612286	-0.527518	-0.472216	-0.639213	-0.585364	-0.545719	-0.40287
iso-Alkanes	18.9	-0.409247	-0.349711	0	0	-0.678249	0.621788	0.71838	-0.678249	-1.28963	-0.403412	-0.478575	0.351798	-0.445587	-0.448951	-0.468921	-0.531825	-0.392062	-0.392062	-0.211598	-0.500668	0	-0.0944911	-0.846662	-0.053713	0	-0.277481	0	-0.846662	0	0	0	0	0	0	0	-0.916671	-0.776027	-0.740168	-0.745923	-0.849482	-0.748099	-0.6481	-0.53211	-0.472216	-0.236102	-0.342151	-0.0243304	-0.159374
iso-Alkanes	104	1.89982	1.69656	0	0	2.02217	-0.240415	-0.141887	2.02217	0.464793	1.70657	1.9511	-1.56899	1.80092	1.75127	1.54227	1.76772	0.0959344	0.0959344	2.27943	2.0121	0	-0.0944911	-0.64856	2.31686	0	2.16624	0	-0.64856	0	0	0	0	0	0	0	0.185611	0.443058	0.261244	0.469685	0.80682	1.11029	1.36934	1.5669	1.66052	1.9896	2.04248	1.97793	2.03037
iso-Alkanes	22	-0.767934	-0.831683	0	0	-0.783322	-0.00485394	-0.0519167	-0.783322	-0.120141	-0.844082	-0.829824	0.915324	-0.8844	-0.520095	-0.513254	-0.859268	-0.392062	-0.392062	-0.519579	-0.811536	0	-0.0944911	-0.945812	-0.346699	0	-0.560441	0	-0.945812	0	0	0	0	0	0	0	-1.21226	-1.09152	-0.985377	-0.966511	-0.980896	-0.7649	-0.6481	-0.53211	-0.472216	-0.639194	-0.578581	-0.44629	-0.37652
n-Alkanes	53.8	-0.846177	-0.821212	0	0	-0.685411	-1.25058	-1.14978	-0.685411	-0.242579	-0.830946	-0.728492	0.60918	-0.702438	-0.489028	-0.485014	-0.698665	-0.392062	-0.392062	-0.329413	-0.682044	0	-0.0944911	-0.945812	-0.133685	0	-0.431859	0	-0.945812	0	0	0	0	0	0	0	-1.24979	-1.21944	-1.16352	-0.956004	-0.715012	-0.580055	-0.568512	-0.513738	-0.472216	-0.744398	-0.713733	-0.708041	-0.582213
n-Alkanes	79	0.524618	0.565719	0	0	0.668292	-0.541855	-0.442651	0.668292	0.25309	0.683765	0.922443	-0.707131	0.830056	0.069718	0.0152672	0.604272	-0.392062	-0.392062	1.06529	0.664816	0	-0.0944911	-0.945812	1.22443	0	0.905544	0	-0.945812	0	0	0	0	0	0	0	-0.738486	-0.588556	-0.631528	-0.362632	-0.0274962	0.189428	0.255108	0.267016	0.211003	0.666152	0.738444	0.74419	0.861999
n-Alkanes	47.9	-0.978359	-1.07549	0	0	-0.840568	-1.0403	-1.12605	-0.840568	0.273508	-1.08384	-0.954167	1.11877	-1.03408	-0.54751	-0.532725	-0.96894	-0.392062	-0.392062	-0.628305	-0.91518	0	-0.0944911	-0.945812	-0.453267	0	-0.663357	0	-0.945812	0	0	0	0	0	0	0	-1.30141	-1.25639	-1.14964	-1.01378	-0.892261	-0.704402	-0.636161	-0.53211	-0.472216	-0.910879	-0.815058	-0.811491	-0.67598
n-Alkanes	85.1	1.29828	1.21755	0	0	1.45251	-0.598246	-0.498915	1.45251	0.31301	1.29942	1.74811	-1.17934	1.48784	0.525388	0.309427	1.16523	-0.392062	-0.392062	1.92622	1.46824	0	-0.0944911	-0.846767	2.07715	0	1.67763	0	-0.846767	0	0	0	0	0	0	0	-0.409999	-0.233146	-0.367709	-0.0657813	0.351631	0.616439	0.792531	0.905684	0.920469	1.45521	1.5292	1.50942	1.60929
n-Alkanes	58.2	-0.743564	-0.703792	0	0	-0.580752	-1.16582	-1.06521	-0.580752	-0.187038	-0.682536	-0.585855	0.459125	-0.552371	-0.454434	-0.444194	-0.569551	-0.392062	-0.392062	-0.202564	-0.578381	0	-0.0944911	-0.945812	-0.000482485	0	-0.328924	0	-0.945812	0	0	0	0	0	0	0	-1.231	-1.19099	-1.13574	-0.92447	-0.675253	-0.532975	-0.524718	-0.490769	-0.467041	-0.63045	-0.595479	-0.5863	-0.460443
n-Alkanes	100	1.50346	1.37843	0	0	1.65515	-0.446385	-0.347395	1.65515	0.403293	1.44994	1.80641	-1.33117	1.59883	1.09728	0.941967	1.40984	-0.148098	-0.148098	2.04404	1.64962	0	-0.0944911	-0.846698	2.15712	0	1.85772	0	-0.846698	0	0	0	0	0	0	0	-0.250457	-0.0228217	-0.168791	0.112758	0.486114	0.764327	0.967647	1.10782	1.14829	1.63927	1.715	1.67783	1.76726
Acyclic ethers	59.7	-0.264253	-0.136723	0	0	-0.526693	0.188826	0.28639	-0.526693	-1.42349	-0.215402	-0.23233	0.0958019	-0.186819	-0.380031	-0.402649	-0.311686	-0.392062	-0.392062	-0.302082	-0.293406	0	-0.0944911	0.541157	-0.293289	0	-0.431751	0	0.541157	0	0	0	0	0	0	0	0.25138	0.0395275	-0.0254822	0.0417113	-0.12224	-0.391876	-0.548594	-0.53211	-0.472216	-0.262371	-0.402916	-0.245425	-0.411057
Acyclic ethers	96.3	1.2712	1.31608	0	0	1.14431	-0.21327	-0.114804	1.14431	-0.385145	1.2085	1.59753	-1.07985	1.36222	0.421906	0.198383	1.01711	-0.392062	-0.392062	1.77156	1.33813	0	-0.0944911	-0.548906	1.91665	0	1.47115	0	-0.548906	0	0	0	0	0	0	0	-0.226872	-0.125141	-0.263616	0.0918119	0.458554	0.582592	0.716603	0.767486	0.614462	1.46347	1.40021	1.59009	1.49021
Acyclic ethers	47.3	-0.773182	-0.890054	0	0	-0.698931	0.187281	-0.359901	-0.698931	1.12571	-0.850506	-0.845581	1.18745	-0.982409	-0.508656	-0.439701	-0.866724	-0.188705	-0.188705	-0.999641	-0.889258	0	-0.0944911	0.144767	-1.01253	0	-0.920573	0	0.144767	0	0	0	0	0	0	0	-0.241091	-0.349704	-0.275201	-0.730188	-0.806744	-0.704436	-0.6481	-0.53211	-0.472216	-0.849498	-0.71368	-0.764772	-0.791077
Alcohols	12.9	0.345462	0.516452	0	0	0.0987666	1.08933	1.09303	0.0987666	-0.467157	0.441426	0.293935	-0.446839	0.366627	-0.109165	-0.0969369	0.271987	0.299219	0.299219	-0.120914	0.224725	0	-0.0944911	0.838652	-0.293291	0	0.00555411	0	0.838652	0	0	0	0	0	0	0	1.05373	1.07418	1.16121	1.20243	1.05141	0.492074	-0.02725	-0.467785	-0.472216	0.280955	0.161175	0.24757	0.0973661
Alcohols	13.1	-1.06505	-1.20836	0	0	-1.00092	-0.561187	-0.92119	-1.00092	0.260566	-1.30279	-1.22196	1.51365	-1.35977	-0.585356	-0.570173	-1.21835	-0.392062	-0.392062	-1.09025	-1.09651	0	-0.0944911	0.144767	-1.0392	0	-1.12637	0	0.144767	0	0	0	0	0	0	0	-0.494423	-0.727716	-0.668462	-0.992765	-0.962562	-0.7649	-0.6481	-0.53211	-0.472216	-1.1124	-1.02445	-1.05489	-1.0642
Aldehydes	75.2	-1.03362	-1.11096	0	0	-0.888114	-1.40205	-1.42339	-0.888114	-0.118493	-1.16919	-1.00775	1.12293	-1.07496	-0.549849	-0.553394	-1.01227	-0.392062	-0.392062	-0.827581	-0.915165	0	-0.0944911	-0.0534326	-0.746249	0	-0.894875	0	-0.0534326	0	0	0	0	0	0	0	-0.602259	-0.915297	-0.969222	-0.858794	-0.641592	-0.499355	-0.532683	-0.527517	-0.472216	-1.06862	-1.0076	-1.07118	-0.970461
Alkenes	41	-0.400146	-0.431463	0	0	-0.228383	-0.849479	-0.749584	-0.228383	0.354296	-0.267771	-0.13796	0.204345	-0.164019	-0.327706	-0.290313	-0.225972	-0.392062	-0.392062	-0.0482766	-0.29311	0	-0.0944911	-0.945812	0.079702	0	-0.0456559	0	-0.945812	0	0	0	0	0	0	0	-1.00096	-0.923656	-0.901993	-0.669633	-0.455019	-0.321012	-0.293637	-0.274583	-0.306325	-0.34977	-0.247333	-0.297999	-0.129552
Alkenes	36	-0.82049	-0.791932	0	0	-0.655362	-1.23027	-1.12952	-0.655362	-0.203303	-0.794144	-0.692895	0.572298	-0.665193	-0.48036	-0.474808	-0.666642	-0.392062	-0.392062	-0.32032	-0.656089	0	-0.0944911	-0.945812	-0.133659	0	-0.406086	0	-0.945812	0	0	0	0	0	0	0	-1.21692	-1.18245	-1.13804	-0.93234	-0.693578	-0.563208	-0.556543	-0.509135	-0.472216	-0.72684	-0.700184	-0.701936	-0.578898
Alkenes	56.8	1.29786	1.20674	0	0	1.44566	-0.481194	-0.382126	1.44566	0.368196	1.28724	1.5928	-1.21203	1.43092	0.986049	0.870276	1.26788	-0.148357	-0.148357	1.84439	1.44197	0	-0.0944911	-0.945812	1.97034	0	1.67724	0	-0.945812	0	0	0	0	0	0	0	-0.400808	-0.170919	-0.280107	0.00745817	0.363638	0.629642	0.808171	0.923744	0.940824	1.43728	1.5119	1.48466	1.57601
Aromatics	9.4	0.0920424	0.011849	0	0	0.0794995	1.17612	1.23001	0.0794995	1.034	0.218233	0.143288	-0.00638861	0.0890259	-0.225982	-0.149083	0.0295487	2.29297	2.29297	-0.546793	-0.112128	0	-0.0944911	-0.74774	-0.746251	0	0.0826644	0	-0.74774	0	0	0	0	0	0	0	0.176351	0.707603	0.909172	0.643077	-0.125308	-0.38525	-0.564554	-0.518329	-0.472216	-0.0345664	-0.0211973	-0.0892029	-0.157618
Aromatics	6.2	-0.167212	-0.251664	0	0	-0.224752	1.04135	0.922274	-0.224752	0.777396	-0.091572	-0.153076	0.336672	-0.228775	-0.342311	-0.278573	-0.266786	2.21167	2.21167	-0.764093	-0.371088	0	-0.0944911	-0.747694	-0.932601	0	-0.174489	0	-0.747694	0	0	0	0	0	0	0	0.0263126	0.554152	0.627014	0.0472693	-0.59884	-0.664085	-0.636166	-0.53211	-0.472216	-0.297385	-0.325184	-0.367108	-0.4998
Aromatics	16	0.0302803	-0.0163161	0	0	0.0591027	1.03456	1.03421	0.0591027	1.07564	0.168856	0.0637491	-0.0151283	0.0453292	-0.218422	-0.118276	0.0327872	2.25227	2.25227	-0.55581	-0.138024	0	-0.0944911	-0.648534	-0.746195	0	0.031211	0	-0.648534	0	0	0	0	0	0	0	0.176346	0.664903	0.8443	0.50909	-0.0947028	-0.314576	-0.528687	-0.518322	-0.472216	-0.104713	-0.0854488	-0.188691	-0.243261
Cyclic alkenes	18.1	-0.773201	-0.942442	0	0	-0.690155	-0.00650287	-0.346384	-0.690155	1.20687	-0.850934	-0.789769	1.2114	-0.952534	-0.512919	-0.446602	-0.863129	-0.392062	-0.392062	-0.818519	-0.889277	0	-0.0944911	-0.45017	-0.746235	0	-0.766234	0	-0.45017	0	0	0	0	0	0	0	-0.813511	-0.80733	-0.673116	-0.756456	-0.907564	-0.7649	-0.6481	-0.53211	-0.472216	-0.77943	-0.592121	-0.606587	-0.518027
Cyclic ketone	11.9	0.223309	0.277926	0	0	-0.10576	1.71817	1.72037	-0.10576	-0.303653	0.308641	0.156236	-0.124202	0.143792	-0.24338	-0.225785	0.0200607	0.299523	0.299523	-0.211625	-0.0343921	0	1.84644	-0.350852	-0.29345	0	0.0568797	0	-0.350852	0	0	0	0	0	0	0	0.157787	0.517236	0.617774	0.451547	-0.268768	-0.623779	-0.608315	-0.53211	-0.472216	0.298388	0.272548	0.486854	0.250244
Cycloalkanes	30.5	-0.439918	-0.517304	0	0	-0.510597	0.434013	0.386004	-0.510597	0.148636	-0.404042	-0.391947	0.568938	-0.467857	-0.432691	-0.400776	-0.510283	-0.392062	-0.392062	-0.284066	-0.552465	0	-0.0944911	-0.945812	-0.133629	0	-0.30319	0	-0.945812	0	0	0	0	0	0	0	-1.09025	-0.903896	-0.751693	-0.711769	-0.86782	-0.761539	-0.6481	-0.53211	-0.472216	-0.297416	-0.169845	-0.00603729	0.0923856
Cycloalkanes	24.4	0.0359215	0.00881227	0	0	-0.181903	1.56318	1.65765	-0.181903	0.196575	0.136625	0.0136107	0.0969081	-0.0295332	-0.308763	-0.270124	-0.128381	0.584006	0.584006	-0.256842	-0.215749	0	1.84616	-0.945812	-0.266698	0	0.031162	0	-0.945812	0	0	0	0	0	0	0	-0.447655	0.0167631	0.141019	-0.0922006	-0.733371	-0.751457	-0.6481	-0.53211	-0.472216	0.149411	0.198266	0.387476	0.279956
Cycloalkanes	20.5	0.10595	0.062645	0	0	-0.0653894	1.83214	1.79269	-0.0653894	0.682223	0.212851	0.0371205	0.0792422	-0.00929304	-0.269364	-0.204172	-0.0681233	1.51981	1.51981	-0.519559	-0.189811	0	2.81831	-0.846664	-0.666277	0	0.0311934	0	-0.846664	0	0	0	0	0	0	0	-0.00649235	0.622385	0.747296	0.241379	-0.577532	-0.707794	-0.6481	-0.53211	-0.472216	0.114436	0.16117	0.211041	0.0282307
Cycloalkanes	24	-0.38366	-0.479769	0	0	-0.459839	0.57013	0.521802	-0.459839	0.316098	-0.343323	-0.33473	0.5519	-0.423409	-0.421176	-0.38341	-0.471899	-0.148061	-0.148061	-0.329347	-0.526578	0	-0.0944911	-0.945812	-0.213509	0	-0.277484	0	-0.945812	0	0	0	0	0	0	0	-0.982382	-0.756155	-0.612948	-0.625156	-0.861716	-0.761539	-0.6481	-0.53211	-0.472216	-0.271147	-0.149594	-0.00199277	0.085802
Furans	23.9	-0.798846	-0.945272	0	0	-0.717752	0.0897664	-0.390862	-0.717752	1.18544	-0.89384	-0.864467	1.25577	-1.01828	-0.517299	-0.451058	-0.903	-0.188721	-0.188721	-1.04496	-0.915182	0	-0.0944911	0.144767	-1.06583	0	-0.946316	0	0.144767	0	0	0	0	0	0	0	-0.231707	-0.335502	-0.272898	-0.740699	-0.818965	-0.704424	-0.6481	-0.53211	-0.472216	-0.893341	-0.760996	-0.827695	-0.84211
Furans	9.1	-0.658729	-0.710793	0	0	-0.621935	0.48644	-0.0561199	-0.621935	0.90908	-0.668746	-0.720829	0.926621	-0.809424	-0.480912	-0.408879	-0.723823	0.62534	0.62534	-1.0722	-0.785664	0	-0.0944911	0.343083	-1.17247	0	-0.869162	0	0.343083	0	0	0	0	0	0	0	0.15312	0.184812	0.233874	-0.465014	-0.614192	-0.704423	-0.6481	-0.53211	-0.472216	-0.79698	-0.723902	-0.817625	-0.906384
Ketones	15.8	-0.682401	-0.641168	0	0	-0.785262	0.234992	-0.01124	-0.785262	-0.593844	-0.720793	-0.767965	0.721597	-0.77146	-0.505377	-0.502649	-0.76732	0.0148517	0.0148517	-0.764145	-0.733805	0	-0.0944911	0.144767	-0.746216	0	-0.766213	0	0.144767	0	0	0	0	0	0	0	-0.165944	-0.196119	-0.249673	-0.688169	-0.852564	-0.7649	-0.6481	-0.53211	-0.472216	-0.700535	-0.75087	-0.710039	-0.782919
Ketones	46.1	-0.088458	0.0605624	0	0	-0.0413087	-0.484321	-0.385246	-0.0413087	-0.338716	0.109414	0.0822334	-0.354284	0.199337	-0.185348	-0.134206	0.157667	-0.392062	-0.392062	0.0873644	0.043311	0	-0.0944911	0.541035	0.106178	0	-0.0973676	0	0.541035	0	0	0	0	0	0	0	0.218418	-0.0259328	-0.108962	-0.108039	0.168044	0.239904	0.143845	-0.0359275	-0.270268	-0.113418	-0.132704	-0.206855	-0.126399
Polyfunctionals	17.9	-0.927012	-0.989385	0	0	-0.827479	-0.405939	-0.776397	-0.827479	0.498607	-1.03922	-1.00554	1.16764	-1.08782	-0.538612	-0.50074	-0.973835	0.0147461	0.0147461	-1.14458	-0.941048	0	-0.0944911	0.937946	-1.199	0	-1.17779	0	0.937946	0	0	0	0	0	0	0	0.1906	-0.179108	-0.136325	-0.307349	-0.543836	-0.694328	-0.6481	-0.53211	-0.472216	-1.05978	-0.997369	-1.11164	-1.16286
Polyfunctionals	24	-0.252199	-0.101783	0	0	-0.294029	0.301448	0.266145	-0.294029	-0.31282	-0.123359	-0.221831	3.41237e-05	-0.137378	-0.315883	-0.27966	-0.166826	0.502569	0.502569	-0.682644	-0.241662	0	-0.0944911	1.53302	-0.879388	0	-0.637715	0	1.53302	0	0	0	0	0	0	0	1.28385	0.983359	1.0387	0.858426	0.788679	0.129093	-0.30992	-0.495383	-0.472216	-0.446503	-0.555038	-0.673599	-0.766501
Polyfunctionals	80.7	0.120441	0.275517	0	0	0.180877	-0.235495	-0.203193	0.180877	-0.0817293	0.283859	0.298366	-0.426525	0.355946	-0.102577	-0.0883758	0.269375	-0.392062	-0.392062	0.0421403	0.224884	0	-0.0944911	2.02958	-0.053651	0	-0.30328	0	2.02958	0	0	0	0	0	0	0	1.31731	0.656673	0.499726	1.01442	0.859033	0.858813	0.992943	0.368837	0.175444	0.00930021	-0.061766	-0.170421	-0.221964
Polyfunctionals	81.3	0.986262	1.17138	0	0	1.00946	0.2413	0.272508	1.00946	0.148645	1.06226	0.896654	-1.19123	1.06719	0.726769	0.792412	1.14439	-0.392062	-0.392062	0.784619	1.05352	0	-0.0944911	1.83076	0.611962	0	0.571122	0	1.83076	0	0	0	0	0	0	0	1.73441	1.38703	1.24473	1.5101	1.56497	1.78273	1.83146	1.40175	1.32413	0.88538	0.799387	0.685547	0.653209
Polyfunctionals	27.8	-1.00004	-1.08197	0	0	-0.889988	-0.816929	-1.09466	-0.889988	0.253933	-1.14351	-1.05821	1.22197	-1.14154	-0.554257	-0.533455	-1.03512	-0.188842	-0.188842	-1.08111	-0.966948	0	-0.0944911	0.938084	-1.09236	0	-1.20355	0	0.938084	0	0	0	0	0	0	0	0.0733135	-0.38104	-0.381752	-0.454355	-0.608002	-0.647225	-0.64412	-0.53211	-0.472216	-1.1124	-1.07514	-1.17459	-1.19086
Saturated esters	52.7	1.5386	1.57251	0	0	1.59972	0.195977	0.227273	1.59972	0.301583	1.44767	1.20219	-1.53569	1.42003	1.60682	1.50253	1.64545	-0.392062	-0.392062	1.36445	1.62352	0	-0.0944911	1.3344	1.1714	0	1.2659	0	1.3344	0	0	0	0	0	0	0	1.7341	1.5859	1.42513	1.31788	1.56174	1.806	2.05783	2.09539	2.15775	1.4375	1.37031	1.21104	1.20774
Saturated esters	27.5	0.0324197	0.241384	0	0	0.00740533	-0.020455	0.00596284	0.00740533	-0.473839	0.216015	0.0894405	-0.466778	0.253614	-0.11922	-0.0542834	0.249913	-0.392062	-0.392062	-0.121042	0.120991	0	-0.0944911	1.53261	-0.240153	0	-0.277504	0	1.53261	0	0	0	0	0	0	0	1.21789	0.895113	0.911462	0.598416	0.892282	0.690032	0.0721234	-0.210673	-0.306642	-0.0959717	-0.183439	-0.298258	-0.294285
Unsaturated esters	43.9	1.88185	1.76765	0	0	1.9658	0.18043	0.2118	1.9658	0.433941	1.67869	1.37413	-1.73157	1.6224	2.48428	2.34858	2.00021	-0.148021	-0.148021	1.69969	1.96041	0	-0.0944911	0.838901	1.49109	0	1.72899	0	0.838901	0	0	0	0	0	0	0	1.61701	1.63436	1.41828	1.22885	1.57109	1.86332	2.12176	2.40786	2.56171	1.77058	1.73516	1.54378	1.55161
iso-Alkanes	34.1	-0.831744	-0.922628	0	0	-0.769613	-0.343451	-0.389772	-0.769613	0.202553	-0.898063	-0.833867	0.986708	-0.910566	-0.523125	-0.504913	-0.870777	-0.392062	-0.392062	-0.546778	-0.837454	0	-0.0944911	-0.945812	-0.373363	0	-0.586177	0	-0.945812	0	0	0	0	0	0	0	-1.25448	-1.15405	-1.03395	-0.955996	-0.941174	-0.76154	-0.6481	-0.53211	-0.472216	-0.726837	-0.619117	-0.561935	-0.41601
iso-Alkanes	59.1	1.67503	1.70107	0	0	1.55388	0.126288	0.223992	1.55388	-0.0669562	1.53696	1.84332	-1.37426	1.6396	0.742596	0.509481	1.36923	-0.392062	-0.392062	2.06209	1.70134	0	-0.0944911	-0.945812	2.15707	0	1.93479	0	-0.945812	0	0	0	0	0	0	0	-0.114465	0.201632	0.0370249	0.348998	0.727446	0.952445	1.0591	1.09396	0.982579	1.87575	1.80611	2.01243	1.92017
iso-Alkanes	43.5	-0.838231	-0.915722	0	0	-0.746462	-0.793829	-0.757597	-0.746462	0.0290163	-0.876748	-0.773625	0.858188	-0.824091	-0.512506	-0.496568	-0.80294	-0.392062	-0.392062	-0.474306	-0.785649	0	-0.0944911	-0.945812	-0.293447	0	-0.534736	0	-0.945812	0	0	0	0	0	0	0	-1.26387	-1.19955	-1.09875	-0.914001	-0.843372	-0.714486	-0.640142	-0.53211	-0.472216	-0.744375	-0.6563	-0.620788	-0.462104
n-Alkanes	60.9	-0.54228	-0.492907	0	0	-0.368451	-1.1084	-1.00792	-0.368451	-0.0748233	-0.415518	-0.300975	0.209496	-0.273506	-0.379636	-0.363977	-0.333647	-0.392062	-0.392062	-0.0393817	-0.371034	0	-0.0944911	-0.945812	0.132838	0	-0.123033	0	-0.945812	0	0	0	0	0	0	0	-1.10432	-1.05738	-1.04087	-0.808905	-0.531585	-0.378335	-0.365475	-0.343717	-0.363466	-0.455076	-0.412956	-0.436048	-0.307304
n-Alkanes	74	1.14402	1.07588	0	0	1.28989	-0.483803	-0.384729	1.28989	0.378215	1.16688	1.54293	-1.07144	1.3273	0.449059	0.276516	1.05199	-0.392062	-0.392062	1.75374	1.28656	0	-0.0944911	-0.945812	1.91697	0	1.52292	0	-0.945812	0	0	0	0	0	0	0	-0.550821	-0.352662	-0.432627	-0.134214	0.238407	0.481856	0.617281	0.694229	0.692489	1.31459	1.40379	1.40954	1.51671
[truncated: 1,778 more columns]

## Sheet: category
category
ALET
ALET
ALET
ALET
ALET
ALET
ALET
ALET
ALET
ALET
ALET
ALET
ALET
ALET
ALET
ALET
ALET
ALET
ALET
ALKE
ALKE
ALKE
ALKE
ALKE
HC
HC
HC
HC
HC
HC
HC
AROM
AROM
AROM
AROM
AROM
AROM
AROM
AROM
ALKE
ALKE
ALET
CHC
CHC
CHC
CHC
CHC
CHC
CHC
CHC
CHC
CHC
CHC
CHC
EPOX
EPOX
EPOX
EPOX
EPOX
EPOX
EPOX
EPOX
ALKE
ALKE
ALKE
ALKE
ALET
PolyF
PolyF
PolyF
PolyF
PolyF
PolyF
PolyF
PolyF
PolyF
PolyF
PolyF
PolyF
ES
ES
ES
ES
ES
ES
ES
ES
ES
ES
ES
HC
HC
HC
HC
HC
HC
HC
HC
HC
HC
HC
HC
HC
HC
HC
HC
HC
ALET
ALET
ALET
ALET
ALET
ALKE
HC
HC
HC
AROM
AROM
AROM
CHC
ALKE
CHC
CHC
CHC
CHC
EPOX
EPOX
ALKE
ALKE
PolyF
PolyF
PolyF
PolyF
PolyF
ES
ES
ES
HC
HC
HC
HC
HC
