# Supplementary material for: LG-Transformer: learned-graph transformer framework enabling diverse physicochemical properties prediction toward fuel design
Source: Nat Commun. 2026 Jun 3;17:7137. doi: 10.1038/s41467-026-73853-z (PMC13396237; doi:10.1038/s41467-026-73853-z)
Supplement: Supplementary file 5 — Source data for Supplementary Figures 1-3 [file 41467_2026_73853_MOESM5_ESM.zip › train_data/train_fused_features_EOV4.xlsx]

## Sheet: original
category	label	ABC	ABCGG	nAcid	nBase	SpAbs_A	SpMax_A	SpDiam_A	SpAD_A	SpMAD_A	LogEE_A	VE1_A	VE2_A	VE3_A	VR1_A	VR2_A	VR3_A	nAromAtom	nAromBond	nAtom	nHeavyAtom	nSpiro	nBridgehead	nHetero	nH	nB	nC	nN	nO	nS	nP	nF	nCl	nBr	nI	nX	ATS0dv	ATS1dv	ATS2dv	ATS3dv	ATS4dv	ATS5dv	ATS6dv	ATS7dv	ATS8dv	ATS0d	ATS1d	ATS2d	ATS3d
Acyclic ethers	44.69	5.65685	5.71548	0	0	10.6275	1.90211	3.80423	10.6275	1.18083	2.99741	2.8236	0.313733	0.932651	26.6628	2.96253	3.17791	0	0	23	9	0	0	3	14	0	6	0	3	0	0	0	0	0	0	0	126	76	96	52	56	28	16	4	1	44	50	74	68
Acyclic ethers	36.39	3.53553	3.86973	0	0	6.98792	1.80194	3.60388	6.98792	1.16465	2.57983	2.3419	0.390316	0.340135	12.6289	2.10481	2.02516	0	0	16	6	0	0	2	10	0	4	0	2	0	0	0	0	0	0	0	82	40	28	40	12	1	0	0	0	28	30	48	36
Acyclic ethers	40.5	6.35239	6.4839	0	0	9.05997	2.13578	4.27156	9.05997	1.00666	3.0381	2.74022	0.304469	0.902678	25.7185	2.85761	3.14185	0	0	27	9	0	0	1	18	0	8	0	1	0	0	0	0	0	0	0	70	60	52	30	17	6	0	0	0	56	58	112	98
Acyclic ethers	40.22	4.94975	5.14314	0	0	9.51754	1.87939	3.75877	9.51754	1.18969	2.87661	2.67347	0.334183	0.760233	21.483	2.68537	2.84412	0	0	24	8	0	0	1	16	0	7	0	1	0	0	0	0	0	0	0	58	40	36	28	16	8	4	1	0	42	50	79	80
Acyclic ethers	31.43	3.53553	3.86973	0	0	6.98792	1.80194	3.60388	6.98792	1.16465	2.57983	2.3419	0.390316	0.340135	12.6289	2.10481	2.02516	0	0	18	6	0	0	1	12	0	5	0	1	0	0	0	0	0	0	0	50	32	24	12	4	1	0	0	0	30	34	53	50
Acyclic ethers	42.07	4.94975	5.14314	0	0	9.51754	1.87939	3.75877	9.51754	1.18969	2.87661	2.67347	0.334183	0.760233	21.483	2.68537	2.84412	0	0	24	8	0	0	1	16	0	7	0	1	0	0	0	0	0	0	0	58	36	28	24	20	16	8	1	0	42	50	81	82
Acyclic ethers	43.2	4.94975	5.14314	0	0	9.51754	1.87939	3.75877	9.51754	1.18969	2.87661	2.67347	0.334183	0.760233	21.483	2.68537	2.84412	0	0	22	8	0	0	2	14	0	6	0	2	0	0	0	0	0	0	0	90	56	44	48	28	16	4	1	0	40	46	70	68
Acyclic ethers	39.83	4.24264	4.53095	0	0	8.05468	1.84776	3.69552	8.05468	1.15067	2.73919	2.51367	0.359096	0.565069	16.7999	2.39999	2.4647	0	0	19	7	0	0	2	12	0	5	0	2	0	0	0	0	0	0	0	86	48	36	44	20	8	1	0	0	34	38	59	52
Acyclic ethers	36.32	4.24264	4.53095	0	0	8.05468	1.84776	3.69552	8.05468	1.15067	2.73919	2.51367	0.359096	0.565069	16.7999	2.39999	2.4647	0	0	21	7	0	0	1	14	0	6	0	1	0	0	0	0	0	0	0	54	36	28	20	12	4	1	0	0	36	42	66	66
Acyclic ethers	29.8	4.01229	4.28482	0	0	5.81863	2.07431	4.14863	5.81863	0.969771	2.62636	2.2855	0.380917	0.315759	11.6374	1.93956	1.9434	0	0	18	6	0	0	1	12	0	5	0	1	0	0	0	0	0	0	0	56	42	25	3	0	0	0	0	0	36	34	67	51
Acyclic ethers	46	6.47335	6.12758	0	0	11.19	2.19399	4.38799	11.19	1.24333	3.08977	2.85639	0.317376	0.944197	28.0497	3.11663	3.22862	6	6	19	9	0	0	1	10	0	8	0	1	0	0	0	0	0	0	0	106	100	112	82	34	10	1	0	0	50	57	88	82
Acyclic ethers	30.13	3.75431	4.05705	0	0	6.15537	1.90211	3.80423	6.15537	1.02589	2.5951	2.31281	0.385469	0.327638	12.3912	2.06519	2.00616	0	0	18	6	0	0	1	12	0	5	0	1	0	0	0	0	0	0	0	52	30	25	15	2	0	0	0	0	32	34	61	47
Acyclic ethers	44.69	5.65685	5.71548	0	0	10.6275	1.90211	3.80423	10.6275	1.18083	2.99741	2.8236	0.313733	0.932651	26.6628	2.96253	3.17791	0	0	23	9	0	0	3	14	0	6	0	3	0	0	0	0	0	0	0	126	68	56	84	40	28	40	12	1	44	50	78	68
Acyclic ethers	18.51	1.41421	1.41421	0	0	2.82843	1.41421	2.82843	2.82843	0.942809	1.84946	1.70711	0.569036	-0.669173	3.36359	1.1212	0.00903476	0	0	9	3	0	0	1	6	0	2	0	1	0	0	0	0	0	0	0	38	12	1	0	0	0	0	0	0	12	10	19	6
Acyclic ethers	44.97	5.65685	5.71548	0	0	10.6275	1.90211	3.80423	10.6275	1.18083	2.99741	2.8236	0.313733	0.932651	26.6628	2.96253	3.17791	0	0	27	9	0	0	1	18	0	8	0	1	0	0	0	0	0	0	0	62	44	40	36	24	12	8	4	1	48	58	92	96
Acyclic ethers	26.41	3.04721	3.30518	0	0	5.22625	1.84776	3.69552	5.22625	1.04525	2.40858	2.13099	0.426197	0.0634378	8.62987	1.72597	1.46208	0	0	15	5	0	0	1	10	0	4	0	1	0	0	0	0	0	0	0	48	30	16	2	0	0	0	0	0	26	26	45	36
Acyclic ethers	30.23	3.64492	4.0975	0	0	6.89898	1.93185	3.8637	6.89898	1.14983	2.5958	2.3008	0.383466	0.322429	12.2612	2.04353	1.99561	0	0	18	6	0	0	1	12	0	5	0	1	0	0	0	0	0	0	0	52	35	26	10	1	0	0	0	0	32	35	58	55
Acyclic ethers	41.01	4.94975	5.14314	0	0	9.51754	1.87939	3.75877	9.51754	1.18969	2.87661	2.67347	0.334183	0.760233	21.483	2.68537	2.84412	0	0	24	8	0	0	1	16	0	7	0	1	0	0	0	0	0	0	0	58	40	32	24	20	12	4	1	0	42	50	79	82
Acyclic ethers	35.69	4.24264	4.53095	0	0	8.05468	1.84776	3.69552	8.05468	1.15067	2.73919	2.51367	0.359096	0.565069	16.7999	2.39999	2.4647	0	0	21	7	0	0	1	14	0	6	0	1	0	0	0	0	0	0	0	54	36	32	20	8	4	1	0	0	36	42	66	64
Acyclic ethers	27.1	2.82843	3.14626	0	0	5.4641	1.73205	3.4641	5.4641	1.09282	2.39017	2.1547	0.43094	0.0745046	8.98672	1.79734	1.5026	0	0	15	5	0	0	1	10	0	4	0	1	0	0	0	0	0	0	0	46	28	16	4	1	0	0	0	0	24	26	40	36
Acyclic ethers	37.61	6.61037	6.7957	0	0	7.93624	2.23607	4.47214	7.93624	0.881804	3.05836	2.78885	0.309873	0.92027	22.1737	2.46374	2.99355	0	0	27	9	0	0	1	18	0	8	0	1	0	0	0	0	0	0	0	74	72	58	24	9	0	0	0	0	60	58	124	96
Acyclic ethers	58.4	7.07107	6.76566	0	0	13.1915	1.93185	3.8637	13.1915	1.19923	3.20245	3.10095	0.281905	1.22702	38.4587	3.49624	3.74489	0	0	29	11	0	0	3	18	0	8	0	3	0	0	0	0	0	0	0	134	84	72	92	56	44	48	28	16	56	66	100	100
Acyclic ethers	50.62	6.36396	6.25464	0	0	12.0533	1.91899	3.83797	12.0533	1.20533	3.10518	2.96569	0.296569	1.08711	32.3255	3.23255	3.47586	0	0	28	10	0	0	2	18	0	8	0	2	0	0	0	0	0	0	0	98	64	60	64	36	32	20	8	4	52	62	96	96
Acyclic ethers	33.5	4.7194	5.00409	0	0	6.72057	2.101	4.20201	6.72057	0.960081	2.77903	2.42522	0.34646	0.529248	16.7776	2.39681	2.46337	0	0	21	7	0	0	1	14	0	6	0	1	0	0	0	0	0	0	0	60	50	35	10	3	0	0	0	0	42	42	80	66
Alcohols	139	11.3137	9.41226	0	0	20.8601	1.96962	3.93923	20.8601	1.22706	3.64468	3.81002	0.224119	1.86826	84.564	4.97436	4.96814	0	0	49	17	0	0	2	32	0	15	0	2	0	0	0	0	0	0	0	110	76	72	68	64	60	56	52	48	94	122	191	224
Alcohols	37.43	0	0	0	0	2	1	2	2	1	1.40761	1.41421	0.707107	-1.26286	1.41421	0.707107	-1.26286	0	0	6	2	0	0	1	4	0	1	0	1	0	0	0	0	0	0	0	26	5	0	0	0	0	0	0	0	6	5	7	3
Alcohols	94.7	9.19239	8.16491	0	0	17.1335	1.9563	3.91259	17.1335	1.22382	3.44781	3.47415	0.248154	1.58182	59.5725	4.25518	4.42367	0	0	42	14	0	0	1	28	0	13	0	1	0	0	0	0	0	0	0	74	56	52	48	44	40	36	32	28	78	100	159	184
Alcohols	53	3.93265	4.24438	0	0	6	2	4	6	1	2.61085	2.3094	0.3849	0.326163	11.53	1.92167	1.93413	0	0	18	6	0	0	1	12	0	5	0	1	0	0	0	0	0	0	0	46	33	30	12	0	0	0	0	0	34	37	63	59
Alcohols	50.82	3.04721	3.30518	0	0	5.22625	1.84776	3.69552	5.22625	1.04525	2.40858	2.13099	0.426197	0.0634378	8.62987	1.72597	1.46208	0	0	15	5	0	0	1	10	0	4	0	1	0	0	0	0	0	0	0	40	22	20	10	0	0	0	0	0	26	28	47	38
Alcohols	85.03	6.65169	6.35589	0	0	10.7923	2.24583	4.49165	10.7923	1.19914	3.09945	2.86279	0.318087	0.946435	26.5347	2.9483	3.17309	6	6	19	9	0	0	1	10	0	8	0	1	0	0	0	0	0	0	0	102	101	117	86	32	5	0	0	0	52	59	94	89
Alcohols	52.35	2.82843	3.14626	0	0	5.4641	1.73205	3.4641	5.4641	1.09282	2.39017	2.1547	0.43094	0.0745046	8.98672	1.79734	1.5026	0	0	15	5	0	0	1	10	0	4	0	1	0	0	0	0	0	0	0	38	20	16	12	5	0	0	0	0	24	28	42	40
Alcohols	45.39	2.44949	2.44949	0	0	3.4641	1.73205	3.4641	3.4641	0.866025	2.17806	1.93185	0.482963	-0.257812	5.58363	1.39591	0.803548	0	0	12	4	0	0	1	8	0	3	0	1	0	0	0	0	0	0	0	36	21	11	0	0	0	0	0	0	20	19	33	21
Alcohols	65.17	6.91091	7.10317	0	0	10.1847	2.101	4.20201	10.1847	1.01847	3.13256	2.93072	0.293072	1.07525	29.0127	2.90127	3.36773	0	0	30	10	0	0	1	20	0	9	0	1	0	0	0	0	0	0	0	64	51	52	54	37	12	4	0	0	60	69	126	123
Alcohols	81.5	7.07107	6.76566	0	0	13.1915	1.93185	3.8637	13.1915	1.19923	3.20245	3.10095	0.281905	1.22702	38.4587	3.49624	3.74489	0	0	33	11	0	0	1	22	0	10	0	1	0	0	0	0	0	0	0	62	44	40	36	32	28	24	20	16	60	76	120	136
Alcohols	149.7	10.6066	9.01047	0	0	19.6759	1.96595	3.93189	19.6759	1.22974	3.58326	3.70153	0.231346	1.77875	75.8163	4.73852	4.79832	0	0	46	16	0	0	2	30	0	14	0	2	0	0	0	0	0	0	0	106	72	68	64	60	56	52	48	44	88	114	178	208
Alcohols	112.5	7.07107	6.76566	0	0	13.1915	1.93185	3.8637	13.1915	1.19923	3.20245	3.10095	0.281905	1.22702	38.4587	3.49624	3.74489	0	0	31	11	0	0	2	20	0	9	0	2	0	0	0	0	0	0	0	86	52	48	44	40	36	32	28	24	58	74	113	128
Alcohols	58.6	4.35203	4.79832	0	0	7.87846	1.96962	3.93923	7.87846	1.12549	2.75284	2.45839	0.351198	0.54283	16.7387	2.39125	2.46105	0	0	21	7	0	0	1	14	0	6	0	1	0	0	0	0	0	0	0	48	35	35	24	9	1	0	0	0	38	45	72	75
Alcohols	112.5	12.0208	9.80176	0	0	22.2191	1.97272	3.94545	22.2191	1.2344	3.70253	3.91544	0.217525	1.95272	93.7194	5.20663	5.12809	0	0	54	18	0	0	1	36	0	17	0	1	0	0	0	0	0	0	0	90	72	68	64	60	56	52	48	44	102	132	211	248
Alcohols	64.96	6.65169	6.35589	0	0	10.7923	2.24583	4.49165	10.7923	1.19914	3.09945	2.86279	0.318087	0.946435	26.5347	2.9483	3.17309	6	6	19	9	0	0	1	10	0	8	0	1	0	0	0	0	0	0	0	102	101	121	86	28	5	0	0	0	52	59	94	87
Alcohols	98.9	9.8995	8.59516	0	0	18.3063	1.96157	3.92314	18.3063	1.22042	3.51783	3.58969	0.239313	1.68353	67.4832	4.49888	4.61734	0	0	45	15	0	0	1	30	0	14	0	1	0	0	0	0	0	0	0	78	60	56	52	48	44	40	36	32	84	108	172	200
Alcohols	49.72	3.04721	3.30518	0	0	5.22625	1.84776	3.69552	5.22625	1.04525	2.40858	2.13099	0.426197	0.0634378	8.62987	1.72597	1.46208	0	0	15	5	0	0	1	10	0	4	0	1	0	0	0	0	0	0	0	40	26	20	6	0	0	0	0	0	26	28	45	40
Alcohols	53.8	4.87657	5.20985	0	0	6.60272	2.17533	4.35066	6.60272	0.943246	2.79278	2.45369	0.350527	0.540918	14.7303	2.10433	2.33323	0	0	21	7	0	0	1	14	0	6	0	1	0	0	0	0	0	0	0	54	42	41	18	0	0	0	0	0	44	46	87	78
Alcohols	57.3	4.6802	4.94248	0	0	6.82843	2	4	6.82843	0.97549	2.76511	2.5	0.357143	0.559616	15.3137	2.18767	2.37207	0	0	21	7	0	0	1	14	0	6	0	1	0	0	0	0	0	0	0	50	36	31	24	12	0	0	0	0	40	44	79	70
Alcohols	77.1	3.53553	3.86973	0	0	6.98792	1.80194	3.60388	6.98792	1.16465	2.57983	2.3419	0.390316	0.340135	12.6289	2.10481	2.02516	0	0	16	6	0	0	2	10	0	4	0	2	0	0	0	0	0	0	0	66	32	28	24	20	25	0	0	0	28	34	48	48
Alcohols	51.4	7.60768	7.72529	0	0	11.829	2.17533	4.35066	11.829	1.07536	3.2365	2.88616	0.262379	1.15524	43.9647	3.99679	3.8787	0	0	29	11	0	0	1	18	0	10	0	1	0	0	0	0	0	0	0	90	80	78	58	51	50	26	4	0	64	70	120	118
Alcohols	69.8	2.82843	3.14626	0	0	5.4641	1.73205	3.4641	5.4641	1.09282	2.39017	2.1547	0.43094	0.0745046	8.98672	1.79734	1.5026	0	0	13	5	0	0	2	8	0	3	0	2	0	0	0	0	0	0	0	62	28	24	20	25	0	0	0	0	22	26	35	32
Alcohols	61.61	4.24264	4.53095	0	0	8.05468	1.84776	3.69552	8.05468	1.15067	2.73919	2.51367	0.359096	0.565069	16.7999	2.39999	2.4647	0	0	21	7	0	0	1	14	0	6	0	1	0	0	0	0	0	0	0	46	28	24	20	16	12	5	0	0	36	44	68	72
Alcohols	57.82	5.05914	4.78585	0	0	8.72057	2.101	4.20201	8.72057	1.2458	2.8443	2.59417	0.370595	0.59659	18.4116	2.63023	2.55631	6	6	13	7	0	0	1	6	0	6	0	1	0	0	0	0	0	0	0	86	80	90	60	15	0	0	0	0	36	42	57	50
Alcohols	58.87	5.38731	5.58056	0	0	8.47214	2	4	8.47214	1.05902	2.89923	2.68328	0.33541	0.763897	19.3573	2.41966	2.73993	0	0	24	8	0	0	1	16	0	7	0	1	0	0	0	0	0	0	0	54	40	34	25	24	12	0	0	0	46	52	91	89
Alcohols	57.34	5.10867	5.8246	0	0	9.2915	2.1889	4.3778	9.2915	1.16144	2.91355	2.55993	0.319991	0.716834	20.3919	2.54899	2.79199	0	0	24	8	0	0	1	16	0	7	0	1	0	0	0	0	0	0	0	56	50	54	27	3	0	0	0	0	48	56	94	105
Alcohols	66.81	4.94975	5.14314	0	0	9.51754	1.87939	3.75877	9.51754	1.18969	2.87661	2.67347	0.334183	0.760233	21.483	2.68537	2.84412	0	0	24	8	0	0	1	16	0	7	0	1	0	0	0	0	0	0	0	50	32	28	24	20	16	12	5	0	42	52	81	88
Alcohols	54	4.87657	5.20985	0	0	6.60272	2.17533	4.35066	6.60272	0.943246	2.79278	2.45369	0.350527	0.540918	14.7303	2.10433	2.33323	0	0	21	7	0	0	1	14	0	6	0	1	0	0	0	0	0	0	0	54	46	41	14	0	0	0	0	0	44	46	85	80
Alcohols	71.55	3.64492	4.0975	0	0	6.89898	1.93185	3.8637	6.89898	1.14983	2.5958	2.3008	0.383466	0.322429	12.2612	2.04353	1.99561	0	0	16	6	0	0	2	10	0	4	0	2	0	0	0	0	0	0	0	68	39	42	42	5	0	0	0	0	30	35	51	49
Alcohols	62.87	6.13361	6.25559	0	0	9.33533	2.11688	4.23377	9.33533	1.03726	3.02833	2.63779	0.293088	0.864581	34.0302	3.78113	3.42189	0	0	27	9	0	0	1	18	0	8	0	1	0	0	0	0	0	0	0	60	50	43	28	24	18	7	0	0	54	60	108	104
Alcohols	116.8	12.7279	10.18	0	0	23.4124	1.97538	3.95075	23.4124	1.23223	3.75723	4.01805	0.211477	2.03265	103.276	5.43556	5.27926	0	0	57	19	0	0	1	38	0	18	0	1	0	0	0	0	0	0	0	94	76	72	68	64	60	56	52	48	108	140	224	264
Alcohols	125.9	14.1421	10.9063	0	0	25.9637	1.97964	3.95929	25.9637	1.23636	3.85838	4.21568	0.200747	2.18075	123.566	5.88411	5.55871	0	0	63	21	0	0	1	42	0	20	0	1	0	0	0	0	0	0	0	102	84	80	76	72	68	64	60	56	120	156	250	296
Alcohols	54.77	4.7194	5.00409	0	0	6.72057	2.101	4.20201	6.72057	0.960081	2.77903	2.42522	0.34646	0.529248	16.7776	2.39681	2.46337	0	0	21	7	0	0	1	14	0	6	0	1	0	0	0	0	0	0	0	52	42	35	18	7	0	0	0	0	42	44	82	70
Alcohols	97.9	5.65685	5.71548	0	0	10.6275	1.90211	3.80423	10.6275	1.18083	2.99741	2.8236	0.313733	0.932651	26.6628	2.96253	3.17791	0	0	25	9	0	0	2	16	0	7	0	2	0	0	0	0	0	0	0	78	44	40	36	32	28	24	20	25	46	58	87	96
Alcohols	46.69	3.4641	3.4641	0	0	4	2	4	4	0.8	2.44447	2.12132	0.424264	0.0588915	8	1.6	1.38629	0	0	15	5	0	0	1	10	0	4	0	1	0	0	0	0	0	0	0	44	32	18	0	0	0	0	0	0	30	26	55	30
Alcohols	57.02	3.53553	3.86973	0	0	6.98792	1.80194	3.60388	6.98792	1.16465	2.57983	2.3419	0.390316	0.340135	12.6289	2.10481	2.02516	0	0	18	6	0	0	1	12	0	5	0	1	0	0	0	0	0	0	0	42	24	20	16	12	5	0	0	0	30	36	55	56
Alcohols	74.46	3.75431	4.05705	0	0	6.15537	1.90211	3.80423	6.15537	1.02589	2.5951	2.31281	0.385469	0.327638	12.3912	2.06519	2.00616	0	0	16	6	0	0	2	10	0	4	0	2	0	0	0	0	0	0	0	68	38	33	27	30	0	0	0	0	30	34	52	47
Alcohols	90.8	8.48528	7.71801	0	0	15.7505	1.94986	3.89971	15.7505	1.21158	3.37252	3.35453	0.258041	1.47268	52.0921	4.00709	4.21538	0	0	39	13	0	0	1	26	0	12	0	1	0	0	0	0	0	0	0	70	52	48	44	40	36	32	28	24	72	92	146	168
Alcohols	81.5	3.53553	3.86973	0	0	6.98792	1.80194	3.60388	6.98792	1.16465	2.57983	2.3419	0.390316	0.340135	12.6289	2.10481	2.02516	0	0	12	6	0	0	2	6	0	4	0	2	0	0	0	0	0	0	0	90	52	56	44	20	25	0	0	0	24	26	30	24
Alcohols	75.31	6.61125	6.41989	0	0	10.8913	2.26382	4.52764	10.8913	1.21015	3.0999	2.8501	0.316678	0.941994	26.6231	2.95812	3.17642	6	6	19	9	0	0	1	10	0	8	0	1	0	0	0	0	0	0	0	102	102	127	90	22	0	0	0	0	52	60	94	90
Alcohols	55.7	4.56048	5.0657	0	0	7.59587	2.13578	4.27156	7.59587	1.08512	2.78023	2.42986	0.347123	0.531158	15.7939	2.25627	2.40295	0	0	21	7	0	0	1	14	0	6	0	1	0	0	0	0	0	0	0	52	44	41	16	1	0	0	0	0	42	46	80	80
Alcohols	107.7	11.3137	9.41226	0	0	20.8601	1.96962	3.93923	20.8601	1.22706	3.64468	3.81002	0.224119	1.86826	84.564	4.97436	4.96814	0	0	51	17	0	0	1	34	0	16	0	1	0	0	0	0	0	0	0	86	68	64	60	56	52	48	44	40	96	124	198	232
Alcohols	153.7	18.3848	12.8901	0	0	33.6133	1.98742	3.97485	33.6133	1.24494	4.11196	4.75903	0.17626	2.5533	193.476	7.16577	6.2584	0	0	81	27	0	0	1	54	0	26	0	1	0	0	0	0	0	0	0	126	108	104	100	96	92	88	84	80	156	204	328	392
Alcohols	58.57	5.4265	5.65522	0	0	8.31285	2.11199	4.22398	8.31285	1.03911	2.91143	2.54201	0.317751	0.709812	23.9711	2.99639	2.95371	0	0	24	8	0	0	1	16	0	7	0	1	0	0	0	0	0	0	0	56	46	39	24	18	7	0	0	0	48	52	95	88
Alcohols	85.2	7.31747	7.37724	0	0	9.64892	2.19869	4.39738	9.64892	0.964892	3.16002	2.97213	0.297213	1.08928	26.4433	2.64433	3.275	0	0	28	10	0	0	2	18	0	8	0	2	0	0	0	0	0	0	0	94	76	66	44	56	49	0	0	0	64	66	128	116
Alcohols	135.9	15.5563	11.5971	0	0	28.5141	1.98289	3.96578	28.5141	1.23974	3.95024	4.40433	0.191493	2.3155	145.39	6.32131	5.81233	0	0	69	23	0	0	1	46	0	22	0	1	0	0	0	0	0	0	0	110	92	88	84	80	76	72	68	64	132	172	276	328
Alcohols	83	4.24264	4.53095	0	0	8.05468	1.84776	3.69552	8.05468	1.15067	2.73919	2.51367	0.359096	0.565069	16.7999	2.39999	2.4647	0	0	19	7	0	0	2	12	0	5	0	2	0	0	0	0	0	0	0	70	36	32	28	24	20	25	0	0	34	42	61	64
Alcohols	135	9.19239	8.16491	0	0	17.1335	1.9563	3.91259	17.1335	1.22382	3.44781	3.47415	0.248154	1.58182	59.5725	4.25518	4.42367	0	0	40	14	0	0	2	26	0	12	0	2	0	0	0	0	0	0	0	98	64	60	56	52	48	44	40	36	76	98	152	176
Alcohols	62	5.87563	5.52587	0	0	9.92478	2.17009	4.34017	9.92478	1.2406	2.97973	2.74204	0.342755	0.785559	22.2278	2.77848	2.8782	6	6	16	8	0	0	1	8	0	7	0	1	0	0	0	0	0	0	0	94	90	102	70	24	5	0	0	0	44	50	75	67
Alcohols	68.4	6.36396	6.00779	0	0	11.3846	2.14896	4.29792	11.3846	1.26496	3.08002	2.82437	0.313819	0.932924	30.6717	3.40797	3.31798	6	6	19	9	0	0	1	10	0	8	0	1	0	0	0	0	0	0	0	94	82	90	74	48	36	15	0	0	48	59	86	87
Alcohols	58.2	4.53037	5.00409	0	0	7.66299	2.05288	4.10576	7.66299	1.09471	2.76632	2.45983	0.351405	0.543418	15.7116	2.24452	2.39773	0	0	21	7	0	0	1	14	0	6	0	1	0	0	0	0	0	0	0	50	38	37	22	6	0	0	0	0	40	46	77	80
Alcohols	82.8	7.31747	7.37724	0	0	9.64892	2.19869	4.39738	9.64892	0.964892	3.16002	2.97213	0.297213	1.08928	26.4433	2.64433	3.275	0	0	24	10	0	0	2	14	0	8	0	2	0	0	0	0	0	0	0	118	104	110	72	56	49	0	0	0	60	58	102	84
Alcohols	82.01	6.69213	6.35589	0	0	10.129	2.23607	4.47214	10.129	1.12544	3.09901	2.86791	0.318657	0.948224	26.5286	2.94763	3.17286	6	6	19	9	0	0	1	10	0	8	0	1	0	0	0	0	0	0	0	102	100	117	92	32	0	0	0	0	52	58	96	82
Alcohols	58.46	4.46142	4.73671	0	0	7.72741	1.93185	3.8637	7.72741	1.10392	2.75223	2.48138	0.354483	0.55214	16.8195	2.40279	2.46586	0	0	21	7	0	0	1	14	0	6	0	1	0	0	0	0	0	0	0	48	34	29	20	15	6	0	0	0	38	44	72	72
Aldehydes	25.47	1.41421	1.41421	0	0	2.82843	1.41421	2.82843	2.82843	0.942809	1.84946	1.70711	0.569036	-0.669173	3.36359	1.1212	0.00903476	0	0	7	3	0	0	1	4	0	2	0	1	0	0	0	0	0	0	0	46	21	6	0	0	0	0	0	0	10	9	12	6
Aldehydes	32.3	2.12132	2.3401	0	0	4.47214	1.61803	3.23607	4.47214	1.11803	2.15591	1.9465	0.486625	-0.250259	5.89199	1.473	0.857304	0	0	8	4	0	0	1	4	0	3	0	1	0	0	0	0	0	0	0	58	33	24	12	0	0	0	0	0	14	14	15	10
Aldehydes	49.1	5.65685	5.42766	0	0	10.4243	2.13578	4.27156	10.4243	1.30304	2.96934	2.718	0.33975	0.776754	23.561	2.94512	2.93645	6	6	14	8	0	0	1	6	0	7	0	1	0	0	0	0	0	0	0	106	90	102	84	45	18	0	0	0	40	48	65	60
Aldehydes	36.6	2.82843	3.14626	0	0	5.4641	1.73205	3.4641	5.4641	1.09282	2.39017	2.1547	0.43094	0.0745046	8.98672	1.79734	1.5026	0	0	11	5	0	0	1	6	0	4	0	1	0	0	0	0	0	0	0	64	39	30	21	6	0	0	0	0	20	21	27	21
Alkenes	38.8	5.38731	5.58056	0	0	8.47214	2	4	8.47214	1.05902	2.89923	2.68328	0.33541	0.763897	19.3573	2.41966	2.73993	0	0	22	8	0	0	0	14	0	8	0	0	0	0	0	0	0	0	0	50	44	32	28	24	9	0	0	0	44	46	82	71
Alkenes	26.4	3.04721	3.30518	0	0	5.22625	1.84776	3.69552	5.22625	1.04525	2.40858	2.13099	0.426197	0.0634378	8.62987	1.72597	1.46208	0	0	13	5	0	0	0	8	0	5	0	0	0	0	0	0	0	0	0	34	30	19	6	0	0	0	0	0	24	23	36	27
Alkenes	29.5	2.82843	3.14626	0	0	5.4641	1.73205	3.4641	5.4641	1.09282	2.39017	2.1547	0.43094	0.0745046	8.98672	1.79734	1.5026	0	0	13	5	0	0	0	8	0	5	0	0	0	0	0	0	0	0	0	36	30	17	6	1	0	0	0	0	22	22	32	26
Alkenes	20.86	2.12132	2.3401	0	0	4.47214	1.61803	3.23607	4.47214	1.11803	2.15591	1.9465	0.486625	-0.250259	5.89199	1.473	0.857304	0	0	10	4	0	0	0	6	0	4	0	0	0	0	0	0	0	0	0	26	21	12	4	0	0	0	0	0	16	16	20	16
Alkenes	23.21	2.12132	2.3401	0	0	4.47214	1.61803	3.23607	4.47214	1.11803	2.15591	1.9465	0.486625	-0.250259	5.89199	1.473	0.857304	0	0	10	4	0	0	0	6	0	4	0	0	0	0	0	0	0	0	0	30	23	10	2	0	0	0	0	0	16	15	21	15
Alkenes	32.2	3.93265	4.24438	0	0	6	2	4	6	1	2.61085	2.3094	0.3849	0.326163	11.53	1.92167	1.93413	0	0	16	6	0	0	0	10	0	6	0	0	0	0	0	0	0	0	0	42	40	28	9	0	0	0	0	0	32	31	52	44
Alkenes	32.09	3.64492	4.0975	0	0	6.89898	1.93185	3.8637	6.89898	1.14983	2.5958	2.3008	0.383466	0.322429	12.2612	2.04353	1.99561	0	0	18	6	0	0	0	12	0	6	0	0	0	0	0	0	0	0	0	32	29	19	7	1	0	0	0	0	32	34	57	54
Alkenes	37.2	5.4265	5.65522	0	0	8.31285	2.11199	4.22398	8.31285	1.03911	2.91143	2.54201	0.317751	0.709812	23.9711	2.99639	2.95371	0	0	24	8	0	0	0	16	0	8	0	0	0	0	0	0	0	0	0	42	41	33	20	10	3	0	0	0	48	50	94	81
Alkenes	38.5	5.23748	5.6753	0	0	8.64705	2.07431	4.14863	8.64705	1.08088	2.90031	2.59179	0.323974	0.729207	21.2985	2.66231	2.83549	0	0	24	8	0	0	0	16	0	8	0	0	0	0	0	0	0	0	0	40	39	33	22	11	3	0	0	0	46	52	90	93
Alkenes	13.7	0	0	0	0	2	1	2	2	1	1.40761	1.41421	0.707107	-1.26286	1.41421	0.707107	-1.26286	0	0	6	2	0	0	0	4	0	2	0	0	0	0	0	0	0	0	0	8	4	0	0	0	0	0	0	0	6	5	6	4
Alkenes	35.6	4.24264	4.85993	0	0	8	2	4	8	1.14286	2.75345	2.44949	0.349927	0.539205	16.3923	2.34176	2.44014	0	0	21	7	0	0	0	14	0	7	0	0	0	0	0	0	0	0	0	36	35	28	14	3	0	0	0	0	38	43	70	74
Alkenes	27.06	3.04721	3.30518	0	0	5.22625	1.84776	3.69552	5.22625	1.04525	2.40858	2.13099	0.426197	0.0634378	8.62987	1.72597	1.46208	0	0	15	5	0	0	0	10	0	5	0	0	0	0	0	0	0	0	0	28	23	11	2	0	0	0	0	0	26	25	45	34
Alkenes	34.3	4.46142	4.73671	0	0	7.72741	1.93185	3.8637	7.72741	1.10392	2.75223	2.48138	0.354483	0.55214	16.8195	2.40279	2.46586	0	0	21	7	0	0	0	14	0	7	0	0	0	0	0	0	0	0	0	34	32	25	15	7	2	0	0	0	38	42	70	66
Alkenes	38.9	5.05914	5.45658	0	0	8.82843	2	4	8.82843	1.10355	2.88853	2.59808	0.32476	0.731628	21.9043	2.73804	2.86354	0	0	24	8	0	0	0	16	0	8	0	0	0	0	0	0	0	0	0	36	33	29	24	15	7	2	0	0	44	52	87	90
Alkenes	33.5	4.56048	5.0657	0	0	7.59587	2.13578	4.27156	7.59587	1.08512	2.78023	2.42986	0.347123	0.531158	15.7939	2.25627	2.40295	0	0	21	7	0	0	0	14	0	7	0	0	0	0	0	0	0	0	0	36	36	29	13	2	0	0	0	0	42	45	81	78
Alkenes	30.61	3.53553	3.86973	0	0	6.98792	1.80194	3.60388	6.98792	1.16465	2.57983	2.3419	0.390316	0.340135	12.6289	2.10481	2.02516	0	0	18	6	0	0	0	12	0	6	0	0	0	0	0	0	0	0	0	26	22	16	12	7	2	0	0	0	30	35	54	54
Alkenes	28.62	3.64492	4.0975	0	0	6.89898	1.93185	3.8637	6.89898	1.14983	2.5958	2.3008	0.383466	0.322429	12.2612	2.04353	1.99561	0	0	18	6	0	0	0	12	0	6	0	0	0	0	0	0	0	0	0	28	26	20	10	2	0	0	0	0	32	36	58	58
Alkenes	26.61	4.01229	4.28482	0	0	5.81863	2.07431	4.14863	5.81863	0.969771	2.62636	2.2855	0.380917	0.315759	11.6374	1.93956	1.9434	0	0	18	6	0	0	0	12	0	6	0	0	0	0	0	0	0	0	0	32	30	20	6	0	0	0	0	0	36	35	68	52
Alkenes	35.59	5.64528	5.87393	0	0	7.38465	2.14896	4.29792	7.38465	0.923081	2.92244	2.61183	0.326479	0.736908	19.5512	2.44389	2.74989	0	0	24	8	0	0	0	16	0	8	0	0	0	0	0	0	0	0	0	44	40	33	24	9	0	0	0	0	50	50	105	78
Alkenes	31.3	3.53553	3.86973	0	0	6.98792	1.80194	3.60388	6.98792	1.16465	2.57983	2.3419	0.390316	0.340135	12.6289	2.10481	2.02516	0	0	18	6	0	0	0	12	0	6	0	0	0	0	0	0	0	0	0	28	25	18	10	4	1	0	0	0	30	34	52	51
Alkenes	39.3	5.12809	5.74995	0	0	8.72057	2.101	4.20201	8.72057	1.09007	2.90085	2.59417	0.324271	0.730121	20.3008	2.53759	2.78751	0	0	24	8	0	0	0	16	0	8	0	0	0	0	0	0	0	0	0	44	44	37	20	5	0	0	0	0	46	51	89	92
Alkenes	38.9	5.16853	5.36185	0	0	8.76257	1.94986	3.89971	8.76257	1.09532	2.88799	2.63927	0.329909	0.747359	21.8817	2.73522	2.86251	0	0	24	8	0	0	0	16	0	8	0	0	0	0	0	0	0	0	0	36	32	25	20	17	12	4	0	0	44	51	86	86
Alkenes	34.35	4.53037	5.00409	0	0	7.66299	2.05288	4.10576	7.66299	1.09471	2.76632	2.45983	0.351405	0.543418	15.7116	2.24452	2.39773	0	0	21	7	0	0	0	14	0	7	0	0	0	0	0	0	0	0	0	36	36	29	13	2	0	0	0	0	40	44	75	76
Alkenes	36.26	4.24264	4.53095	0	0	8.05468	1.84776	3.69552	8.05468	1.15067	2.73919	2.51367	0.359096	0.565069	16.7999	2.39999	2.4647	0	0	21	7	0	0	0	14	0	7	0	0	0	0	0	0	0	0	0	32	28	21	16	11	5	1	0	0	36	42	66	67
Alkenes	23.77	3.04721	3.30518	0	0	5.22625	1.84776	3.69552	5.22625	1.04525	2.40858	2.13099	0.426197	0.0634378	8.62987	1.72597	1.46208	0	0	15	5	0	0	0	10	0	5	0	0	0	0	0	0	0	0	0	24	21	13	4	0	0	0	0	0	26	27	45	38
Alkenes	35.6	4.46142	4.73671	0	0	7.72741	1.93185	3.8637	7.72741	1.10392	2.75223	2.48138	0.354483	0.55214	16.8195	2.40279	2.46586	0	0	21	7	0	0	0	14	0	7	0	0	0	0	0	0	0	0	0	36	32	23	15	8	2	0	0	0	38	41	71	64
Alkenes	35.49	4.24264	4.53095	0	0	8.05468	1.84776	3.69552	8.05468	1.15067	2.73919	2.51367	0.359096	0.565069	16.7999	2.39999	2.4647	0	0	21	7	0	0	0	14	0	7	0	0	0	0	0	0	0	0	0	30	26	20	16	12	7	2	0	0	36	43	67	70
Alkenes	37.23	5.64528	5.87393	0	0	7.38465	2.14896	4.29792	7.38465	0.923081	2.92244	2.61183	0.326479	0.736908	19.5512	2.44389	2.74989	0	0	24	8	0	0	0	16	0	8	0	0	0	0	0	0	0	0	0	46	44	35	20	6	0	0	0	0	50	49	102	76
Alkenes	25.92	3.04721	3.30518	0	0	5.22625	1.84776	3.69552	5.22625	1.04525	2.40858	2.13099	0.426197	0.0634378	8.62987	1.72597	1.46208	0	0	15	5	0	0	0	10	0	5	0	0	0	0	0	0	0	0	0	26	22	12	3	0	0	0	0	0	26	26	45	36
Alkenes	50.43	6.36396	6.25464	0	0	12.0533	1.91899	3.83797	12.0533	1.20533	3.10518	2.96569	0.296569	1.08711	32.3255	3.23255	3.47586	0	0	30	10	0	0	0	20	0	10	0	0	0	0	0	0	0	0	0	42	38	32	28	24	20	16	12	7	54	67	106	118
Alkenes	40.1	5.65685	5.71548	0	0	10.6275	1.90211	3.80423	10.6275	1.18083	2.99741	2.8236	0.313733	0.932651	26.6628	2.96253	3.17791	0	0	27	9	0	0	0	18	0	9	0	0	0	0	0	0	0	0	0	40	37	32	27	20	13	8	4	1	48	58	91	97
Alkenes	35.6	4.24264	4.53095	0	0	8.05468	1.84776	3.69552	8.05468	1.15067	2.73919	2.51367	0.359096	0.565069	16.7999	2.39999	2.4647	0	0	21	7	0	0	0	14	0	7	0	0	0	0	0	0	0	0	0	32	29	23	16	9	4	1	0	0	36	42	65	66
Alkenes	31.23	3.53553	3.86973	0	0	6.98792	1.80194	3.60388	6.98792	1.16465	2.57983	2.3419	0.390316	0.340135	12.6289	2.10481	2.02516	0	0	18	6	0	0	0	12	0	6	0	0	0	0	0	0	0	0	0	28	25	18	10	4	1	0	0	0	30	34	52	51
Alkenes	26.8	2.82843	3.14626	0	0	5.4641	1.73205	3.4641	5.4641	1.09282	2.39017	2.1547	0.43094	0.0745046	8.98672	1.79734	1.5026	0	0	15	5	0	0	0	10	0	5	0	0	0	0	0	0	0	0	0	24	20	12	5	1	0	0	0	0	24	26	40	36
Alkenes	35.1	4.35203	4.79832	0	0	7.87846	1.96962	3.93923	7.87846	1.12549	2.75284	2.45839	0.351198	0.54283	16.7387	2.39125	2.46105	0	0	21	7	0	0	0	14	0	7	0	0	0	0	0	0	0	0	0	34	32	26	16	6	1	0	0	0	38	43	71	71
Alkenes	29.18	3.93265	4.24438	0	0	6	2	4	6	1	2.61085	2.3094	0.3849	0.326163	11.53	1.92167	1.93413	0	0	18	6	0	0	0	12	0	6	0	0	0	0	0	0	0	0	0	32	30	20	6	0	0	0	0	0	34	35	62	56
Alkenes	28.71	3.75431	4.05705	0	0	6.15537	1.90211	3.80423	6.15537	1.02589	2.5951	2.31281	0.385469	0.327638	12.3912	2.06519	2.00616	0	0	18	6	0	0	0	12	0	6	0	0	0	0	0	0	0	0	0	28	24	18	12	4	0	0	0	0	32	35	60	52
Alkenes	37.27	5.12809	5.74995	0	0	8.72057	2.101	4.20201	8.72057	1.09007	2.90085	2.59417	0.324271	0.730121	20.3008	2.53759	2.78751	0	0	24	8	0	0	0	16	0	8	0	0	0	0	0	0	0	0	0	40	40	37	24	7	0	0	0	0	46	53	91	96
Alkenes	29.97	3.75431	4.05705	0	0	6.15537	1.90211	3.80423	6.15537	1.02589	2.5951	2.31281	0.385469	0.327638	12.3912	2.06519	2.00616	0	0	18	6	0	0	0	12	0	6	0	0	0	0	0	0	0	0	0	30	27	19	9	2	0	0	0	0	32	34	58	50
Alkenes	39.7	5.16853	5.36185	0	0	8.76257	1.94986	3.89971	8.76257	1.09532	2.88799	2.63927	0.329909	0.747359	21.8817	2.73522	2.86251	0	0	24	8	0	0	0	16	0	8	0	0	0	0	0	0	0	0	0	40	36	27	20	15	8	2	0	0	44	49	84	80
Alkenes	31.5	3.53553	3.86973	0	0	6.98792	1.80194	3.60388	6.98792	1.16465	2.57983	2.3419	0.390316	0.340135	12.6289	2.10481	2.02516	0	0	18	6	0	0	0	12	0	6	0	0	0	0	0	0	0	0	0	28	24	17	11	5	1	0	0	0	30	34	53	51
Alkenes	29.48	3.75431	4.05705	0	0	6.15537	1.90211	3.80423	6.15537	1.02589	2.5951	2.31281	0.385469	0.327638	12.3912	2.06519	2.00616	0	0	18	6	0	0	0	12	0	6	0	0	0	0	0	0	0	0	0	30	27	19	9	2	0	0	0	0	32	34	58	50
Alkenes	30.48	3.75431	4.05705	0	0	6.15537	1.90211	3.80423	6.15537	1.02589	2.5951	2.31281	0.385469	0.327638	12.3912	2.06519	2.00616	0	0	18	6	0	0	0	12	0	6	0	0	0	0	0	0	0	0	0	30	26	18	10	3	0	0	0	0	32	34	59	50
Alkenes	34.7	4.35203	4.79832	0	0	7.87846	1.96962	3.93923	7.87846	1.12549	2.75284	2.45839	0.351198	0.54283	16.7387	2.39125	2.46105	0	0	21	7	0	0	0	14	0	7	0	0	0	0	0	0	0	0	0	32	29	24	18	9	2	0	0	0	38	44	73	74
Alkenes	26.86	2.82843	3.14626	0	0	5.4641	1.73205	3.4641	5.4641	1.09282	2.39017	2.1547	0.43094	0.0745046	8.98672	1.79734	1.5026	0	0	15	5	0	0	0	10	0	5	0	0	0	0	0	0	0	0	0	24	20	12	5	1	0	0	0	0	24	26	40	36
Alkenes	36.86	5.4265	5.65522	0	0	8.31285	2.11199	4.22398	8.31285	1.03911	2.91143	2.54201	0.317751	0.709812	23.9711	2.99639	2.95371	0	0	24	8	0	0	0	16	0	8	0	0	0	0	0	0	0	0	0	42	41	33	20	10	3	0	0	0	48	50	94	81
Alkenes	25.47	2.82843	3.14626	0	0	5.4641	1.73205	3.4641	5.4641	1.09282	2.39017	2.1547	0.43094	0.0745046	8.98672	1.79734	1.5026	0	0	15	5	0	0	0	10	0	5	0	0	0	0	0	0	0	0	0	22	18	12	7	2	0	0	0	0	24	27	41	38
Alkenes	40.34	4.94975	5.14314	0	0	9.51754	1.87939	3.75877	9.51754	1.18969	2.87661	2.67347	0.334183	0.760233	21.483	2.68537	2.84412	0	0	24	8	0	0	0	16	0	8	0	0	0	0	0	0	0	0	0	34	30	24	20	16	12	7	2	0	42	51	80	86
Alkenes	35.81	4.24264	4.53095	0	0	8.05468	1.84776	3.69552	8.05468	1.15067	2.73919	2.51367	0.359096	0.565069	16.7999	2.39999	2.4647	0	0	21	7	0	0	0	14	0	7	0	0	0	0	0	0	0	0	0	32	29	23	16	9	4	1	0	0	36	42	65	66
Alkenes	38.5	5.05914	5.4365	0	0	9.40926	1.98904	3.97809	9.40926	1.17616	2.88852	2.60405	0.325506	0.733923	22.1293	2.76616	2.87376	0	0	24	8	0	0	0	16	0	8	0	0	0	0	0	0	0	0	0	36	34	29	22	15	8	2	0	0	44	52	85	91
Alkenes	33.9	4.53037	5.00409	0	0	7.66299	2.05288	4.10576	7.66299	1.09471	2.76632	2.45983	0.351405	0.543418	15.7116	2.24452	2.39773	0	0	21	7	0	0	0	14	0	7	0	0	0	0	0	0	0	0	0	34	33	28	16	4	0	0	0	0	40	45	77	78
Alkenes	80.25	10.6066	9.01047	0	0	19.6759	1.96595	3.93189	19.6759	1.22974	3.58326	3.70153	0.231346	1.77875	75.8163	4.73852	4.79832	0	0	48	16	0	0	0	32	0	16	0	0	0	0	0	0	0	0	0	66	62	56	52	48	44	40	36	32	90	115	184	214
Alkenes	36.4	4.35203	4.79832	0	0	7.87846	1.96962	3.93923	7.87846	1.12549	2.75284	2.45839	0.351198	0.54283	16.7387	2.39125	2.46105	0	0	21	7	0	0	0	14	0	7	0	0	0	0	0	0	0	0	0	36	34	26	14	5	1	0	0	0	38	42	70	69
Alkenes	35.1	4.46142	4.73671	0	0	7.72741	1.93185	3.8637	7.72741	1.10392	2.75223	2.48138	0.354483	0.55214	16.8195	2.40279	2.46586	0	0	21	7	0	0	0	14	0	7	0	0	0	0	0	0	0	0	0	34	30	22	16	10	3	0	0	0	38	42	72	67
Alkenes	34.3	4.24264	4.85993	0	0	8	2	4	8	1.14286	2.75345	2.44949	0.349927	0.539205	16.3923	2.34176	2.44014	0	0	21	7	0	0	0	14	0	7	0	0	0	0	0	0	0	0	0	32	31	28	18	5	0	0	0	0	38	45	72	78
Alkenes	39.7	4.94975	5.14314	0	0	9.51754	1.87939	3.75877	9.51754	1.18969	2.87661	2.67347	0.334183	0.760233	21.483	2.68537	2.84412	0	0	24	8	0	0	0	16	0	8	0	0	0	0	0	0	0	0	0	36	33	27	21	15	9	4	1	0	42	50	78	82
Alkenes	33.4	4.53037	5.00409	0	0	7.66299	2.05288	4.10576	7.66299	1.09471	2.76632	2.45983	0.351405	0.543418	15.7116	2.24452	2.39773	0	0	21	7	0	0	0	14	0	7	0	0	0	0	0	0	0	0	0	36	35	28	14	3	0	0	0	0	40	44	76	76
Alkenes	39.7	4.94975	5.14314	0	0	9.51754	1.87939	3.75877	9.51754	1.18969	2.87661	2.67347	0.334183	0.760233	21.483	2.68537	2.84412	0	0	24	8	0	0	0	16	0	8	0	0	0	0	0	0	0	0	0	36	33	28	22	14	8	4	1	0	42	50	78	81
Alkenes	60.78	7.77817	7.25243	0	0	14.5925	1.94188	3.88377	14.5925	1.21604	3.2911	3.23032	0.269194	1.3549	45.051	3.75425	3.99012	0	0	36	12	0	0	0	24	0	12	0	0	0	0	0	0	0	0	0	50	46	40	36	32	28	24	20	16	66	83	132	150
Alkenes	38.9	5.38731	5.58056	0	0	8.47214	2	4	8.47214	1.05902	2.89923	2.68328	0.33541	0.763897	19.3573	2.41966	2.73993	0	0	24	8	0	0	0	16	0	8	0	0	0	0	0	0	0	0	0	42	38	29	22	14	4	0	0	0	46	49	90	80
Alkenes	31.13	4.7194	5.00409	0	0	6.72057	2.101	4.20201	6.72057	0.960081	2.77903	2.42522	0.34646	0.529248	16.7776	2.39681	2.46337	0	0	21	7	0	0	0	14	0	7	0	0	0	0	0	0	0	0	0	36	32	25	17	6	0	0	0	0	42	43	85	66
Alkenes	32.6	4.7194	5.00409	0	0	6.72057	2.101	4.20201	6.72057	0.960081	2.77903	2.42522	0.34646	0.529248	16.7776	2.39681	2.46337	0	0	21	7	0	0	0	14	0	7	0	0	0	0	0	0	0	0	0	38	36	27	13	3	0	0	0	0	42	42	82	64
Alkenes	33.03	4.6802	4.94248	0	0	6.82843	2	4	6.82843	0.97549	2.76511	2.5	0.357143	0.559616	15.3137	2.18767	2.37207	0	0	21	7	0	0	0	14	0	7	0	0	0	0	0	0	0	0	0	36	32	25	17	6	0	0	0	0	40	42	79	64
Alkenes	34.7	4.53037	5.00409	0	0	7.66299	2.05288	4.10576	7.66299	1.09471	2.76632	2.45983	0.351405	0.543418	15.7116	2.24452	2.39773	0	0	21	7	0	0	0	14	0	7	0	0	0	0	0	0	0	0	0	38	37	28	12	2	0	0	0	0	40	43	75	74
Alkenes	38.6	4.24264	4.53095	0	0	8.05468	1.84776	3.69552	8.05468	1.15067	2.73919	2.51367	0.359096	0.565069	16.7999	2.39999	2.4647	0	0	21	7	0	0	0	14	0	7	0	0	0	0	0	0	0	0	0	32	28	21	16	11	5	1	0	0	36	42	66	67
Alkenes	40.3	5.65685	5.71548	0	0	10.6275	1.90211	3.80423	10.6275	1.18083	2.99741	2.8236	0.313733	0.932651	26.6628	2.96253	3.17791	0	0	27	9	0	0	0	18	0	9	0	0	0	0	0	0	0	0	0	40	37	31	25	20	15	9	4	1	48	58	91	98
Alkynes	42.3	4.94975	5.14314	0	0	9.51754	1.87939	3.75877	9.51754	1.18969	2.87661	2.67347	0.334183	0.760233	21.483	2.68537	2.84412	0	0	22	8	0	0	0	14	0	8	0	0	0	0	0	0	0	0	0	46	38	28	24	20	16	10	3	0	40	48	74	78
Alkynes	42.73	4.94975	5.14314	0	0	9.51754	1.87939	3.75877	9.51754	1.18969	2.87661	2.67347	0.334183	0.760233	21.483	2.68537	2.84412	0	0	22	8	0	0	0	14	0	8	0	0	0	0	0	0	0	0	0	50	44	36	28	16	8	4	1	0	40	46	70	68
Alkynes	44.49	4.94975	5.14314	0	0	9.51754	1.87939	3.75877	9.51754	1.18969	2.87661	2.67347	0.334183	0.760233	21.483	2.68537	2.84412	0	0	22	8	0	0	0	14	0	8	0	0	0	0	0	0	0	0	0	50	42	30	24	20	14	6	1	0	40	46	72	72
Aromatics	33.83	4.24264	4	0	0	8	2	4	8	1.33333	2.68762	2.44949	0.408248	0.385054	14.6969	2.44949	2.17681	6	6	12	6	0	0	0	6	0	6	0	0	0	0	0	0	0	0	0	54	54	54	27	0	0	0	0	0	30	36	48	42
Aromatics	51.9	7.18046	6.67404	0	0	12.5055	2.20265	4.40531	12.5055	1.25055	3.18849	2.94848	0.294848	1.08129	36.6415	3.66415	3.60118	6	6	24	10	0	0	0	14	0	10	0	0	0	0	0	0	0	0	0	78	84	94	68	30	16	6	1	0	58	69	111	112
Aromatics	51.2	8.55423	7.30913	0	0	14.4269	2.33324	4.66649	14.4269	1.31154	3.34174	3.16933	0.288121	1.24883	41.8572	3.8052	3.82957	10	11	21	11	0	0	0	10	0	11	0	0	0	0	0	0	0	0	0	112	128	163	134	67	27	3	0	0	66	81	127	128
Aromatics	82.4	12.0208	9.68789	0	0	21.6855	2.15845	4.3169	21.6855	1.27562	3.68877	3.14535	0.185021	1.67655	487.018	28.6481	6.71893	6	6	45	17	0	0	0	28	0	17	0	0	0	0	0	0	0	0	0	102	106	114	92	64	60	56	52	48	98	125	197	224
Aromatics	48.9	7.3588	6.90974	0	0	11.9362	2.23607	4.47214	11.9362	1.19362	3.19724	2.99535	0.299535	1.09706	31.9769	3.19769	3.46501	6	6	24	10	0	0	0	14	0	10	0	0	0	0	0	0	0	0	0	80	88	99	70	28	11	2	0	0	60	70	116	117
Aromatics	44.8	6.36396	6.00779	0	0	11.3846	2.14896	4.29792	11.3846	1.26496	3.08002	2.82437	0.313819	0.932924	30.6717	3.40797	3.31798	6	6	19	9	0	0	0	10	0	9	0	0	0	0	0	0	0	0	0	80	84	93	70	33	15	3	0	0	48	57	83	81
Aromatics	95.8	14.1421	10.8177	0	0	25.6147	2.15846	4.31693	25.6147	1.28073	3.84662	3.1601	0.158005	1.84375	1567.49	78.3743	8.05037	6	6	54	20	0	0	0	34	0	20	0	0	0	0	0	0	0	0	0	114	118	126	104	76	72	68	64	60	116	149	236	272
Aromatics	55.1	7.77817	7.05707	0	0	13.9834	2.15664	4.31328	13.9834	1.27121	3.27025	2.98057	0.270961	1.18742	55.6098	5.05544	4.11367	6	6	27	11	0	0	0	16	0	11	0	0	0	0	0	0	0	0	0	78	82	90	68	40	34	24	12	3	62	77	119	128
Aromatics	75.5	11.1924	8.91231	0	0	19.4483	2.43476	4.86953	19.4483	1.38916	3.60725	3.52021	0.251443	1.59499	67.1394	4.79567	4.54324	14	16	24	14	0	0	0	10	0	14	0	0	0	0	0	0	0	0	0	154	183	254	241	162	96	36	9	0	86	111	172	190
Aromatics	43.43	5.83519	5.60621	0	0	9.95396	2.19353	4.38705	9.95396	1.24424	2.98024	2.72191	0.340239	0.778191	22.4579	2.80724	2.8885	6	6	18	8	0	0	0	10	0	8	0	0	0	0	0	0	0	0	0	70	75	80	46	6	0	0	0	0	46	53	84	80
Aromatics	74.1	10.6066	8.8756	0	0	19.1255	2.15839	4.31678	19.1255	1.27503	3.56774	3.12113	0.208075	1.54366	227.348	15.1565	5.83195	6	6	39	15	0	0	0	24	0	15	0	0	0	0	0	0	0	0	0	94	98	106	84	56	52	48	44	40	86	109	171	192
Aromatics	42.24	5.65685	5.42766	0	0	10.4243	2.13578	4.27156	10.4243	1.30304	2.96934	2.718	0.33975	0.776754	23.561	2.94512	2.93645	6	6	18	8	0	0	0	10	0	8	0	0	0	0	0	0	0	0	0	66	70	76	48	12	3	0	0	0	44	53	79	79
Aromatics	50.8	7.07107	6.54776	0	0	12.9321	2.15434	4.30868	12.9321	1.29321	3.17965	2.91166	0.291166	1.06872	40.8279	4.08279	3.70937	6	6	24	10	0	0	0	14	0	10	0	0	0	0	0	0	0	0	0	74	78	86	64	34	24	12	3	0	56	69	106	112
Aromatics	42.65	5.87563	5.56604	0	0	9.43115	2.17533	4.35066	9.43115	1.17889	2.97974	2.73673	0.342092	0.783622	22.2878	2.78598	2.8809	6	6	18	8	0	0	0	10	0	8	0	0	0	0	0	0	0	0	0	70	74	79	47	7	0	0	0	0	46	52	85	74
Aromatics	49.05	6.61125	6.41989	0	0	10.8913	2.26382	4.52764	10.8913	1.21015	3.0999	2.8501	0.316678	0.941994	26.6231	2.95812	3.17642	6	6	21	9	0	0	0	12	0	9	0	0	0	0	0	0	0	0	0	78	86	95	58	10	0	0	0	0	54	62	103	102
Aromatics	52.7	7.14002	6.83349	0	0	12.5277	2.23099	4.46199	12.5277	1.25277	3.18891	2.92348	0.292348	1.07278	36.6425	3.66425	3.60121	6	6	24	10	0	0	0	14	0	10	0	0	0	0	0	0	0	0	0	78	85	97	71	30	13	3	0	0	58	70	112	118
Aromatics	91.8	13.435	10.4516	0	0	24.242	2.15846	4.31692	24.242	1.2759	3.79672	3.1569	0.166153	1.79144	1059.48	55.7618	7.60738	6	6	51	19	0	0	0	32	0	19	0	0	0	0	0	0	0	0	0	110	114	122	100	72	68	64	60	56	110	141	223	256
Aromatics	45.13	6.5423	6.2361	0	0	11.19	2.19399	4.38799	11.19	1.24333	3.08977	2.85639	0.317376	0.944197	27.6091	3.06768	3.21279	6	6	21	9	0	0	0	12	0	9	0	0	0	0	0	0	0	0	0	72	78	87	60	21	6	0	0	0	52	62	98	100
Aromatics	48	7.28985	6.78346	0	0	12.0668	2.17533	4.35066	12.0668	1.20668	3.18807	2.98451	0.298451	1.09343	33.7632	3.37632	3.51937	6	6	24	10	0	0	0	14	0	10	0	0	0	0	0	0	0	0	0	76	80	89	68	36	21	6	0	0	58	69	113	111
Aromatics	48.9	6.5423	6.2361	0	0	11.19	2.19399	4.38799	11.19	1.24333	3.08977	2.85639	0.317376	0.944197	27.6091	3.06768	3.21279	6	6	19	9	0	0	0	10	0	9	0	0	0	0	0	0	0	0	0	82	88	98	72	30	9	0	0	0	50	58	88	86
Aromatics	52.5	7.07107	6.69394	0	0	12.8573	2.21432	4.42864	12.8573	1.28573	3.18888	2.96301	0.296301	1.08621	34.5244	3.45244	3.54167	6	6	24	10	0	0	0	14	0	10	0	0	0	0	0	0	0	0	0	78	86	98	70	28	12	4	1	0	58	70	110	117
Aromatics	48.1	7.14002	6.87336	0	0	12.8573	2.21432	4.42864	12.8573	1.28573	3.18888	2.96301	0.296301	1.08621	33.9683	3.39683	3.52543	6	6	24	10	0	0	0	14	0	10	0	0	0	0	0	0	0	0	0	76	83	95	71	33	15	3	0	0	58	71	112	122
Aromatics	46.9	6.43291	6.25559	0	0	11.2036	2.22158	4.44317	11.2036	1.24484	3.09023	2.83301	0.314779	0.93598	28.1564	3.12849	3.23241	6	6	21	9	0	0	0	12	0	9	0	0	0	0	0	0	0	0	0	74	81	91	60	16	3	0	0	0	52	62	98	101
Aromatics	48.4	7.07107	6.69394	0	0	12.8573	2.21432	4.42864	12.8573	1.28573	3.18888	2.96301	0.296301	1.08621	34.5244	3.45244	3.54167	6	6	22	10	0	0	0	12	0	10	0	0	0	0	0	0	0	0	0	86	94	108	82	38	18	7	2	0	56	67	101	106
Aromatics	86.6	12.7279	10.0753	0	0	23.0726	2.15846	4.31691	23.0726	1.28181	3.7442	3.1522	0.175122	1.73589	717.388	39.8549	7.1634	6	6	48	18	0	0	0	30	0	18	0	0	0	0	0	0	0	0	0	106	110	118	96	68	64	60	56	52	104	133	210	240
Aromatics	48.79	7.03063	6.54761	0	0	12.1707	2.3226	4.51612	12.1707	1.3523	3.16041	2.90187	0.32243	0.959994	31.504	3.50044	3.34475	6	6	19	9	0	0	0	10	0	9	0	0	0	0	0	0	0	0	0	80	91	114	69	24	0	0	0	0	56	73	117	115
Aromatics	50	7.3588	6.98947	0	0	11.9087	2.24284	4.48568	11.9087	1.19087	3.19725	2.98808	0.298808	1.09463	32.0539	3.20539	3.46742	6	6	24	10	0	0	0	14	0	10	0	0	0	0	0	0	0	0	0	80	88	100	73	29	8	0	0	0	60	70	117	118
Aromatics	78.2	11.3137	9.28841	0	0	20.5319	2.15843	4.31686	20.5319	1.28325	3.63008	3.13541	0.195963	1.61276	331.865	20.7416	6.27473	6	6	42	16	0	0	0	26	0	16	0	0	0	0	0	0	0	0	0	98	102	110	88	60	56	52	48	44	92	117	184	208
Aromatics	54.9	7.20897	7.05603	0	0	12.4174	2.28441	4.56883	12.4174	1.24174	3.19808	2.95208	0.295208	1.08251	33.0158	3.30158	3.49699	6	6	24	10	0	0	0	14	0	10	0	0	0	0	0	0	0	0	0	82	92	106	73	22	4	0	0	0	60	71	117	124
Aromatics	54	7.38731	7.21201	0	0	12.2503	2.31801	4.63603	12.2503	1.22503	3.20676	2.97513	0.297513	1.09029	31.0202	3.10202	3.43464	6	6	24	10	0	0	0	14	0	10	0	0	0	0	0	0	0	0	0	86	97	110	71	16	1	0	0	0	62	71	122	125
Aromatics	52.5	7.07107	6.797	0	0	12.8473	2.22158	4.44317	12.8473	1.28473	3.18889	2.95616	0.295616	1.08389	34.4682	3.44682	3.54004	6	6	24	10	0	0	0	14	0	10	0	0	0	0	0	0	0	0	0	78	86	99	73	30	10	1	0	0	58	70	111	118
Aromatics	52.6	7.24941	6.99964	0	0	12.3768	2.26824	4.53647	12.3768	1.23768	3.19767	2.96442	0.296442	1.08668	32.7975	3.27975	3.49035	6	6	24	10	0	0	0	14	0	10	0	0	0	0	0	0	0	0	0	82	91	104	73	24	5	0	0	0	60	70	117	119
Aromatics	47.5	6.69213	6.35589	0	0	10.129	2.23607	4.47214	10.129	1.12544	3.09901	2.86791	0.318657	0.948224	26.5286	2.94763	3.17286	6	6	21	9	0	0	0	12	0	9	0	0	0	0	0	0	0	0	0	78	84	93	60	12	0	0	0	0	54	60	105	90
Aromatics	43.2	5.65685	5.42766	0	0	10.4243	2.13578	4.27156	10.4243	1.30304	2.96934	2.718	0.33975	0.776754	23.561	2.94512	2.93645	6	6	16	8	0	0	0	8	0	8	0	0	0	0	0	0	0	0	0	74	78	86	60	21	6	0	0	0	42	50	70	68
Aromatics	60.8	9.15195	7.83001	0	0	16.3834	2.27841	4.55683	16.3834	1.36528	3.41225	3.28279	0.273565	1.37101	49.813	4.15108	4.0906	6	6	28	12	0	0	0	16	0	12	0	0	0	0	0	0	0	0	0	90	100	122	102	65	48	24	6	0	74	98	158	184
Aromatics	49.4	7.42775	7.16535	0	0	11.6832	2.30278	4.60555	11.6832	1.16832	3.20635	2.98653	0.298653	1.09411	30.9372	3.09372	3.43196	6	6	24	10	0	0	0	14	0	10	0	0	0	0	0	0	0	0	0	86	96	108	71	18	2	0	0	0	62	70	122	120
Aromatics	49.6	7.07107	6.797	0	0	12.8473	2.22158	4.44317	12.8473	1.28473	3.18889	2.95616	0.295616	1.08389	34.4682	3.44682	3.54004	6	6	22	10	0	0	0	12	0	10	0	0	0	0	0	0	0	0	0	86	94	109	86	42	16	2	0	0	56	67	102	107
Carbonate ester	43.6	5.05914	5.45658	0	0	8.82843	2	4	8.82843	1.10355	2.88853	2.59808	0.32476	0.731628	21.9043	2.73804	2.86354	0	0	18	8	0	0	3	10	0	5	0	3	0	0	0	0	0	0	0	134	100	136	56	28	4	1	0	0	38	41	56	54
Carboxylic acids	20.1	1.41421	1.41421	1	0	2.82843	1.41421	2.82843	2.82843	0.942809	1.84946	1.70711	0.569036	-0.669173	3.36359	1.1212	0.00903476	0	0	5	3	0	0	2	2	0	1	0	2	0	0	0	0	0	0	0	70	33	30	0	0	0	0	0	0	8	7	5	2
Carboxylic acids	23.36	2.44949	2.44949	1	0	3.4641	1.73205	3.4641	3.4641	0.866025	2.17806	1.93185	0.482963	-0.257812	5.58363	1.39591	0.803548	0	0	8	4	0	0	2	4	0	2	0	2	0	0	0	0	0	0	0	78	48	41	0	0	0	0	0	0	16	13	18	8
Carboxylic acids	46.91	4.53037	5.00409	1	0	7.66299	2.05288	4.10576	7.66299	1.09471	2.76632	2.45983	0.351405	0.543418	15.7116	2.24452	2.39773	0	0	17	7	0	0	2	10	0	5	0	2	0	0	0	0	0	0	0	92	67	80	38	11	0	0	0	0	36	40	60	60
Carboxylic acids	40.45	3.75431	4.05705	1	0	6.15537	1.90211	3.80423	6.15537	1.02589	2.5951	2.31281	0.385469	0.327638	12.3912	2.06519	2.00616	0	0	14	6	0	0	2	8	0	4	0	2	0	0	0	0	0	0	0	86	58	62	26	11	0	0	0	0	28	30	43	38
Cyclic alkenes	39.1	5.65685	5.42766	0	0	10.4243	2.13578	4.27156	10.4243	1.30304	2.96934	2.718	0.33975	0.776754	23.561	2.94512	2.93645	0	0	22	8	0	0	0	14	0	8	0	0	0	0	0	0	0	0	0	46	48	50	31	8	2	0	0	0	48	61	100	109
Cyclic alkenes	33.47	4.24264	4	0	0	8	2	4	8	1.33333	2.68762	2.44949	0.408248	0.385054	14.6969	2.44949	2.17681	0	0	16	6	0	0	0	10	0	6	0	0	0	0	0	0	0	0	0	34	33	32	16	0	0	0	0	0	34	44	68	69
Cyclic alkenes	28.4	3.53553	3.53553	0	0	6.47214	2	3.61803	6.47214	1.29443	2.52542	2.23607	0.447214	0.111572	11.1803	2.23607	1.72101	0	0	13	5	0	0	0	8	0	5	0	0	0	0	0	0	0	0	0	30	29	28	0	0	0	0	0	0	28	36	55	45
Cyclic alkenes	41.6	5.65685	4.89898	0	0	9.65685	2	4	9.65685	1.20711	2.95684	2.82843	0.353553	0.816577	22.6274	2.82843	2.89602	0	0	22	8	0	0	0	14	0	8	0	0	0	0	0	0	0	0	0	42	41	40	40	20	0	0	0	0	46	60	94	113
Cyclic alkenes	32.6	4.35203	4.42996	0	0	7.46588	2.11491	3.97571	7.46588	1.24431	2.70751	2.39923	0.399872	0.364323	14.5163	2.41938	2.16445	0	0	16	6	0	0	0	10	0	6	0	0	0	0	0	0	0	0	0	38	38	37	4	0	0	0	0	0	36	44	74	61
Cyclic alkenes	43.6	8.36396	8.06482	0	0	13.8226	2.51838	4.71191	13.8226	1.38226	3.33321	3.06199	0.306199	1.11906	39.558	3.9558	3.67777	0	0	22	10	0	2	0	12	0	10	0	0	0	0	0	0	0	0	0	80	96	141	76	39	0	0	0	0	72	103	184	176
Cyclic ketone	45.06	5.05914	4.78585	0	0	8.72057	2.101	4.20201	8.72057	1.2458	2.8443	2.59417	0.370595	0.59659	18.4116	2.63023	2.55631	0	0	17	7	0	0	1	10	0	6	0	1	0	0	0	0	0	0	0	72	56	56	40	12	0	0	0	0	40	51	81	82
Alcohols	62.01	5.05914	4.78585	0	0	8.72057	2.101	4.20201	8.72057	1.2458	2.8443	2.59417	0.370595	0.59659	18.4116	2.63023	2.55631	0	0	19	7	0	0	1	12	0	6	0	1	0	0	0	0	0	0	0	54	43	48	34	10	0	0	0	0	42	55	89	95
Cycloalkanes	38.2	5.87563	5.56604	0	0	9.43115	2.17533	4.35066	9.43115	1.17889	2.97974	2.73673	0.342092	0.783622	22.2878	2.78598	2.8809	0	0	24	8	0	0	0	16	0	8	0	0	0	0	0	0	0	0	0	36	38	41	26	5	0	0	0	0	52	66	119	126
Cycloalkanes	39.7	5.83519	5.60621	0	0	9.95396	2.19353	4.38705	9.95396	1.24424	2.98024	2.72191	0.340239	0.778191	22.4579	2.80724	2.8885	0	0	24	8	0	0	0	16	0	8	0	0	0	0	0	0	0	0	0	36	39	42	25	4	0	0	0	0	52	67	118	132
Cycloalkanes	37.92	5.97469	5.64637	0	0	9.30056	2.23607	4.47214	9.30056	1.16257	2.99101	2.70389	0.337987	0.771549	22.7166	2.83958	2.89995	0	0	24	8	0	0	0	16	0	8	0	0	0	0	0	0	0	0	0	38	40	41	24	4	0	0	0	0	54	66	124	126
Cycloalkanes	35.4	6.08408	6.12817	0	0	8.94702	2.3113	4.41453	8.94702	1.11838	3.00604	2.68365	0.335456	0.764035	21.9628	2.74535	2.86621	0	0	24	8	0	0	0	16	0	8	0	0	0	0	0	0	0	0	0	40	43	47	16	2	0	0	0	0	56	67	133	117
Cycloalkanes	34	4.24264	4	0	0	8	2	4	8	1.33333	2.68762	2.44949	0.408248	0.385054	14.6969	2.44949	2.17681	0	0	14	6	0	0	0	8	0	6	0	0	0	0	0	0	0	0	0	44	42	42	22	0	0	0	0	0	32	40	58	54
Cycloalkanes	33.8	5.26758	5.36128	0	0	8.12833	2.25619	4.34582	8.12833	1.16119	2.87418	2.54127	0.363038	0.575988	18.0072	2.57246	2.5341	0	0	21	7	0	0	0	14	0	7	0	0	0	0	0	0	0	0	0	34	36	37	8	0	0	0	0	0	48	58	111	98
Cycloalkanes	49.36	7.07107	6.54776	0	0	12.9321	2.15434	4.30868	12.9321	1.29321	3.17965	2.91166	0.291166	1.06872	40.8279	4.08279	3.70937	0	0	30	10	0	0	0	20	0	10	0	0	0	0	0	0	0	0	0	42	44	48	38	23	16	8	2	0	62	82	139	162
Cycloalkanes	38.1	5.94458	6.06845	0	0	9.19169	2.27841	4.27841	9.19169	1.14896	2.99542	2.6826	0.335325	0.763642	22.1892	2.77365	2.87646	0	0	24	8	0	0	0	16	0	8	0	0	0	0	0	0	0	0	0	38	42	48	17	2	0	0	0	0	54	68	127	123
Cycloalkanes	57.98	9.15195	7.83001	0	0	16.3834	2.27841	4.55683	16.3834	1.36528	3.41225	3.28279	0.273565	1.37101	49.813	4.15108	4.0906	0	0	34	12	0	0	0	22	0	12	0	0	0	0	0	0	0	0	0	58	65	80	68	44	32	16	4	0	80	111	192	237
Cycloalkanes	43.3	5.65685	4.89898	0	0	9.65685	2	4	9.65685	1.20711	2.95684	2.82843	0.353553	0.816577	22.6274	2.82843	2.89602	0	0	24	8	0	0	0	16	0	8	0	0	0	0	0	0	0	0	0	32	32	32	32	16	0	0	0	0	48	64	104	128
Cycloalkanes	35.36	5.05914	4.78585	0	0	8.72057	2.101	4.20201	8.72057	1.2458	2.8443	2.59417	0.370595	0.59659	18.4116	2.63023	2.55631	0	0	21	7	0	0	0	14	0	7	0	0	0	0	0	0	0	0	0	30	31	32	18	2	0	0	0	0	44	57	98	105
Cycloalkanes	34.2	5.16853	5.23996	0	0	8.31842	2.19869	4.11092	8.31842	1.18835	2.8615	2.54953	0.364218	0.579234	18.1904	2.59862	2.54422	0	0	21	7	0	0	0	14	0	7	0	0	0	0	0	0	0	0	0	32	34	37	10	1	0	0	0	0	46	58	106	98
Cycloalkanes	45.08	6.36396	6.00779	0	0	11.3846	2.14896	4.29792	11.3846	1.26496	3.08002	2.82437	0.313819	0.932924	30.6717	3.40797	3.31798	0	0	27	9	0	0	0	18	0	9	0	0	0	0	0	0	0	0	0	38	40	44	33	16	8	2	0	0	56	74	126	145
Cycloalkanes	16.93	2.12132	0	0	0	4	2	3	4	1.33333	2.211	1.73205	0.57735	-0.654667	5.19615	1.73205	0.443946	0	0	9	3	0	0	0	6	0	3	0	0	0	0	0	0	0	0	0	12	12	0	0	0	0	0	0	0	18	24	27	12
Cycloalkanes	38.3	6.69213	6.35589	0	0	10.129	2.23607	4.47214	10.129	1.12544	3.09901	2.86791	0.318657	0.948224	26.5286	2.94763	3.17286	0	0	27	9	0	0	0	18	0	9	0	0	0	0	0	0	0	0	0	42	45	51	36	9	0	0	0	0	60	75	141	147
Cycloalkanes	33.01	4.24264	4	0	0	8	2	4	8	1.33333	2.68762	2.44949	0.408248	0.385054	14.6969	2.44949	2.17681	0	0	18	6	0	0	0	12	0	6	0	0	0	0	0	0	0	0	0	24	24	24	12	0	0	0	0	0	36	48	78	84
Cycloalkanes	36.4	4.94975	5.15551	0	0	8.91737	2.15154	4.09639	8.91737	1.27391	2.84962	2.53437	0.362053	0.573272	19.3723	2.76747	2.60717	0	0	21	7	0	0	0	14	0	7	0	0	0	0	0	0	0	0	0	30	32	35	12	4	0	0	0	0	44	58	99	102
Cycloalkanes	23.51	2.82843	2.82843	0	0	4	2	4	4	1	2.3537	2	0.5	-0.223144	8	2	1.16315	0	0	12	4	0	0	0	8	0	4	0	0	0	0	0	0	0	0	0	16	16	8	0	0	0	0	0	0	24	32	44	32
Cycloalkanes	41.08	5.65685	5.80092	0	0	10.0518	2.16484	4.1464	10.0518	1.25647	2.97354	2.64548	0.330685	0.74971	26.3843	3.29804	3.04963	0	0	24	8	0	0	0	16	0	8	0	0	0	0	0	0	0	0	0	34	36	40	19	12	4	0	0	0	50	66	113	119
Cycloalkanes	39.16	5.87563	5.56604	0	0	9.43115	2.17533	4.35066	9.43115	1.17889	2.97974	2.73673	0.342092	0.783622	22.2878	2.78598	2.8809	0	0	24	8	0	0	0	16	0	8	0	0	0	0	0	0	0	0	0	36	38	41	26	5	0	0	0	0	52	66	119	126
Cycloalkanes	28.52	3.53553	3.53553	0	0	6.47214	2	3.61803	6.47214	1.29443	2.52542	2.23607	0.447214	0.111572	11.1803	2.23607	1.72101	0	0	15	5	0	0	0	10	0	5	0	0	0	0	0	0	0	0	0	20	20	20	0	0	0	0	0	0	30	40	65	60
Cycloalkanes	39.44	5.83519	6.01963	0	0	9.67499	2.21051	4.27459	9.67499	1.20937	2.98438	2.69293	0.336616	0.767485	22.9029	2.86287	2.90812	0	0	24	8	0	0	0	16	0	8	0	0	0	0	0	0	0	0	0	36	39	43	20	8	0	0	0	0	52	67	119	125
Cycloalkanes	45.9	7.3588	6.90974	0	0	11.9362	2.23607	4.47214	11.9362	1.19362	3.19724	2.99535	0.299535	1.09706	31.9769	3.19769	3.46501	0	0	26	10	0	0	0	16	0	10	0	0	0	0	0	0	0	0	0	68	70	73	58	34	16	3	0	0	62	75	131	139
Cycloalkanes	32.6	4.24264	4	0	0	8	2	4	8	1.33333	2.68762	2.44949	0.408248	0.385054	14.6969	2.44949	2.17681	0	0	14	6	0	0	0	8	0	6	0	0	0	0	0	0	0	0	0	44	43	42	21	0	0	0	0	0	32	40	58	55
Cycloalkanes	39.02	5.87563	5.52587	0	0	9.92478	2.17009	4.34017	9.92478	1.2406	2.97973	2.74204	0.342755	0.785559	22.2278	2.77848	2.8782	0	0	24	8	0	0	0	16	0	8	0	0	0	0	0	0	0	0	0	36	38	40	25	6	1	0	0	0	52	66	118	127
Cycloalkanes	37.7	6.79119	6.41989	0	0	10.0064	2.28349	4.56698	10.0064	1.11183	3.10903	2.84916	0.316573	0.941664	26.636	2.95956	3.1769	0	0	27	9	0	0	0	18	0	9	0	0	0	0	0	0	0	0	0	44	47	51	34	8	0	0	0	0	62	75	146	147
Furans	34	4.35203	4.42996	0	0	7.46588	2.11491	3.97571	7.46588	1.24431	2.70751	2.39923	0.399872	0.364323	14.5163	2.41938	2.16445	0	0	16	6	0	0	1	10	0	5	0	1	0	0	0	0	0	0	0	58	47	48	4	0	0	0	0	0	36	45	74	63
Furans	27.45	3.53553	3.53553	0	0	6.47214	2	3.61803	6.47214	1.29443	2.52542	2.23607	0.447214	0.111572	11.1803	2.23607	1.72101	5	5	9	5	0	0	1	4	0	4	0	1	0	0	0	0	0	0	0	72	63	63	0	0	0	0	0	0	24	28	36	19
Ketones	39.41	4.42098	4.18757	0	0	7.19169	2.27841	4.16963	7.19169	1.19861	2.80385	2.28145	0.380242	0.313987	15.3222	2.5537	2.21848	0	0	14	6	0	0	1	8	0	5	0	1	0	0	0	0	0	0	0	70	56	43	28	0	0	0	0	0	36	45	60	42
Ketones	47.24	5.16853	5.36185	0	0	8.76257	1.94986	3.89971	8.76257	1.09532	2.88799	2.63927	0.329909	0.747359	21.8817	2.73522	2.86251	0	0	22	8	0	0	1	14	0	7	0	1	0	0	0	0	0	0	0	70	50	38	28	24	18	7	0	0	42	48	78	77
Ketones	53.3	6.47335	6.63177	0	0	11.918	2.02852	4.05705	11.918	1.1918	3.11467	2.84708	0.284708	1.04629	34.9884	3.49884	3.55502	0	0	28	10	0	0	1	18	0	9	0	1	0	0	0	0	0	0	0	78	60	56	52	44	24	8	4	1	54	65	104	112
Ketones	42.27	4.35203	4.79832	0	0	7.87846	1.96962	3.93923	7.87846	1.12549	2.75284	2.45839	0.351198	0.54283	16.7387	2.39125	2.46105	0	0	19	7	0	0	1	12	0	6	0	1	0	0	0	0	0	0	0	66	48	42	28	10	1	0	0	0	36	41	64	63
Ketones	40.61	4.6802	4.94248	0	0	6.82843	2	4	6.82843	0.97549	2.76511	2.5	0.357143	0.559616	15.3137	2.18767	2.37207	0	0	19	7	0	0	1	12	0	6	0	1	0	0	0	0	0	0	0	68	48	37	29	14	0	0	0	0	38	40	72	58
Ketones	40.53	4.53037	5.00409	0	0	7.66299	2.05288	4.10576	7.66299	1.09471	2.76632	2.45983	0.351405	0.543418	15.7116	2.24452	2.39773	0	0	19	7	0	0	1	12	0	6	0	1	0	0	0	0	0	0	0	68	51	44	26	7	0	0	0	0	38	42	69	68
Ketones	32.9	3.04721	3.30518	0	0	5.22625	1.84776	3.69552	5.22625	1.04525	2.40858	2.13099	0.426197	0.0634378	8.62987	1.72597	1.46208	0	0	11	5	0	0	1	6	0	4	0	1	0	0	0	0	0	0	0	66	46	35	14	0	0	0	0	0	22	21	29	21
Ketones	56.44	6.58274	6.49035	0	0	11.3426	1.96962	3.93923	11.3426	1.13426	3.11424	2.92979	0.292979	1.07493	33.8064	3.38064	3.52065	0	0	28	10	0	0	1	18	0	9	0	1	0	0	0	0	0	0	0	78	58	46	36	32	28	24	18	7	54	64	104	109
Ketones	38.4	3.75431	4.05705	0	0	6.15537	1.90211	3.80423	6.15537	1.02589	2.5951	2.31281	0.385469	0.327638	12.3912	2.06519	2.00616	0	0	16	6	0	0	1	10	0	5	0	1	0	0	0	0	0	0	0	62	42	30	18	7	0	0	0	0	30	32	52	44
Ketones	38.5	3.93265	4.24438	0	0	6	2	4	6	1	2.61085	2.3094	0.3849	0.326163	11.53	1.92167	1.93413	0	0	12	6	0	0	2	6	0	4	0	2	0	0	0	0	0	0	0	106	72	68	49	0	0	0	0	0	28	27	38	28
Ketones	53.7	6.39247	5.84222	0	0	10.8284	2.41421	4.41421	10.8284	1.35355	3.18586	2.74509	0.343137	0.786671	25.3314	3.16642	3.0089	0	0	18	8	0	0	1	10	0	7	0	1	0	0	0	0	0	0	0	86	80	77	72	16	0	0	0	0	54	75	97	80
Ketones	34.79	3.04721	3.30518	0	0	5.22625	1.84776	3.69552	5.22625	1.04525	2.40858	2.13099	0.426197	0.0634378	8.62987	1.72597	1.46208	0	0	13	5	0	0	1	8	0	4	0	1	0	0	0	0	0	0	0	58	38	24	7	0	0	0	0	0	24	24	38	30
Ketones	41.77	4.6802	4.94248	0	0	6.82843	2	4	6.82843	0.97549	2.76511	2.5	0.357143	0.559616	15.3137	2.18767	2.37207	0	0	15	7	0	0	2	8	0	5	0	2	0	0	0	0	0	0	0	110	72	56	56	49	0	0	0	0	34	34	56	38
Ketones	43.3	6.35973	6.8277	0	0	9.02098	2.25524	4.51049	9.02098	1.00233	3.04971	2.74054	0.304505	0.902796	23.2143	2.57937	3.03941	0	0	25	9	0	0	1	16	0	8	0	1	0	0	0	0	0	0	0	82	70	78	47	6	0	0	0	0	56	60	112	102
Ketones	47.8	5.05914	5.45658	0	0	8.82843	2	4	8.82843	1.10355	2.88853	2.59808	0.32476	0.731628	21.9043	2.73804	2.86354	0	0	22	8	0	0	1	14	0	7	0	1	0	0	0	0	0	0	0	70	52	48	40	20	4	1	0	0	42	49	78	78
Ketones	55.4	6.5423	6.2361	0	0	11.19	2.19399	4.38799	11.19	1.24333	3.08977	2.85639	0.317376	0.944197	27.6091	3.06768	3.21279	6	6	17	9	0	0	1	8	0	8	0	1	0	0	0	0	0	0	0	114	104	118	96	54	21	0	0	0	48	56	81	78
Ketones	41.3	5.23748	5.6753	0	0	8.64705	2.07431	4.14863	8.64705	1.08088	2.90031	2.59179	0.323974	0.729207	21.2985	2.66231	2.83549	0	0	22	8	0	0	1	14	0	7	0	1	0	0	0	0	0	0	0	72	56	55	38	13	2	0	0	0	44	50	82	82
Other cyclic ethers	27.89	2.93782	2.23071	0	0	4.96239	2.17009	3.65128	4.96239	1.2406	2.46123	1.93892	0.484729	-0.254162	7.85872	1.96468	1.14533	0	0	10	4	0	0	1	6	0	3	0	1	0	0	0	0	0	0	0	50	39	8	0	0	0	0	0	0	24	29	32	19
Other cyclic ethers	33.94	4.56048	4.61728	0	0	6.32456	2.28825	4.57649	6.32456	1.05409	2.75829	2.34963	0.391605	0.343433	14.0136	2.3356	2.1292	0	0	16	6	0	0	1	10	0	5	0	1	0	0	0	0	0	0	0	62	48	37	12	0	0	0	0	0	40	46	77	50
Other cyclic ethers	29.85	2.82843	2.82843	0	0	4	2	4	4	1	2.3537	2	0.5	-0.223144	8	2	1.16315	0	0	10	4	0	0	1	6	0	3	0	1	0	0	0	0	0	0	0	48	32	16	0	0	0	0	0	0	22	28	35	20
Polyfunctionals	56.59	4.94975	5.14314	0	0	9.51754	1.87939	3.75877	9.51754	1.18969	2.87661	2.67347	0.334183	0.760233	21.483	2.68537	2.84412	0	0	22	8	0	0	2	14	0	6	0	2	0	0	0	0	0	0	0	82	48	44	52	24	16	12	5	0	40	48	72	72
Polyfunctionals	52.7	6.43291	6.25559	0	0	11.2036	2.22158	4.44317	11.2036	1.24484	3.09023	2.83301	0.314779	0.93598	28.1564	3.12849	3.23241	6	6	17	9	0	0	2	8	0	7	0	2	0	0	0	0	0	0	0	130	117	147	136	44	3	0	0	0	48	56	80	75
Polyfunctionals	45.17	2.82843	3.14626	0	0	5.4641	1.73205	3.4641	5.4641	1.09282	2.39017	2.1547	0.43094	0.0745046	8.98672	1.79734	1.5026	0	0	13	5	0	0	2	8	0	3	0	2	0	0	0	0	0	0	0	70	32	24	32	5	0	0	0	0	22	24	35	26
Polyfunctionals	58.3	6.69213	6.85581	0	0	11.1271	2.05288	4.10576	11.1271	1.11271	3.12365	2.92485	0.292485	1.07324	30.7618	3.07618	3.42627	0	0	22	10	0	0	3	12	0	7	0	3	0	0	0	0	0	0	0	154	110	110	74	88	94	18	7	0	50	55	83	81
Polyfunctionals	52.12	4.24264	4.53095	0	0	8.05468	1.84776	3.69552	8.05468	1.15067	2.73919	2.51367	0.359096	0.565069	16.7999	2.39999	2.4647	0	0	19	7	0	0	2	12	0	5	0	2	0	0	0	0	0	0	0	78	44	40	44	16	12	5	0	0	34	40	59	56
Polyfunctionals	48.21	3.53553	3.86973	0	0	6.98792	1.80194	3.60388	6.98792	1.16465	2.57983	2.3419	0.390316	0.340135	12.6289	2.10481	2.02516	0	0	16	6	0	0	2	10	0	4	0	2	0	0	0	0	0	0	0	74	40	32	36	12	5	0	0	0	28	32	46	42
Polyfunctionals	47.03	3.64492	3.69445	0	0	5.59587	2.13578	4.27156	5.59587	1.11917	2.56775	2.18287	0.436575	0.0874953	10.9995	2.1999	1.7047	0	0	9	5	0	0	2	4	0	3	0	2	0	0	0	0	0	0	0	96	72	68	12	0	0	0	0	0	26	31	34	18
Polyfunctionals	55.5	8.10634	7.9252	0	0	13.7215	2.066	4.132	13.7215	1.14346	3.30646	3.12162	0.260135	1.32068	48.5675	4.04729	4.06528	0	0	28	12	0	0	3	16	0	9	0	3	0	0	0	0	0	0	0	162	118	122	92	110	116	34	24	18	62	71	109	112
Polyfunctionals	46.2	4.94975	5.15551	0	0	8.91737	2.15154	4.09639	8.91737	1.27391	2.84962	2.53437	0.362053	0.573272	19.3723	2.76747	2.60717	0	0	17	7	0	0	2	10	0	5	0	2	0	0	0	0	0	0	0	86	60	71	48	20	0	0	0	0	40	52	81	74
Saturated esters	61	6.58274	6.90584	0	0	11.8313	2.0615	4.123	11.8313	1.18313	3.12406	2.94376	0.294376	1.07969	29.83	2.983	3.39551	0	0	20	10	0	0	4	10	0	6	0	4	0	0	0	0	0	0	0	186	128	144	80	100	152	24	1	0	48	52	74	73
Saturated esters	73.5	8.70406	8.42181	0	0	15.4642	2.04208	4.08416	15.4642	1.18955	3.38701	3.42318	0.263321	1.49293	44.6948	3.43806	4.06222	0	0	29	13	0	0	4	16	0	9	0	4	0	0	0	0	0	0	0	198	140	156	88	72	68	68	100	152	66	76	113	120
Saturated esters	39.72	4.46142	4.73671	0	0	7.72741	1.93185	3.8637	7.72741	1.10392	2.75223	2.48138	0.354483	0.55214	16.8195	2.40279	2.46586	0	0	17	7	0	0	2	10	0	5	0	2	0	0	0	0	0	0	0	98	70	70	28	18	7	0	0	0	34	36	54	49
Saturated esters	35.6	3.75431	4.05705	0	0	6.15537	1.90211	3.80423	6.15537	1.02589	2.5951	2.31281	0.385469	0.327638	12.3912	2.06519	2.00616	0	0	14	6	0	0	2	8	0	4	0	2	0	0	0	0	0	0	0	94	66	62	18	7	0	0	0	0	28	28	41	34
Saturated esters	57.5	5.87563	6.33909	0	0	10.2908	2.07431	4.14863	10.2908	1.14342	3.01843	2.77078	0.307865	0.913769	25.1332	2.79258	3.11883	0	0	17	9	0	0	4	8	0	5	0	4	0	0	0	0	0	0	0	182	124	144	112	152	24	1	0	0	42	44	62	54
Saturated esters	86.4	10.8254	9.74436	0	0	19.4311	2.03334	4.06668	19.4311	1.21444	3.59501	3.8424	0.24015	1.8161	61.2217	3.82636	4.58451	0	0	38	16	0	0	4	22	0	12	0	4	0	0	0	0	0	0	0	210	152	168	100	84	80	76	72	68	84	100	152	168
Saturated esters	65.7	7.28985	7.43829	0	0	12.8892	2.05288	4.10576	12.8892	1.17175	3.2196	3.11057	0.282779	1.23012	34.6352	3.14866	3.64018	0	0	23	11	0	0	4	12	0	7	0	4	0	0	0	0	0	0	0	190	132	148	80	68	100	152	24	1	54	60	87	88
Saturated esters	37.2	4.6802	4.94248	0	0	6.82843	2	4	6.82843	0.97549	2.76511	2.5	0.357143	0.559616	15.3137	2.18767	2.37207	0	0	17	7	0	0	2	10	0	5	0	2	0	0	0	0	0	0	0	100	76	73	29	14	0	0	0	0	36	36	59	48
Saturated esters	41.27	5.0187	4.9672	0	0	8.86059	2.29701	4.26417	8.86059	1.2658	2.93373	2.40442	0.343489	0.520634	21.4856	3.06938	2.71071	0	0	15	7	0	0	2	8	0	5	0	2	0	0	0	0	0	0	0	106	82	92	57	4	0	0	0	0	40	50	64	48
Saturated esters	39.83	5.23748	5.6753	0	0	8.64705	2.07431	4.14863	8.64705	1.08088	2.90031	2.59179	0.323974	0.729207	21.2985	2.66231	2.83549	0	0	20	8	0	0	2	12	0	6	0	2	0	0	0	0	0	0	0	104	80	95	46	13	2	0	0	0	42	46	71	68
Saturated esters	46.4	6.09441	6.17209	0	0	9.4641	2	4	9.4641	1.05157	3.01748	2.85774	0.317526	0.94467	23.6544	2.62826	3.05819	0	0	23	9	0	0	2	14	0	7	0	2	0	0	0	0	0	0	0	108	80	79	44	38	29	14	0	0	48	52	86	81
Saturated esters	34.5	3.75431	4.05705	0	0	6.15537	1.90211	3.80423	6.15537	1.02589	2.5951	2.31281	0.385469	0.327638	12.3912	2.06519	2.00616	0	0	14	6	0	0	2	8	0	4	0	2	0	0	0	0	0	0	0	92	60	58	24	12	0	0	0	0	28	29	44	36
Saturated esters	43.45	5.05914	5.4365	0	0	9.40926	1.98904	3.97809	9.40926	1.17616	2.88852	2.60405	0.325506	0.733923	22.1293	2.76616	2.87376	0	0	20	8	0	0	2	12	0	6	0	2	0	0	0	0	0	0	0	102	76	86	42	22	10	1	0	0	40	45	66	66
Saturated esters	55.57	7.14002	6.87336	0	0	12.8573	2.21432	4.42864	12.8573	1.28573	3.18888	2.96301	0.296301	1.08621	33.9683	3.39683	3.52543	6	6	18	10	0	0	2	8	0	8	0	2	0	0	0	0	0	0	0	150	130	172	136	90	42	3	0	0	52	61	85	83
Saturated esters	50.5	5.94458	6.28759	0	0	10.1751	2.08397	4.16794	10.1751	1.13056	3.01844	2.70584	0.300649	0.890051	28.7471	3.19413	3.25318	0	0	23	9	0	0	2	14	0	7	0	2	0	0	0	0	0	0	0	108	84	103	56	26	13	2	0	0	48	54	84	83
Saturated esters	54.8	5.16853	5.23996	0	0	8.31842	2.19869	4.11092	8.31842	1.18835	2.8615	2.54953	0.364218	0.579234	18.1904	2.59862	2.54422	0	0	15	7	0	0	2	8	0	5	0	2	0	0	0	0	0	0	0	106	87	106	36	6	0	0	0	0	40	48	76	60
Saturated esters	37.32	4.53037	5.00409	0	0	7.66299	2.05288	4.10576	7.66299	1.09471	2.76632	2.45983	0.351405	0.543418	15.7116	2.24452	2.39773	0	0	17	7	0	0	2	10	0	5	0	2	0	0	0	0	0	0	0	100	72	85	33	2	0	0	0	0	36	38	59	52
Saturated esters	44.9	5.98502	6.25559	0	0	10.1505	2.03565	4.0713	10.1505	1.12783	3.01795	2.81143	0.312381	0.928333	24.4189	2.71321	3.09	0	0	23	9	0	0	2	14	0	7	0	2	0	0	0	0	0	0	0	108	82	95	52	34	19	2	0	0	48	53	85	81
Saturated esters	42.68	5.05914	5.45658	0	0	8.82843	2	4	8.82843	1.10355	2.88853	2.59808	0.32476	0.731628	21.9043	2.73804	2.86354	0	0	20	8	0	0	2	12	0	6	0	2	0	0	0	0	0	0	0	102	76	84	48	24	4	1	0	0	40	45	67	66
Saturated esters	36.6	4.46142	4.73671	0	0	7.72741	1.93185	3.8637	7.72741	1.10392	2.75223	2.48138	0.354483	0.55214	16.8195	2.40279	2.46586	0	0	17	7	0	0	2	10	0	5	0	2	0	0	0	0	0	0	0	96	60	65	33	24	12	0	0	0	34	37	59	50
Saturated esters	85.74	10.5558	10.235	0	0	16.6853	2.15765	4.31529	16.6853	1.11235	3.54222	3.44611	0.229741	1.64271	63.4483	4.22989	4.55569	0	0	29	15	0	0	6	14	0	9	0	6	0	0	0	0	0	0	0	284	210	236	185	218	276	212	154	49	76	82	124	126
Saturated esters	43.1	5.05914	5.4365	0	0	9.40926	1.98904	3.97809	9.40926	1.17616	2.88852	2.60405	0.325506	0.733923	22.1293	2.76616	2.87376	0	0	20	8	0	0	2	12	0	6	0	2	0	0	0	0	0	0	0	102	72	78	42	30	14	1	0	0	40	45	68	68
Saturated esters	41.25	6.18139	6.5994	0	0	9.24724	2.21635	4.43271	9.24724	1.02747	3.03955	2.68345	0.298161	0.881742	27.7283	3.08093	3.21709	0	0	23	9	0	0	2	14	0	7	0	2	0	0	0	0	0	0	0	112	90	113	60	16	3	0	0	0	52	55	95	85
Saturated esters	48.04	5.76624	6.02728	0	0	10.4721	2	4	10.4721	1.16357	3.00797	2.73861	0.30429	0.902091	28.5209	3.16899	3.24528	0	0	23	9	0	0	2	14	0	7	0	2	0	0	0	0	0	0	0	106	76	82	46	36	30	14	1	0	46	53	81	84
Saturated esters	38.76	5.47428	5.94858	0	0	8.26113	2.20595	4.41189	8.26113	1.03264	2.92402	2.58279	0.322849	0.725726	19.8375	2.47968	2.76443	0	0	20	8	0	0	2	12	0	6	0	2	0	0	0	0	0	0	0	108	82	103	46	3	0	0	0	0	46	47	83	68
Saturated esters	69	7.99695	7.94219	0	0	14.3576	2.04671	4.09341	14.3576	1.19647	3.3068	3.27037	0.272531	1.36723	39.5822	3.29851	3.8607	0	0	26	12	0	0	4	14	0	8	0	4	0	0	0	0	0	0	0	194	136	152	84	68	68	100	152	24	60	68	100	104
Saturated esters	31.96	2.82843	3.14626	0	0	5.4641	1.73205	3.4641	5.4641	1.09282	2.39017	2.1547	0.43094	0.0745046	8.98672	1.79734	1.5026	0	0	11	5	0	0	2	6	0	3	0	2	0	0	0	0	0	0	0	86	50	48	15	6	0	0	0	0	20	21	27	22
Saturated esters	43.86	5.16853	5.36185	0	0	8.76257	1.94986	3.89971	8.76257	1.09532	2.88799	2.63927	0.329909	0.747359	21.8817	2.73522	2.86251	0	0	20	8	0	0	2	12	0	6	0	2	0	0	0	0	0	0	0	102	74	74	36	28	18	7	0	0	40	44	67	65
Saturated esters	32.29	3.04721	3.30518	0	0	5.22625	1.84776	3.69552	5.22625	1.04525	2.40858	2.13099	0.426197	0.0634378	8.62987	1.72597	1.46208	0	0	11	5	0	0	2	6	0	3	0	2	0	0	0	0	0	0	0	90	58	52	7	0	0	0	0	0	22	20	29	20
Saturated esters	48.56	5.87563	5.94378	0	0	10.2517	1.96157	3.92314	10.2517	1.13907	3.0075	2.78829	0.30981	0.920069	27.5514	3.06127	3.21069	0	0	23	9	0	0	2	14	0	7	0	2	0	0	0	0	0	0	0	106	78	78	40	36	28	18	7	0	46	52	80	81
Saturated esters	42.8	5.98502	6.28759	0	0	9.50761	2.06082	4.12164	9.50761	1.0564	3.01797	2.763	0.307	0.910955	25.8853	2.87615	3.14832	0	0	23	9	0	0	2	14	0	7	0	2	0	0	0	0	0	0	0	108	82	91	64	38	7	2	0	0	48	53	87	81
Saturated esters	38.03	5.64528	5.87393	0	0	7.38465	2.14896	4.29792	7.38465	0.923081	2.92244	2.61183	0.326479	0.736908	19.5512	2.44389	2.74989	0	0	20	8	0	0	2	12	0	6	0	2	0	0	0	0	0	0	0	108	88	85	40	21	0	0	0	0	46	44	83	62
Saturated esters	51.62	6.47335	6.58024	0	0	11.9375	2.00659	4.01319	11.9375	1.19375	3.11466	2.86298	0.286298	1.05186	36.019	3.6019	3.58405	0	0	26	10	0	0	2	16	0	8	0	2	0	0	0	0	0	0	0	110	80	86	50	40	36	30	14	1	52	61	94	100
iso-Alkanes	42.2	6.02247	6.68289	0	0	10.0362	2.24698	4.49396	10.0362	1.11513	3.04049	2.69876	0.299862	0.887432	25.0935	2.78817	3.11725	0	0	29	9	0	0	0	20	0	9	0	0	0	0	0	0	0	0	0	38	41	38	22	7	1	0	0	0	58	67	125	139
iso-Alkanes	49.34	6.47335	6.6201	0	0	11.4299	2.02368	4.04737	11.4299	1.14299	3.11467	2.84814	0.284814	1.04667	35.492	3.5492	3.56931	0	0	32	10	0	0	0	22	0	10	0	0	0	0	0	0	0	0	0	36	35	32	27	21	15	9	4	1	58	71	121	134
iso-Alkanes	19.23	2.44949	2.44949	0	0	3.4641	1.73205	3.4641	3.4641	0.866025	2.17806	1.93185	0.482963	-0.257812	5.58363	1.39591	0.803548	0	0	14	4	0	0	0	10	0	4	0	0	0	0	0	0	0	0	0	12	9	3	0	0	0	0	0	0	22	21	42	27
iso-Alkanes	42.3	6.01353	6.6314	0	0	9.43115	2.17533	4.35066	9.43115	1.04791	3.0293	2.73673	0.304082	0.901405	24.1914	2.68794	3.08064	0	0	29	9	0	0	0	20	0	9	0	0	0	0	0	0	0	0	0	36	38	38	26	8	0	0	0	0	56	66	122	132
iso-Alkanes	30.28	3.64492	4.0975	0	0	6.89898	1.93185	3.8637	6.89898	1.14983	2.5958	2.3008	0.383466	0.322429	12.2612	2.04353	1.99561	0	0	20	6	0	0	0	14	0	6	0	0	0	0	0	0	0	0	0	20	19	14	6	1	0	0	0	0	34	39	67	69
iso-Alkanes	44.9	5.76624	6.02728	0	0	10.4721	2	4	10.4721	1.16357	3.00797	2.73861	0.30429	0.902091	28.5209	3.16899	3.24528	0	0	29	9	0	0	0	20	0	9	0	0	0	0	0	0	0	0	0	32	31	27	21	16	11	5	1	0	52	63	107	118
iso-Alkanes	39.64	4.94975	5.53124	0	0	9.44587	2.02852	4.05705	9.44587	1.18073	2.88907	2.58816	0.32352	0.727805	21.5513	2.69391	2.84729	0	0	26	8	0	0	0	18	0	8	0	0	0	0	0	0	0	0	0	28	28	26	19	9	2	0	0	0	46	56	95	107
iso-Alkanes	35.22	4.24264	4.85993	0	0	8	2	4	8	1.14286	2.75345	2.44949	0.349927	0.539205	16.3923	2.34176	2.44014	0	0	23	7	0	0	0	16	0	7	0	0	0	0	0	0	0	0	0	24	24	21	12	3	0	0	0	0	40	48	81	90
iso-Alkanes	39.69	5.05914	5.45658	0	0	8.82843	2	4	8.82843	1.10355	2.88853	2.59808	0.32476	0.731628	21.9043	2.73804	2.86354	0	0	26	8	0	0	0	18	0	8	0	0	0	0	0	0	0	0	0	28	27	24	18	10	4	1	0	0	46	55	95	101
iso-Alkanes	53.76	7.18046	7.1474	0	0	12.91	2.02852	4.05705	12.91	1.17363	3.21107	2.95734	0.268849	1.1796	44.3904	4.03549	3.88833	0	0	35	11	0	0	0	24	0	11	0	0	0	0	0	0	0	0	0	40	39	36	31	25	20	15	9	4	64	79	134	150
iso-Alkanes	49.63	6.58274	6.49035	0	0	11.3426	1.96962	3.93923	11.3426	1.13426	3.11424	2.92979	0.292979	1.07493	33.8064	3.38064	3.52065	0	0	32	10	0	0	0	22	0	10	0	0	0	0	0	0	0	0	0	36	34	29	24	20	16	12	7	2	58	70	120	128
iso-Alkanes	40.8	6.35973	6.8277	0	0	9.02098	2.25524	4.51049	9.02098	1.00233	3.04971	2.74054	0.304505	0.902796	23.2143	2.57937	3.03941	0	0	29	9	0	0	0	20	0	9	0	0	0	0	0	0	0	0	0	40	42	38	22	6	0	0	0	0	60	66	132	132
iso-Alkanes	35.1	4.35203	4.79832	0	0	7.87846	1.96962	3.93923	7.87846	1.12549	2.75284	2.45839	0.351198	0.54283	16.7387	2.39125	2.46105	0	0	23	7	0	0	0	16	0	7	0	0	0	0	0	0	0	0	0	24	23	19	12	5	1	0	0	0	40	47	81	85
iso-Alkanes	42.9	5.87563	6.37109	0	0	10.1751	2.08397	4.16794	10.1751	1.13056	3.01844	2.76134	0.306816	0.910356	24.9526	2.77251	3.11162	0	0	29	9	0	0	0	20	0	9	0	0	0	0	0	0	0	0	0	34	34	32	26	15	4	0	0	0	54	64	115	124
iso-Alkanes	41.41	6.16336	6.5159	0	0	9.33533	2.11688	4.23377	9.33533	1.03726	3.02833	2.77452	0.308279	0.915116	24.0625	2.67361	3.07529	0	0	29	9	0	0	0	20	0	9	0	0	0	0	0	0	0	0	0	36	36	32	24	14	4	0	0	0	56	64	120	124
iso-Alkanes	27.68	4.01229	4.28482	0	0	5.81863	2.07431	4.14863	5.81863	0.969771	2.62636	2.2855	0.380917	0.315759	11.6374	1.93956	1.9434	0	0	20	6	0	0	0	14	0	6	0	0	0	0	0	0	0	0	0	24	22	13	3	0	0	0	0	0	38	38	78	63
iso-Alkanes	42.1	6.13186	6.6314	0	0	9.30056	2.23607	4.47214	9.30056	1.0334	3.04003	2.68534	0.298371	0.882446	26.4308	2.93676	3.16917	0	0	29	9	0	0	0	20	0	9	0	0	0	0	0	0	0	0	0	38	40	36	22	9	2	0	0	0	58	66	125	134
iso-Alkanes	29.12	3.93265	4.24438	0	0	6	2	4	6	1	2.61085	2.3094	0.3849	0.326163	11.53	1.92167	1.93413	0	0	20	6	0	0	0	14	0	6	0	0	0	0	0	0	0	0	0	22	21	14	4	0	0	0	0	0	36	39	72	69
iso-Alkanes	43.6	5.7258	6.45459	0	0	10.4243	2.13578	4.27156	10.4243	1.15825	3.0194	2.718	0.302	0.894537	25.6084	2.84538	3.13756	0	0	29	9	0	0	0	20	0	9	0	0	0	0	0	0	0	0	0	34	36	36	26	11	2	0	0	0	54	66	115	134
iso-Alkanes	29.89	3.75431	4.05705	0	0	6.15537	1.90211	3.80423	6.15537	1.02589	2.5951	2.31281	0.385469	0.327638	12.3912	2.06519	2.00616	0	0	20	6	0	0	0	14	0	6	0	0	0	0	0	0	0	0	0	20	18	13	7	2	0	0	0	0	34	38	68	63
iso-Alkanes	35.14	5.64528	5.87393	0	0	7.38465	2.14896	4.29792	7.38465	0.923081	2.92244	2.61183	0.326479	0.736908	19.5512	2.44389	2.74989	0	0	26	8	0	0	0	18	0	8	0	0	0	0	0	0	0	0	0	34	32	26	17	6	0	0	0	0	52	54	114	93
iso-Alkanes	38.49	6.61037	6.7957	0	0	7.93624	2.23607	4.47214	7.93624	0.881804	3.05836	2.78885	0.309873	0.92027	22.1737	2.46374	2.99355	0	0	29	9	0	0	0	20	0	9	0	0	0	0	0	0	0	0	0	42	40	34	24	9	0	0	0	0	62	62	141	108
iso-Alkanes	42	5.65685	6.57008	0	0	10.4721	2.23607	4.47214	10.4721	1.16357	3.03119	2.67912	0.297681	0.88013	25.3769	2.81966	3.12848	0	0	29	9	0	0	0	20	0	9	0	0	0	0	0	0	0	0	0	36	40	40	24	6	0	0	0	0	56	68	120	144
iso-Alkanes	38.97	5.12809	5.72987	0	0	9.33174	2.09529	4.19059	9.33174	1.16647	2.90084	2.59508	0.324385	0.730475	20.4907	2.56134	2.79683	0	0	26	8	0	0	0	18	0	8	0	0	0	0	0	0	0	0	0	30	31	28	17	6	1	0	0	0	48	57	100	112
iso-Alkanes	37.53	5.26758	5.74995	0	0	8.51926	2.15664	4.31328	8.51926	1.06491	2.9125	2.55245	0.319056	0.71391	21.6987	2.71234	2.85411	0	0	26	8	0	0	0	18	0	8	0	0	0	0	0	0	0	0	0	32	32	27	16	6	1	0	0	0	50	56	106	106
iso-Alkanes	47.13	6.69213	6.86747	0	0	11.0693	2.06978	4.13956	11.0693	1.10693	3.12366	2.87278	0.287278	1.05528	33.5333	3.35333	3.51254	0	0	32	10	0	0	0	22	0	10	0	0	0	0	0	0	0	0	0	38	37	34	29	21	13	7	2	0	60	71	128	134
iso-Alkanes	54.28	7.28985	7.00724	0	0	12.7849	1.97538	3.95075	12.7849	1.16226	3.21068	3.0648	0.278618	1.21529	40.6273	3.69339	3.79975	0	0	35	11	0	0	0	24	0	11	0	0	0	0	0	0	0	0	0	40	38	33	28	24	20	16	12	7	64	78	133	144
iso-Alkanes	38.52	5.12809	5.74995	0	0	8.72057	2.101	4.20201	8.72057	1.09007	2.90085	2.59417	0.324271	0.730121	20.3008	2.53759	2.78751	0	0	26	8	0	0	0	18	0	8	0	0	0	0	0	0	0	0	0	30	31	29	18	5	0	0	0	0	48	57	101	111
iso-Alkanes	38.78	5.23748	5.6753	0	0	8.64705	2.07431	4.14863	8.64705	1.08088	2.90031	2.59179	0.323974	0.729207	21.2985	2.66231	2.83549	0	0	26	8	0	0	0	18	0	8	0	0	0	0	0	0	0	0	0	30	30	26	17	8	2	0	0	0	48	56	100	107
iso-Alkanes	37.28	5.4265	5.65522	0	0	8.31285	2.11199	4.22398	8.31285	1.03911	2.91143	2.54201	0.317751	0.709812	23.9711	2.99639	2.95371	0	0	26	8	0	0	0	18	0	8	0	0	0	0	0	0	0	0	0	32	30	23	16	10	3	0	0	0	50	54	106	96
iso-Alkanes	39.83	5.05914	5.4365	0	0	9.40926	1.98904	3.97809	9.40926	1.17616	2.88852	2.60405	0.325506	0.733923	22.1293	2.76616	2.87376	0	0	26	8	0	0	0	18	0	8	0	0	0	0	0	0	0	0	0	28	27	23	17	11	5	1	0	0	46	55	94	102
iso-Alkanes	41.7	6.18139	6.5994	0	0	9.24724	2.21635	4.43271	9.24724	1.02747	3.03955	2.68345	0.298161	0.881742	27.7283	3.08093	3.21709	0	0	29	9	0	0	0	20	0	9	0	0	0	0	0	0	0	0	0	38	39	34	22	11	3	0	0	0	58	65	125	129
iso-Alkanes	34.87	4.46142	4.73671	0	0	7.72741	1.93185	3.8637	7.72741	1.10392	2.75223	2.48138	0.354483	0.55214	16.8195	2.40279	2.46586	0	0	23	7	0	0	0	16	0	7	0	0	0	0	0	0	0	0	0	24	22	17	12	7	2	0	0	0	40	46	81	80
iso-Alkanes	42.6	5.97469	6.37109	0	0	10.0943	2.16461	4.32922	10.0943	1.12159	3.02928	2.65171	0.294634	0.869844	30.3095	3.36773	3.3061	0	0	29	9	0	0	0	20	0	9	0	0	0	0	0	0	0	0	0	36	36	31	22	14	6	1	0	0	56	64	119	124
iso-Alkanes	49.71	6.47335	6.58024	0	0	11.9375	2.00659	4.01319	11.9375	1.19375	3.11466	2.86298	0.286298	1.05186	36.019	3.6019	3.58405	0	0	32	10	0	0	0	22	0	10	0	0	0	0	0	0	0	0	0	36	35	31	25	20	16	11	5	1	58	71	120	134
iso-Alkanes	43.3	6.09441	6.17209	0	0	9.4641	2	4	9.4641	1.05157	3.01748	2.85774	0.317526	0.94467	23.6544	2.62826	3.05819	0	0	29	9	0	0	0	20	0	9	0	0	0	0	0	0	0	0	0	34	32	26	20	17	12	4	0	0	54	62	113	112
iso-Alkanes	37.85	5.38731	5.58056	0	0	8.47214	2	4	8.47214	1.05902	2.89923	2.68328	0.33541	0.763897	19.3573	2.41966	2.73993	0	0	26	8	0	0	0	18	0	8	0	0	0	0	0	0	0	0	0	30	28	22	17	12	4	0	0	0	48	54	100	97
iso-Alkanes	40.16	6.35239	6.4839	0	0	9.05997	2.13578	4.27156	9.05997	1.00666	3.0381	2.74022	0.304469	0.902678	25.7185	2.85761	3.14185	0	0	29	9	0	0	0	20	0	9	0	0	0	0	0	0	0	0	0	38	36	28	22	17	6	0	0	0	58	62	125	114
iso-Alkanes	24.85	3.04721	3.30518	0	0	5.22625	1.84776	3.69552	5.22625	1.04525	2.40858	2.13099	0.426197	0.0634378	8.62987	1.72597	1.46208	0	0	17	5	0	0	0	12	0	5	0	0	0	0	0	0	0	0	0	16	14	8	2	0	0	0	0	0	28	30	54	48
n-Alkanes	8.7	0	0	0	0	0	0	0	0	0	0.693147	1	1	-2.30259	0	0	0	0	0	5	1	0	0	0	4	0	1	0	0	0	0	0	0	0	0	0	0	0	0	0	0	0	0	0	0	4	0	6	0
n-Alkanes	91.44	12.0208	9.80176	0	0	22.2191	1.97272	3.94545	22.2191	1.2344	3.70253	3.91544	0.217525	1.95272	93.7194	5.20663	5.12809	0	0	56	18	0	0	0	38	0	18	0	0	0	0	0	0	0	0	0	66	64	60	56	52	48	44	40	36	104	134	218	256
n-Alkanes	81.35	10.6066	9.01047	0	0	19.6759	1.96595	3.93189	19.6759	1.22974	3.58326	3.70153	0.231346	1.77875	75.8163	4.73852	4.79832	0	0	50	16	0	0	0	34	0	16	0	0	0	0	0	0	0	0	0	58	56	52	48	44	40	36	32	28	92	118	192	224
n-Alkanes	5.16	0	0	0	0	2	1	2	2	1	1.40761	1.41421	0.707107	-1.26286	1.41421	0.707107	-1.26286	0	0	8	2	0	0	0	6	0	2	0	0	0	0	0	0	0	0	0	2	1	0	0	0	0	0	0	0	8	7	12	9
n-Alkanes	46.55	5.65685	5.71548	0	0	10.6275	1.90211	3.80423	10.6275	1.18083	2.99741	2.8236	0.313733	0.932651	26.6628	2.96253	3.17791	0	0	29	9	0	0	0	20	0	9	0	0	0	0	0	0	0	0	0	30	28	24	20	16	12	8	4	1	50	62	101	112
n-Alkanes	31.56	3.53553	3.86973	0	0	6.98792	1.80194	3.60388	6.98792	1.16465	2.57983	2.3419	0.390316	0.340135	12.6289	2.10481	2.02516	0	0	20	6	0	0	0	14	0	6	0	0	0	0	0	0	0	0	0	18	16	12	8	4	1	0	0	0	32	38	62	64
n-Alkanes	61.52	7.77817	7.25243	0	0	14.5925	1.94188	3.88377	14.5925	1.21604	3.2911	3.23032	0.269194	1.3549	45.051	3.75425	3.99012	0	0	38	12	0	0	0	26	0	12	0	0	0	0	0	0	0	0	0	42	40	36	32	28	24	20	16	12	68	86	140	160
n-Alkanes	21.02	2.12132	2.3401	0	0	4.47214	1.61803	3.23607	4.47214	1.11803	2.15591	1.9465	0.486625	-0.250259	5.89199	1.473	0.857304	0	0	14	4	0	0	0	10	0	4	0	0	0	0	0	0	0	0	0	10	8	4	1	0	0	0	0	0	20	22	36	33
n-Alkanes	86.47	11.3137	9.41226	0	0	20.8601	1.96962	3.93923	20.8601	1.22706	3.64468	3.81002	0.224119	1.86826	84.564	4.97436	4.96814	0	0	53	17	0	0	0	36	0	17	0	0	0	0	0	0	0	0	0	62	60	56	52	48	44	40	36	32	98	126	205	240
n-Alkanes	51.42	6.36396	6.25464	0	0	12.0533	1.91899	3.83797	12.0533	1.20533	3.10518	2.96569	0.296569	1.08711	32.3255	3.23255	3.47586	0	0	32	10	0	0	0	22	0	10	0	0	0	0	0	0	0	0	0	34	32	28	24	20	16	12	8	4	56	70	114	128
n-Alkanes	101.81	13.435	10.5479	0	0	24.763	1.97766	3.95532	24.763	1.23815	3.80908	4.11807	0.205904	2.10853	113.227	5.66133	5.42254	0	0	62	20	0	0	0	42	0	20	0	0	0	0	0	0	0	0	0	74	72	68	64	60	56	52	48	44	116	150	244	288
n-Alkanes	26.43	2.82843	3.14626	0	0	5.4641	1.73205	3.4641	5.4641	1.09282	2.39017	2.1547	0.43094	0.0745046	8.98672	1.79734	1.5026	0	0	17	5	0	0	0	12	0	5	0	0	0	0	0	0	0	0	0	14	12	8	4	1	0	0	0	0	26	30	49	48
n-Alkanes	66.68	8.48528	7.71801	0	0	15.7505	1.94986	3.89971	15.7505	1.21158	3.37252	3.35453	0.258041	1.47268	52.0921	4.00709	4.21538	0	0	41	13	0	0	0	28	0	13	0	0	0	0	0	0	0	0	0	46	44	40	36	32	28	24	20	16	74	94	153	176
Acyclic ethers	32.37	3.53553	3.86973	0	0	6.98792	1.80194	3.60388	6.98792	1.16465	2.57983	2.3419	0.390316	0.340135	12.6289	2.10481	2.02516	0	0	18	6	0	0	1	12	0	5	0	1	0	0	0	0	0	0	0	50	28	20	16	8	1	0	0	0	30	34	55	50
Acyclic ethers	35.3	4.56048	5.0657	0	0	7.59587	2.13578	4.27156	7.59587	1.08512	2.78023	2.42986	0.347123	0.531158	15.7939	2.25627	2.40295	0	0	21	7	0	0	1	14	0	6	0	1	0	0	0	0	0	0	0	60	48	37	12	1	0	0	0	0	42	44	80	76
Acyclic ethers	32.12	4.6802	4.94248	0	0	6.82843	2	4	6.82843	0.97549	2.76511	2.5	0.357143	0.559616	15.3137	2.18767	2.37207	0	0	21	7	0	0	1	14	0	6	0	1	0	0	0	0	0	0	0	58	48	35	12	4	0	0	0	0	40	42	75	66
Acyclic ethers	35.65	4.24264	4.53095	0	0	8.05468	1.84776	3.69552	8.05468	1.15067	2.73919	2.51367	0.359096	0.565069	16.7999	2.39999	2.4647	0	0	19	7	0	0	2	12	0	5	0	2	0	0	0	0	0	0	0	86	52	56	28	16	4	1	0	0	34	38	57	52
Acyclic ethers	36.17	4.24264	4.53095	0	0	8.05468	1.84776	3.69552	8.05468	1.15067	2.73919	2.51367	0.359096	0.565069	16.7999	2.39999	2.4647	0	0	19	7	0	0	1	12	0	6	0	1	0	0	0	0	0	0	0	62	46	36	24	16	7	2	0	0	34	39	58	58
Acyclic ethers	39.2	5.26758	5.74995	0	0	8.51926	2.15664	4.31328	8.51926	1.06491	2.9125	2.55245	0.319056	0.71391	21.6987	2.71234	2.85411	0	0	24	8	0	0	1	16	0	7	0	1	0	0	0	0	0	0	0	64	56	47	20	6	1	0	0	0	48	52	93	92
Alcohols	108.5	12.1302	10.3275	0	0	22.043	2.05504	4.11007	22.043	1.22461	3.70777	3.53049	0.196139	1.84922	138.395	7.68858	5.51789	0	0	54	18	0	0	1	36	0	17	0	1	0	0	0	0	0	0	0	92	79	80	76	72	68	64	60	54	104	133	216	253
Alcohols	76.86	6.36396	6.25464	0	0	12.0533	1.91899	3.83797	12.0533	1.20533	3.10518	2.96569	0.296569	1.08711	32.3255	3.23255	3.47586	0	0	30	10	0	0	1	20	0	9	0	1	0	0	0	0	0	0	0	58	40	36	32	28	24	20	16	12	54	68	107	120
Alcohols	120	7.77817	7.25243	0	0	14.5925	1.94188	3.88377	14.5925	1.21604	3.2911	3.23032	0.269194	1.3549	45.051	3.75425	3.99012	0	0	34	12	0	0	2	22	0	10	0	2	0	0	0	0	0	0	0	90	56	52	48	44	40	36	32	28	64	82	126	144
Alcohols	108.6	12.1302	10.3005	0	0	21.7317	2.0506	4.10121	21.7317	1.20732	3.70777	3.47941	0.193301	1.83465	166.683	9.26017	5.70388	0	0	54	18	0	0	1	36	0	17	0	1	0	0	0	0	0	0	0	92	79	80	76	72	67	57	48	44	104	133	216	253
Alcohols	90.2	4.94975	5.14314	0	0	9.51754	1.87939	3.75877	9.51754	1.18969	2.87661	2.67347	0.334183	0.760233	21.483	2.68537	2.84412	0	0	22	8	0	0	2	14	0	6	0	2	0	0	0	0	0	0	0	74	40	36	32	28	24	20	25	0	40	50	74	80
Alcohols	58.2	4.7194	5.00409	0	0	6.72057	2.101	4.20201	6.72057	0.960081	2.77903	2.42522	0.34646	0.529248	16.7776	2.39681	2.46337	0	0	21	7	0	0	1	14	0	6	0	1	0	0	0	0	0	0	0	52	34	27	26	15	0	0	0	0	42	44	86	70
Alcohols	63.9	2.12132	2.3401	0	0	4.47214	1.61803	3.23607	4.47214	1.11803	2.15591	1.9465	0.486625	-0.250259	5.89199	1.473	0.857304	0	0	10	4	0	0	2	6	0	2	0	2	0	0	0	0	0	0	0	58	24	20	25	0	0	0	0	0	16	18	22	17
Alcohols	68.51	5.65685	6.14278	0	0	10.5652	2.04208	4.08416	10.5652	1.17391	3.00846	2.71379	0.301532	0.892985	28.014	3.11267	3.22734	0	0	27	9	0	0	1	18	0	8	0	1	0	0	0	0	0	0	0	56	40	42	40	28	16	6	0	0	50	62	101	114
Alcohols	55.61	3.75431	4.05705	0	0	6.15537	1.90211	3.80423	6.15537	1.02589	2.5951	2.31281	0.385469	0.327638	12.3912	2.06519	2.00616	0	0	18	6	0	0	1	12	0	5	0	1	0	0	0	0	0	0	0	44	26	21	19	10	0	0	0	0	32	36	61	55
Alcohols	50.1	4.01229	4.28482	0	0	5.81863	2.07431	4.14863	5.81863	0.969771	2.62636	2.2855	0.380917	0.315759	11.6374	1.93956	1.9434	0	0	18	6	0	0	1	12	0	5	0	1	0	0	0	0	0	0	0	48	38	29	7	0	0	0	0	0	36	36	67	55
Alcohols	55.16	3.64492	4.0975	0	0	6.89898	1.93185	3.8637	6.89898	1.14983	2.5958	2.3008	0.383466	0.322429	12.2612	2.04353	1.99561	0	0	18	6	0	0	1	12	0	5	0	1	0	0	0	0	0	0	0	44	27	26	18	5	0	0	0	0	32	37	60	59
Alcohols	67.86	6.95011	7.1814	0	0	10.0668	2.17533	4.35066	10.0668	1.00668	3.14223	2.84122	0.284122	1.04423	33.9756	3.39756	3.52564	0	0	30	10	0	0	1	20	0	9	0	1	0	0	0	0	0	0	0	66	49	45	42	32	26	15	0	0	62	69	134	125
Alcohols	43.1	4.01229	4.28482	0	0	5.81863	2.07431	4.14863	5.81863	0.969771	2.62636	2.2855	0.380917	0.315759	11.6374	1.93956	1.9434	0	0	16	6	0	0	1	10	0	5	0	1	0	0	0	0	0	0	0	56	46	40	14	0	0	0	0	0	34	33	57	44
Alcohols	70.98	5.65685	5.71548	0	0	10.6275	1.90211	3.80423	10.6275	1.18083	2.99741	2.8236	0.313733	0.932651	26.6628	2.96253	3.17791	0	0	27	9	0	0	1	18	0	8	0	1	0	0	0	0	0	0	0	54	36	32	28	24	20	16	12	5	48	60	94	104
Aldehydes	29.62	2.12132	2.3401	0	0	4.47214	1.61803	3.23607	4.47214	1.11803	2.15591	1.9465	0.486625	-0.250259	5.89199	1.473	0.857304	0	0	10	4	0	0	1	6	0	3	0	1	0	0	0	0	0	0	0	50	26	15	6	0	0	0	0	0	16	17	23	18
Alkenes	28.4	3.53553	3.53553	0	0	6.47214	2	3.61803	6.47214	1.29443	2.52542	2.23607	0.447214	0.111572	11.1803	2.23607	1.72101	0	0	11	5	0	0	0	6	0	5	0	0	0	0	0	0	0	0	0	40	39	39	0	0	0	0	0	0	26	32	45	31
Alkenes	28.7	2.82843	3.14626	0	0	5.4641	1.73205	3.4641	5.4641	1.09282	2.39017	2.1547	0.43094	0.0745046	8.98672	1.79734	1.5026	0	0	13	5	0	0	0	8	0	5	0	0	0	0	0	0	0	0	0	34	28	17	8	2	0	0	0	0	22	23	33	28
Alkenes	28	3.04721	3.30518	0	0	5.22625	1.84776	3.69552	5.22625	1.04525	2.40858	2.13099	0.426197	0.0634378	8.62987	1.72597	1.46208	0	0	13	5	0	0	0	8	0	5	0	0	0	0	0	0	0	0	0	38	32	17	4	0	0	0	0	0	24	22	37	26
Alkenes	40.2	4.94975	5.14314	0	0	9.51754	1.87939	3.75877	9.51754	1.18969	2.87661	2.67347	0.334183	0.760233	21.483	2.68537	2.84412	0	0	24	8	0	0	0	16	0	8	0	0	0	0	0	0	0	0	0	36	32	25	20	16	11	5	1	0	42	50	79	83
Alkenes	39.3	5.16853	5.36185	0	0	8.76257	1.94986	3.89971	8.76257	1.09532	2.88799	2.63927	0.329909	0.747359	21.8817	2.73522	2.86251	0	0	24	8	0	0	0	16	0	8	0	0	0	0	0	0	0	0	0	38	34	26	21	17	9	2	0	0	44	50	85	83
Alkenes	35.84	4.24264	4.53095	0	0	8.05468	1.84776	3.69552	8.05468	1.15067	2.73919	2.51367	0.359096	0.565069	16.7999	2.39999	2.4647	0	0	21	7	0	0	0	14	0	7	0	0	0	0	0	0	0	0	0	32	29	23	16	9	4	1	0	0	36	42	65	66
Alkenes	35.6	4.35203	4.79832	0	0	7.87846	1.96962	3.93923	7.87846	1.12549	2.75284	2.45839	0.351198	0.54283	16.7387	2.39125	2.46105	0	0	21	7	0	0	0	14	0	7	0	0	0	0	0	0	0	0	0	36	33	25	15	6	1	0	0	0	38	42	71	69
Alkenes	31.3	3.64492	4.0975	0	0	6.89898	1.93185	3.8637	6.89898	1.14983	2.5958	2.3008	0.383466	0.322429	12.2612	2.04353	1.99561	0	0	18	6	0	0	0	12	0	6	0	0	0	0	0	0	0	0	0	32	29	19	7	1	0	0	0	0	32	34	57	54
Alkenes	20.22	2.12132	2.3401	0	0	4.47214	1.61803	3.23607	4.47214	1.11803	2.15591	1.9465	0.486625	-0.250259	5.89199	1.473	0.857304	0	0	12	4	0	0	0	8	0	4	0	0	0	0	0	0	0	0	0	18	14	7	2	0	0	0	0	0	18	19	28	24
Alkenes	31.35	3.64492	4.0975	0	0	6.89898	1.93185	3.8637	6.89898	1.14983	2.5958	2.3008	0.383466	0.322429	12.2612	2.04353	1.99561	0	0	18	6	0	0	0	12	0	6	0	0	0	0	0	0	0	0	0	32	29	19	7	1	0	0	0	0	32	34	57	54
Alkenes	39.7	5.05914	5.4365	0	0	9.40926	1.98904	3.97809	9.40926	1.17616	2.88852	2.60405	0.325506	0.733923	22.1293	2.76616	2.87376	0	0	24	8	0	0	0	16	0	8	0	0	0	0	0	0	0	0	0	40	37	29	21	14	6	1	0	0	44	50	84	86
Alkenes	39.7	5.23748	5.6753	0	0	8.64705	2.07431	4.14863	8.64705	1.08088	2.90031	2.59179	0.323974	0.729207	21.2985	2.66231	2.83549	0	0	24	8	0	0	0	16	0	8	0	0	0	0	0	0	0	0	0	44	42	33	20	9	2	0	0	0	46	50	89	88
Alkenes	38.9	5.05914	5.4365	0	0	9.40926	1.98904	3.97809	9.40926	1.17616	2.88852	2.60405	0.325506	0.733923	22.1293	2.76616	2.87376	0	0	24	8	0	0	0	16	0	8	0	0	0	0	0	0	0	0	0	36	33	27	22	17	9	2	0	0	44	52	86	92
Alkenes	38.5	5.42475	5.96866	0	0	8.37513	2.22158	4.44317	8.37513	1.04689	2.92455	2.58138	0.322672	0.725179	19.3901	2.42376	2.74162	0	0	24	8	0	0	0	16	0	8	0	0	0	0	0	0	0	0	0	44	46	39	18	3	0	0	0	0	50	54	99	102
Alkenes	31.6	3.75431	4.05705	0	0	6.15537	1.90211	3.80423	6.15537	1.02589	2.5951	2.31281	0.385469	0.327638	12.3912	2.06519	2.00616	0	0	18	6	0	0	0	12	0	6	0	0	0	0	0	0	0	0	0	32	28	18	8	2	0	0	0	0	32	33	58	48
Alkenes	34.3	4.46142	4.73671	0	0	7.72741	1.93185	3.8637	7.72741	1.10392	2.75223	2.48138	0.354483	0.55214	16.8195	2.40279	2.46586	0	0	21	7	0	0	0	14	0	7	0	0	0	0	0	0	0	0	0	32	28	21	17	12	4	0	0	0	38	43	73	70
Alkenes	32.19	3.53553	3.86973	0	0	6.98792	1.80194	3.60388	6.98792	1.16465	2.57983	2.3419	0.390316	0.340135	12.6289	2.10481	2.02516	0	0	18	6	0	0	0	12	0	6	0	0	0	0	0	0	0	0	0	28	24	17	11	5	1	0	0	0	30	34	53	51
Alkenes	53	7.84712	7.4388	0	0	13.8392	2.22158	4.44317	13.8392	1.25811	3.2787	3.04809	0.277099	1.20983	43.3915	3.94468	3.86557	6	6	27	11	0	0	0	16	0	11	0	0	0	0	0	0	0	0	0	80	87	100	79	44	27	12	3	0	64	79	126	139
Alkenes	34.3	4.35203	4.79832	0	0	7.87846	1.96962	3.93923	7.87846	1.12549	2.75284	2.45839	0.351198	0.54283	16.7387	2.39125	2.46105	0	0	21	7	0	0	0	14	0	7	0	0	0	0	0	0	0	0	0	32	30	25	17	8	2	0	0	0	38	44	72	74
Alkynes	43.92	4.94975	5.14314	0	0	9.51754	1.87939	3.75877	9.51754	1.18969	2.87661	2.67347	0.334183	0.760233	21.483	2.68537	2.84412	0	0	22	8	0	0	0	14	0	8	0	0	0	0	0	0	0	0	0	50	44	34	26	18	10	4	1	0	40	46	70	70
Aromatics	64.2	9.19239	8.00395	0	0	16.5597	2.1581	4.31619	16.5597	1.27382	3.43002	3.07237	0.236336	1.38481	109.412	8.41631	4.95749	6	6	33	13	0	0	0	20	0	13	0	0	0	0	0	0	0	0	0	86	90	98	76	48	44	40	34	24	74	93	145	160
Aromatics	50.22	7.03063	6.21691	0	0	12.3862	2.34794	4.50159	12.3862	1.37624	3.21364	2.78559	0.30951	0.919099	36.1605	4.01783	3.48261	6	6	19	9	0	0	0	10	0	9	0	0	0	0	0	0	0	0	0	78	88	94	72	33	12	0	0	0	56	74	103	98
Aromatics	53.4	7.73773	6.63476	0	0	13.6832	2.30278	4.60555	13.6832	1.36832	3.24941	3.04781	0.304781	1.11442	36.7686	3.67686	3.60464	10	11	18	10	0	0	0	8	0	10	0	0	0	0	0	0	0	0	0	104	118	150	120	54	18	0	0	0	58	73	108	110
Aromatics	104.8	15.5563	11.5224	0	0	28.1577	2.15846	4.31693	28.1577	1.2799	3.93951	3.16375	0.143807	1.94022	3442.32	156.469	8.93236	6	6	60	22	0	0	0	38	0	22	0	0	0	0	0	0	0	0	0	122	126	134	112	84	80	76	72	68	128	165	262	304
Aromatics	47.93	6.65169	6.35589	0	0	10.7923	2.24583	4.49165	10.7923	1.19914	3.09945	2.86279	0.318087	0.946435	26.5347	2.9483	3.17309	6	6	21	9	0	0	0	12	0	9	0	0	0	0	0	0	0	0	0	78	85	93	58	12	1	0	0	0	54	61	103	97
Aromatics	43.6	7.03063	6.54761	0	0	12.1707	2.3226	4.51612	12.1707	1.3523	3.16041	2.90187	0.32243	0.959994	31.504	3.50044	3.34475	6	6	17	9	0	0	0	8	0	9	0	0	0	0	0	0	0	0	0	90	102	131	81	33	0	0	0	0	54	69	106	97
Aromatics	53.3	7.24941	6.97631	0	0	11.9458	2.26718	4.53437	11.9458	1.19458	3.19767	2.96474	0.296474	1.08679	32.8716	3.28716	3.49261	6	6	24	10	0	0	0	14	0	10	0	0	0	0	0	0	0	0	0	82	91	104	72	23	6	1	0	0	60	70	117	118
Aromatics	46.22	6.36396	6.00779	0	0	11.3846	2.14896	4.29792	11.3846	1.26496	3.08002	2.82437	0.313819	0.932924	30.6717	3.40797	3.31798	6	6	21	9	0	0	0	12	0	9	0	0	0	0	0	0	0	0	0	70	74	82	58	24	12	3	0	0	50	61	93	95
Aromatics	47.6	7.48621	7.10906	0	0	11.7887	2.28825	4.57649	11.7887	1.17887	3.20633	2.9576	0.29576	1.08438	32.9643	3.29643	3.49543	6	6	24	10	0	0	0	14	0	10	0	0	0	0	0	0	0	0	0	80	88	99	72	30	9	0	0	0	62	71	123	121
Aromatics	69.1	9.8995	8.44803	0	0	17.9935	2.1583	4.3166	17.9935	1.28525	3.50125	3.10082	0.221487	1.46814	156.913	11.2081	5.39217	6	6	36	14	0	0	0	22	0	14	0	0	0	0	0	0	0	0	0	90	94	102	80	52	48	44	40	34	80	101	158	176
Aromatics	53.2	7.42775	7.18868	0	0	11.6431	2.30725	4.6145	11.6431	1.16431	3.20636	2.97965	0.297965	1.09181	31.0904	3.10904	3.4369	6	6	24	10	0	0	0	14	0	10	0	0	0	0	0	0	0	0	0	86	96	109	72	17	1	0	0	0	62	70	123	119
Carbonate ester	37.7	3.64492	4.0975	0	0	6.89898	1.93185	3.8637	6.89898	1.14983	2.5958	2.3008	0.383466	0.322429	12.2612	2.04353	1.99561	0	0	12	6	0	0	3	6	0	3	0	3	0	0	0	0	0	0	0	126	84	116	24	1	0	0	0	0	26	25	32	24
Carboxylic acids	35.3	3.93265	4.24438	1	0	6	2	4	6	1	2.61085	2.3094	0.3849	0.326163	11.53	1.92167	1.93413	0	0	14	6	0	0	2	8	0	4	0	2	0	0	0	0	0	0	0	88	62	72	22	0	0	0	0	0	30	31	46	40
Carboxylic acids	75.6	6.5423	6.99723	1	0	11.2955	2.12676	4.25351	11.2955	1.12955	3.12452	2.81193	0.281193	1.03387	35.1215	3.51215	3.55881	0	0	26	10	0	0	2	16	0	8	0	2	0	0	0	0	0	0	0	104	80	98	70	50	30	12	0	0	54	65	102	115
Cyclic alkenes	38.5	4.94975	5.15551	0	0	8.91737	2.15154	4.09639	8.91737	1.27391	2.84962	2.53437	0.362053	0.573272	19.3723	2.76747	2.60717	0	0	19	7	0	0	0	12	0	7	0	0	0	0	0	0	0	0	0	42	44	46	13	4	0	0	0	0	42	53	87	83
Cyclic alkenes	36.7	4.94975	4.66667	0	0	8.98792	2	3.80194	8.98792	1.28399	2.83087	2.64575	0.377964	0.61628	18.5203	2.64575	2.56219	0	0	19	7	0	0	0	12	0	7	0	0	0	0	0	0	0	0	0	38	37	36	36	0	0	0	0	0	40	52	81	97
Alcohols	57.05	4.35203	4.42996	0	0	7.46588	2.11491	3.97571	7.46588	1.24431	2.70751	2.39923	0.399872	0.364323	14.5163	2.41938	2.16445	0	0	16	6	0	0	1	10	0	5	0	1	0	0	0	0	0	0	0	50	39	44	20	0	0	0	0	0	36	47	76	69
Cycloalkanes	38.6	4.94975	4.66667	0	0	8.98792	2	3.80194	8.98792	1.28399	2.83087	2.64575	0.377964	0.61628	18.5203	2.64575	2.56219	0	0	21	7	0	0	0	14	0	7	0	0	0	0	0	0	0	0	0	28	28	28	28	0	0	0	0	0	42	56	91	112
Cycloalkanes	39	5.87563	5.52587	0	0	9.92478	2.17009	4.34017	9.92478	1.2406	2.97973	2.74204	0.342755	0.785559	22.2278	2.77848	2.8782	0	0	24	8	0	0	0	16	0	8	0	0	0	0	0	0	0	0	0	36	38	40	25	6	1	0	0	0	52	66	118	127
Cycloalkanes	31.24	4.24264	4.42996	0	0	6.60272	2.17533	4.35066	6.60272	1.10045	2.72957	2.32849	0.388081	0.334393	15.6026	2.60043	2.23661	0	0	18	6	0	0	0	12	0	6	0	0	0	0	0	0	0	0	0	26	28	21	8	2	0	0	0	0	38	50	76	70
Cycloalkanes	38.85	5.81577	6.09428	0	0	9.84734	2.29224	4.44224	9.84734	1.23092	2.99626	2.6594	0.332424	0.754955	23.1913	2.89891	2.92063	0	0	24	8	0	0	0	16	0	8	0	0	0	0	0	0	0	0	0	38	42	46	17	4	0	0	0	0	54	68	125	127
Cycloalkanes	40.56	5.65685	5.42766	0	0	10.4243	2.13578	4.27156	10.4243	1.30304	2.96934	2.718	0.33975	0.776754	23.561	2.94512	2.93645	0	0	24	8	0	0	0	16	0	8	0	0	0	0	0	0	0	0	0	34	36	39	26	8	2	0	0	0	50	66	112	128
Cycloalkanes	53.88	7.77817	7.05707	0	0	13.9834	2.15664	4.31328	13.9834	1.27121	3.27025	2.98057	0.270961	1.18742	55.6098	5.05544	4.11367	0	0	33	11	0	0	0	22	0	11	0	0	0	0	0	0	0	0	0	46	48	52	42	28	23	16	8	2	68	90	152	178
Furans	34.58	4.24264	4	0	0	8	2	4	8	1.33333	2.68762	2.44949	0.408248	0.385054	14.6969	2.44949	2.17681	0	0	16	6	0	0	1	10	0	5	0	1	0	0	0	0	0	0	0	56	40	40	20	0	0	0	0	0	34	44	69	68
Ketones	41.51	5.41582	5.89401	0	0	8.42429	2.13578	4.27156	8.42429	1.05304	2.91196	2.61804	0.327255	0.739281	19.1314	2.39143	2.72819	0	0	22	8	0	0	1	14	0	7	0	1	0	0	0	0	0	0	0	74	60	63	36	4	0	0	0	0	46	51	87	84
Ketones	36.78	3.93265	4.24438	0	0	6	2	4	6	1	2.61085	2.3094	0.3849	0.326163	11.53	1.92167	1.93413	0	0	16	6	0	0	1	10	0	5	0	1	0	0	0	0	0	0	0	64	46	36	14	0	0	0	0	0	32	33	55	48
Ketones	43.14	4.46142	4.73671	0	0	7.72741	1.93185	3.8637	7.72741	1.10392	2.75223	2.48138	0.354483	0.55214	16.8195	2.40279	2.46586	0	0	19	7	0	0	1	12	0	6	0	1	0	0	0	0	0	0	0	66	46	34	24	18	7	0	0	0	36	40	65	61
Ketones	37.91	4.87657	5.20985	0	0	6.60272	2.17533	4.35066	6.60272	0.943246	2.79278	2.45369	0.350527	0.540918	14.7303	2.10433	2.33323	0	0	19	7	0	0	1	12	0	6	0	1	0	0	0	0	0	0	0	72	56	49	21	0	0	0	0	0	42	42	78	66
Other cyclic ethers	38.6	4.24264	4	0	0	8	2	4	8	1.33333	2.68762	2.44949	0.408248	0.385054	14.6969	2.44949	2.17681	0	0	14	6	0	0	2	8	0	4	0	2	0	0	0	0	0	0	0	88	56	56	44	0	0	0	0	0	32	40	60	52
Other cyclic ethers	39.09	4.24264	4	0	0	8	2	4	8	1.33333	2.68762	2.44949	0.408248	0.385054	14.6969	2.44949	2.17681	0	0	14	6	0	0	2	8	0	4	0	2	0	0	0	0	0	0	0	88	56	72	28	0	0	0	0	0	32	40	60	52
Polyfunctionals	52.61	5.87563	5.94378	0	0	10.2517	1.96157	3.92314	10.2517	1.13907	3.0075	2.78829	0.30981	0.920069	27.5514	3.06127	3.21069	0	0	21	9	0	0	3	12	0	6	0	3	0	0	0	0	0	0	0	138	94	90	64	52	56	18	7	0	44	48	71	67
Polyfunctionals	30.08	3.75431	4.05705	0	0	6.15537	1.90211	3.80423	6.15537	1.02589	2.5951	2.31281	0.385469	0.327638	12.3912	2.06519	2.00616	0	0	18	6	0	0	1	12	0	5	0	1	0	0	0	0	0	0	0	52	38	25	7	2	0	0	0	0	32	34	57	51
Saturated esters	41.11	4.24264	4.53095	0	0	8.05468	1.84776	3.69552	8.05468	1.15067	2.73919	2.51367	0.359096	0.565069	16.7999	2.39999	2.4647	0	0	17	7	0	0	2	10	0	5	0	2	0	0	0	0	0	0	0	94	58	60	32	24	15	6	0	0	32	37	53	52
Saturated esters	39.8	5.38731	5.58056	0	0	8.47214	2	4	8.47214	1.05902	2.89923	2.68328	0.33541	0.763897	19.3573	2.41966	2.73993	0	0	20	8	0	0	2	12	0	6	0	2	0	0	0	0	0	0	0	104	76	79	38	29	14	0	0	0	42	44	73	64
Saturated esters	44.72	5.7258	5.99955	0	0	9.02098	2.25524	4.51049	9.02098	1.12762	3.00117	2.62321	0.327902	0.741256	24.9377	3.11721	2.99324	0	0	18	8	0	0	2	10	0	6	0	2	0	0	0	0	0	0	0	110	86	102	65	28	2	0	0	0	46	58	83	74
Saturated esters	77.17	10.0089	8.95786	0	0	18.1694	2.01746	4.03493	18.1694	1.21129	3.52412	3.35638	0.223759	1.61633	95.3796	6.35864	4.96333	0	0	41	15	0	0	2	26	0	13	0	2	0	0	0	0	0	0	0	130	100	106	70	60	56	52	48	44	82	101	159	180
Saturated esters	38.9	5.16853	5.36185	0	0	8.76257	1.94986	3.89971	8.76257	1.09532	2.88799	2.63927	0.329909	0.747359	21.8817	2.73522	2.86251	0	0	20	8	0	0	2	12	0	6	0	2	0	0	0	0	0	0	0	100	64	65	40	33	24	12	0	0	40	45	72	68
Saturated esters	51.72	6.47335	6.6201	0	0	11.4299	2.02368	4.04737	11.4299	1.14299	3.11467	2.84814	0.284814	1.04667	35.492	3.5492	3.56931	0	0	26	10	0	0	2	16	0	8	0	2	0	0	0	0	0	0	0	110	84	92	58	46	34	18	4	1	52	61	93	99
Saturated esters	39.21	4.35203	4.79832	0	0	7.87846	1.96962	3.93923	7.87846	1.12549	2.75284	2.45839	0.351198	0.54283	16.7387	2.39125	2.46105	0	0	17	7	0	0	2	10	0	5	0	2	0	0	0	0	0	0	0	98	72	78	32	10	1	0	0	0	34	37	53	51
Saturated esters	41.2	5.27792	5.65522	0	0	8.56519	2.04208	4.08416	8.56519	1.07065	2.89977	2.63932	0.329915	0.747377	19.9377	2.49221	2.76947	0	0	20	8	0	0	2	12	0	6	0	2	0	0	0	0	0	0	0	104	74	81	52	27	2	0	0	0	42	45	75	66
Saturated esters	82.3	10.1183	9.32056	0	0	18.0289	2.03565	4.0713	18.0289	1.20193	3.53036	3.70888	0.247258	1.71619	55.496	3.69973	4.42178	0	0	35	15	0	0	4	20	0	11	0	4	0	0	0	0	0	0	0	206	148	164	96	80	76	72	68	68	78	92	139	152
Saturated esters	47.01	5.76624	6.05928	0	0	10.384	2.01532	4.03063	10.384	1.15378	3.00798	2.72836	0.303152	0.898342	28.0813	3.12015	3.22974	0	0	23	9	0	0	2	14	0	7	0	2	0	0	0	0	0	0	0	106	80	88	54	40	18	4	1	0	46	53	80	83
iso-Alkanes	39.67	5.16853	5.36185	0	0	8.76257	1.94986	3.89971	8.76257	1.09532	2.88799	2.63927	0.329909	0.747359	21.8817	2.73522	2.86251	0	0	26	8	0	0	0	18	0	8	0	0	0	0	0	0	0	0	0	28	26	21	16	12	7	2	0	0	46	54	94	96
iso-Alkanes	42.3	6.13361	6.25559	0	0	9.33533	2.11688	4.23377	9.33533	1.03726	3.02833	2.63779	0.293088	0.864581	34.0302	3.78113	3.42189	0	0	29	9	0	0	0	20	0	9	0	0	0	0	0	0	0	0	0	36	34	27	20	16	10	3	0	0	56	62	119	112
iso-Alkanes	32.88	4.6802	4.94248	0	0	6.82843	2	4	6.82843	0.97549	2.76511	2.5	0.357143	0.559616	15.3137	2.18767	2.37207	0	0	23	7	0	0	0	16	0	7	0	0	0	0	0	0	0	0	0	26	24	19	12	4	0	0	0	0	42	46	88	78
iso-Alkanes	42.9	5.80853	6.16729	0	0	7.2111	2.30278	4.60555	7.2111	0.901388	2.94723	2.6026	0.325324	0.733365	17.8817	2.23521	2.66063	0	0	26	8	0	0	0	18	0	8	0	0	0	0	0	0	0	0	0	38	40	30	9	0	0	0	0	0	56	58	120	117
iso-Alkanes	36.91	5.47428	5.94858	0	0	8.26113	2.20595	4.41189	8.26113	1.03264	2.92402	2.58279	0.322849	0.725726	19.8375	2.47968	2.76443	0	0	26	8	0	0	0	18	0	8	0	0	0	0	0	0	0	0	0	34	35	29	14	3	0	0	0	0	52	57	111	111
iso-Alkanes	48.97	8.84108	8.86132	0	0	11.3006	2.23607	4.47214	11.3006	0.941714	3.34442	3.23306	0.269422	1.35575	36	3	3.76584	0	0	38	12	0	0	0	26	0	12	0	0	0	0	0	0	0	0	0	56	55	50	42	34	24	9	0	0	82	87	187	165
iso-Alkanes	37.27	5.42475	5.96866	0	0	8.37513	2.22158	4.44317	8.37513	1.04689	2.92455	2.58138	0.322672	0.725179	19.3901	2.42376	2.74162	0	0	26	8	0	0	0	18	0	8	0	0	0	0	0	0	0	0	0	34	36	30	13	2	0	0	0	0	52	58	110	117
iso-Alkanes	32.05	4.87657	5.20985	0	0	6.60272	2.17533	4.35066	6.60272	0.943246	2.79278	2.45369	0.350527	0.540918	14.7303	2.10433	2.33323	0	0	23	7	0	0	0	16	0	7	0	0	0	0	0	0	0	0	0	30	30	21	6	0	0	0	0	0	46	48	96	90
iso-Alkanes	41.8	6.28903	6.8597	0	0	9.15298	2.28825	4.57649	9.15298	1.017	3.05066	2.72138	0.302375	0.895778	23.2101	2.5789	3.03923	0	0	29	9	0	0	0	20	0	9	0	0	0	0	0	0	0	0	0	40	44	40	20	4	0	0	0	0	60	68	130	144
iso-Alkanes	33.03	4.56048	5.0657	0	0	7.59587	2.13578	4.27156	7.59587	1.08512	2.78023	2.42986	0.347123	0.531158	15.7939	2.25627	2.40295	0	0	23	7	0	0	0	16	0	7	0	0	0	0	0	0	0	0	0	28	28	21	8	1	0	0	0	0	44	48	91	90
iso-Alkanes	41.1	6.19347	6.5994	0	0	9.18996	2.19399	4.38799	9.18996	1.02111	3.03907	2.72196	0.30244	0.895993	24.8859	2.7651	3.10894	0	0	29	9	0	0	0	20	0	9	0	0	0	0	0	0	0	0	0	38	38	34	24	11	2	0	0	0	58	64	127	122
iso-Alkanes	44.5	5.65685	6.14278	0	0	10.5652	2.04208	4.08416	10.5652	1.17391	3.00846	2.71379	0.301532	0.892985	28.014	3.11267	3.22734	0	0	29	9	0	0	0	20	0	9	0	0	0	0	0	0	0	0	0	32	32	30	24	16	8	2	0	0	52	64	108	124
n-Alkanes	41.49	4.94975	5.14314	0	0	9.51754	1.87939	3.75877	9.51754	1.18969	2.87661	2.67347	0.334183	0.760233	21.483	2.68537	2.84412	0	0	26	8	0	0	0	18	0	8	0	0	0	0	0	0	0	0	0	26	24	20	16	12	8	4	1	0	44	54	88	96
n-Alkanes	56.58	7.07107	6.76566	0	0	13.1915	1.93185	3.8637	13.1915	1.19923	3.20245	3.10095	0.281905	1.22702	38.4587	3.49624	3.74489	0	0	35	11	0	0	0	24	0	11	0	0	0	0	0	0	0	0	0	38	36	32	28	24	20	16	12	8	62	78	127	144
n-Alkanes	76.77	9.8995	8.59516	0	0	18.3063	1.96157	3.92314	18.3063	1.22042	3.51783	3.58969	0.239313	1.68353	67.4832	4.49888	4.61734	0	0	47	15	0	0	0	32	0	15	0	0	0	0	0	0	0	0	0	54	52	48	44	40	36	32	28	24	86	110	179	208
n-Alkanes	36.57	4.24264	4.53095	0	0	8.05468	1.84776	3.69552	8.05468	1.15067	2.73919	2.51367	0.359096	0.565069	16.7999	2.39999	2.4647	0	0	23	7	0	0	0	16	0	7	0	0	0	0	0	0	0	0	0	22	20	16	12	8	4	1	0	0	38	46	75	80
[truncated: 1,778 more columns]

## Sheet: fused
category	label	ABC	ABCGG	nAcid	nBase	SpAbs_A	SpMax_A	SpDiam_A	SpAD_A	SpMAD_A	LogEE_A	VE1_A	VE2_A	VE3_A	VR1_A	VR2_A	VR3_A	nAromAtom	nAromBond	nAtom	nHeavyAtom	nSpiro	nBridgehead	nHetero	nH	nB	nC	nN	nO	nS	nP	nF	nCl	nBr	nI	nX	ATS0dv	ATS1dv	ATS2dv	ATS3dv	ATS4dv	ATS5dv	ATS6dv	ATS7dv	ATS8dv	ATS0d	ATS1d	ATS2d	ATS3d
Acyclic ethers	44.69	-0.0818465	-0.0141111	-0.131496	0	0.0425197	-0.372015	-0.320258	0.0425197	0.306067	0.102174	0.166286	-0.185473	0.191048	-0.0964595	-0.0889876	0.121089	-0.39217	-0.387549	-0.23606	0.0143398	0	-0.0533002	1.87512	-0.347387	0	-0.537852	0	1.87512	0	0	0	0	0	0	0	1.42225	0.7151	0.629878	0.614534	0.839734	0.909501	0.303089	-0.152802	-0.285371	-0.260164	-0.292915	-0.432826	-0.443639
Acyclic ethers	36.39	-0.90668	-1.01847	-0.131496	0	-0.719594	-0.931411	-0.887487	-0.719594	0.0951926	-0.948712	-0.837965	0.881895	-0.893806	-0.158916	-0.172713	-0.856673	-0.39217	-0.387549	-0.778196	-0.820113	0	-0.0533002	0.85451	-0.724882	0	-1.05673	0	0.85451	0	0	0	0	0	0	0	0.03335	-0.584511	-0.663154	-0.294987	-0.468791	-0.425297	-0.387834	-0.333778	-0.303245	-0.963687	-0.872569	-0.959011	-0.926571
Acyclic ethers	40.5	-0.145606	-0.0104322	-0.131496	0	-0.329498	0.142179	0.201138	-0.329498	-0.682955	-0.0393407	-0.146688	-0.13625	-0.0259861	-0.115043	-0.116438	-0.0730578	-0.39217	-0.387549	0.0816047	-0.152573	0	-0.0533002	-0.0732417	0.191621	0	-0.128242	0	-0.0732417	0	0	0	0	0	0	0	-0.289417	-0.256484	-0.367813	-0.457654	-0.329758	-0.375585	-0.375046	-0.333778	-0.303245	-0.0226011	-0.180405	0.0298992	-0.116096
Acyclic ethers	40.22	-0.374255	-0.335402	-0.131496	0	-0.204261	-0.677756	-0.63028	-0.204261	0.158925	-0.195405	-0.113719	0.0282639	-0.0769256	-0.119549	-0.118387	-0.13514	-0.39217	-0.387549	-0.00253296	-0.236043	0	-0.0533002	-0.0732136	0.110727	0	-0.210203	0	-0.0732136	0	0	0	0	0	0	0	-0.460593	-0.663453	-0.655996	-0.475721	-0.215656	-0.155448	-0.225795	-0.309328	-0.303245	-0.333296	-0.2759	-0.312068	-0.239781
Acyclic ethers	31.43	-0.873125	-0.922315	-0.131496	0	-0.734383	-0.857622	-0.812664	-0.734383	-0.245172	-0.900737	-0.824093	0.692983	-0.815426	-0.158403	-0.177535	-0.808232	-0.39217	-0.387549	-0.572622	-0.764521	0	-0.0533002	0.297772	-0.455348	0	-0.838274	0	0.297772	0	0	0	0	0	0	0	-0.401989	-0.766755	-0.77035	-0.737756	-0.61142	-0.47855	-0.387834	-0.333778	-0.303245	-0.844946	-0.80439	-0.815727	-0.764495
Acyclic ethers	42.07	-0.3639	-0.326671	-0.131496	0	-0.141538	-0.726874	-0.680086	-0.141538	0.331176	-0.167313	-0.0647748	0.00841417	-0.0380245	-0.117752	-0.116526	-0.107179	-0.39217	-0.387549	0.00681869	-0.208226	0	-0.0533002	-0.165935	0.110735	0	-0.155599	0	-0.165935	0	0	0	0	0	0	0	-0.489909	-0.669525	-0.672666	-0.466685	-0.172858	-0.105715	-0.174621	-0.289778	-0.303245	-0.333284	-0.262254	-0.328426	-0.231415
Acyclic ethers	43.2	-0.418141	-0.418168	-0.131496	0	-0.219283	-0.694861	-0.647625	-0.219283	0.337882	-0.255348	-0.151192	0.139205	-0.146411	-0.122593	-0.121908	-0.199982	-0.39217	-0.387549	-0.320242	-0.291624	0	-0.0533002	1.22567	-0.320529	0	-0.647095	0	1.22567	0	0	0	0	0	0	0	0.595822	-0.0317815	-0.129707	0.198944	0.0660999	-0.0524164	-0.072268	-0.245764	-0.29134	-0.506841	-0.473622	-0.58842	-0.57229
Acyclic ethers	39.83	-0.581014	-0.626404	-0.131496	0	-0.382448	-0.710138	-0.663115	-0.382448	0.411406	-0.467184	-0.369077	0.376919	-0.381571	-0.136784	-0.138499	-0.406711	-0.39217	-0.387549	-0.497821	-0.486354	0	-0.0533002	1.03999	-0.482266	0	-0.78363	0	1.03999	0	0	0	0	0	0	0	0.365851	-0.201908	-0.263114	-0.0300351	-0.261982	-0.261959	-0.323874	-0.328889	-0.303245	-0.662186	-0.596391	-0.705139	-0.669225
Acyclic ethers	36.32	-0.581028	-0.571009	-0.131496	0	-0.388511	-0.84063	-0.795434	-0.388511	0.0949842	-0.436575	-0.338999	0.250103	-0.312965	-0.135077	-0.139394	-0.354854	-0.39217	-0.387549	-0.236178	-0.430751	0	-0.0533002	-0.258808	-0.131877	0	-0.346743	0	-0.258808	0	0	0	0	0	0	0	-0.578009	-0.727249	-0.732217	-0.535978	-0.35829	-0.315232	-0.340931	-0.333778	-0.303245	-0.561705	-0.500932	-0.570027	-0.475395
Acyclic ethers	29.8	-0.6716	-0.672013	-0.131496	0	-0.804629	-0.0240829	0.0325472	-0.804629	-1.04458	-0.70753	-0.784141	0.502723	-0.714872	-0.156189	-0.18008	-0.739204	-0.39217	-0.387549	-0.507173	-0.681055	0	-0.0533002	0.297772	-0.401406	0	-0.756325	0	0.297772	0	0	0	0	0	0	0	-0.235706	-0.408402	-0.617918	-0.897353	-0.750468	-0.503405	-0.392097	-0.333778	-0.303245	-0.598217	-0.725937	-0.59456	-0.669206
Acyclic ethers	46	0.364444	0.321865	-0.131496	0	0.344185	0.854644	0.923579	0.344185	0.883453	0.49979	0.451222	-0.305781	0.41107	-0.0760769	-0.0574084	0.332287	2.33116	2.27748	-0.51655	0.181121	0	-0.0533002	0.205062	-0.832718	0	0.11747	0	0.205062	0	0	0	0	0	0	0	1.08473	1.48946	1.58241	1.69841	0.864592	0.135746	-0.264143	-0.324008	-0.303245	0.0960663	0.0650192	-0.127836	-0.196356
Acyclic ethers	30.13	-0.883453	-0.936588	-0.131496	0	-0.792037	-0.788082	-0.74215	-0.792037	-0.444616	-0.932269	-0.87341	0.719063	-0.859423	-0.160551	-0.181284	-0.847185	-0.39217	-0.387549	-0.563275	-0.792326	0	-0.0533002	0.112259	-0.428395	0	-0.810969	0	0.112259	0	0	0	0	0	0	0	-0.53889	-0.85175	-0.832242	-0.791956	-0.654212	-0.496304	-0.392097	-0.333778	-0.303245	-0.835794	-0.811203	-0.780908	-0.757808
Acyclic ethers	44.69	-0.192623	-0.177085	-0.131496	0	-0.0102188	-0.581478	-0.532653	-0.0102188	0.38862	-0.0129118	0.10019	-0.069222	0.0974242	-0.103045	-0.0986702	0.0235618	-0.39217	-0.387549	-0.208067	-0.0690893	0	-0.0533002	1.68968	-0.266589	0	-0.565184	0	1.68968	0	0	0	0	0	0	0	1.09475	0.338686	0.151378	0.680815	0.451263	0.331046	0.384104	0.0035239	-0.190238	-0.333242	-0.330422	-0.465571	-0.483744
Acyclic ethers	18.51	-1.82946	-2.33011	-0.131495	0	-1.59498	-3.46938	-3.461	-1.59498	-1.86662	-3.04433	-2.35387	3.70817	-3.0003	-0.201055	-0.279307	-2.5442	-0.39217	-0.387549	-1.51652	-1.68238	0	-0.0533002	-0.258818	-1.37183	0	-1.57563	0	-0.258818	0	0	0	0	0	0	0	-1.05243	-1.3559	-1.25616	-1.15633	-0.789682	-0.503405	-0.392097	-0.333778	-0.303245	-1.74031	-1.59882	-1.63056	-1.48471
Acyclic ethers	44.97	-0.0757587	0.00846358	-0.131496	0	0.0883428	-0.480245	-0.430003	0.0883428	0.251322	0.145536	0.212766	-0.282765	0.2599	-0.0926594	-0.0849028	0.18291	-0.39217	-0.387549	0.287136	0.069874	0	-0.0533002	-0.0731305	0.380239	0	0.0901296	0	-0.0731305	0	0	0	0	0	0	0	-0.318725	-0.47821	-0.491674	-0.228773	0.0446011	0.00431178	-0.068039	-0.162683	-0.243734	-0.0318404	0.0206869	-0.0254856	0.0492568
Acyclic ethers	26.41	-1.01689	-1.14019	-0.131496	0	-0.967387	-0.820185	-0.774703	-0.967387	-0.75281	-1.20512	-1.12867	1.01731	-1.15492	-0.17104	-0.203085	-1.12926	-0.39217	-0.387549	-0.787541	-0.959197	0	-0.0533002	0.297772	-0.670963	0	-1.02941	0	0.297772	0	0	0	0	0	0	0	-0.441116	-0.787994	-0.841783	-0.930493	-0.750468	-0.503405	-0.392097	-0.333778	-0.303245	-1.00023	-0.998706	-0.973343	-0.944933
Acyclic ethers	30.23	-0.839539	-0.871127	-0.131496	0	-0.769036	-0.620286	-0.572005	-0.769036	-0.436117	-0.882061	-0.849761	0.668243	-0.824579	-0.159595	-0.181604	-0.823921	-0.39217	-0.387549	-0.553941	-0.764525	0	-0.0533002	0.205029	-0.428406	0	-0.810979	0	0.205029	0	0	0	0	0	0	0	-0.436202	-0.718146	-0.772713	-0.828102	-0.679176	-0.499856	-0.392097	-0.333778	-0.303245	-0.790128	-0.790753	-0.756358	-0.72773
Acyclic ethers	41.01	-0.311594	-0.263427	-0.131496	0	-0.158462	-0.617652	-0.569334	-0.158462	0.146585	-0.125324	-0.0525148	-0.0373239	-0.0104757	-0.115035	-0.112172	-0.0717388	-0.39217	-0.387549	0.0348397	-0.180427	0	-0.0533002	-0.0732193	0.137675	0	-0.155596	0	-0.0732193	0	0	0	0	0	0	0	-0.392144	-0.58452	-0.632192	-0.400462	-0.126537	-0.109288	-0.225789	-0.30444	-0.303245	-0.278491	-0.241811	-0.269084	-0.211377
Acyclic ethers	35.69	-0.581028	-0.571009	-0.131496	0	-0.388511	-0.84063	-0.795434	-0.388511	0.0949843	-0.436575	-0.338999	0.250103	-0.312965	-0.135077	-0.139394	-0.354854	-0.39217	-0.387549	-0.236176	-0.430751	0	-0.0533002	-0.258806	-0.131875	0	-0.346744	0	-0.258806	0	0	0	0	0	0	0	-0.578009	-0.727248	-0.722687	-0.535984	-0.372559	-0.315235	-0.340931	-0.333778	-0.303245	-0.561704	-0.500931	-0.570027	-0.478737
Acyclic ethers	27.1	-0.95454	-1.02748	-0.131496	0	-0.821216	-0.941021	-0.897231	-0.821216	-0.343324	-1.03267	-0.941253	0.829365	-0.948587	-0.1637	-0.186651	-0.929375	-0.39217	-0.387549	-0.638047	-0.847965	0	-0.0533002	0.205017	-0.509268	0	-0.892899	0	0.205017	0	0	0	0	0	0	0	-0.509569	-0.851763	-0.846543	-0.810039	-0.647086	-0.496304	-0.392097	-0.333778	-0.303245	-0.918034	-0.872582	-0.877147	-0.814625
Acyclic ethers	37.61	0.0408786	0.219485	-0.131496	0	-0.350139	0.614348	0.679919	-0.350139	-1.00199	0.104473	-0.0191541	-0.1713	0.0716588	-0.11502	-0.125298	-0.045008	-0.39217	-0.387549	0.109615	-0.0691495	0	-0.0533002	0.112312	0.191591	0	-0.100951	0	0.112312	0	0	0	0	0	0	0	-0.01554	0.0502467	-0.0868004	-0.273986	-0.450971	-0.467908	-0.392097	-0.333778	-0.303245	0.187504	-0.0645127	0.283732	-0.0192118
Acyclic ethers	58.4	0.794699	0.924731	-0.131496	0	0.90067	-0.1804	-0.125959	0.90067	0.393258	0.89111	1.15612	-0.817154	1.03127	-0.0152167	-0.0200957	0.827813	-0.39217	-0.387549	0.539375	0.931867	0	-0.0533002	2.33871	0.326309	0	0.226543	0	2.33871	0	0	0	0	0	0	0	2.24345	1.55892	1.34624	1.43949	1.62011	1.57682	1.61182	1.43574	1.7559	0.580095	0.494442	0.29376	0.281376
Acyclic ethers	50.62	0.281277	0.39544	-0.131496	0	0.44295	-0.345033	-0.292897	0.44295	0.37843	0.487926	0.60462	-0.55133	0.609248	-0.0590056	-0.0503267	0.495641	-0.39217	-0.387549	0.259188	0.431487	0	-0.0533002	1.68952	0.164704	0	-0.0736558	0	1.68952	0	0	0	0	0	0	0	1.37329	0.763653	0.632144	0.879616	0.88602	0.774815	0.827492	0.565571	0.77346	0.150929	0.119611	-0.0356621	-0.0325926
Acyclic ethers	33.5	-0.485816	-0.431133	-0.131496	0	-0.650943	0.235762	0.238136	-0.650943	-0.88981	-0.444485	-0.589681	0.260776	-0.482665	-0.141585	-0.151299	-0.478805	-0.39217	-0.387549	-0.338945	-0.514168	0	-0.0533002	0.297772	-0.239662	0	-0.592471	0	0.297772	0	0	0	0	0	0	0	-0.177014	-0.286927	-0.484568	-0.776888	-0.639944	-0.499854	-0.392097	-0.333778	-0.303245	-0.388096	-0.517972	-0.353	-0.48206
Alcohols	139	2.33535	2.10954	-0.131496	0	2.49542	-0.148972	-0.0940909	2.49542	0.705992	1.95149	2.41607	-1.589	2.1026	0.266831	0.2208	1.94794	-0.39217	-0.387549	2.65147	2.54521	0	-0.0533002	0.761744	2.59052	0	2.27474	0	0.761744	0	0	0	0	0	0	0	0.952724	0.721221	0.522755	0.99981	1.60614	1.72274	2.06816	2.24747	2.56557	2.34352	2.44478	2.25927	2.41873
Alcohols	37.43	-1.85668	-2.47728	-0.131496	0	-1.60148	-3.43268	-3.65172	-1.60148	-1.67905	-3.08174	-2.41807	3.91809	-3.11889	-0.200849	-0.277615	-2.62924	-0.39217	-0.387549	-1.5259	-1.71022	0	-0.0533002	-0.166017	-1.37187	0	-1.63027	0	-0.166017	0	0	0	0	0	0	0	-1.06711	-1.38629	-1.26569	-1.13826	-0.771856	-0.503405	-0.392097	-0.333778	-0.303245	-1.73121	-1.55795	-1.61218	-1.46968
Alcohols	94.7	1.70281	1.58012	-0.131496	0	1.88557	-0.26317	-0.209888	1.88557	0.664309	1.56589	1.98792	-1.30718	1.7327	0.146345	0.121695	1.53521	-0.39217	-0.387549	2.04408	1.90555	0	-0.0533002	0.668881	2.02453	0	1.67404	0	0.668881	0	0	0	0	0	0	0	0.595674	0.299118	0.156018	0.632423	1.19257	1.31088	1.57355	1.68038	1.88706	1.71318	1.83795	1.66357	1.82892
Alcohols	53	-0.675209	-0.661425	-0.131496	0	-0.785453	-0.0234173	0.0332222	-0.785453	-0.929999	-0.716471	-0.783722	0.518775	-0.720464	-0.156913	-0.182929	-0.755206	-0.39217	-0.387549	-0.488499	-0.681067	0	-0.0533002	0.297772	-0.374469	0	-0.756337	0	0.297772	0	0	0	0	0	0	0	-0.436229	-0.636164	-0.577437	-0.710647	-0.711252	-0.503405	-0.392097	-0.333778	-0.303245	-0.589117	-0.637305	-0.551611	-0.553921
Alcohols	50.82	-0.999729	-1.13426	-0.131496	0	-0.937485	-0.8178	-0.830149	-0.937485	-0.555779	-1.19388	-1.10266	1.06626	-1.15434	-0.169814	-0.199502	-1.12479	-0.39217	-0.387549	-0.806215	-0.959207	0	-0.0533002	0.297772	-0.697889	0	-1.02942	0	0.297772	0	0	0	0	0	0	0	-0.553646	-0.906494	-0.798962	-0.785942	-0.675587	-0.48566	-0.392097	-0.333778	-0.303245	-0.991112	-0.916916	-0.926277	-0.87144
Alcohols	85.03	0.290182	0.250671	-0.131495	0	0.190693	0.925565	0.995494	0.190693	0.697454	0.403291	0.359414	-0.183811	0.302823	-0.0909035	-0.0796202	0.198808	2.33116	2.27748	-0.609938	0.0699104	0	-0.0533002	0.297778	-0.91351	0	-0.0190097	0	0.297778	0	0	0	0	0	0	0	1.04069	1.48648	1.61346	1.71043	0.486587	-0.25137	-0.392097	-0.333778	-0.303245	0.0322127	-0.0167454	-0.176859	-0.269801
Alcohols	52.35	-1.04009	-1.14985	-0.131496	0	-0.890661	-1.07958	-1.03773	-0.890661	-0.357189	-1.17428	-1.05051	0.985591	-1.08519	-0.168689	-0.195905	-1.05829	-0.39217	-0.387549	-0.778135	-0.931345	0	-0.0533002	0.483181	-0.670894	0	-1.05664	0	0.483181	0	0	0	0	0	0	0	-0.446125	-0.921673	-0.846547	-0.677513	-0.518732	-0.482092	-0.392097	-0.333778	-0.303245	-1.03671	-0.950906	-0.997829	-0.906423
Alcohols	45.39	-1.19652	-1.42618	-0.131496	0	-1.15189	-1.16421	-1.12355	-1.15189	-1.00974	-1.56537	-1.4054	1.52331	-1.53831	-0.17986	-0.218818	-1.46322	-0.39217	-0.387549	-1.02117	-1.15389	0	-0.0533002	0.297772	-0.913544	0	-1.22057	0	0.297772	0	0	0	0	0	0	0	-0.553647	-0.948986	-0.953704	-0.954563	-0.718383	-0.503405	-0.392097	-0.333778	-0.303245	-1.21036	-1.14191	-1.16373	-1.10368
Alcohols	65.17	0.0723162	0.238646	0.571076	0	-0.0989821	0.21541	0.275394	-0.0989821	-0.485315	0.197035	0.0913771	-0.319605	0.206666	-0.0884587	-0.0777016	0.181312	-0.39217	-0.387549	0.194189	0.0702739	0	-0.0533002	0.390451	0.246	0	-0.0459305	0	0.390451	0	0	0	0	0	0	0	-0.0156336	-0.183653	-0.158292	0.0845925	0.23739	0.0329203	-0.136125	-0.333778	-0.303245	0.133126	0.0926929	0.208487	0.153311
Alcohols	81.5	0.702766	0.722571	-0.131496	0	0.882414	-0.405747	-0.354461	0.882414	0.485967	0.84901	1.10404	-0.797262	1.00471	-0.0119447	-0.0102185	0.830415	-0.39217	-0.387549	1.00664	0.876348	0	-0.0533002	0.576057	1.02709	0	0.690862	0	0.576057	0	0	0	0	0	0	0	0.238585	-0.116977	-0.201243	0.162582	0.60781	0.703697	0.86994	0.888321	0.86918	0.698965	0.811599	0.672577	0.812853
Alcohols	149.7	1.89697	1.75109	-0.131496	0	2.07294	-0.218948	-0.165047	2.07294	0.68346	1.692	2.11409	-1.40606	1.85079	0.184408	0.157528	1.67823	-0.39217	-0.387549	2.18424	2.10024	0	-0.0533002	0.854523	2.13232	0	1.81054	0	0.854523	0	0	0	0	0	0	0	0.850039	0.529929	0.360835	0.795059	1.36373	1.48133	1.77825	1.91508	2.1728	1.88675	1.99818	1.80891	1.96927
Alcohols	112.5	0.594332	0.627383	-0.131496	0	0.775335	-0.422501	-0.37145	0.775335	0.472002	0.765196	0.995106	-0.738623	0.9177	-0.02453	-0.020449	0.753173	-0.39217	-0.387549	0.838515	0.765221	0	-0.0533002	0.854581	0.838472	0	0.499771	0	0.854581	0	0	0	0	0	0	0	0.395223	-0.0683196	-0.163085	0.234907	0.636456	0.760617	0.904216	0.888546	0.917076	0.562026	0.675339	0.519124	0.652547
Alcohols	58.6	-0.596733	-0.576983	-0.131496	0	-0.534246	-0.339144	-0.286926	-0.534246	-0.166443	-0.532402	-0.538009	0.356444	-0.489055	-0.143729	-0.154359	-0.510623	-0.39217	-0.387549	-0.385617	-0.541931	0	-0.0533002	0.39045	-0.293519	0	-0.647009	0	0.39045	0	0	0	0	0	0	0	-0.377561	-0.666483	-0.548813	-0.382413	-0.40107	-0.414659	-0.370782	-0.333778	-0.303245	-0.5616	-0.487193	-0.508493	-0.428491
Alcohols	112.5	2.7654	2.39742	-0.131496	0	2.92875	-0.152609	-0.0977784	2.92875	0.742546	2.17059	2.82251	-1.69363	2.34606	0.323793	0.239079	2.1229	-0.39217	-0.387549	3.17486	2.99025	0	-0.0533002	0.483341	3.12967	0	2.79364	0	0.483341	0	0	0	0	0	0	0	0.864653	0.745508	0.51799	1.09016	1.73449	1.85056	2.22166	2.42346	2.77984	2.8095	2.91874	2.74043	2.90671
Alcohols	64.96	0.260433	0.209419	-0.131496	0	0.174274	0.88703	0.956419	0.174274	0.741442	0.373721	0.334776	-0.15357	0.274822	-0.0930257	-0.0814541	0.174692	2.33116	2.27748	-0.619265	0.0421322	0	-0.0533002	0.112366	-0.9135	0	0.00829203	0	0.112366	0	0	0	0	0	0	0	0.90387	1.36816	1.47785	1.48177	0.390406	-0.240724	-0.392097	-0.333778	-0.303245	0.00483926	-0.037174	-0.197304	-0.284819
Alcohols	98.9	2.08692	1.90642	-0.131496	0	2.25801	-0.191558	-0.137274	2.25801	0.69482	1.80753	2.25176	-1.48454	1.96541	0.218714	0.180668	1.7885	-0.39217	-0.387549	2.45525	2.29491	0	-0.0533002	0.576111	2.42883	0	2.08362	0	0.576111	0	0	0	0	0	0	0	0.678806	0.466124	0.298891	0.813094	1.40647	1.5239	1.82937	1.97368	2.23224	2.11514	2.23001	2.06072	2.22492
Alcohols	49.72	-0.948192	-1.07818	-0.131496	0	-0.947401	-0.646111	-0.65608	-0.947401	-0.796071	-1.1232	-1.06514	0.990652	-1.0999	-0.168838	-0.198227	-1.08161	-0.39217	-0.387549	-0.759505	-0.931386	0	-0.0533002	0.297772	-0.644007	0	-1.00211	0	0.297772	0	0	0	0	0	0	0	-0.568283	-0.876103	-0.791776	-0.816013	-0.675597	-0.485665	-0.392097	-0.333778	-0.303245	-0.927168	-0.886206	-0.864864	-0.848015
Alcohols	53.8	-0.444535	-0.346225	-0.131496	0	-0.666303	0.476119	0.539754	-0.666303	-1.13553	-0.404987	-0.576822	0.201238	-0.451254	-0.144489	-0.163862	-0.499413	-0.39217	-0.387549	-0.310921	-0.486375	0	-0.0533002	0.297772	-0.212714	0	-0.565184	0	0.297772	0	0	0	0	0	0	0	-0.299304	-0.393233	-0.386919	-0.596253	-0.675651	-0.503405	-0.392097	-0.333778	-0.303245	-0.315011	-0.442949	-0.285433	-0.360051
Alcohols	57.3	-0.497551	-0.468061	-0.131496	0	-0.565936	-0.11506	-0.0597036	-0.565936	-0.578522	-0.435867	-0.484649	0.265688	-0.416503	-0.140389	-0.14995	-0.444087	-0.39217	-0.387549	-0.310932	-0.486383	0	-0.0533002	0.297772	-0.212727	0	-0.565191	0	0.297772	0	0	0	0	0	0	0	-0.387315	-0.624016	-0.558401	-0.42456	-0.372576	-0.436008	-0.370798	-0.333778	-0.303245	-0.44292	-0.43277	-0.367327	-0.378506
Alcohols	77.1	-1.00268	-1.11507	0.571131	0	-0.806096	-1.23154	-1.19182	-0.806096	-0.17276	-1.14835	-0.983632	0.997241	-1.04281	-0.16373	-0.189229	-1.01986	-0.39217	-0.387549	-0.927715	-0.875789	0	-0.0533002	1.22557	-0.913534	0	-1.22061	0	1.22557	0	0	0	0	0	0	0	0.0918619	-0.627172	-0.55611	-0.313159	-0.190684	-0.130601	-0.285599	-0.333778	-0.303245	-1.10074	-0.974831	-1.12892	-0.97835
Alcohols	51.4	0.239985	0.445777	0.57199	0	0.161011	0.0915319	0.149781	0.161011	-0.212878	0.400154	0.305494	-0.538438	0.439146	-0.0657364	-0.0508581	0.407545	-0.39217	-0.387549	0.00699979	0.292552	0	-0.0533002	1.4107	-0.131669	0	-0.127997	0	1.4107	0	0	0	0	0	0	0	1.31925	1.00055	0.903711	0.710728	1.25313	0.821078	0.315843	-0.201794	-0.297296	0.0963479	-0.0200038	-0.102979	-0.10756
Alcohols	69.8	-1.11117	-1.25625	0.571328	0	-0.925038	-1.34629	-1.30817	-0.925038	-0.32528	-1.32665	-1.14087	1.1828	-1.22266	-0.170708	-0.201419	-1.18356	-0.39217	-0.387549	-0.983817	-0.986988	0	-0.0533002	1.133	-0.940559	0	-1.30254	0	1.133	0	0	0	0	0	0	0	-0.0448624	-0.748468	-0.679771	-0.409382	-0.29393	-0.379115	-0.392097	-0.333778	-0.303245	-1.18294	-1.05664	-1.18421	-1.04186
Alcohols	61.61	-0.589065	-0.592353	-0.131496	0	-0.497841	-0.524141	-0.474513	-0.497841	-0.104236	-0.50729	-0.468924	0.345822	-0.438599	-0.141099	-0.149143	-0.466585	-0.39217	-0.387549	-0.376292	-0.514121	0	-0.0533002	0.483308	-0.293545	0	-0.647037	0	0.483308	0	0	0	0	0	0	0	-0.309079	-0.678678	-0.59172	-0.370373	-0.272642	-0.261861	-0.22144	-0.333778	-0.303245	-0.579923	-0.487206	-0.533121	-0.44856
Alcohols	57.82	0.0497815	-0.0089333	-0.131496	0	0.0166139	0.633623	0.652359	0.0166139	0.721719	0.154531	0.123628	0.0234439	0.0698295	-0.104945	-0.0943598	0.0050682	1.83618	1.7931	-0.750257	-0.124885	0	-0.0533002	0.575974	-1.02148	0	-0.292151	0	0.575974	0	0	0	0	0	0	0	0.981907	1.18574	1.31565	1.42121	0.38314	-0.212334	-0.392097	-0.333778	-0.303245	-0.214617	-0.211191	-0.398139	-0.465438
Alcohols	58.87	-0.178233	-0.101865	-0.131496	0	-0.355362	0.0823593	0.14048	-0.355362	-0.613215	-0.0938404	-0.158716	-0.0314274	-0.0803993	-0.116943	-0.116654	-0.126256	-0.39217	-0.387549	-0.049309	-0.208318	0	-0.0533002	0.39038	0.0298336	0	-0.319438	0	0.39038	0	0	0	0	0	0	0	-0.196762	-0.347874	-0.382298	-0.313237	-0.0233091	-0.0881931	-0.340944	-0.333778	-0.303245	-0.114164	-0.177088	-0.0603738	-0.124522
Alcohols	57.34	-0.353701	-0.230044	-0.131496	0	-0.487225	0.447251	0.510481	-0.487225	-0.661876	-0.253211	-0.409825	0.0819166	-0.289678	-0.134624	-0.145294	-0.333929	-0.39217	-0.387549	-0.198737	-0.375063	0	-0.0533002	0.297772	-0.104867	0	-0.455894	0	0.297772	0	0	0	0	0	0	0	-0.289487	-0.377947	-0.320107	-0.421526	-0.554462	-0.499858	-0.392097	-0.333778	-0.303245	-0.223606	-0.279209	-0.162571	-0.177794
Alcohols	66.81	-0.319956	-0.29431	-0.131496	0	-0.152953	-0.52858	-0.479015	-0.152953	0.276337	-0.143146	-0.0703759	0.0179664	-0.0466176	-0.116564	-0.114441	-0.107307	-0.39217	-0.387549	-0.105251	-0.20818	0	-0.0533002	0.668809	-0.0509111	0	-0.401257	0	0.668809	0	0	0	0	0	0	0	-0.103727	-0.536038	-0.482271	-0.204812	0.00186883	0.0612523	0.145266	0.0183395	-0.124701	-0.333267	-0.20426	-0.314082	-0.181239
Alcohols	54	-0.444521	-0.346197	-0.131496	0	-0.666273	0.476141	0.539776	-0.666273	-1.13546	-0.404961	-0.576801	0.201211	-0.451228	-0.144487	-0.16386	-0.499388	-0.39217	-0.387549	-0.310897	-0.486355	0	-0.0533002	0.297772	-0.21269	0	-0.565164	0	0.297772	0	0	0	0	0	0	0	-0.2993	-0.38107	-0.386899	-0.608287	-0.675653	-0.503405	-0.392097	-0.333778	-0.303245	-0.31499	-0.442922	-0.289507	-0.356674
Alcohols	71.55	-0.78754	-0.851923	0.570982	0	-0.67235	-0.603371	-0.612698	-0.67235	-0.0292811	-0.82347	-0.771162	0.706599	-0.785325	-0.15428	-0.169112	-0.769096	-0.39217	-0.387549	-0.750197	-0.736724	0	-0.0533002	1.04015	-0.724911	0	-1.0295	0	1.04015	0	0	0	0	0	0	0	0.00396311	-0.526899	-0.40128	-0.234722	-0.293961	-0.340143	-0.285566	-0.333778	-0.303245	-0.844971	-0.712373	-0.828052	-0.721083
Alcohols	62.87	0.0145067	0.169485	-0.131496	0	-0.124641	0.250424	0.310898	-0.124641	-0.383903	0.152559	0.0136156	-0.298777	0.149553	-0.091078	-0.076193	0.153125	-0.39217	-0.387549	0.175297	0.0145074	0	-0.0533002	0.297772	0.245777	0	-0.0734041	0	0.297772	0	0	0	0	0	0	0	-0.132944	-0.265583	-0.27734	-0.120272	0.0662516	-0.009685	-0.17452	-0.333778	-0.303245	0.105561	0.0584461	0.179642	0.136396
Alcohols	116.8	2.79255	2.4163	-0.131496	0	2.95394	-0.151415	-0.0965677	2.95394	0.740909	2.18399	2.84453	-1.70097	2.36014	0.328214	0.241373	2.13524	-0.39217	-0.387549	3.20291	3.01808	0	-0.0533002	0.483338	3.15664	0	2.82096	0	0.483338	0	0	0	0	0	0	0	0.874437	0.75766	0.52752	1.10221	1.74876	1.86477	2.23872	2.44303	2.80365	2.83692	2.94602	2.76706	2.93346
Alcohols	125.9	3.17247	2.66677	-0.131496	0	3.33076	-0.137875	-0.0828381	3.33076	0.762579	2.35425	3.13772	-1.79043	2.53936	0.395851	0.272574	2.29192	-0.39217	-0.387549	3.59539	3.40744	0	-0.0533002	0.483335	3.534	0	3.20325	0	0.483335	0	0	0	0	0	0	0	1.01136	0.927704	0.66087	1.27083	1.9484	2.06358	2.47749	2.71678	3.13695	3.22062	3.32787	3.13965	3.30775
Alcohols	54.77	-0.438047	-0.365347	-0.131496	0	-0.570936	0.283361	0.344296	-0.570936	-0.751977	-0.371529	-0.505789	0.192581	-0.400217	-0.139209	-0.150303	-0.425159	-0.39217	-0.387549	-0.282874	-0.458547	0	-0.0533002	0.297772	-0.185751	0	-0.537861	0	0.297772	0	0	0	0	0	0	0	-0.333521	-0.453987	-0.420319	-0.487791	-0.540059	-0.499856	-0.392097	-0.333778	-0.303245	-0.333282	-0.385024	-0.273146	-0.30999
Alcohols	97.9	-0.0919334	0.0294553	0.571319	0	0.0333246	-0.398347	-0.346958	0.0333246	0.153955	0.110693	0.159622	-0.249803	0.214399	-0.095599	-0.0906221	0.13773	-0.39217	-0.387549	0.109501	0.0420217	0	-0.0533002	0.854728	0.137556	0	-0.210327	0	0.854728	0	0	0	0	0	0	0	0.145851	-0.320446	-0.26325	0.0902041	0.333309	0.284978	0.290426	0.0920781	0.0245585	-0.105055	-0.00664743	-0.105489	0.0157529
Alcohols	46.69	-0.854351	-0.964132	-0.131496	0	-1.00626	-0.307498	-0.254836	-1.00626	-1.43739	-1.02768	-1.04571	0.851552	-1.03351	-0.167319	-0.19995	-1.03417	-0.39217	-0.387549	-0.703475	-0.875792	0	-0.0533002	0.297772	-0.590141	0	-0.947523	0	0.297772	0	0	0	0	0	0	0	-0.494916	-0.751543	-0.75843	-0.837186	-0.682774	-0.503405	-0.392097	-0.333778	-0.303245	-0.808396	-0.886233	-0.76864	-0.858089
Alcohols	57.02	-0.82727	-0.862825	-0.131496	0	-0.663013	-0.872299	-0.827547	-0.663013	-0.0996648	-0.827577	-0.74794	0.622199	-0.734932	-0.154177	-0.170279	-0.731243	-0.39217	-0.387549	-0.572621	-0.708926	0	-0.0533002	0.575939	-0.482288	0	-0.865566	0	0.575939	0	0	0	0	0	0	0	-0.348327	-0.809353	-0.722778	-0.49692	-0.28706	-0.293965	-0.370784	-0.333778	-0.303245	-0.826684	-0.722573	-0.799341	-0.68094
Alcohols	74.46	-0.783368	-0.853968	0.571225	0	-0.688076	-0.616798	-0.626312	-0.688076	-0.123146	-0.823677	-0.768614	0.709047	-0.784435	-0.154221	-0.168898	-0.768263	-0.39217	-0.387549	-0.750228	-0.736743	0	-0.0533002	1.04022	-0.724947	0	-1.02954	0	1.04022	0	0	0	0	0	0	0	0.00400608	-0.529922	-0.422714	-0.279918	-0.204769	-0.340139	-0.28556	-0.333778	-0.303245	-0.845008	-0.715827	-0.826054	-0.724476
Alcohols	90.8	1.48144	1.38144	-0.131495	0	1.67611	-0.319452	-0.266958	1.67611	0.648912	1.42366	1.88101	-1.18773	1.60644	0.0835938	0.0614842	1.35835	-0.392169	-0.387549	1.80105	1.68298	0	-0.0533002	0.761606	1.78189	0	1.42822	0	0.761606	0	0	0	0	0	0	0	0.57117	0.204947	0.0702624	0.523982	1.06419	1.18658	1.44985	1.56299	1.74414	1.47559	1.60946	1.42603	1.59326
Alcohols	81.5	-0.917064	-1.03822	0.571839	0	-0.751297	-0.960734	-0.964306	-0.751297	-0.018167	-1.05653	-0.925036	0.976904	-0.996169	-0.159865	-0.180285	-0.964875	-0.144661	-0.145339	-1.03063	-0.847942	0	-0.0533002	1.22554	-1.07544	0	-1.19326	0	1.22554	0	0	0	0	0	0	0	0.297499	-0.323309	-0.229661	-0.060132	-0.19421	-0.219057	-0.392097	-0.333778	-0.303245	-1.06428	-0.94767	-1.1209	-1.01191
Alcohols	75.31	0.288661	0.25391	-0.131496	0	0.192804	0.933692	1.00373	0.192804	0.705746	0.403435	0.35672	-0.185555	0.302073	-0.0908602	-0.0795194	0.199108	2.33116	2.27748	-0.591236	0.0699416	0	-0.0533002	0.2051	-0.886554	0	0.00830032	0	0.2051	0	0	0	0	0	0	0	0.962544	1.45316	1.59927	1.65036	0.365465	-0.311705	-0.392097	-0.333778	-0.303245	0.0413771	-0.00649071	-0.166595	-0.254742
Alcohols	55.7	-0.416494	-0.328373	-0.131496	0	-0.584053	0.47033	0.533884	-0.584053	-0.819262	-0.354662	-0.515723	0.184519	-0.403489	-0.140862	-0.15542	-0.443674	-0.39217	-0.387549	-0.282848	-0.458525	0	-0.0533002	0.297772	-0.185724	0	-0.53784	0	0.297772	0	0	0	0	0	0	0	-0.309069	-0.396232	-0.367833	-0.542023	-0.636423	-0.503405	-0.392097	-0.333778	-0.303245	-0.287594	-0.367934	-0.234269	-0.271473
Alcohols	107.7	2.30407	2.07003	-0.131496	0	2.47362	-0.176458	-0.121961	2.47362	0.715472	1.93283	2.44136	-1.55945	2.09656	0.250291	0.199747	1.90395	-0.39217	-0.387549	2.67958	2.51746	0	-0.0533002	0.576109	2.64451	0	2.30213	0	0.576109	0	0	0	0	0	0	0	0.757068	0.563319	0.375115	0.909483	1.52059	1.63754	1.96584	2.13016	2.42274	2.33445	2.44826	2.27368	2.43885
Alcohols	153.7	3.33537	2.76578	-0.131496	0	3.49224	-0.134377	-0.0792913	3.49224	0.769068	2.41638	3.25431	-1.82014	2.60498	0.428186	0.285413	2.34903	-0.39217	-0.387549	3.76368	3.57439	0	-0.0533002	0.483325	3.69579	0	3.36716	0	0.483325	0	0	0	0	0	0	0	1.07006	1.00061	0.718041	1.34313	2.03399	2.14882	2.57986	2.83415	3.27984	3.38513	3.49158	3.2994	3.46822
Alcohols	58.57	-0.276261	-0.216314	-0.131496	0	-0.420449	0.0889794	0.147193	-0.420449	-0.632073	-0.183997	-0.306153	0.00676965	-0.188382	-0.119272	-0.113352	-0.174927	-0.39217	-0.387549	-0.114626	-0.291622	0	-0.0533002	0.297772	-0.0239976	0	-0.37397	0	0.297772	0	0	0	0	0	0	0	-0.294378	-0.456944	-0.463085	-0.370347	-0.190659	-0.279662	-0.340947	-0.333778	-0.303245	-0.205333	-0.251972	-0.137995	-0.202938
Alcohols	85.2	0.0831919	0.200108	-0.131496	0	-0.209022	0.360243	0.364413	-0.209022	-0.568341	0.145027	0.0815415	-0.167338	0.129851	-0.101584	-0.0995374	0.0537872	-0.39217	-0.387549	0.0537612	-0.0132294	0	-0.0533002	0.576559	0.0839433	0	-0.182696	0	0.576559	0	0	0	0	0	0	0	0.107169	0.00217715	-0.0721589	-0.0508374	0.305559	0.306769	-0.277111	-0.333778	-0.303245	0.14219	0.0106528	0.177525	0.0260528
Alcohols	135.9	3.22678	2.70125	-0.131496	0	3.38461	-0.136415	-0.0813582	3.38461	0.765137	2.37676	3.1782	-1.80166	2.5631	0.405947	0.276954	2.31263	-0.39217	-0.387549	3.6515	3.4631	0	-0.0533002	0.483331	3.58794	0	3.25789	0	0.483331	0	0	0	0	0	0	0	1.03093	0.952009	0.679929	1.29494	1.97693	2.092	2.51162	2.75591	3.18458	3.27547	3.38245	3.19291	3.36125
Alcohols	83	-0.641435	-0.661723	-0.131495	0	-0.488933	-0.668164	-0.620554	-0.488933	0.0492334	-0.568711	-0.501856	0.410736	-0.487441	-0.141873	-0.15023	-0.506731	-0.39217	-0.387549	-0.516519	-0.541984	0	-0.0533002	1.03997	-0.482274	0	-0.838244	0	1.03997	0	0	0	0	0	0	0	0.0185823	-0.563314	-0.486975	-0.201752	-0.0516529	-0.0985776	-0.050765	-0.21167	-0.303245	-0.689596	-0.555458	-0.684658	-0.555573
Alcohols	135	1.62133	1.51309	-0.131496	0	1.81034	-0.278074	-0.225001	1.81034	0.667308	1.52087	1.96146	-1.27022	1.69421	0.113371	0.0926338	1.47475	-0.39217	-0.387549	1.88513	1.82205	0	-0.0533002	0.947325	1.83575	0	1.51009	0	0.947325	0	0	0	0	0	0	0	0.80601	0.411468	0.256029	0.662543	1.20684	1.32865	1.62046	1.7586	1.98229	1.59434	1.71514	1.51813	1.68013
Alcohols	62	0.218375	0.14187	-0.131496	0	0.166313	0.801202	0.869389	0.166313	0.814471	0.339402	0.303238	-0.126995	0.24477	-0.0929503	-0.078167	0.163366	2.33116	2.27748	-0.647442	0.0141979	0	-0.0533002	0.20505	-0.9406	0	-0.0464155	0	0.20505	0	0	0	0	0	0	0	0.923332	1.31031	1.37766	1.41534	0.483032	-0.109362	-0.323912	-0.333778	-0.303245	-0.0501479	-0.0748109	-0.252766	-0.33008
Alcohols	68.4	0.363716	0.320489	-0.131496	0	0.418108	0.784325	0.852276	0.418108	1.07006	0.514624	0.455008	-0.343178	0.43056	-0.0692835	-0.0448903	0.381325	2.33116	2.27748	-0.469873	0.208898	0	-0.0533002	0.0196401	-0.778862	0	0.199321	0	0.0196401	0	0	0	0	0	0	0	0.938065	1.33458	1.42761	1.57194	0.921668	0.309771	-0.183078	-0.324008	-0.303245	0.0960234	0.109303	-0.121735	-0.136249
Alcohols	58.2	-0.459388	-0.374663	-0.131496	0	-0.528135	0.197741	0.257477	-0.528135	-0.513435	-0.382086	-0.495034	0.201661	-0.396511	-0.139412	-0.150785	-0.426228	-0.39217	-0.387549	-0.282866	-0.458523	0	-0.0533002	0.297772	-0.185751	0	-0.537838	0	0.297772	0	0	0	0	0	0	0	-0.348181	-0.499467	-0.422581	-0.442604	-0.525881	-0.499854	-0.392097	-0.333778	-0.303245	-0.36067	-0.374716	-0.297705	-0.28648
Alcohols	82.8	0.1088	0.237525	-0.131496	0	-0.162808	0.362513	0.36669	-0.162808	-0.498141	0.183497	0.153964	-0.188234	0.181195	-0.105407	-0.110023	0.0563649	-0.144468	-0.14515	-0.17999	0.0145529	0	-0.0533002	1.04031	-0.266627	0	-0.291923	0	1.04031	0	0	0	0	0	0	0	0.821184	0.688505	0.611468	0.458356	0.840352	0.345735	-0.315393	-0.333778	-0.303245	0.0416262	-0.149587	-0.0805099	-0.251376
Alcohols	82.01	0.261972	0.209403	-0.131496	0	0.160272	0.882621	0.951948	0.160272	0.685701	0.373603	0.335865	-0.15287	0.275127	-0.0930288	-0.0814605	0.174668	2.33116	2.27748	-0.61928	0.0421233	0	-0.0533002	0.112347	-0.913518	0	0.00828898	0	0.112347	0	0	0	0	0	0	0	0.903863	1.36511	1.4683	1.49984	0.404686	-0.258466	-0.392097	-0.333778	-0.303245	0.00481949	-0.0405968	-0.19323	-0.293192
Alcohols	58.46	-0.491304	-0.473631	-0.131496	0	-0.490516	-0.29905	-0.246271	-0.490516	-0.293435	-0.422736	-0.433427	0.26136	-0.380398	-0.136592	-0.142946	-0.404147	-0.39217	-0.387549	-0.28284	-0.458502	0	-0.0533002	0.297772	-0.185725	0	-0.537817	0	0.297772	0	0	0	0	0	0	0	-0.397083	-0.642197	-0.577404	-0.439601	-0.269121	-0.329387	-0.370767	-0.333778	-0.303245	-0.452016	-0.412224	-0.38982	-0.353345
Aldehydes	25.47	-1.50154	-1.86228	-0.131496	0	-1.35483	-2.04877	-2.02049	-1.35483	-1.07275	-2.18142	-1.81333	2.31617	-2.12075	-0.191344	-0.246944	-2.00628	-0.39217	-0.387549	-1.32963	-1.40426	0	-0.0533002	0.297772	-1.23708	0	-1.46638	0	0.297772	0	0	0	0	0	0	0	-0.563392	-1.04918	-1.05613	-1.0359	-0.771855	-0.503405	-0.392097	-0.333778	-0.303245	-1.52104	-1.4147	-1.46269	-1.34769
Aldehydes	32.3	-1.39517	-1.67461	-0.131496	0	-1.18009	-1.88661	-1.85607	-1.18009	-0.528756	-1.88443	-1.56777	1.94775	-1.80673	-0.183986	-0.228113	-1.7088	-0.39217	-0.387549	-1.32025	-1.26515	0	-0.0533002	0.576016	-1.29096	0	-1.41171	0	0.576016	0	0	0	0	0	0	0	-0.191738	-0.769796	-0.817992	-0.734759	-0.668487	-0.485659	-0.392097	-0.333778	-0.303245	-1.47532	-1.35329	-1.47493	-1.33096
Aldehydes	49.1	0.220284	0.157727	-0.131496	0	0.229087	0.760661	0.82828	0.229087	0.961818	0.356469	0.313157	-0.161041	0.265957	-0.0881478	-0.0702001	0.201688	2.33116	2.27748	-0.694181	0.0419801	0	-0.0533002	0.390496	-1.02147	0	-0.0737234	0	0.390496	0	0	0	0	0	0	0	1.13841	1.44682	1.57036	1.75845	0.821662	0.0611066	-0.311076	-0.333778	-0.303245	-0.0867319	-0.0850588	-0.320351	-0.371866
Aldehydes	36.6	-1.05695	-1.16993	-0.131496	0	-0.869461	-1.2036	-1.16349	-0.869461	-0.211849	-1.19433	-1.04493	1.01548	-1.0918	-0.16811	-0.194652	-1.06179	-0.39217	-0.387549	-0.927771	-0.931409	0	-0.0533002	0.576067	-0.886664	0	-1.08404	0	0.576067	0	0	0	0	0	0	0	-0.152577	-0.687787	-0.684606	-0.51792	-0.522295	-0.464356	-0.392097	-0.333778	-0.303245	-1.12817	-1.04306	-1.13512	-1.02351
Alkenes	38.8	-0.352952	-0.282499	-0.131496	0	-0.332547	-0.357012	-0.305044	-0.332547	-0.215985	-0.233074	-0.218778	0.0600997	-0.157567	-0.126565	-0.131357	-0.220355	-0.39217	-0.387549	-0.11469	-0.291677	0	-0.0533002	-0.722749	-0.0240622	0	-0.0736386	0	-0.722749	0	0	0	0	0	0	0	-0.719851	-0.684732	-0.72746	-0.529943	-0.240616	-0.283274	-0.362257	-0.333778	-0.303245	-0.324152	-0.367964	-0.305913	-0.319996
Alkenes	26.4	-1.07762	-1.27922	-0.131496	0	-0.940426	-0.975753	-0.93245	-0.940426	-0.102111	-1.33033	-1.18755	1.26961	-1.2914	-0.173142	-0.203578	-1.24256	-0.39217	-0.387549	-0.983803	-1.04264	0	-0.0533002	-0.722749	-0.913572	0	-0.810953	0	-0.722749	0	0	0	0	0	0	0	-0.905714	-0.909468	-0.908456	-0.942522	-0.782552	-0.503405	-0.392097	-0.333778	-0.303245	-1.119	-1.07713	-1.1146	-1.03017
Alkenes	29.5	-0.92963	-1.09159	-0.131496	0	-0.774996	-0.762327	-0.716035	-0.774996	0.208334	-1.0248	-0.927649	1.01633	-1.00967	-0.162324	-0.175683	-0.953186	-0.39217	-0.387549	-0.862326	-0.903577	0	-0.0533002	-0.722749	-0.805767	0	-0.674418	0	-0.722749	0	0	0	0	0	0	0	-0.842126	-0.809246	-0.796527	-0.8311	-0.7469	-0.503405	-0.392097	-0.333778	-0.303245	-0.97283	-0.865742	-0.959015	-0.866413
Alkenes	20.86	-1.47663	-1.93964	-0.131496	0	-1.23904	-1.79424	-2.16443	-1.23904	-0.0338731	-2.07416	-1.7712	2.44904	-2.13063	-0.187727	-0.230459	-1.95866	-0.39217	-0.387549	-1.23616	-1.40424	0	-0.0533002	-0.722749	-1.10229	0	-1.16598	0	-0.722749	0	0	0	0	0	0	0	-1.23827	-1.27691	-1.13233	-1.12019	-0.782554	-0.503405	-0.392097	-0.333778	-0.303245	-1.42053	-1.24763	-1.33166	-1.21235
Alkenes	23.21	-1.06956	-1.341	-0.131496	0	-0.901403	-0.895202	-1.02488	-0.901403	0.470515	-1.3305	-1.17321	1.5192	-1.36722	-0.17105	-0.188374	-1.256	-0.39217	-0.387549	-1.11466	-1.09829	0	-0.0533002	-0.722749	-1.07532	0	-0.86559	0	-0.722749	0	0	0	0	0	0	0	-0.886161	-0.860902	-0.80132	-0.945538	-0.782553	-0.503405	-0.392097	-0.333778	-0.303245	-1.15558	-1.00216	-1.11669	-1.03688
Alkenes	32.2	-0.728081	-0.719379	-0.131496	0	-0.704782	-0.179541	-0.183005	-0.704782	-0.343085	-0.746792	-0.782807	0.574347	-0.741367	-0.156623	-0.177718	-0.75505	-0.39217	-0.387549	-0.572621	-0.708889	0	-0.0533002	-0.722749	-0.482305	0	-0.483268	0	-0.722749	0	0	0	0	0	0	0	-0.783445	-0.706005	-0.765571	-0.900366	-0.746904	-0.503405	-0.392097	-0.333778	-0.303245	-0.689617	-0.739605	-0.69083	-0.670913
Alkenes	32.09	-0.696605	-0.625788	-0.131496	0	-0.584326	-0.145239	-0.0903052	-0.584326	-0.0432674	-0.629393	-0.703327	0.421699	-0.626687	-0.149608	-0.163089	-0.61806	-0.39217	-0.387549	-0.413758	-0.625463	0	-0.0533002	-0.722749	-0.293624	0	-0.401358	0	-0.722749	0	0	0	0	0	0	0	-0.87149	-0.794091	-0.798927	-0.831112	-0.704121	-0.503405	-0.392097	-0.333778	-0.303245	-0.598271	-0.586187	-0.574143	-0.493795
Alkenes	37.2	-0.330166	-0.245457	-0.131496	0	-0.394418	-0.112206	-0.0568101	-0.394418	-0.491151	-0.215671	-0.314245	-0.00783758	-0.187672	-0.121499	-0.117653	-0.179368	-0.39217	-0.387549	-0.0399234	-0.29169	0	-0.0533002	-0.722749	0.0837695	0	-0.0736513	0	-0.722749	0	0	0	0	0	0	0	-0.788351	-0.721205	-0.722713	-0.602241	-0.408209	-0.375591	-0.375043	-0.333778	-0.303245	-0.232807	-0.313412	-0.168758	-0.254816
Alkenes	38.5	-0.316637	-0.203717	-0.131496	0	-0.218861	-0.138865	-0.0838427	-0.218861	0.0887773	-0.148321	-0.209111	-0.0415219	-0.107191	-0.118094	-0.114467	-0.123782	-0.39217	-0.387549	-0.0399149	-0.236053	0	-0.0533002	-0.722749	0.0568214	0	-0.0190254	0	-0.722749	0	0	0	0	0	0	0	-0.739438	-0.645279	-0.622689	-0.493824	-0.344027	-0.325879	-0.353722	-0.333778	-0.303245	-0.241932	-0.217939	-0.199456	-0.114444
Alkenes	13.7	-1.80244	-2.39004	-0.131496	0	-1.501	-3.30071	-3.60514	-1.501	-1.17273	-2.9471	-2.30959	3.72218	-2.9699	-0.198474	-0.271456	-2.49801	-0.39217	-0.387549	-1.43253	-1.65469	0	-0.0533002	-0.63003	-1.26412	0	-1.43917	0	-0.63003	0	0	0	0	0	0	0	-1.34596	-1.45615	-1.25622	-1.15333	-0.789682	-0.503405	-0.392097	-0.333778	-0.303245	-1.65817	-1.48297	-1.53035	-1.36618
Alkenes	35.6	-0.566641	-0.451675	-0.131496	0	-0.479126	0.069237	0.0800702	-0.479126	-0.00167057	-0.448217	-0.555298	0.275477	-0.46723	-0.140902	-0.14785	-0.462784	-0.39217	-0.387549	-0.320278	-0.514183	0	-0.0533002	-0.722749	-0.212734	0	-0.292101	0	-0.722749	0	0	0	0	0	0	0	-0.798122	-0.672608	-0.675076	-0.776879	-0.686285	-0.503405	-0.392097	-0.333778	-0.303245	-0.461205	-0.439555	-0.426717	-0.353402
Alkenes	27.06	-1.03789	-1.18601	-0.131496	0	-0.926825	-0.851862	-0.806824	-0.926825	-0.315103	-1.23358	-1.13523	1.09877	-1.19002	-0.171571	-0.201863	-1.15536	-0.39217	-0.387549	-0.759519	-0.987019	0	-0.0533002	-0.722749	-0.617068	0	-0.756343	0	-0.722749	0	0	0	0	0	0	0	-1.06221	-1.07345	-1.01563	-1.00577	-0.775422	-0.503405	-0.392097	-0.333778	-0.303245	-0.991104	-0.964629	-0.934451	-0.869762
Alkenes	34.3	-0.587172	-0.553712	-0.131496	0	-0.429081	-0.659069	-0.611332	-0.429081	0.013062	-0.462381	-0.418339	0.253634	-0.366592	-0.137082	-0.142585	-0.391511	-0.39217	-0.387549	-0.245521	-0.458562	0	-0.0533002	-0.722749	-0.131874	0	-0.23749	0	-0.722749	0	0	0	0	0	0	0	-0.871478	-0.839623	-0.798909	-0.662458	-0.450984	-0.372036	-0.36225	-0.333778	-0.303245	-0.543429	-0.497519	-0.537267	-0.440298
Alkenes	38.9	-0.380405	-0.309121	-0.131496	0	-0.282456	-0.502509	-0.452578	-0.282456	-0.082636	-0.217532	-0.202583	0.0199148	-0.128279	-0.120843	-0.118882	-0.159019	-0.39217	-0.387549	-0.0679538	-0.263866	0	-0.0533002	-0.722749	0.0298621	0	-0.0463328	0	-0.722749	0	0	0	0	0	0	0	-0.77367	-0.736378	-0.727466	-0.538987	-0.269156	-0.233567	-0.306818	-0.333778	-0.303245	-0.34243	-0.316811	-0.330482	-0.264834
Alkenes	33.5	-0.6161	-0.524009	-0.131496	0	-0.58183	0.00690404	0.0639681	-0.58183	-0.290027	-0.561784	-0.647576	0.333234	-0.553097	-0.148851	-0.167571	-0.583148	-0.39217	-0.387549	-0.338962	-0.569801	0	-0.0533002	-0.722749	-0.212729	0	-0.346708	0	-0.722749	0	0	0	0	0	0	0	-0.837239	-0.742439	-0.767939	-0.837107	-0.721938	-0.503405	-0.392097	-0.333778	-0.303245	-0.497732	-0.558874	-0.46969	-0.425243
Alkenes	30.61	-0.933813	-1.01415	-0.131496	0	-0.740693	-0.993626	-0.950573	-0.740693	-0.000179565	-0.968528	-0.867578	0.811572	-0.889925	-0.159969	-0.176187	-0.859959	-0.39217	-0.387549	-0.591279	-0.820113	0	-0.0533002	-0.722749	-0.455317	0	-0.592471	0	-0.722749	0	0	0	0	0	0	0	-1.04753	-1.05826	-0.979889	-0.879264	-0.639927	-0.471445	-0.392097	-0.333778	-0.303245	-0.890589	-0.794132	-0.856636	-0.74608
Alkenes	28.62	-0.877291	-0.898609	-0.131496	0	-0.746311	-0.567456	-0.518435	-0.746311	-0.177748	-0.902725	-0.894844	0.715216	-0.872692	-0.159189	-0.177279	-0.839723	-0.39217	-0.387549	-0.544567	-0.792319	0	-0.0533002	-0.722749	-0.401418	0	-0.565181	0	-0.722749	0	0	0	0	0	0	0	-1.0182	-0.99146	-0.934648	-0.912405	-0.721943	-0.503405	-0.392097	-0.333778	-0.303245	-0.79009	-0.736159	-0.741978	-0.6525
Alkenes	26.61	-0.791622	-0.829126	-0.131496	0	-0.873273	-0.162434	-0.107741	-0.873273	-0.947023	-0.881743	-0.927143	0.682492	-0.88454	-0.163447	-0.192862	-0.901047	-0.39217	-0.387549	-0.563255	-0.792325	0	-0.0533002	-0.722749	-0.428367	0	-0.565187	0	-0.722749	0	0	0	0	0	0	0	-0.925287	-0.882152	-0.91323	-0.981679	-0.775425	-0.503405	-0.392097	-0.333778	-0.303245	-0.698737	-0.80096	-0.658045	-0.709327
Alkenes	35.59	-0.230565	-0.127499	-0.131496	0	-0.588548	0.270968	0.33173	-0.588548	-1.44782	-0.175575	-0.286329	0.0101341	-0.179045	-0.130398	-0.142819	-0.259674	-0.39217	-0.387549	-0.0772795	-0.291671	0	-0.0533002	-0.444474	0.0298864	0	-0.155541	0	-0.444474	0	0	0	0	0	0	0	-0.543839	-0.563294	-0.610786	-0.48179	-0.436742	-0.478557	-0.383572	-0.333778	-0.303245	-0.132275	-0.330442	-0.0110717	-0.326656
Alkenes	31.3	-0.933816	-1.01416	-0.131495	0	-0.740704	-0.993602	-0.950549	-0.740704	-0.000205589	-0.968534	-0.86759	0.811586	-0.889939	-0.15997	-0.176187	-0.859969	-0.39217	-0.387549	-0.591288	-0.820122	0	-0.0533002	-0.722749	-0.455326	0	-0.592479	0	-0.722749	0	0	0	0	0	0	0	-1.04264	-1.04915	-0.975126	-0.885295	-0.650632	-0.474999	-0.392097	-0.333778	-0.303245	-0.89059	-0.797541	-0.860731	-0.751097
Alkenes	39.3	-0.364524	-0.153972	-0.131496	0	-0.317756	0.209574	0.222364	-0.317756	-0.133173	-0.19082	-0.311774	-0.00888026	-0.187217	-0.126624	-0.131678	-0.222264	-0.39217	-0.387549	-0.0773035	-0.291674	0	-0.0533002	-0.722749	0.0298532	0	-0.0736352	0	-0.722749	0	0	0	0	0	0	0	-0.719851	-0.566293	-0.548841	-0.605231	-0.586467	-0.478559	-0.383572	-0.333778	-0.303245	-0.232795	-0.238397	-0.176941	-0.0977411
Alkenes	38.9	-0.344863	-0.268668	-0.131496	0	-0.255261	-0.461534	-0.41103	-0.255261	-0.0695935	-0.181089	-0.174356	-0.0145758	-0.0957712	-0.118388	-0.115243	-0.125723	-0.39217	-0.387549	-0.0212254	-0.236048	0	-0.0533002	-0.722749	0.0837725	0	-0.0190209	0	-0.722749	0	0	0	0	0	0	0	-0.788334	-0.754591	-0.744134	-0.545009	-0.237064	-0.198056	-0.294025	-0.333778	-0.303245	-0.296745	-0.272488	-0.269061	-0.20468
Alkenes	34.35	-0.617562	-0.506646	-0.131496	0	-0.529686	-0.0914171	-0.0357299	-0.529686	-0.131032	-0.536829	-0.606893	0.299424	-0.512014	-0.146364	-0.162625	-0.539259	-0.39217	-0.387549	-0.32962	-0.541991	0	-0.0533002	-0.722749	-0.212731	0	-0.319404	0	-0.722749	0	0	0	0	0	0	0	-0.812789	-0.715114	-0.736985	-0.791938	-0.700547	-0.503405	-0.392097	-0.333778	-0.303245	-0.51601	-0.548649	-0.504499	-0.420233
Alkenes	36.26	-0.603959	-0.590648	-0.131496	0	-0.414729	-0.806462	-0.760788	-0.414729	0.0865237	-0.472246	-0.387679	0.278373	-0.356468	-0.137034	-0.142437	-0.390998	-0.39217	-0.387549	-0.208148	-0.458552	0	-0.0533002	-0.630023	-0.0779807	0	-0.264774	0	-0.630023	0	0	0	0	0	0	0	-0.871483	-0.888199	-0.837007	-0.680518	-0.429578	-0.347169	-0.349453	-0.333778	-0.303245	-0.552569	-0.483886	-0.533189	-0.41859
Alkenes	23.77	-1.18199	-1.38769	-0.131496	0	-1.06337	-1.14829	-1.19445	-1.06337	-0.449071	-1.49939	-1.33929	1.41324	-1.45083	-0.178817	-0.215555	-1.38851	-0.39217	-0.387549	-0.881008	-1.12609	0	-0.0533002	-0.722749	-0.724885	0	-0.892888	0	-0.722749	0	0	0	0	0	0	0	-1.16981	-1.20404	-1.09184	-1.07201	-0.778988	-0.503405	-0.392097	-0.333778	-0.303245	-1.13729	-1.07714	-1.05934	-0.983387
Alkenes	35.6	-0.551639	-0.510464	-0.131496	0	-0.413479	-0.600663	-0.552107	-0.413479	-0.0328839	-0.420164	-0.388425	0.210186	-0.329265	-0.135144	-0.139601	-0.355557	-0.39217	-0.387549	-0.236176	-0.430751	0	-0.0533002	-0.722749	-0.131874	0	-0.210185	0	-0.722749	0	0	0	0	0	0	0	-0.832357	-0.803185	-0.782241	-0.635358	-0.4189	-0.361387	-0.362251	-0.333778	-0.303245	-0.516022	-0.483882	-0.5127	-0.433614
Alkenes	35.49	-0.603962	-0.595688	-0.131495	0	-0.445356	-0.659267	-0.611532	-0.445356	0.0485554	-0.474605	-0.427385	0.313508	-0.397071	-0.137587	-0.140431	-0.409604	-0.39217	-0.387549	-0.236172	-0.486356	0	-0.0533002	-0.722749	-0.104923	0	-0.264779	0	-0.722749	0	0	0	0	0	0	0	-0.94481	-0.918558	-0.856053	-0.716639	-0.461649	-0.354263	-0.349451	-0.333778	-0.303245	-0.54344	-0.453215	-0.510678	-0.406896
Alkenes	37.23	-0.199204	-0.0531013	-0.131496	0	-0.504158	0.270961	0.331723	-0.504158	-1.25118	-0.115923	-0.213871	-0.0436666	-0.108321	-0.12714	-0.14	-0.206793	-0.39217	-0.387549	-0.0212226	-0.236058	0	-0.0533002	-0.537228	0.0837811	0	-0.0736369	0	-0.537228	0	0	0	0	0	0	0	-0.534057	-0.472209	-0.548881	-0.51491	-0.49734	-0.478557	-0.383571	-0.333778	-0.303245	-0.0957427	-0.279314	-0.000845327	-0.246468
Alkenes	25.92	-1.11931	-1.31636	-0.131496	0	-1.01521	-1.04497	-1.00264	-1.01521	-0.474701	-1.39776	-1.25394	1.29269	-1.34742	-0.175925	-0.210883	-1.30196	-0.39217	-0.387549	-0.824932	-1.07046	0	-0.0533002	-0.722749	-0.670974	0	-0.838263	0	-0.722749	0	0	0	0	0	0	0	-1.12579	-1.15544	-1.06802	-1.03287	-0.778987	-0.503405	-0.392097	-0.333778	-0.303245	-1.07333	-1.03622	-1.00201	-0.941609
Alkenes	50.43	0.249907	0.328108	-0.131496	0	0.407239	-0.303753	-0.251039	0.407239	0.432523	0.468887	0.539049	-0.538262	0.570663	-0.0587962	-0.0416237	0.49455	-0.39217	-0.387549	0.670308	0.375822	0	-0.0533002	-0.62999	0.784582	0	0.554426	0	-0.62999	0	0	0	0	0	0	0	-0.626962	-0.554187	-0.522684	-0.264971	0.0374474	0.103731	0.106785	-0.011109	-0.148483	0.342747	0.423007	0.402405	0.518823
Alkenes	40.1	-0.184286	-0.108235	-0.131496	0	-0.0114273	-0.518399	-0.468691	-0.0114273	0.252852	0.031009	0.0962558	-0.183722	0.144202	-0.103393	-0.0977895	0.0728838	-0.39217	-0.387549	0.231089	-0.0413546	0	-0.0533002	-0.722749	0.353309	0	0.172134	0	-0.722749	0	0	0	0	0	0	0	-0.793214	-0.733325	-0.694121	-0.484776	-0.197836	-0.130583	-0.166092	-0.245771	-0.285387	-0.114036	-0.0577013	-0.093018	0.00752003
Alkenes	35.6	-0.599763	-0.577317	-0.131496	0	-0.418446	-0.751707	-0.705266	-0.418446	0.0674898	-0.468906	-0.399532	0.268802	-0.360383	-0.137062	-0.142524	-0.391297	-0.39217	-0.387549	-0.208149	-0.458552	0	-0.0533002	-0.722749	-0.0779832	0	-0.237481	0	-0.722749	0	0	0	0	0	0	0	-0.925248	-0.906405	-0.841763	-0.686536	-0.447399	-0.357817	-0.353715	-0.333778	-0.303245	-0.543439	-0.477072	-0.520914	-0.406902
Alkenes	31.23	-0.933815	-1.01415	-0.131496	0	-0.740704	-0.993595	-0.950542	-0.740704	-0.000207109	-0.968533	-0.86759	0.811585	-0.889939	-0.159969	-0.176187	-0.859968	-0.39217	-0.387549	-0.591288	-0.820121	0	-0.0533002	-0.722749	-0.455325	0	-0.592479	0	-0.722749	0	0	0	0	0	0	0	-1.04264	-1.04914	-0.975126	-0.885295	-0.650632	-0.474999	-0.392097	-0.333778	-0.303245	-0.890589	-0.797538	-0.860729	-0.751095
Alkenes	26.8	-1.02143	-1.13266	-0.131496	0	-0.895157	-0.990736	-0.947643	-0.895157	-0.36533	-1.15394	-1.05405	1.00691	-1.09503	-0.166845	-0.190085	-1.0461	-0.39217	-0.387549	-0.684786	-0.93142	0	-0.0533002	-0.722749	-0.536233	0	-0.701755	0	-0.722749	0	0	0	0	0	0	0	-1.09646	-1.10991	-1.0204	-0.951569	-0.718385	-0.499856	-0.392097	-0.333778	-0.303245	-0.963732	-0.886232	-0.909918	-0.824662
Alkenes	35.1	-0.560035	-0.492941	-0.131496	0	-0.438898	-0.350985	-0.298933	-0.438898	-0.0441359	-0.418727	-0.451777	0.226249	-0.377717	-0.135961	-0.138408	-0.376957	-0.39217	-0.387549	-0.264213	-0.458565	0	-0.0533002	-0.722749	-0.15883	0	-0.237493	0	-0.722749	0	0	0	0	0	0	0	-0.842138	-0.781928	-0.753663	-0.656437	-0.493772	-0.407546	-0.37078	-0.333778	-0.303245	-0.497748	-0.442967	-0.481988	-0.39852
Alkenes	29.18	-0.812138	-0.820707	-0.131496	0	-0.768154	-0.354049	-0.30204	-0.768154	-0.451954	-0.86175	-0.874446	0.645137	-0.83325	-0.16094	-0.186674	-0.845154	-0.39217	-0.387549	-0.516538	-0.764509	0	-0.0533002	-0.722749	-0.374472	0	-0.537877	0	-0.722749	0	0	0	0	0	0	0	-0.949727	-0.91554	-0.920361	-0.954565	-0.754031	-0.503405	-0.392097	-0.333778	-0.303245	-0.726153	-0.763459	-0.68877	-0.642492
Alkenes	28.71	-0.918992	-0.990172	-0.131496	0	-0.846909	-0.728101	-0.68133	-0.846909	-0.496888	-0.992238	-0.950354	0.820759	-0.951782	-0.162434	-0.182083	-0.913657	-0.39217	-0.387549	-0.600648	-0.847955	0	-0.0533002	-0.722749	-0.455337	0	-0.619806	0	-0.722749	0	0	0	0	0	0	0	-1.05733	-1.05828	-0.979903	-0.91843	-0.711247	-0.503405	-0.392097	-0.333778	-0.303245	-0.854065	-0.797557	-0.793185	-0.739413
Alkenes	37.27	-0.355278	-0.156685	-0.131496	0	-0.286751	0.216475	0.182273	-0.286751	0.0256098	-0.173726	-0.296101	0.00377478	-0.182064	-0.124457	-0.124973	-0.200015	-0.39217	-0.387549	-0.0586063	-0.291672	0	-0.0533002	-0.722749	0.0568169	0	-0.0736338	0	-0.722749	0	0	0	0	0	0	0	-0.77854	-0.630071	-0.553619	-0.599205	-0.565074	-0.475005	-0.383571	-0.333778	-0.303245	-0.214527	-0.170223	-0.113488	-0.0292386
Alkenes	29.97	-0.883444	-0.94472	-0.131496	0	-0.832313	-0.65161	-0.603768	-0.832313	-0.547511	-0.942031	-0.916429	0.765601	-0.907195	-0.16086	-0.179399	-0.872557	-0.39217	-0.387549	-0.572604	-0.820132	0	-0.0533002	-0.722749	-0.428376	0	-0.592489	0	-0.722749	0	0	0	0	0	0	0	-1.03287	-1.02183	-0.960845	-0.921438	-0.718376	-0.503405	-0.392097	-0.333778	-0.303245	-0.817507	-0.777088	-0.762463	-0.722693
Alkenes	39.7	-0.313524	-0.223492	-0.131496	0	-0.226679	-0.398017	-0.346624	-0.226679	-0.0503246	-0.144517	-0.154969	-0.0553074	-0.0660376	-0.115924	-0.111575	-0.0923464	-0.39217	-0.387549	-0.0118761	-0.208234	0	-0.0533002	-0.722749	0.0837777	0	0.00828795	0	-0.722749	0	0	0	0	0	0	0	-0.729651	-0.681714	-0.701271	-0.517908	-0.233498	-0.215808	-0.306816	-0.333778	-0.303245	-0.269333	-0.269077	-0.25882	-0.211362
Alkenes	31.5	-0.933809	-1.01414	-0.131496	0	-0.740692	-0.993606	-0.950553	-0.740692	-0.000181133	-0.968521	-0.867575	0.811568	-0.889922	-0.159969	-0.176186	-0.859955	-0.39217	-0.387549	-0.591278	-0.820111	0	-0.0533002	-0.722749	-0.455316	0	-0.592469	0	-0.722749	0	0	0	0	0	0	0	-1.04264	-1.05218	-0.977505	-0.882277	-0.64706	-0.474996	-0.392097	-0.333778	-0.303245	-0.890584	-0.797536	-0.858678	-0.75109
Alkenes	29.48	-0.883442	-0.944717	-0.131496	0	-0.832312	-0.651602	-0.603759	-0.832312	-0.547508	-0.942027	-0.916428	0.765598	-0.907193	-0.160859	-0.179399	-0.872554	-0.39217	-0.387549	-0.572603	-0.820131	0	-0.0533002	-0.722749	-0.428374	0	-0.592488	0	-0.722749	0	0	0	0	0	0	0	-1.03287	-1.02182	-0.960844	-0.921437	-0.718376	-0.503405	-0.392097	-0.333778	-0.303245	-0.817505	-0.777084	-0.762459	-0.72269
Alkenes	30.48	-0.879251	-0.946742	-0.131496	0	-0.848005	-0.664993	-0.617338	-0.848005	-0.641256	-0.942209	-0.913856	0.768034	-0.906282	-0.1608	-0.179183	-0.871701	-0.39217	-0.387549	-0.591297	-0.820135	0	-0.0533002	-0.722749	-0.455333	0	-0.592492	0	-0.722749	0	0	0	0	0	0	0	-1.00842	-1.00361	-0.953702	-0.906382	-0.707681	-0.503405	-0.392097	-0.333778	-0.303245	-0.826648	-0.79414	-0.776799	-0.754444
Alkenes	34.7	-0.649841	-0.618566	-0.131496	0	-0.49899	-0.522336	-0.472683	-0.49899	0.0256813	-0.542487	-0.538588	0.358969	-0.488699	-0.14169	-0.147101	-0.483941	-0.39217	-0.387549	-0.329627	-0.542	0	-0.0533002	-0.722749	-0.212738	0	-0.319412	0	-0.722749	0	0	0	0	0	0	0	-0.920383	-0.888207	-0.827484	-0.698595	-0.500899	-0.411093	-0.375043	-0.333778	-0.303245	-0.589102	-0.507739	-0.555683	-0.455331
Alkenes	26.86	-1.02143	-1.13266	-0.131496	0	-0.895156	-0.990729	-0.947636	-0.895156	-0.36533	-1.15394	-1.05405	1.00691	-1.09503	-0.166845	-0.190085	-1.0461	-0.39217	-0.387549	-0.684784	-0.931419	0	-0.0533002	-0.722749	-0.536231	0	-0.701753	0	-0.722749	0	0	0	0	0	0	0	-1.09646	-1.10991	-1.0204	-0.951568	-0.718385	-0.499855	-0.392097	-0.333778	-0.303245	-0.96373	-0.886229	-0.909915	-0.82466
Alkenes	36.86	-0.45237	-0.40444	-0.131496	0	-0.40896	-0.397031	-0.345623	-0.40896	-0.234331	-0.336104	-0.366405	0.117885	-0.275016	-0.128438	-0.127423	-0.274978	-0.39217	-0.387549	-0.142716	-0.375126	0	-0.0533002	-0.722749	-0.0240443	0	-0.15557	0	-0.722749	0	0	0	0	0	0	0	-0.827475	-0.778902	-0.77034	-0.644397	-0.418904	-0.36494	-0.37078	-0.333778	-0.303245	-0.388113	-0.41228	-0.359144	-0.358411
Alkenes	25.47	-1.17809	-1.36724	-0.131496	0	-1.02735	-1.2155	-1.17555	-1.02735	-0.339302	-1.42831	-1.27568	1.39348	-1.39456	-0.174825	-0.202383	-1.30146	-0.39217	-0.387549	-0.89034	-1.09827	0	-0.0533002	-0.722749	-0.751824	0	-0.865575	0	-0.722749	0	0	0	0	0	0	0	-1.14537	-1.17672	-1.08231	-1.00878	-0.732645	-0.496307	-0.392097	-0.333778	-0.303245	-1.14642	-1.02259	-1.09619	-0.985051
Alkenes	40.34	-0.391039	-0.404738	-0.131496	0	-0.194754	-0.63267	-0.67483	-0.194754	0.444285	-0.223368	-0.110938	0.144774	-0.123072	-0.122657	-0.120178	-0.18413	-0.39217	-0.387549	-0.0959583	-0.291652	0	-0.0533002	-0.722749	0.00293938	0	-0.073614	0	-0.722749	0	0	0	0	0	0	0	-0.827457	-0.787996	-0.734615	-0.490821	-0.365381	-0.244187	-0.255629	-0.299549	-0.303245	-0.369825	-0.262256	-0.334576	-0.172938
Alkenes	35.81	-0.599762	-0.577317	-0.131496	0	-0.418445	-0.751707	-0.705267	-0.418445	0.0674899	-0.468906	-0.399531	0.268801	-0.360382	-0.137062	-0.142524	-0.391296	-0.39217	-0.387549	-0.208149	-0.458552	0	-0.0533002	-0.722749	-0.0779823	0	-0.237481	0	-0.722749	0	0	0	0	0	0	0	-0.925249	-0.906405	-0.841763	-0.686537	-0.447399	-0.357817	-0.353715	-0.333778	-0.303245	-0.543439	-0.477072	-0.520914	-0.406902
Alkenes	38.5	-0.388795	-0.302667	-0.131496	0	-0.2429	-0.47219	-0.421835	-0.2429	0.0946041	-0.217266	-0.216408	0.0101346	-0.1326	-0.120509	-0.11798	-0.156342	-0.39217	-0.387549	-0.0492607	-0.26386	0	-0.0533002	-0.722749	0.056818	0	-0.0463274	0	-0.722749	0	0	0	0	0	0	0	-0.803006	-0.760662	-0.736987	-0.551029	-0.276281	-0.237113	-0.311082	-0.333778	-0.303245	-0.333288	-0.292942	-0.312053	-0.2147
Alkenes	33.9	-0.651552	-0.573333	-0.131496	0	-0.575298	-0.0670147	-0.0109857	-0.575298	-0.121407	-0.584446	-0.666967	0.384577	-0.586999	-0.148325	-0.162048	-0.588681	-0.39217	-0.387549	-0.385695	-0.597625	0	-0.0533002	-0.722749	-0.266642	0	-0.374026	0	-0.722749	0	0	0	0	0	0	0	-0.866595	-0.778896	-0.775096	-0.807001	-0.696983	-0.503405	-0.392097	-0.333778	-0.303245	-0.55256	-0.545242	-0.522928	-0.450314
Alkenes	80.25	2.38127	2.10575	-0.131496	0	2.55923	-0.207376	-0.153313	2.55923	0.73128	1.97952	2.59564	-1.56261	2.16495	0.241357	0.182069	1.91634	-0.39217	-0.387549	2.9132	2.60088	0	-0.0533002	-0.35165	2.941	0	2.65712	0	-0.35165	0	0	0	0	0	0	0	0.23377	0.371999	0.203648	0.692654	1.26388	1.3819	1.65883	1.77815	2.00609	2.48061	2.57439	2.45383	2.61095
Alkenes	36.4	-0.555838	-0.479603	-0.131496	0	-0.442614	-0.296213	-0.243393	-0.442614	-0.0631752	-0.415385	-0.463632	0.21667	-0.38163	-0.135989	-0.138495	-0.377254	-0.39217	-0.387549	-0.264211	-0.458563	0	-0.0533002	-0.722749	-0.158829	0	-0.237491	0	-0.722749	0	0	0	0	0	0	0	-0.822575	-0.751561	-0.739374	-0.668481	-0.522292	-0.428847	-0.379306	-0.333778	-0.303245	-0.488613	-0.449787	-0.477895	-0.403534
Alkenes	35.1	-0.54744	-0.513535	-0.131496	0	-0.416667	-0.617633	-0.569315	-0.416667	-0.0492146	-0.420313	-0.383494	0.214168	-0.327626	-0.135107	-0.139485	-0.355165	-0.39217	-0.387549	-0.236176	-0.430751	0	-0.0533002	-0.722749	-0.131874	0	-0.210185	0	-0.722749	0	0	0	0	0	0	0	-0.837247	-0.815333	-0.794149	-0.632346	-0.397507	-0.350735	-0.362251	-0.333778	-0.303245	-0.516021	-0.483881	-0.508602	-0.435283
Alkenes	34.3	-0.680477	-0.596919	-0.131496	0	-0.569654	-0.151664	-0.096821	-0.569654	-0.105895	-0.594057	-0.671043	0.381633	-0.588307	-0.14732	-0.158907	-0.577431	-0.39217	-0.387549	-0.348317	-0.597625	0	-0.0533002	-0.722749	-0.212737	0	-0.374026	0	-0.722749	0	0	0	0	0	0	0	-0.930172	-0.854808	-0.80843	-0.803987	-0.686286	-0.503405	-0.392097	-0.333778	-0.303245	-0.561689	-0.521357	-0.510636	-0.415217
Alkenes	39.7	-0.44532	-0.418295	-0.131496	0	-0.23415	-0.769531	-0.72334	-0.23415	0.242608	-0.268282	-0.167605	0.0990443	-0.141123	-0.124249	-0.125101	-0.200054	-0.39217	-0.387549	-0.077289	-0.29167	0	-0.0533002	-0.722749	0.0298721	0	-0.0736311	0	-0.722749	0	0	0	0	0	0	0	-0.827462	-0.800144	-0.770331	-0.584158	-0.304801	-0.226456	-0.259908	-0.304443	-0.303245	-0.415511	-0.34749	-0.424652	-0.308275
Alkenes	33.4	-0.617562	-0.506647	-0.131496	0	-0.529687	-0.0914174	-0.0357303	-0.529687	-0.131032	-0.53683	-0.606894	0.299426	-0.512015	-0.146365	-0.162625	-0.53926	-0.39217	-0.387549	-0.32962	-0.541992	0	-0.0533002	-0.722749	-0.212732	0	-0.319405	0	-0.722749	0	0	0	0	0	0	0	-0.81279	-0.718152	-0.739367	-0.788927	-0.696982	-0.503405	-0.392097	-0.333778	-0.303245	-0.516011	-0.54865	-0.502452	-0.420234
Alkenes	39.7	-0.445324	-0.4183	-0.131496	0	-0.234155	-0.769533	-0.723342	-0.234155	0.242603	-0.268288	-0.167611	0.0990493	-0.141129	-0.124249	-0.125102	-0.200059	-0.39217	-0.387549	-0.0772928	-0.291674	0	-0.0533002	-0.722749	0.0298688	0	-0.0736357	0	-0.722749	0	0	0	0	0	0	0	-0.827464	-0.800146	-0.767951	-0.581149	-0.30837	-0.230011	-0.259912	-0.304444	-0.303245	-0.415515	-0.347494	-0.424656	-0.30995
Alkenes	60.78	0.734242	0.770296	-0.131496	0	0.900708	-0.250619	-0.197161	0.900708	0.562951	0.891292	1.06188	-0.852225	1.01332	-0.00345704	0.01196	0.894895	-0.39217	-0.387549	1.19368	0.876488	0	-0.0533002	-0.630007	1.29676	0	1.046	0	-0.630007	0	0	0	0	0	0	0	-0.5047	-0.405376	-0.403596	-0.0993273	0.283454	0.401973	0.490533	0.43376	0.339569	0.836142	0.934474	0.897909	1.03522
Alkenes	38.9	-0.36976	-0.286626	-0.131496	0	-0.309578	-0.344979	-0.292843	-0.309578	-0.110995	-0.235556	-0.240718	0.0441085	-0.164493	-0.12532	-0.128001	-0.209828	-0.39217	-0.387549	-0.0586099	-0.291683	0	-0.0533002	-0.722749	0.056817	0	-0.0736443	0	-0.722749	0	0	0	0	0	0	0	-0.788344	-0.74549	-0.748903	-0.578143	-0.326204	-0.322331	-0.362251	-0.333778	-0.303245	-0.305887	-0.327044	-0.267018	-0.2498
Alkenes	31.13	-0.575214	-0.553743	-0.131496	0	-0.733381	-0.147801	-0.0929032	-0.733381	-1.11688	-0.564413	-0.628733	0.349977	-0.546654	-0.147179	-0.162066	-0.562821	-0.39217	-0.387549	-0.338969	-0.569817	0	-0.0533002	-0.722749	-0.212731	0	-0.346724	0	-0.722749	0	0	0	0	0	0	0	-0.861709	-0.830527	-0.815588	-0.755815	-0.639942	-0.503405	-0.392097	-0.333778	-0.303245	-0.497749	-0.592983	-0.420567	-0.557266
Alkenes	32.6	-0.515641	-0.459253	-0.131496	0	-0.669756	-0.0122336	0.0445624	-0.669756	-1.01278	-0.480546	-0.565663	0.267362	-0.470662	-0.144108	-0.158473	-0.498922	-0.39217	-0.387549	-0.282896	-0.514189	0	-0.0533002	-0.722749	-0.158821	0	-0.292106	0	-0.722749	0	0	0	0	0	0	0	-0.817691	-0.751572	-0.763196	-0.755812	-0.657766	-0.503405	-0.392097	-0.333778	-0.303245	-0.424657	-0.535021	-0.361192	-0.480402
Alkenes	33.03	-0.643096	-0.639886	-0.131496	0	-0.738402	-0.272983	-0.219839	-0.738402	-0.912824	-0.628128	-0.659767	0.4589	-0.611851	-0.150113	-0.164468	-0.622611	-0.39217	-0.387549	-0.395038	-0.625438	0	-0.0533002	-0.722749	-0.266639	0	-0.401334	0	-0.722749	0	0	0	0	0	0	0	-0.905718	-0.873034	-0.84654	-0.791946	-0.654201	-0.503405	-0.392097	-0.333778	-0.303245	-0.579971	-0.603212	-0.510647	-0.580657
Alkenes	34.7	-0.617557	-0.50664	-0.131496	0	-0.529684	-0.0914095	-0.0357222	-0.529684	-0.131037	-0.536823	-0.606888	0.299418	-0.512008	-0.146364	-0.162625	-0.539254	-0.39217	-0.387549	-0.329618	-0.541987	0	-0.0533002	-0.722749	-0.212731	0	-0.3194	0	-0.722749	0	0	0	0	0	0	0	-0.807892	-0.712068	-0.739361	-0.794948	-0.700547	-0.503405	-0.392097	-0.333778	-0.303245	-0.516006	-0.552057	-0.504498	-0.423575
Alkenes	38.6	-0.603959	-0.590649	-0.131496	0	-0.414729	-0.806462	-0.760788	-0.414729	0.0865238	-0.472247	-0.38768	0.278373	-0.356469	-0.137034	-0.142437	-0.390999	-0.39217	-0.387549	-0.208148	-0.458553	0	-0.0533002	-0.630023	-0.0779814	0	-0.264774	0	-0.630023	0	0	0	0	0	0	0	-0.871483	-0.888199	-0.837007	-0.680518	-0.429578	-0.347169	-0.349453	-0.333778	-0.303245	-0.55257	-0.483887	-0.533189	-0.418591
Alkenes	40.3	-0.188486	-0.12387	-0.131496	0	0.00310952	-0.572613	-0.523664	0.00310952	0.318002	0.0280889	0.112421	-0.172296	0.149236	-0.103588	-0.098317	0.0712976	-0.39217	-0.387549	0.2124	-0.0413565	0	-0.0533002	-0.630006	0.326356	0	0.144834	0	-0.630006	0	0	0	0	0	0	0	-0.719879	-0.706002	-0.686979	-0.472736	-0.162194	-0.0808891	-0.131989	-0.240883	-0.285387	-0.132307	-0.0747473	-0.121678	-0.0225537
Alkynes	42.3	-0.309619	-0.315808	-0.131496	0	-0.0921181	-0.575856	-0.572071	-0.0921181	0.599585	-0.123813	-0.0159156	0.0606033	-0.0262934	-0.115762	-0.110711	-0.0917194	-0.144799	-0.145474	-0.180035	-0.208182	0	-0.0533002	-0.722749	-0.15876	0	0.00833881	0	-0.722749	0	0	0	0	0	0	0	-0.538884	-0.484332	-0.544149	-0.355313	-0.236952	-0.13406	-0.161782	-0.265315	-0.303245	-0.369819	-0.296355	-0.41032	-0.296587
Alkynes	42.73	-0.363899	-0.32667	-0.131496	0	-0.141537	-0.726873	-0.680085	-0.141537	0.331177	-0.167311	-0.0647735	0.00841301	-0.0380231	-0.117752	-0.116526	-0.107178	-0.39217	-0.387549	-0.105345	-0.208225	0	-0.0533002	-0.722749	-0.051025	0	0.00829715	0	-0.722749	0	0	0	0	0	0	0	-0.607339	-0.584489	-0.648849	-0.448619	-0.187139	-0.144795	-0.200215	-0.284888	-0.303245	-0.38811	-0.344095	-0.439003	-0.348406
Alkynes	44.49	-0.309628	-0.289349	-0.131496	0	-0.0909737	-0.644255	-0.641421	-0.0909737	0.461495	-0.111203	-0.00217148	0.00105232	0.00536983	-0.114791	-0.111207	-0.0682571	-0.39217	-0.387549	-0.095997	-0.180397	0	-0.0533002	-0.722749	-0.0510278	0	0.035619	0	-0.722749	0	0	0	0	0	0	0	-0.587741	-0.557139	-0.620284	-0.388417	-0.194208	-0.116344	-0.170338	-0.275102	-0.303245	-0.342441	-0.279341	-0.375562	-0.259883
Aromatics	33.83	-0.472539	-0.688388	-0.131496	0	-0.354838	-0.016375	-0.0917978	-0.354838	1.11581	-0.422408	-0.367494	0.682968	-0.501445	-0.136481	-0.124343	-0.470042	0.350858	0.339572	-0.759687	-0.59772	0	-0.0533002	-0.722749	-0.805956	0	-0.374119	0	-0.722749	0	0	0	0	0	0	0	-0.529083	-0.332432	-0.267798	-0.352315	-0.593729	-0.457284	-0.383577	-0.333778	-0.303245	-0.607502	-0.432861	-0.59678	-0.507291
Aromatics	51.9	0.580888	0.576146	-0.131496	0	0.625216	0.899363	0.968925	0.625216	1.04798	0.721159	0.64866	-0.552382	0.638803	-0.0462101	-0.0194062	0.586374	2.33116	2.27748	-0.0399167	0.431464	0	-0.0533002	-0.722749	-0.266643	0	0.63636	0	-0.722749	0	0	0	0	0	0	0	0.409833	1.06133	1.14192	1.18954	0.47241	0.0788807	-0.204482	-0.309333	-0.303245	0.443277	0.443497	0.316464	0.308319
Aromatics	51.2	0.720401	0.635776	-0.131496	0	0.716689	1.08818	1.16039	0.716689	1.17568	0.815628	0.777684	-0.548942	0.707351	-0.0423555	-0.0189771	0.61723	2.82657	2.88348	-0.170785	0.487136	0	-0.0533002	-0.630007	-0.482354	0	0.663722	0	-0.630007	0	0	0	0	0	0	0	0.737594	1.52611	1.68034	1.7981	0.829103	0.153503	-0.247119	-0.31422	-0.303245	0.525558	0.521983	0.369746	0.326744
Aromatics	82.4	2.65277	2.22148	-0.131496	0	2.73964	0.632249	0.69807	2.73964	1.10938	2.06801	1.17514	-1.99485	1.81312	3.79408	4.09979	3.3576	2.08378	2.03539	2.22173	2.60098	0	-0.0533002	-0.537344	1.94374	0	2.71187	0	-0.537344	0	0	0	0	0	0	0	1.11892	1.75979	1.59917	1.81898	1.72027	1.83995	2.2345	2.45286	2.77992	2.50813	2.55405	2.32905	2.37545
Aromatics	48.9	0.601424	0.613751	-0.131496	0	0.581942	0.953176	1.02349	0.581942	0.892858	0.727592	0.66914	-0.540798	0.644458	-0.0512893	-0.0304072	0.560144	2.33116	2.27748	-0.0212313	0.43146	0	-0.0533002	-0.722749	-0.239694	0	0.636356	0	-0.722749	0	0	0	0	0	0	0	0.409835	1.07651	1.15621	1.17147	0.404672	0.000765873	-0.264185	-0.328893	-0.303245	0.479821	0.46054	0.369695	0.345077
Aromatics	44.8	0.374797	0.327337	-0.131496	0	0.392596	0.761177	0.828804	0.392596	0.98788	0.513971	0.461438	-0.340342	0.432239	-0.0701381	-0.0464619	0.378086	2.33116	2.27748	-0.320304	0.208947	0	-0.0533002	-0.629986	-0.563182	0	0.390583	0	-0.629986	0	0	0	0	0	0	0	0.400052	0.958081	1.00856	1.04199	0.379734	0.0291831	-0.247122	-0.333778	-0.303245	0.169159	0.180943	0.0134171	-0.00419636
Aromatics	95.8	3.30399	2.67861	-0.131496	0	3.4043	0.476688	0.540331	3.4043	1.05696	2.38358	1.81949	-2.13682	2.19743	4.32772	4.53685	3.60668	1.58867	1.55089	3.06266	3.324	0	-0.0533002	-0.35177	2.80615	0	3.36713	0	-0.35177	0	0	0	0	0	0	0	1.295	1.84484	1.60873	1.93943	2.03397	2.15235	2.60968	2.89279	3.36313	3.20236	3.25627	3.02501	3.09719
Aromatics	55.1	0.849226	0.781858	-0.131496	0	0.87962	0.955957	1.02631	0.87962	1.17504	0.926341	0.850282	-0.715198	0.829997	-0.00755138	0.0312831	0.815289	2.496	2.47912	0.147142	0.654054	0	-0.0533002	-0.722749	-0.104735	0	0.854904	0	-0.722749	0	0	0	0	0	0	0	0.512442	1.213	1.32509	1.45736	0.832513	0.476758	0.141187	-0.138074	-0.267501	0.699151	0.740222	0.609315	0.622604
Aromatics	75.5	1.1535	0.969037	-0.131496	0	1.16851	1.23804	1.31234	1.16851	1.46508	1.12667	1.09958	-0.785614	0.995301	0.0145186	0.045676	0.940415	3.32317	3.49095	0.0626981	0.849025	0	-0.0533002	-0.722749	-0.320995	0	1.04633	0	-0.722749	0	0	0	0	0	0	0	0.958458	1.94037	2.24155	2.64941	1.79346	0.97454	0.307425	-0.10887	-0.285413	0.93707	1.00651	0.830731	0.838361
Aromatics	43.43	0.250386	0.209823	-0.131496	0	0.180839	0.896463	0.965985	0.180839	0.762451	0.375475	0.324351	-0.168254	0.274906	-0.092267	-0.0792167	0.183572	2.33116	2.27748	-0.413748	0.0420518	0	-0.0533002	-0.722749	-0.617071	0	0.254025	0	-0.722749	0	0	0	0	0	0	0	0.282661	0.879103	0.903749	0.677542	-0.244266	-0.404014	-0.392097	-0.333778	-0.303245	0.096083	0.0547958	-0.015216	-0.0960827
Aromatics	74.1	2.56536	2.12454	-0.131496	0	2.64769	0.749426	0.816888	2.64769	1.22531	2.01085	1.15413	-1.90643	1.74645	3.65162	3.94125	3.21374	2.33116	2.27748	2.044	2.4617	0	-0.0533002	-0.722749	1.7549	0	2.6297	0	-0.722749	0	0	0	0	0	0	0	1.00152	1.73537	1.61808	1.89103	1.70939	1.78301	2.08095	2.20843	2.47041	2.41652	2.489	2.2735	2.32837
Aromatics	42.24	0.247021	0.173412	-0.131496	0	0.248821	0.869073	0.893947	0.248821	1.03819	0.395992	0.300345	-0.183404	0.267933	-0.0854321	-0.0626142	0.224304	2.33116	2.27748	-0.451145	0.0420546	0	-0.0533002	-0.722749	-0.671004	0	0.254028	0	-0.722749	0	0	0	0	0	0	0	0.277768	0.869981	0.891851	0.755895	-0.0659231	-0.297474	-0.379312	-0.333778	-0.303245	0.0686361	0.0854528	-0.0705438	-0.119494
Aromatics	50.8	0.630958	0.626954	-0.131495	0	0.694538	0.875794	0.945026	0.694538	1.10566	0.765374	0.686196	-0.602804	0.684624	-0.0364554	-0.00564044	0.64871	2.33116	2.27748	0.03484	0.487081	0	-0.0533002	-0.722749	-0.185782	0	0.690966	0	-0.722749	0	0	0	0	0	0	0	0.390256	1.03093	1.1133	1.18347	0.540141	0.18898	-0.102109	-0.270212	-0.303245	0.498076	0.515081	0.381959	0.395187
Aromatics	42.65	0.251925	0.207798	-0.131496	0	0.169807	0.888242	0.957648	0.169807	0.713046	0.375342	0.327523	-0.165999	0.275855	-0.0923457	-0.0794288	0.182949	2.33116	2.27748	-0.413766	0.0420443	0	-0.0533002	-0.722749	-0.617093	0	0.254018	0	-0.722749	0	0	0	0	0	0	0	0.282655	0.876051	0.901357	0.68057	-0.240658	-0.403993	-0.392097	-0.333778	-0.303245	0.0960589	0.0513714	-0.013199	-0.106134
Aromatics	49.05	0.348144	0.338275	-0.131496	0	0.226351	1.00516	1.0762	0.226351	0.631731	0.462838	0.407974	-0.247505	0.359233	-0.0868585	-0.0760626	0.247906	2.33116	2.27748	-0.310948	0.1255	0	-0.0533002	-0.722749	-0.509253	0	0.335957	0	-0.722749	0	0	0	0	0	0	0	0.331577	0.967182	0.994259	0.749842	-0.244241	-0.421757	-0.392097	-0.333778	-0.303245	0.223993	0.153677	0.132189	0.0259085
Aromatics	52.7	0.572735	0.587113	-0.131496	0	0.55927	0.941756	1.01191	0.55927	0.905594	0.701288	0.630858	-0.523973	0.615186	-0.052327	-0.0295838	0.54444	2.33116	2.27748	-0.0492535	0.403659	0	-0.0533002	-0.722749	-0.266635	0	0.60906	0	-0.722749	0	0	0	0	0	0	0	0.390272	1.04311	1.12526	1.14438	0.386861	-0.0134238	-0.276967	-0.333778	-0.303245	0.443283	0.433278	0.336943	0.318358
Aromatics	91.8	2.95127	2.43881	-0.131496	0	3.04582	0.553499	0.618217	3.04582	1.0838	2.22183	1.46321	-2.07211	1.99719	4.07589	4.35083	3.49989	1.83622	1.79314	2.61419	2.9347	0	-0.0533002	-0.444546	2.34801	0	3.01222	0	-0.444546	0	0	0	0	0	0	0	1.1972	1.7902	1.59445	1.86718	1.86288	1.98197	2.40506	2.65818	3.0656	2.82786	2.87791	2.65044	2.70961
Aromatics	45.13	0.373459	0.332218	-0.131496	0	0.327154	0.971044	0.997343	0.327154	0.931995	0.507439	0.417147	-0.281843	0.380202	-0.0781403	-0.0586824	0.308146	2.33116	2.27748	-0.320317	0.1533	0	-0.0533002	-0.722749	-0.536236	0	0.363251	0	-0.722749	0	0	0	0	0	0	0	0.321782	0.955004	0.991859	0.882352	0.0160626	-0.293919	-0.392097	-0.333778	-0.303245	0.223944	0.218417	0.105516	0.042585
Aromatics	48	0.596114	0.592352	-0.131495	0	0.596497	0.896829	0.966356	0.596497	0.94509	0.723085	0.66331	-0.544074	0.642837	-0.0487212	-0.0248428	0.573427	2.33116	2.27748	-0.021251	0.431446	0	-0.0533002	-0.722749	-0.239715	0	0.636342	0	-0.722749	0	0	0	0	0	0	0	0.390262	1.03094	1.10856	1.15339	0.458167	0.071793	-0.225807	-0.324007	-0.303245	0.461522	0.453701	0.351241	0.324999
Aromatics	48.9	0.339469	0.282732	-0.131496	0	0.306215	0.917431	0.942977	0.306215	0.952655	0.47862	0.387099	-0.260762	0.353119	-0.0791242	-0.0573997	0.294073	2.33116	2.27748	-0.385745	0.125478	0	-0.0533002	-0.722749	-0.617113	0	0.335935	0	-0.722749	0	0	0	0	0	0	0	0.341345	0.964119	0.991863	0.909451	0.0802191	-0.247779	-0.379312	-0.333778	-0.303245	0.159986	0.16045	0.0154291	-0.0443145
Aromatics	52.5	0.614869	0.622131	-0.131496	0	0.644279	0.94377	1.01395	0.644279	1.02063	0.749961	0.68845	-0.567939	0.668569	-0.0465857	-0.0236329	0.593513	2.33116	2.27748	0.00680619	0.459276	0	-0.0533002	-0.722749	-0.212738	0	0.663666	0	-0.722749	0	0	0	0	0	0	0	0.409836	1.07955	1.16574	1.19556	0.447451	0.0504725	-0.217274	-0.309332	-0.303245	0.498091	0.491227	0.381972	0.376828
Aromatics	48.1	0.597213	0.610932	-0.131496	0	0.593971	0.938139	1.00824	0.593971	0.935994	0.725445	0.659078	-0.546482	0.641677	-0.0493892	-0.0262911	0.56993	2.33116	2.27748	-0.0212349	0.431457	0	-0.0533002	-0.722749	-0.239698	0	0.636353	0	-0.722749	0	0	0	0	0	0	0	0.400043	1.05524	1.13715	1.16846	0.429641	0.0291782	-0.251391	-0.328892	-0.303245	0.470672	0.460538	0.363538	0.345078
Aromatics	46.9	0.317664	0.306075	-0.131495	0	0.286868	0.932767	1.0028	0.286868	0.871754	0.450631	0.390771	-0.252119	0.35183	-0.0837756	-0.0692301	0.263712	2.33116	2.27748	-0.329639	0.125507	0	-0.0533002	-0.722749	-0.536212	0	0.335964	0	-0.722749	0	0	0	0	0	0	0	0.31201	0.936804	0.982348	0.804078	-0.122961	-0.36137	-0.392097	-0.333778	-0.303245	0.178305	0.15027	0.0666639	0.0242322
Aromatics	48.4	0.532353	0.504363	-0.131496	0	0.554119	0.865101	0.934183	0.554119	0.982856	0.672354	0.616049	-0.494277	0.592356	-0.0538383	-0.0293937	0.528073	2.33116	2.27748	-0.152074	0.375836	0	-0.0533002	-0.537225	-0.401437	0	0.527135	0	-0.537225	0	0	0	0	0	0	0	0.546763	1.14029	1.19908	1.26484	0.56155	0.15344	-0.153314	-0.304441	-0.303245	0.36104	0.351434	0.203843	0.177971
Aromatics	86.6	2.67998	2.24085	-0.131496	0	2.76897	0.632242	0.698063	2.76897	1.11405	2.08162	1.17663	-2.00688	1.8236	3.90091	4.21233	3.39394	2.08373	2.03535	2.24984	2.62886	0	-0.0533002	-0.537312	1.97076	0	2.73924	0	-0.537312	0	0	0	0	0	0	0	1.12874	1.77197	1.60872	1.83105	1.73457	1.85419	2.2516	2.47247	2.80381	2.53561	2.58139	2.35573	2.40225
Aromatics	48.79	0.206713	0.0905548	-0.131496	0	0.251404	0.842362	0.686326	0.251404	1.376	0.346904	0.274474	-0.0446598	0.191376	-0.0866663	-0.0566209	0.174935	1.34123	1.30874	-0.423142	-0.041317	0	-0.0533002	-0.722749	-0.590221	0	0.172171	0	-0.722749	0	0	0	0	0	0	0	0.0285356	0.557492	0.704061	0.569404	-0.0765504	-0.400479	-0.392097	-0.333778	-0.303245	0.0778762	0.238974	0.0974482	0.0994464
Aromatics	50	0.549141	0.558978	-0.131496	0	0.458461	1.12021	1.1486	0.458461	0.842397	0.669339	0.564859	-0.440767	0.538212	-0.0638459	-0.0452277	0.450869	2.33116	2.27748	-0.133392	0.32019	0	-0.0533002	-0.722749	-0.34753	0	0.527108	0	-0.722749	0	0	0	0	0	0	0	0.395148	1.08863	1.14428	1.07809	0.169354	-0.244222	-0.387835	-0.333778	-0.303245	0.443237	0.412769	0.34713	0.279878
Aromatics	78.2	2.62553	2.20147	-0.131496	0	2.7152	0.632257	0.698078	2.7152	1.11516	2.05358	1.17299	-1.98153	1.80184	3.72186	4.02013	3.32123	2.08384	2.03545	2.19358	2.57305	0	-0.0533002	-0.537393	1.91667	0	2.68447	0	-0.537393	0	0	0	0	0	0	0	1.10908	1.7476	1.58961	1.8069	1.70595	1.82569	2.21737	2.43321	2.756	2.48062	2.52668	2.30234	2.34861
Aromatics	54.9	0.533461	0.582648	-0.131496	0	0.426972	1.11758	1.1902	0.426972	0.716079	0.643733	0.583096	-0.429434	0.543495	-0.0696102	-0.0587849	0.418325	2.33116	2.27748	-0.114693	0.3202	0	-0.0533002	-0.722749	-0.320567	0	0.527118	0	-0.722749	0	0	0	0	0	0	0	0.424495	1.13116	1.18953	1.03294	0.00536828	-0.340077	-0.392097	-0.333778	-0.303245	0.443257	0.368478	0.357387	0.288256
Aromatics	54	0.578047	0.651051	-0.131496	0	0.440506	1.22408	1.29819	0.440506	0.658962	0.680176	0.613608	-0.456193	0.573205	-0.0695948	-0.0616896	0.430146	2.33116	2.27748	-0.0866408	0.348024	0	-0.0533002	-0.722749	-0.293594	0	0.554436	0	-0.722749	0	0	0	0	0	0	0	0.478303	1.22228	1.26814	1.05101	-0.069528	-0.38625	-0.392097	-0.333778	-0.303245	0.507236	0.402585	0.427027	0.340073
Aromatics	52.5	0.594567	0.607124	-0.131496	0	0.593759	0.941408	1.01156	0.593759	0.935233	0.725447	0.657608	-0.547314	0.641269	-0.049158	-0.0257906	0.571122	2.33116	2.27748	-0.0212347	0.431457	0	-0.0533002	-0.722749	-0.239697	0	0.636353	0	-0.722749	0	0	0	0	0	0	0	0.404935	1.06435	1.14667	1.17448	0.418941	0.0114211	-0.259921	-0.328892	-0.303245	0.470673	0.457129	0.361492	0.338394
Aromatics	52.6	0.53041	0.566428	-0.131496	0	0.434724	1.08576	1.15793	0.434724	0.743882	0.641492	0.576341	-0.433247	0.54163	-0.0679509	-0.0551905	0.427502	2.33116	2.27748	-0.114699	0.320197	0	-0.0533002	-0.722749	-0.320574	0	0.527115	0	-0.722749	0	0	0	0	0	0	0	0.400044	1.08865	1.15143	1.03595	0.0766706	-0.293924	-0.387835	-0.333778	-0.303245	0.434116	0.368471	0.347144	0.279892
Aromatics	47.5	0.283302	0.247251	-0.131496	0	0.184546	0.915593	0.985382	0.184546	0.67254	0.404588	0.355693	-0.194449	0.304873	-0.0903826	-0.0778086	0.206797	2.33116	2.27748	-0.385689	0.0698905	0	-0.0533002	-0.722749	-0.590095	0	0.281358	0	-0.722749	0	0	0	0	0	0	0	0.302236	0.906451	0.93473	0.719746	-0.222831	-0.404	-0.392097	-0.333778	-0.303245	0.132654	0.0786846	0.0278059	-0.0793546
Aromatics	43.2	0.181748	0.08536	-0.131496	0	0.226427	0.756489	0.779775	0.226427	1.18565	0.322013	0.241714	-0.101054	0.198703	-0.0885483	-0.0650717	0.169302	2.33116	2.27748	-0.581933	-0.0135339	0	-0.0533002	-0.537299	-0.832686	0	0.144863	0	-0.537299	0	0	0	0	0	0	0	0.40489	0.936798	0.968055	0.918489	0.155075	-0.198081	-0.37931	-0.333778	-0.303245	-0.0500709	-0.0065504	-0.228119	-0.244772
Aromatics	60.8	0.980719	0.876828	-0.131496	0	1.00838	0.985504	1.05627	1.00838	1.23724	1.02017	0.938602	-0.784709	0.914899	0.0246281	0.072457	0.930173	2.49604	2.47917	0.240553	0.76528	0	-0.0533002	-0.722749	-0.0239174	0	0.964109	0	-0.722749	0	0	0	0	0	0	0	0.566253	1.28896	1.40851	1.57489	0.975165	0.629387	0.298829	-0.0013249	-0.14262	0.827063	0.886845	0.756751	0.779723
Aromatics	49.4	0.613167	0.683085	-0.131496	0	0.447469	1.22819	1.30236	0.447469	0.592414	0.706129	0.639102	-0.480166	0.59894	-0.0667018	-0.0583848	0.455948	2.33116	2.27748	-0.0586184	0.375827	0	-0.0533002	-0.722749	-0.266654	0	0.581734	0	-0.722749	0	0	0	0	0	0	0	0.483188	1.2253	1.27289	1.09316	0.00891041	-0.350741	-0.392097	-0.333778	-0.303245	0.543761	0.429847	0.467951	0.363449
Aromatics	49.6	0.5877	0.59301	-0.131496	0	0.612964	0.917623	0.987441	0.612964	1.00416	0.723275	0.657213	-0.547505	0.641144	-0.0483956	-0.0241364	0.575107	2.33116	2.27748	-0.0586449	0.431434	0	-0.0533002	-0.722749	-0.293638	0	0.63633	0	-0.722749	0	0	0	0	0	0	0	0.434275	1.09775	1.18	1.24373	0.515188	0.075319	-0.230085	-0.31912	-0.303245	0.443234	0.436641	0.310275	0.299921
Carbonate ester	43.6	-0.157325	0.018255	-0.131496	0	-0.162849	0.0793996	0.137479	-0.162849	-0.191037	0.0263375	-0.095888	-0.215695	0.0407143	-0.105179	-0.0961004	0.0351601	-0.39217	-0.387549	-0.367023	-0.0969941	0	-0.0533002	1.50391	-0.482308	0	-0.5379	0	1.50391	0	0	0	0	0	0	0	1.24127	0.964196	1.1539	0.460796	0.190775	-0.222926	-0.323877	-0.333778	-0.303245	-0.296778	-0.344121	-0.504546	-0.475413
Carboxylic acids	20.1	-1.18021	-1.37773	1.97881	0	-1.02301	-1.48981	-1.45371	-1.02301	-0.61035	-1.51144	-1.28496	1.41387	-1.41252	-0.174891	-0.212231	-1.36282	-0.39217	-0.387549	-1.18023	-1.07062	0	-0.0533002	1.31829	-1.1833	0	-1.43919	0	1.31829	0	0	0	0	0	0	0	0.18967	-0.563445	-0.520391	-0.421705	-0.372566	-0.30812	-0.392097	-0.333778	-0.303245	-1.31106	-1.20684	-1.34612	-1.19905
Carboxylic acids	23.36	-1.04984	-1.2245	3.38514	0	-1.02327	-0.995311	-1.01019	-1.02327	-0.888518	-1.33793	-1.20359	1.25319	-1.29569	-0.17203	-0.205867	-1.25432	-0.39217	-0.387549	-1.14273	-1.01489	0	-0.0533002	1.22553	-1.15622	0	-1.35717	0	1.22553	0	0	0	0	0	0	0	0.248404	-0.32649	-0.265579	-0.554154	-0.493728	-0.503405	-0.392097	-0.333778	-0.303245	-1.18302	-1.1147	-1.21703	-1.11711
Carboxylic acids	46.91	-0.494861	-0.49144	2.68255	0	-0.509318	0.113163	0.0593851	-0.509318	-0.0697155	-0.445274	-0.502588	0.384593	-0.47774	-0.141876	-0.14885	-0.494556	-0.39217	-0.387549	-0.684732	-0.541986	0	-0.0533002	1.0399	-0.724865	0	-0.838225	0	1.0399	0	0	0	0	0	0	0	0.404907	0.0926115	0.258409	-0.0511343	-0.354751	-0.503405	-0.392097	-0.333778	-0.303245	-0.579964	-0.504327	-0.590491	-0.550541
Carboxylic acids	40.45	-0.625963	-0.666219	1.97936	0	-0.65983	-0.300354	-0.247593	-0.65983	-0.490481	-0.627562	-0.616929	0.508533	-0.603977	-0.149333	-0.163615	-0.626945	-0.39217	-0.387549	-0.750209	-0.625474	0	-0.0533002	1.04008	-0.778837	0	-0.92025	0	1.04008	0	0	0	0	0	0	0	0.351182	-0.0895592	-0.0630213	-0.0993531	-0.119471	-0.503405	-0.392097	-0.333778	-0.303245	-0.735348	-0.688513	-0.760509	-0.717751
Cyclic alkenes	39.1	-0.158675	-0.183629	-0.131496	0	-0.057798	0.196625	0.1641	-0.057798	0.730728	0.00444019	-0.00861152	0.0514294	-0.0209801	-0.111448	-0.098688	-0.0538533	0.102987	0.0970079	-0.236181	-0.208235	0	-0.0533002	-0.722749	-0.239707	0	0.0082871	0	-0.722749	0	0	0	0	0	0	0	-0.465554	-0.229228	-0.182095	-0.15049	-0.376113	-0.396901	-0.375046	-0.333778	-0.303245	-0.177961	-0.0849332	-0.140055	-0.0375384
Cyclic alkenes	33.47	-0.712466	-0.924944	-0.131496	0	-0.571863	-0.159931	-0.279272	-0.571863	1.05934	-0.739928	-0.702984	0.973205	-0.83251	-0.152371	-0.147294	-0.752459	-0.144711	-0.145388	-0.796886	-0.820104	0	-0.0533002	-0.722749	-0.75184	0	-0.592462	0	-0.722749	0	0	0	0	0	0	0	-0.842111	-0.730269	-0.608366	-0.764803	-0.771859	-0.503405	-0.392097	-0.333778	-0.303245	-0.76265	-0.565644	-0.662097	-0.602329
Cyclic alkenes	28.4	-0.988095	-1.37859	-0.131496	0	-0.847873	-0.431143	-0.956374	-0.847873	0.919295	-1.19331	-1.13958	1.60109	-1.36813	-0.16791	-0.173736	-1.20137	-0.39217	-0.387549	-1.09594	-1.09826	0	-0.0533002	-0.722749	-1.04833	0	-0.865566	0	-0.722749	0	0	0	0	0	0	0	-0.935069	-0.870003	-0.763191	-0.978686	-0.789682	-0.503405	-0.392097	-0.333778	-0.303245	-1.06417	-0.85549	-0.985597	-0.95495
Cyclic alkenes	41.6	-0.39098	-0.49461	-0.131496	0	-0.293888	-0.282989	-0.367368	-0.293888	0.437373	-0.260299	-0.182479	0.321136	-0.245453	-0.127457	-0.120196	-0.275492	-0.39217	-0.387549	-0.245503	-0.402887	0	-0.0533002	-0.722749	-0.158828	0	-0.182827	0	-0.722749	0	0	0	0	0	0	0	-0.837198	-0.745427	-0.655967	-0.45154	-0.450914	-0.41821	-0.366519	-0.333778	-0.303245	-0.369788	-0.200827	-0.26901	-0.0976452
Cyclic alkenes	32.6	-0.66436	-0.778561	-0.131496	0	-0.546139	-0.0280953	-0.0873796	-0.546139	0.749029	-0.645404	-0.665475	0.740792	-0.721949	-0.150026	-0.14929	-0.669484	-0.39217	-0.387549	-0.675449	-0.736696	0	-0.0533002	-0.722749	-0.617126	0	-0.51057	0	-0.722749	0	0	0	0	0	0	0	-0.7932	-0.684708	-0.634532	-0.81902	-0.76473	-0.503405	-0.392097	-0.333778	-0.303245	-0.671328	-0.552038	-0.592528	-0.568962
Cyclic alkenes	43.6	0.327811	0.233105	-0.131496	0	0.343296	1.00812	0.737637	0.343296	1.51133	0.444262	0.37679	-0.0586091	0.257742	-0.0778088	-0.0443812	0.236377	0.845555	0.823679	-0.366994	0.0143128	0	3.3693	-0.722749	-0.536202	0	0.22679	0	-0.722749	0	0	0	0	0	0	0	0.0137561	0.578598	0.853931	0.683718	0.0268467	-0.421747	-0.392097	-0.333778	-0.303245	0.242383	0.491364	0.418994	0.376944
Cyclic ketone	45.06	-0.418709	-0.493883	1.27533	0	-0.461066	0.191475	0.0598752	-0.461066	0.0981967	-0.341393	-0.405529	0.398241	-0.418277	-0.137728	-0.137527	-0.427322	-0.39217	-0.387549	-0.619349	-0.514173	0	-0.0533002	0.483369	-0.64405	0	-0.647105	0	0.483369	0	0	0	0	0	0	0	0.111579	-0.0894966	-0.0748694	-0.0721834	-0.340468	-0.499856	-0.392097	-0.333778	-0.303245	-0.49772	-0.395185	-0.463518	-0.445253
Alcohols	62.01	-0.498892	-0.484153	-0.131496	0	-0.430046	-0.0922489	-0.0944529	-0.430046	0.126382	-0.407323	-0.438092	0.317113	-0.405003	-0.13764	-0.141629	-0.419033	-0.39217	-0.387549	-0.404433	-0.486383	0	-0.0533002	0.576003	-0.347571	0	-0.647087	0	0.576003	0	0	0	0	0	0	0	-0.206394	-0.49037	-0.363035	-0.276887	-0.333388	-0.365032	-0.264279	-0.333778	-0.303245	-0.47943	-0.364456	-0.416378	-0.319883
Cycloalkanes	38.2	-0.159943	-0.124258	-0.131496	0	-0.214088	0.333878	0.315037	-0.214088	0.119006	-0.0279112	-0.0847532	0.0506443	-0.0681117	-0.117055	-0.11115	-0.113833	-0.39217	-0.387549	0.016155	-0.236051	0	-0.0533002	-0.629981	0.137682	0	-0.0463291	0	-0.629981	0	0	0	0	0	0	0	-0.798121	-0.672601	-0.515516	-0.499839	-0.508033	-0.45015	-0.375043	-0.333778	-0.303245	-0.0317929	0.0821048	0.21616	0.246507
Cycloalkanes	39.7	-0.218031	-0.252526	-0.131496	0	-0.184368	0.241929	0.210032	-0.184368	0.495874	-0.0846257	-0.092625	0.15452	-0.118534	-0.12048	-0.113924	-0.165457	-0.39217	-0.387549	-0.0399252	-0.291682	0	-0.0533002	-0.722749	0.083763	0	-0.0736434	0	-0.722749	0	0	0	0	0	0	0	-0.876365	-0.724225	-0.556003	-0.487795	-0.575762	-0.485653	-0.387834	-0.333778	-0.303245	-0.0957571	0.0650462	0.144487	0.289937
Cycloalkanes	37.92	0.00420714	-0.000894506	-0.131496	0	-0.134997	0.891428	0.751629	-0.134997	0.38482	0.114545	0.00155332	0.0583137	-0.0174822	-0.112825	-0.102186	-0.0633909	-0.39217	-0.387549	0.00679015	-0.208256	0	-0.0533002	-0.722749	0.110708	0	0.00826668	0	-0.722749	0	0	0	0	0	0	0	-0.763894	-0.532929	-0.351214	-0.526955	-0.643511	-0.503405	-0.392097	-0.333778	-0.303245	0.169173	0.296876	0.529363	0.487098
Cycloalkanes	35.4	-0.00256258	0.0349797	-0.131496	0	-0.143483	0.999282	0.686604	-0.143483	0.467223	0.110245	-0.0376603	0.0854656	-0.0530857	-0.112993	-0.0991768	-0.0756869	-0.39217	-0.387549	-0.0586137	-0.236061	0	-0.0533002	-0.722749	0.0298587	0	-0.0190337	0	-0.722749	0	0	0	0	0	0	0	-0.724772	-0.475233	-0.275011	-0.605252	-0.654208	-0.503405	-0.392097	-0.333778	-0.303245	0.16005	0.290065	0.54371	0.391862
Cycloalkanes	34	-0.658208	-0.888962	-0.131496	0	-0.538622	0.0426843	-0.21869	-0.538622	1.28331	-0.67947	-0.664411	1.01281	-0.818593	-0.150315	-0.13914	-0.720871	-0.144508	-0.14519	-0.890363	-0.820095	0	-0.0533002	-0.722749	-0.886655	0	-0.592453	0	-0.722749	0	0	0	0	0	0	0	-0.729581	-0.58446	-0.470212	-0.776758	-0.782552	-0.503405	-0.392097	-0.333778	-0.303245	-0.753554	-0.545252	-0.658085	-0.650843
Cycloalkanes	33.8	-0.356247	-0.317415	-0.131496	0	-0.461616	0.621854	0.441257	-0.461616	-0.0369014	-0.287017	-0.426466	0.315388	-0.397036	-0.137265	-0.139954	-0.411981	-0.39217	-0.387549	-0.254864	-0.486369	0	-0.0533002	-0.722749	-0.131874	0	-0.264792	0	-0.722749	0	0	0	0	0	0	0	-0.851911	-0.696888	-0.596472	-0.852178	-0.739774	-0.503405	-0.392097	-0.333778	-0.303245	-0.205368	-0.176999	0.0237361	-0.0793365
Cycloalkanes	49.36	0.293871	0.376564	-0.131496	0	0.387655	0.017341	0.0745512	0.387655	0.456669	0.4881	0.458998	-0.546624	0.529299	-0.0542078	-0.0280663	0.509235	-0.39217	-0.387549	0.66097	0.348019	0	-0.0533002	-0.722749	0.784588	0	0.554432	0	-0.722749	0	0	0	0	0	0	0	-0.700306	-0.554164	-0.472637	-0.249881	-0.0195926	0.0327144	-0.0211486	-0.162681	-0.261584	0.425011	0.518525	0.570349	0.684325
Cycloalkanes	38.1	-0.0560626	-0.0484978	-0.131496	0	-0.133328	0.739463	0.486952	-0.133328	0.512756	0.069591	-0.0169692	0.1001	-0.0471145	-0.114037	-0.102003	-0.0842154	-0.39217	-0.387549	-0.077311	-0.236068	0	-0.0533002	-0.722749	0.00289704	0	-0.0190397	0	-0.722749	0	0	0	0	0	0	0	-0.724774	-0.493454	-0.308347	-0.505893	-0.579347	-0.503405	-0.392097	-0.333778	-0.303245	0.0595522	0.221879	0.369695	0.353429
Cycloalkanes	57.98	0.812621	0.793868	-0.131496	0	0.946432	0.148591	0.20764	0.946432	0.863355	0.925147	1.01716	-0.816875	0.970396	-0.0012075	0.0232615	0.89004	-0.39217	-0.387549	1.08151	0.820871	0	-0.0533002	-0.722749	1.16195	0	1.01869	0	-0.722749	0	0	0	0	0	0	0	-0.504645	-0.283825	-0.193915	0.0995442	0.336995	0.387806	0.354079	0.189268	0.0538098	0.936711	1.10846	1.13962	1.32613
Cycloalkanes	43.3	-0.183158	-0.217281	-0.131496	0	-0.108588	0.0662925	0.0372829	-0.108588	0.489104	-0.0212051	0.00291781	0.0579371	-0.0183415	-0.113145	-0.103753	-0.0707441	-0.39217	-0.387549	0.0628341	-0.208237	0	-0.0533002	-0.722749	0.191524	0	0.00828473	0	-0.722749	0	0	0	0	0	0	0	-0.881223	-0.748486	-0.594078	-0.40638	-0.415259	-0.453709	-0.387833	-0.333778	-0.303245	-0.0683544	0.0991631	0.13424	0.348452
Cycloalkanes	35.36	-0.52868	-0.545039	-0.131496	0	-0.444486	-0.00663503	0.0031235	-0.444486	0.306488	-0.43309	-0.481641	0.406063	-0.470294	-0.138465	-0.136772	-0.450365	-0.39217	-0.387549	-0.254887	-0.542009	0	-0.0533002	-0.722749	-0.104946	0	-0.319421	0	-0.722749	0	0	0	0	0	0	0	-1.01329	-0.921593	-0.770315	-0.767858	-0.668474	-0.485658	-0.387835	-0.333778	-0.303245	-0.406373	-0.262236	-0.2281	-0.139501
Cycloalkanes	34.2	-0.42517	-0.371865	-0.131496	0	-0.400772	0.368371	0.205657	-0.400772	0.275387	-0.314012	-0.433456	0.307475	-0.399607	-0.134702	-0.131587	-0.38296	-0.39217	-0.387549	-0.273567	-0.486379	0	-0.0533002	-0.722749	-0.158843	0	-0.264802	0	-0.722749	0	0	0	0	0	0	0	-0.876373	-0.727262	-0.598856	-0.76184	-0.682728	-0.503405	-0.392097	-0.333778	-0.303245	-0.305868	-0.187211	-0.121618	-0.112749
Cycloalkanes	45.08	0.0220336	0.198638	-0.131496	0	0.0952277	0.385784	0.406379	0.0952277	0.399996	0.22799	0.107591	-0.312267	0.209869	-0.091221	-0.0765358	0.187908	-0.39217	-0.387549	0.371282	0.0420886	0	-0.0533002	-0.722749	0.515056	0	0.254061	0	-0.722749	0	0	0	0	0	0	0	-0.812786	-0.639192	-0.482171	-0.370338	-0.319061	-0.336522	-0.357982	-0.333778	-0.303245	0.214886	0.327595	0.443413	0.579046
Cycloalkanes	16.93	-1.72084	-2.38986	-0.131496	0	-1.45867	-2.85015	-3.3764	-1.45867	-0.919902	-2.74987	-2.24116	3.56427	-2.86242	-0.196719	-0.261165	-2.35849	-0.39217	-0.387549	-1.40439	-1.62677	0	-0.0533002	-0.630092	-1.23708	0	-1.41174	0	-0.630092	0	0	0	0	0	0	0	-1.33617	-1.43179	-1.25618	-1.15333	-0.789682	-0.503405	-0.392097	-0.333778	-0.303245	-1.6032	-1.41802	-1.48721	-1.35271
Cycloalkanes	38.3	0.155273	0.223177	-0.131496	0	-0.0332264	0.708785	0.742304	-0.0332264	-0.0234603	0.281979	0.200463	-0.20393	0.217083	-0.0986414	-0.091709	0.129217	-0.39217	-0.387549	0.28717	0.0142667	0	-0.0533002	-0.722749	0.407234	0	0.226745	0	-0.722749	0	0	0	0	0	0	0	-0.724762	-0.508623	-0.344058	-0.307108	-0.458119	-0.450152	-0.379307	-0.333778	-0.303245	0.342781	0.405996	0.676792	0.639186
Cycloalkanes	33.01	-0.812627	-0.988223	-0.131496	0	-0.674359	-0.464648	-0.501234	-0.674359	0.565699	-0.879477	-0.817502	0.971622	-0.914247	-0.156839	-0.162237	-0.849226	-0.39217	-0.387549	-0.619321	-0.847923	0	-0.0533002	-0.722749	-0.482282	0	-0.619775	0	-0.722749	0	0	0	0	0	0	0	-1.08176	-1.03395	-0.867948	-0.885289	-0.754033	-0.499855	-0.392097	-0.333778	-0.303245	-0.762645	-0.5895	-0.612953	-0.528797
Cycloalkanes	36.4	-0.428535	-0.388333	-0.131496	0	-0.350958	0.179745	0.0326065	-0.350958	0.406309	-0.291769	-0.379847	0.284383	-0.354252	-0.13108	-0.123301	-0.328944	-0.39217	-0.387549	-0.24554	-0.458582	0	-0.0533002	-0.722749	-0.131892	0	-0.23751	0	-0.722749	0	0	0	0	0	0	0	-0.891054	-0.760674	-0.622688	-0.731735	-0.607875	-0.460812	-0.37931	-0.333778	-0.303245	-0.324152	-0.173592	-0.150302	-0.10942
Cycloalkanes	23.51	-1.55799	-2.07227	-0.131496	0	-1.36427	-2.40053	-2.77941	-1.36427	-0.949252	-2.44109	-2.00732	3.15507	-2.54428	-0.190906	-0.243167	-2.05631	-0.39217	-0.387549	-1.31089	-1.51547	0	-0.0533002	-0.722749	-1.15616	0	-1.27519	0	-0.722749	0	0	0	0	0	0	0	-1.31654	-1.34677	-1.17045	-1.15332	-0.789682	-0.503405	-0.392097	-0.333778	-0.303245	-1.47528	-1.28504	-1.35411	-1.24907
Cycloalkanes	41.08	-0.11476	-0.0808819	-0.131496	0	-0.0402576	0.25675	0.233743	-0.0402576	0.56747	0.0551444	-0.00219963	-0.0561996	0.0281158	-0.106643	-0.0924565	0.00599661	-0.39217	-0.387549	0.118937	-0.152612	0	-0.0533002	-0.722749	0.24548	0	0.0628987	0	-0.722749	0	0	0	0	0	0	0	-0.842123	-0.687773	-0.529792	-0.460671	-0.404614	-0.403992	-0.379308	-0.333778	-0.303245	0.0230136	0.167343	0.25095	0.368486
Cycloalkanes	39.16	-0.169898	-0.11682	-0.131496	0	-0.19421	0.365622	0.347218	-0.19421	0.22229	-0.0279058	-0.0945253	0.0428492	-0.0713399	-0.117138	-0.111119	-0.112781	-0.39217	-0.387549	0.0161495	-0.236057	0	-0.0533002	-0.722749	0.137677	0	-0.0190291	0	-0.722749	0	0	0	0	0	0	0	-0.832356	-0.672605	-0.513138	-0.517914	-0.543685	-0.460802	-0.379307	-0.333778	-0.303245	-0.0317998	0.0855089	0.212058	0.263209
Cycloalkanes	28.52	-1.17805	-1.59759	-0.131496	0	-0.995771	-1.00097	-1.44722	-0.995771	0.514646	-1.53987	-1.37911	1.94375	-1.66483	-0.175067	-0.195578	-1.49981	-0.39217	-0.387549	-1.00251	-1.20953	0	-0.0533002	-0.722749	-0.859673	0	-0.974811	0	-0.722749	0	0	0	0	0	0	0	-1.21383	-1.201	-1.01802	-1.06903	-0.786118	-0.503405	-0.392097	-0.333778	-0.303245	-1.12813	-0.913445	-0.977422	-0.899837
Cycloalkanes	39.44	-0.114525	-0.0507672	-0.131496	0	-0.160305	0.496232	0.382812	-0.160305	0.265422	0.0303749	-0.0480203	0.0212857	-0.0334144	-0.114204	-0.106181	-0.07573	-0.39217	-0.387549	0.00680178	-0.208245	0	-0.0533002	-0.722749	0.110719	0	0.00827744	0	-0.722749	0	0	0	0	0	0	0	-0.778561	-0.593651	-0.434549	-0.478769	-0.500901	-0.475005	-0.383571	-0.333778	-0.303245	0.0138822	0.143475	0.26734	0.311673
Cycloalkanes	45.9	0.639627	0.658759	-0.131496	0	0.593565	0.992342	1.06321	0.593565	0.838813	0.756307	0.705837	-0.558115	0.67337	-0.0506872	-0.0325172	0.572135	1.83565	1.79258	0.0629181	0.45928	0	-0.0533002	-0.722749	-0.131817	0	0.66367	0	-0.722749	0	0	0	0	0	0	0	0.351107	0.979263	1.04657	1.09912	0.429646	0.0220962	-0.259911	-0.328892	-0.303245	0.552947	0.538992	0.498746	0.478821
Cycloalkanes	32.6	-0.685319	-0.908359	-0.131496	0	-0.559871	-0.0776708	-0.253731	-0.559871	1.13093	-0.712559	-0.681842	0.993082	-0.825107	-0.151328	-0.14353	-0.738669	-0.144469	-0.145151	-0.909042	-0.82009	0	-0.0533002	-0.722749	-0.913596	0	-0.592448	0	-0.722749	0	0	0	0	0	0	0	-0.695362	-0.557132	-0.477336	-0.755686	-0.775428	-0.503405	-0.392097	-0.333778	-0.303245	-0.790067	-0.603165	-0.723548	-0.702605
Cycloalkanes	39.02	-0.149603	-0.133711	-0.131496	0	-0.0926329	0.204741	0.264575	-0.0926329	0.439208	0.0054852	-0.0229726	-0.0176391	-0.00243074	-0.113307	-0.107503	-0.0583109	-0.39217	-0.387549	0.109597	-0.180429	0	-0.0533002	-0.722749	0.245489	0	0.0355872	0	-0.722749	0	0	0	0	0	0	0	-0.856802	-0.712076	-0.57505	-0.466707	-0.458111	-0.432396	-0.38357	-0.333778	-0.303245	-0.0043952	0.105965	0.20591	0.33506
Cycloalkanes	37.7	0.181857	0.300933	-0.131496	0	-0.0640324	0.806364	0.841248	-0.0640324	-0.254992	0.304249	0.192444	-0.255431	0.23535	-0.0987415	-0.0952239	0.13803	-0.39217	-0.387549	0.315201	0.0420771	0	-0.0533002	-0.722749	0.434183	0	0.25405	0	-0.722749	0	0	0	0	0	0	0	-0.685637	-0.463071	-0.327385	-0.301087	-0.458121	-0.457253	-0.379307	-0.333778	-0.303245	0.388465	0.399182	0.713652	0.635849
Furans	34	-0.589595	-0.665794	-0.131496	0	-0.594389	0.25876	0.115202	-0.594389	0.187195	-0.555702	-0.681069	0.613118	-0.682902	-0.14722	-0.149101	-0.629031	-0.39217	-0.387549	-0.694109	-0.681074	0	-0.0533002	0.576072	-0.67099	0	-0.838259	0	0.576072	0	0	0	0	0	0	0	0.111489	-0.119941	-0.208302	-0.644411	-0.754039	-0.499855	-0.392097	-0.333778	-0.303245	-0.598232	-0.558849	-0.578172	-0.665857
Furans	27.45	-0.737401	-0.920069	-0.131496	0	-0.671856	-0.266157	-0.387163	-0.671856	0.460994	-0.795299	-0.753068	0.954411	-0.861839	-0.155079	-0.158435	-0.803173	0.515885	0.501065	-1.17075	-0.82015	0	-0.0533002	0.761568	-1.29099	0	-1.02941	0	0.761568	0	0	0	0	0	0	0	0.517383	0.244499	0.189422	-0.310213	-0.476007	-0.503405	-0.392097	-0.333778	-0.303245	-0.972828	-0.886185	-1.06342	-1.07863
Ketones	39.41	-0.492907	-0.629901	-0.131496	0	-0.489199	0.291212	-0.0304219	-0.489199	0.470368	-0.422453	-0.526011	0.573509	-0.567885	-0.14217	-0.1379	-0.53029	-0.39217	-0.387549	-0.75019	-0.625443	0	-0.0533002	0.390525	-0.778826	0	-0.729025	0	0.390525	0	0	0	0	0	0	0	0.111534	-0.0621993	-0.0821212	-0.255907	-0.696971	-0.503405	-0.392097	-0.333778	-0.303245	-0.579958	-0.449767	-0.559783	-0.543929
Ketones	47.24	-0.0778398	0.0453275	-0.131496	0	-0.20592	-0.121129	-0.0658579	-0.20592	-0.572657	0.0556763	0.0272948	-0.209153	0.114115	-0.103019	-0.0987935	0.0559465	-0.39217	-0.387549	-0.0493	-0.041368	0	-0.0533002	0.668833	-0.051053	0	-0.237484	0	0.668833	0	0	0	0	0	0	0	0.370758	0.0987581	0.0107283	0.0481303	0.258489	0.06479	-0.11062	-0.333778	-0.303245	-0.1232	-0.183881	-0.158576	-0.198038
Ketones	53.3	0.108147	0.219617	-0.131496	0	0.228778	-0.361406	-0.309499	0.228778	0.243182	0.315898	0.381971	-0.422072	0.425352	-0.0773807	-0.068714	0.332909	-0.39217	-0.387549	0.380643	0.236827	0	-0.0533002	0.205056	0.43419	0	0.172165	0	0.205056	0	0	0	0	0	0	0	-0.0252973	-0.250389	-0.315397	0.00919015	0.312089	0.181898	0.0854866	-0.0159819	-0.136605	0.123555	0.160548	0.115856	0.171326
Ketones	42.27	-0.527293	-0.454494	-0.131496	0	-0.511653	-0.283048	-0.230045	-0.511653	-0.41738	-0.43815	-0.463965	0.226242	-0.386067	-0.139097	-0.149762	-0.421752	-0.39217	-0.387549	-0.376367	-0.458558	0	-0.0533002	0.297772	-0.320578	0	-0.537872	0	0.297772	0	0	0	0	0	0	0	-0.108531	-0.368907	-0.42025	-0.352268	-0.408195	-0.457255	-0.383572	-0.333778	-0.303245	-0.525155	-0.524798	-0.529079	-0.505474
Ketones	40.61	-0.486455	-0.429451	-0.131496	0	-0.596019	-0.188654	-0.134328	-0.596019	-0.865225	-0.425457	-0.461172	0.228744	-0.385138	-0.140086	-0.1529	-0.433256	-0.39217	-0.387549	-0.357683	-0.458574	0	-0.0533002	0.205025	-0.293625	0	-0.510588	0	0.205025	0	0	0	0	0	0	0	-0.172123	-0.40842	-0.517911	-0.40647	-0.361837	-0.460814	-0.37931	-0.333778	-0.303245	-0.479477	-0.528218	-0.453318	-0.512173
Ketones	40.53	-0.451833	-0.315452	-0.131496	0	-0.517264	0.222357	0.282439	-0.517264	-0.568573	-0.365843	-0.487929	0.150905	-0.370744	-0.139614	-0.15462	-0.416478	-0.39217	-0.387549	-0.310953	-0.430755	0	-0.0533002	0.297772	-0.239713	0	-0.510574	0	0.297772	0	0	0	0	0	0	0	-0.147671	-0.314276	-0.344068	-0.41853	-0.547238	-0.503405	-0.392097	-0.333778	-0.303245	-0.369862	-0.429341	-0.350987	-0.351745
Ketones	32.9	-0.907261	-1.02758	-0.131496	0	-0.880074	-0.448288	-0.54376	-0.880074	-0.44942	-1.02069	-1.03333	0.912001	-1.04716	-0.165894	-0.189165	-1.00596	-0.39217	-0.387549	-0.993167	-0.903592	0	-0.0533002	0.483304	-0.994454	0	-1.02943	0	0.483304	0	0	0	0	0	0	0	0.0381384	-0.289999	-0.408377	-0.701645	-0.707696	-0.503405	-0.392097	-0.333778	-0.303245	-1.00026	-0.974867	-1.0532	-1.02517
Ketones	56.44	0.254125	0.33206	-0.131496	0	0.411032	-0.422542	-0.371492	0.411032	0.355357	0.468618	0.590519	-0.534533	0.596797	-0.0607039	-0.050346	0.485848	-0.39217	-0.387549	0.49275	0.403633	0	-0.0533002	0.575898	0.515037	0	0.226785	0	0.575898	0	0	0	0	0	0	0	0.209262	-0.159391	-0.253581	0.102372	0.436757	0.476468	0.511766	0.414144	0.303701	0.233146	0.31051	0.199772	0.299963
Ketones	38.4	-0.693222	-0.689629	-0.131496	0	-0.740442	-0.376343	-0.324646	-0.740442	-0.779198	-0.704343	-0.716018	0.494855	-0.664053	-0.15293	-0.171824	-0.68023	-0.39217	-0.387549	-0.535227	-0.653255	0	-0.0533002	0.297772	-0.455337	0	-0.72903	0	0.297772	0	0	0	0	0	0	0	-0.255287	-0.563305	-0.63222	-0.551023	-0.48662	-0.503405	-0.392097	-0.333778	-0.303245	-0.680473	-0.702086	-0.64782	-0.669229
Ketones	38.5	-0.627928	-0.737514	1.27492	0	-0.64552	0.0457998	-0.0427664	-0.64552	-0.00804135	-0.631942	-0.691786	0.656236	-0.710524	-0.151647	-0.160397	-0.693505	-0.39217	-0.387549	-0.946441	-0.70889	0	-0.0533002	1.03998	-1.02142	0	-1.00212	0	1.03998	0	0	0	0	0	0	0	0.62504	0.253593	0.234609	-0.189647	-0.682737	-0.503405	-0.392097	-0.333778	-0.303245	-0.780984	-0.736205	-0.854624	-0.858077
Ketones	53.7	0.110954	0.0341794	-0.131496	0	0.0695095	1.01259	0.774488	0.0695095	0.970998	0.317323	0.115247	-0.00653294	0.077995	-0.0994231	-0.0767001	0.0664631	1.09302	1.06584	-0.656695	-0.124791	0	-0.0533002	0.297882	-0.886594	0	-0.210202	0	0.297882	0	0	0	0	0	0	0	0.766907	1.01583	1.06097	1.18657	0.112318	-0.336552	-0.392097	-0.333778	-0.303245	-0.0682792	0.0480976	-0.244443	-0.346715
Ketones	34.79	-0.917606	-0.995893	-0.131496	0	-0.902585	-0.579286	-0.53043	-0.902585	-0.721722	-1.04512	-1.01454	0.842604	-1.00782	-0.167115	-0.196575	-1.00184	-0.39217	-0.387549	-0.740836	-0.875774	0	-0.0533002	0.297772	-0.644031	0	-0.947505	0	0.297772	0	0	0	0	0	0	0	-0.367775	-0.684776	-0.739388	-0.837125	-0.725508	-0.503405	-0.392097	-0.333778	-0.303245	-0.908891	-0.913485	-0.89556	-0.85806
Ketones	41.77	-0.45514	-0.468154	1.27517	0	-0.590344	0.00564935	-0.00258942	-0.590344	-0.56174	-0.428834	-0.456357	0.369813	-0.43848	-0.142071	-0.152162	-0.481499	-0.39217	-0.387549	-0.787568	-0.514194	0	-0.0533002	1.22551	-0.886638	0	-0.865572	0	1.22551	0	0	0	0	0	0	0	0.884224	0.526865	0.446492	0.00308966	-0.105055	-0.503405	-0.392097	-0.333778	-0.303245	-0.625682	-0.668027	-0.70723	-0.779546
Ketones	43.3	-0.0836641	0.0957822	-0.131496	0	-0.296118	0.449482	0.512744	-0.296118	-0.636894	0.0283179	-0.0840735	-0.145717	0.0173324	-0.117541	-0.12551	-0.0787155	-0.39217	-0.387549	-0.0399066	-0.124775	0	-0.0533002	0.112283	0.00291079	0	-0.155557	0	0.112283	0	0	0	0	0	0	0	0.0480135	0.101816	0.0989464	-0.177572	-0.486642	-0.460806	-0.383571	-0.333778	-0.303245	0.0047799	-0.142912	0.0216848	-0.114432
Ketones	47.8	-0.241748	-0.104252	-0.131496	0	-0.305597	-0.0857348	-0.029968	-0.305597	-0.539456	-0.0935979	-0.160162	-0.107343	-0.0474526	-0.116055	-0.116075	-0.0891144	-0.39217	-0.387549	-0.208112	-0.180398	0	-0.0533002	0.483331	-0.212716	0	-0.319386	0	0.483331	0	0	0	0	0	0	0	0.287598	0.0683609	-0.00350197	0.0272278	-0.0124254	-0.272641	-0.302566	-0.333778	-0.303245	-0.287597	-0.323605	-0.338661	-0.345024
Ketones	55.4	0.256177	0.20337	-0.131496	0	0.182659	0.86364	0.932701	0.182659	0.775004	0.371301	0.333359	-0.154392	0.274384	-0.0925307	-0.0802581	0.177903	2.33116	2.27748	-0.638018	0.0420909	0	-0.0533002	0.112292	-0.940525	0	0.00827339	0	0.112292	0	0	0	0	0	0	0	0.933177	1.37719	1.4706	1.51182	0.483163	-0.183844	-0.392097	-0.333778	-0.303245	-0.0135145	-0.0474582	-0.22401	-0.299924
Ketones	41.3	-0.312609	-0.192426	-0.131496	0	-0.376466	0.0819478	0.140063	-0.376466	-0.429281	-0.190445	-0.270765	0.0237592	-0.173847	-0.126308	-0.131133	-0.221467	-0.39217	-0.387549	-0.264209	-0.291683	0	-0.0533002	0.205038	-0.239691	0	-0.346733	0	0.205038	0	0	0	0	0	0	0	-0.000942269	-0.162434	-0.198793	-0.129441	-0.329766	-0.44305	-0.37931	-0.333778	-0.303245	-0.315037	-0.323654	-0.310039	-0.304966
Other cyclic ethers	27.89	-1.33023	-1.71023	-0.131496	0	-1.24726	-1.18237	-1.45622	-1.24726	-0.665306	-1.77337	-1.65102	1.94419	-1.87	-0.186283	-0.22589	-1.71698	-0.39217	-0.387549	-1.28289	-1.3208	0	-0.0533002	0.39048	-1.21012	0	-1.41173	0	0.39048	0	0	0	0	0	0	0	-0.416693	-0.854743	-1.01327	-0.975746	-0.771869	-0.503405	-0.392097	-0.333778	-0.303245	-1.38392	-1.27823	-1.38484	-1.3226
Other cyclic ethers	33.94	-0.586321	-0.639299	-0.131496	0	-0.739816	0.504881	0.364814	-0.739816	-0.534237	-0.574722	-0.768966	0.589248	-0.736385	-0.151913	-0.160986	-0.693973	-0.39217	-0.387549	-0.684771	-0.708888	0	-0.0533002	0.297772	-0.644045	0	-0.783652	0	0.297772	0	0	0	0	0	0	0	-0.0987741	-0.232276	-0.41071	-0.764872	-0.775425	-0.503405	-0.392097	-0.333778	-0.303245	-0.552532	-0.582695	-0.539262	-0.710994
Other cyclic ethers	29.85	-1.35546	-1.64896	-0.131496	0	-1.20014	-1.68347	-1.65007	-1.20014	-0.735343	-1.84154	-1.56399	1.97795	-1.81379	-0.1829	-0.223775	-1.69831	-0.39217	-0.387549	-1.22682	-1.26518	0	-0.0533002	0.483311	-1.15621	0	-1.38445	0	0.483311	0	0	0	0	0	0	0	-0.392228	-0.906432	-0.948956	-0.831142	-0.668487	-0.467913	-0.392097	-0.333778	-0.303245	-1.39309	-1.26122	-1.36438	-1.25745
Polyfunctionals	56.59	-0.409791	-0.38128	-0.131496	0	-0.218293	-0.73402	-0.687331	-0.218293	0.204652	-0.241278	-0.145299	0.0766998	-0.118261	-0.121433	-0.121925	-0.176217	-0.39217	-0.387549	-0.292198	-0.263857	0	-0.0533002	1.22547	-0.29354	0	-0.619772	0	1.22547	0	0	0	0	0	0	0	0.458587	-0.214196	-0.270329	0.174641	0.169307	0.164085	0.209094	-0.0990564	-0.2973	-0.497725	-0.422458	-0.553613	-0.478667
Polyfunctionals	52.7	0.304654	0.277379	-0.131496	0	0.234558	0.923708	0.993611	0.234558	0.764277	0.425256	0.375838	-0.213345	0.325938	-0.087214	-0.0745159	0.229135	2.33116	2.27748	-0.638061	0.0976812	0	-0.0533002	0.57618	-0.967524	0	-0.0736899	0	0.57618	0	0	0	0	0	0	0	1.2755	1.66261	1.86112	2.05393	0.743366	-0.141298	-0.37931	-0.333778	-0.303245	0.0229695	-0.016814	-0.211795	-0.2983
Polyfunctionals	45.17	-1.0925	-1.23124	-0.131496	0	-0.914943	-1.15969	-1.11896	-0.914943	-0.231414	-1.25348	-1.11203	1.15436	-1.18879	-0.170141	-0.195307	-1.13058	-0.39217	-0.387549	-0.983833	-0.987039	0	-0.0533002	1.04006	-0.940557	0	-1.27524	0	1.04006	0	0	0	0	0	0	0	-0.035157	-0.70299	-0.677491	-0.409442	-0.450964	-0.379192	-0.392097	-0.333778	-0.303245	-1.16473	-1.03627	-1.17402	-1.06363
Polyfunctionals	58.3	0.333841	0.540514	-0.131496	0	0.317356	-0.00422674	0.0526815	0.317356	0.00721074	0.499541	0.549481	-0.555959	0.584033	-0.0662644	-0.0632199	0.449858	-0.392169	-0.387549	-0.10546	0.403593	0	-0.0533002	2.339	-0.347662	0	-0.292215	0	2.339	0	0	0	0	0	0	0	2.23906	1.64451	1.48731	1.10838	2.14841	2.16335	1.00163	0.0669579	-0.184296	0.0686102	-0.0611955	-0.234372	-0.241547
Polyfunctionals	52.12	-0.649842	-0.651698	-0.131496	0	-0.467114	-0.805402	-0.759713	-0.467114	0.0506711	-0.551366	-0.467129	0.357128	-0.442322	-0.140906	-0.14937	-0.471287	-0.39217	-0.387549	-0.507174	-0.514178	0	-0.0533002	1.13274	-0.482271	0	-0.838248	0	1.13274	0	0	0	0	0	0	0	0.2191	-0.417537	-0.417905	-0.0150026	-0.0802263	-0.130572	-0.140513	-0.309344	-0.303245	-0.71701	-0.627071	-0.756323	-0.662537
Polyfunctionals	48.21	-1.01524	-1.12153	-0.131496	0	-0.79532	-1.25497	-1.21558	-0.79532	-0.0518464	-1.11646	-0.952843	0.94249	-1.00006	-0.164216	-0.187603	-0.97929	-0.39217	-0.387549	-0.871658	-0.875758	0	-0.0533002	1.13279	-0.832706	0	-1.19327	0	1.13279	0	0	0	0	0	0	0	0.0821805	-0.639208	-0.634608	-0.270948	-0.344001	-0.315227	-0.370786	-0.333778	-0.303245	-1.0916	-0.985069	-1.10846	-0.998416
Polyfunctionals	47.03	-0.636564	-0.75886	0.571775	0	-0.634962	0.0287726	-0.0262695	-0.634962	0.170878	-0.650559	-0.686036	0.763349	-0.747139	-0.149936	-0.151966	-0.696886	-0.144664	-0.145342	-1.06793	-0.736713	0	-0.0533002	1.22554	-1.18314	0	-1.08406	0	1.22554	0	0	0	0	0	0	0	0.781512	0.42059	0.448925	-0.108421	-0.540118	-0.503405	-0.392097	-0.333778	-0.303245	-0.83579	-0.746404	-0.922164	-0.946625
Polyfunctionals	55.5	0.749586	1.00273	-0.131496	0	0.717369	0.130189	0.18898	0.717369	0.14277	0.839618	0.91366	-0.831797	0.920144	-0.0202718	-0.0181722	0.781731	-0.39217	-0.387549	0.221888	0.821055	0	-0.0533002	2.52457	-0.0778626	0	0.063039	0	2.52457	0	0	0	0	0	0	0	2.63042	2.10622	1.90896	1.50302	2.50496	3.11132	2.03879	2.05266	1.26305	0.461732	0.3141	0.113931	0.129658
Polyfunctionals	46.2	-0.527886	-0.56776	1.27451	0	-0.5055	0.105975	0.00476108	-0.5055	0.209249	-0.480959	-0.538935	0.50726	-0.550201	-0.141847	-0.142209	-0.526466	-0.144485	-0.145167	-0.871594	-0.597547	0	-0.0533002	1.13279	-0.967428	0	-0.920117	0	1.13279	0	0	0	0	0	0	0	0.585939	0.25669	0.372881	0.0935898	-0.254815	-0.414667	-0.392097	-0.333778	-0.303245	-0.680347	-0.575779	-0.733635	-0.732598
Saturated esters	61	0.500725	0.745529	-0.131496	0	0.484485	0.0704613	0.128415	0.484485	0.106481	0.62805	0.679665	-0.660017	0.707991	-0.0483134	-0.0481319	0.569417	-0.39217	-0.387549	-0.0681734	0.570334	0	-0.0533002	2.8028	-0.374687	0	-0.26502	0	2.8028	0	0	0	0	0	0	0	2.74752	2.09373	1.94199	1.55075	2.83245	3.24586	1.87103	0.7898	0.107036	0.187251	0.030745	-0.175111	-0.179832
Saturated esters	73.5	0.972769	1.2024	-0.131496	0	0.987341	0.0504757	0.10815	0.987341	0.295054	1.02745	1.26748	-0.919192	1.14954	-0.00422726	-0.0140871	0.920703	-0.39217	-0.387549	0.436754	1.07129	0	-0.0533002	2.89557	0.11075	0	0.199527	0	2.89557	0	0	0	0	0	0	0	2.97267	2.31875	2.14702	1.73181	2.36942	2.7421	3.09572	2.95229	2.57291	0.671792	0.522008	0.289935	0.291694
Saturated esters	39.72	-0.563937	-0.596346	-0.131496	0	-0.54026	-0.387598	-0.336059	-0.54026	-0.172236	-0.509997	-0.484273	0.407777	-0.470368	-0.142484	-0.149393	-0.491883	-0.39217	-0.387549	-0.740829	-0.542009	0	-0.0533002	1.31829	-0.805755	0	-0.920191	0	1.31829	0	0	0	0	0	0	0	0.8353	0.344667	0.258425	-0.0933299	-0.205003	-0.407539	-0.38357	-0.333778	-0.303245	-0.726158	-0.743004	-0.834131	-0.838001
Saturated esters	35.6	-0.634315	-0.71025	0.571748	0	-0.651787	-0.315084	-0.262529	-0.651787	-0.285474	-0.643398	-0.616013	0.584225	-0.630154	-0.149923	-0.161356	-0.64309	-0.39217	-0.387549	-0.890357	-0.653261	0	-0.0533002	1.22555	-0.967489	0	-1.00212	0	1.22555	0	0	0	0	0	0	0	0.766862	0.31433	0.265566	-0.177652	-0.361848	-0.503405	-0.392097	-0.333778	-0.303245	-0.808391	-0.800988	-0.88738	-0.879801
Saturated esters	57.5	0.0854677	0.239359	-0.131496	0	0.0566992	0.139693	0.133341	0.0566992	0.0301889	0.247756	0.238946	-0.299515	0.282504	-0.0937377	-0.0904604	0.182715	-0.144835	-0.145509	-0.395067	0.097751	0	-0.0533002	1.96819	-0.617121	0	-0.483353	0	1.96819	0	0	0	0	0	0	0	1.88227	1.43507	1.35169	1.00013	1.75315	1.07675	0.0215265	-0.26042	-0.303245	-0.159729	-0.258897	-0.400163	-0.437015
Saturated esters	86.4	1.35279	1.52696	-0.131496	0	1.38153	0.0424376	0.0999993	1.38153	0.416489	1.29704	1.65412	-1.09379	1.43722	0.0460066	0.0274007	1.17839	-0.39217	-0.387549	0.848058	1.46078	0	-0.0533002	2.80296	0.515181	0	0.609199	0	2.80296	0	0	0	0	0	0	0	3.03147	2.42808	2.1709	1.90033	2.44744	2.80538	2.9678	3.28391	2.74513	1.06473	0.917598	0.683086	0.687795
Saturated esters	65.7	0.713928	0.960467	-0.131496	0	0.706111	0.0465046	0.104123	0.706111	0.189193	0.812641	0.977208	-0.762022	0.920775	-0.0323116	-0.0396718	0.714089	-0.39217	-0.387549	0.100221	0.793109	0	-0.0533002	3.08128	-0.239785	0	-0.128264	0	3.08128	0	0	0	0	0	0	0	3.06084	2.30674	2.09487	1.72571	2.56203	3.35325	3.1649	2.15478	1.16647	0.379372	0.211673	-0.00906086	-0.0325544
Saturated esters	37.2	-0.490658	-0.529987	0.571586	0	-0.59706	-0.0836442	-0.0278482	-0.59706	-0.452076	-0.471399	-0.477802	0.42319	-0.472658	-0.143686	-0.153655	-0.511462	-0.39217	-0.387549	-0.778205	-0.541996	0	-0.0533002	1.22555	-0.859664	0	-0.892879	0	1.22555	0	0	0	0	0	0	0	0.835349	0.460111	0.379874	-0.0692238	-0.283366	-0.503405	-0.392097	-0.333778	-0.303245	-0.653067	-0.695295	-0.735874	-0.789568
Saturated esters	41.27	-0.322838	-0.344893	-0.131496	0	-0.292358	0.549142	0.303711	-0.292358	0.61241	-0.151579	-0.383543	0.249464	-0.340585	-0.124606	-0.10997	-0.279144	-0.39217	-0.387549	-0.778203	-0.430738	0	-0.0533002	1.41108	-0.913574	0	-0.838252	0	1.41108	0	0	0	0	0	0	0	1.10431	0.827532	1.0324	0.343384	-0.436709	-0.47855	-0.387834	-0.333778	-0.303245	-0.461191	-0.367946	-0.615062	-0.700978
Saturated esters	39.83	-0.227692	-0.114121	-0.131496	0	-0.275159	0.117911	0.176529	-0.275159	-0.291781	-0.0748268	-0.158283	-0.0602954	-0.0680531	-0.117043	-0.115074	-0.106026	-0.39217	-0.387549	-0.441775	-0.208241	0	-0.0533002	1.22559	-0.536206	0	-0.565201	0	1.22559	0	0	0	0	0	0	0	0.986966	0.754665	0.896695	0.29818	-0.0730788	-0.40754	-0.379305	-0.333778	-0.303245	-0.351582	-0.385027	-0.512723	-0.482096
Saturated esters	46.4	0.0380521	0.209876	0.571833	0	-0.0122096	-0.0530686	0.00315567	-0.0122096	-0.253864	0.208205	0.18448	-0.34619	0.272214	-0.0923934	-0.0871273	0.194908	-0.39217	-0.387549	-0.0959797	0.0977212	0	-0.0533002	1.22554	-0.185772	0	-0.264787	0	1.22554	0	0	0	0	0	0	0	1.04075	0.715198	0.687082	0.391506	0.597214	0.334568	-0.0125448	-0.324004	-0.303245	-0.0865944	-0.159974	-0.230148	-0.218047
Saturated esters	34.5	-0.758121	-0.848645	0.571913	0	-0.734744	-0.593772	-0.545119	-0.734744	-0.348231	-0.8003	-0.735583	0.704597	-0.757892	-0.155706	-0.171097	-0.759469	-0.39217	-0.387549	-0.937097	-0.73671	0	-0.0533002	1.31829	-0.994459	0	-1.11135	0	1.31829	0	0	0	0	0	0	0	0.693485	0.12604	0.0536384	-0.174664	-0.333356	-0.485655	-0.392097	-0.333778	-0.303245	-0.92717	-0.910087	-1.00203	-0.986734
Saturated esters	43.45	-0.0831728	0.0828996	-0.131496	0	-0.090873	-0.0665082	-0.0104721	-0.090873	-0.180922	0.0922145	0.0415581	-0.267231	0.147978	-0.101847	-0.0967591	0.0948	-0.39217	-0.387549	-0.245549	-0.0135793	0	-0.0533002	1.41107	-0.347542	0	-0.428673	0	1.41107	0	0	0	0	0	0	0	1.17274	0.854824	0.949022	0.397537	0.361846	0.0362044	-0.204523	-0.333778	-0.303245	-0.223703	-0.299798	-0.410375	-0.393537
Saturated esters	55.57	0.330072	0.319498	-0.131496	0	0.307199	0.871295	0.940464	0.307199	0.830636	0.475901	0.394908	-0.297085	0.373571	-0.0770177	-0.0561515	0.316653	2.08378	2.0354	-0.581962	0.153381	0	-0.0533002	0.576195	-0.913611	0	-0.019007	0	0.576195	0	0	0	0	0	0	0	1.31962	1.60502	1.78267	1.96068	1.07166	0.185616	-0.285448	-0.333778	-0.303245	0.0412948	0.0377785	-0.199473	-0.27151
Saturated esters	50.5	-0.0261693	0.16024	-0.131495	0	-0.0404605	0.00565172	0.0626983	-0.0404605	-0.171252	0.15349	0.0825873	-0.329862	0.202126	-0.0959168	-0.0886155	0.155768	-0.39217	-0.387549	-0.189405	0.0421086	0	-0.0533002	1.41102	-0.293559	0	-0.373983	0	1.41102	0	0	0	0	0	0	0	1.20207	0.927708	1.04427	0.481903	0.40112	0.0256303	-0.234333	-0.32889	-0.303245	-0.159663	-0.241768	-0.357048	-0.339997
Saturated esters	54.8	-0.429012	-0.458586	1.27469	0	-0.526312	0.290817	0.174035	-0.526312	-0.150131	-0.387402	-0.459815	0.437096	-0.469044	-0.140141	-0.143069	-0.478504	-0.144576	-0.145256	-0.890309	-0.54195	0	-0.0533002	1.13276	-1.02136	0	-0.865522	0	1.13276	0	0	0	0	0	0	0	0.854891	0.614993	0.61338	0.120584	-0.276244	-0.503405	-0.392097	-0.333778	-0.303245	-0.616428	-0.582635	-0.702967	-0.76605
Saturated esters	37.32	-0.507475	-0.563336	-0.131496	0	-0.494092	0.0203932	-0.0105827	-0.494092	0.0766718	-0.433502	-0.487006	0.409837	-0.47713	-0.141374	-0.146383	-0.48667	-0.39217	-0.387549	-0.740834	-0.542005	0	-0.0533002	1.04004	-0.805764	0	-0.838286	0	1.04004	0	0	0	0	0	0	0	0.678865	0.35686	0.418017	-0.165584	-0.565076	-0.499855	-0.392097	-0.333778	-0.303245	-0.634806	-0.616879	-0.733829	-0.712698
Saturated esters	44.9	0.00670778	0.182374	-0.131495	0	-0.00770175	-0.038619	0.0178076	-0.00770175	-0.13417	0.182473	0.14421	-0.334194	0.24164	-0.0948714	-0.0891482	0.173495	-0.39217	-0.387549	-0.142701	0.0699082	0	-0.0533002	1.31829	-0.239675	0	-0.319395	0	1.31829	0	0	0	0	0	0	0	1.12875	0.812361	0.851441	0.415657	0.490239	0.210214	-0.132033	-0.324004	-0.303245	-0.123136	-0.204286	-0.293609	-0.289893
Saturated esters	42.68	-0.150011	0.0182922	-0.131496	0	-0.149978	-0.0586902	-0.00254464	-0.149978	-0.239803	0.0317268	-0.0522862	-0.238121	0.0782344	-0.104831	-0.0981549	0.0519532	-0.39217	-0.387549	-0.282912	-0.0691768	0	-0.0533002	1.31835	-0.374485	0	-0.455969	0	1.31835	0	0	0	0	0	0	0	1.0701	0.745574	0.837168	0.403585	0.279892	-0.13417	-0.268456	-0.333778	-0.303245	-0.278492	-0.337284	-0.445163	-0.423602
Saturated esters	36.6	-0.601711	-0.623318	-0.131496	0	-0.472968	-0.654927	-0.607131	-0.472968	0.0432392	-0.513935	-0.453461	0.36275	-0.432895	-0.139989	-0.145123	-0.451323	-0.39217	-0.387549	-0.638026	-0.514183	0	-0.0533002	1.22552	-0.670979	0	-0.865564	0	1.22552	0	0	0	0	0	0	0	0.620142	0.0288723	0.027445	-0.108364	-0.140788	-0.21225	-0.328137	-0.333778	-0.303245	-0.735286	-0.705496	-0.811603	-0.777842
Saturated esters	85.74	1.04199	1.32314	-0.131496	0	0.970139	0.20065	0.260427	0.970139	0.169938	1.051	1.24762	-0.940293	1.15249	-0.001314	-0.0150433	0.923509	-0.39217	-0.387549	0.296528	1.09919	0	-0.0533002	3.26718	-0.104999	0	0.117539	0	3.26718	0	0	0	0	0	0	0	3.44756	2.79898	2.53806	2.07254	3.18306	4.17763	3.61763	3.11438	1.85193	0.67184	0.467462	0.232603	0.224822
Saturated esters	43.1	-0.0831615	0.0828981	-0.131496	0	-0.0908755	-0.0665425	-0.0105069	-0.0908755	-0.180946	0.0922187	0.0415867	-0.267219	0.14799	-0.101848	-0.0967615	0.0947959	-0.39217	-0.387549	-0.245536	-0.0135754	0	-0.0533002	1.41103	-0.347526	0	-0.428657	0	1.41103	0	0	0	0	0	0	0	1.1727	0.842619	0.929858	0.397478	0.390406	0.0505049	-0.204462	-0.333778	-0.303245	-0.223693	-0.299792	-0.406259	-0.390181
Saturated esters	41.25	-0.140547	0.0210173	-0.131496	0	-0.288309	0.282986	0.29878	-0.288309	-0.496687	-0.0186411	-0.121421	-0.112107	-0.0172851	-0.115026	-0.116791	-0.0746449	-0.39217	-0.387549	-0.180089	-0.152575	0	-0.0533002	0.483445	-0.185784	0	-0.292102	0	0.483445	0	0	0	0	0	0	0	0.365961	0.299264	0.437186	0.111549	-0.347589	-0.435947	-0.383571	-0.333778	-0.303245	-0.132252	-0.241784	-0.180999	-0.251463
Saturated esters	48.04	0.119834	0.292792	0.571562	0	0.138723	-0.076592	-0.0206972	0.138723	-0.0316829	0.314871	0.265515	-0.466401	0.377664	-0.0763585	-0.0616512	0.339475	-0.39217	-0.387549	-0.0212171	0.208963	0	-0.0533002	1.50377	-0.131857	0	-0.237461	0	1.50377	0	0	0	0	0	0	0	1.2803	0.903402	0.913255	0.529997	0.793252	0.611459	0.192087	-0.211559	-0.291343	-0.0226611	-0.0849636	-0.215826	-0.174587
Saturated esters	38.76	-0.180713	-0.0698172	-0.131496	0	-0.361156	0.420757	0.483616	-0.361156	-0.519802	-0.0833526	-0.18152	0.000873342	-0.10587	-0.124183	-0.131504	-0.184125	-0.39217	-0.387549	-0.301596	-0.236047	0	-0.0533002	0.668934	-0.32057	0	-0.428655	0	0.668934	0	0	0	0	0	0	0	0.493041	0.369033	0.41329	0.00909764	-0.490201	-0.496304	-0.392097	-0.333778	-0.303245	-0.187111	-0.299781	-0.226078	-0.314993
Saturated esters	69	0.795617	1.06276	-0.131496	0	0.789839	0.118642	0.177271	0.789839	0.22064	0.889164	1.03307	-0.838148	0.988421	-0.022002	-0.0268646	0.794647	-0.39217	-0.387549	0.203196	0.876813	0	-0.0533002	2.89604	-0.131838	0	0.00844318	0	2.89604	0	0	0	0	0	0	0	2.96343	2.32529	2.1808	1.61775	2.54098	3.1901	2.90118	2.77742	1.31093	0.480104	0.32098	0.0955529	0.101294
Saturated esters	31.96	-0.971332	-1.11872	0.571594	0	-0.821494	-0.98764	-0.944504	-0.821494	-0.069479	-1.08432	-0.951526	0.993831	-1.01786	-0.164706	-0.184282	-0.983514	-0.39217	-0.387549	-1.03054	-0.903578	0	-0.0533002	1.13281	-1.04836	0	-1.22059	0	1.13281	0	0	0	0	0	0	0	0.336528	-0.28997	-0.258352	-0.352262	-0.475949	-0.485643	-0.392097	-0.333778	-0.303245	-1.10989	-1.01579	-1.1433	-1.05526
Saturated esters	43.86	-0.0789468	0.0791839	-0.131496	0	-0.104528	-0.0841727	-0.028384	-0.104528	-0.242155	0.0920986	0.049169	-0.261878	0.150371	-0.101963	-0.097073	0.0938803	-0.39217	-0.387549	-0.245522	-0.0135659	0	-0.0533002	1.411	-0.34751	0	-0.42864	0	1.411	0	0	0	0	0	0	0	1.17269	0.848674	0.920273	0.379388	0.383302	0.0647523	-0.178837	-0.333778	-0.303245	-0.223678	-0.303192	-0.408285	-0.395181
Saturated esters	32.29	-0.863982	-1.00424	-0.131496	0	-0.820144	-0.518279	-0.526501	-0.820144	-0.223294	-0.980915	-0.926346	0.926561	-0.977042	-0.163315	-0.18274	-0.950122	-0.39217	-0.387549	-1.07725	-0.875743	0	-0.0533002	1.04003	-1.12921	0	-1.16595	0	1.04003	0	0	0	0	0	0	0	0.537036	0.0683879	-0.0082372	-0.520906	-0.700548	-0.503405	-0.392097	-0.333778	-0.303245	-1.02762	-1.00551	-1.09615	-1.06357
Saturated esters	48.56	0.150052	0.296143	-0.131496	0	0.167683	-0.161867	-0.107166	0.167683	-0.0151611	0.338081	0.334063	-0.463401	0.416227	-0.075462	-0.0630133	0.352818	-0.39217	-0.387549	-0.030579	0.23675	0	-0.0533002	1.59655	-0.158823	0	-0.237488	0	1.59655	0	0	0	0	0	0	0	1.40254	0.958057	0.870405	0.517941	0.996382	0.934435	0.375369	-0.0795883	-0.285395	-0.0226821	-0.0952124	-0.226088	-0.203015
Saturated esters	42.8	-0.0204332	0.155498	-0.131496	0	-0.0559623	-0.0273039	0.0292811	-0.0559623	-0.233646	0.153226	0.10367	-0.315902	0.208563	-0.0972524	-0.0918313	0.14711	-0.39217	-0.387549	-0.170738	0.0420946	0	-0.0533002	1.31829	-0.266631	0	-0.346703	0	1.31829	0	0	0	0	0	0	0	1.11897	0.812359	0.846664	0.457828	0.461718	0.0752811	-0.187441	-0.328892	-0.303245	-0.150547	-0.231563	-0.318177	-0.319972
Saturated esters	38.03	-0.292751	-0.257611	-0.131496	0	-0.499737	0.230403	0.2327	-0.499737	-0.565668	-0.245236	-0.312454	0.216976	-0.276813	-0.131836	-0.137784	-0.324842	-0.39217	-0.387549	-0.479166	-0.375104	0	-0.0533002	0.854538	-0.509271	0	-0.619815	0	0.854538	0	0	0	0	0	0	0	0.566462	0.381238	0.220411	-0.189595	-0.283345	-0.475009	-0.383573	-0.333778	-0.303245	-0.351567	-0.46686	-0.377599	-0.543934
Saturated esters	51.62	0.419214	0.579051	-0.131496	0	0.516093	-0.143987	-0.0890365	0.516093	0.282532	0.600552	0.650625	-0.671166	0.693418	-0.0437065	-0.0304162	0.610992	-0.39217	-0.387549	0.25912	0.542711	0	-0.0533002	1.78206	0.110711	0	0.00830779	0	1.78206	0	0	0	0	0	0	0	1.6373	1.1403	1.04669	0.891319	1.23537	1.16541	0.887068	0.668311	0.851168	0.251421	0.191198	0.0196103	0.0476643
iso-Alkanes	42.2	-0.0948651	0.157343	-0.131496	0	-0.0694795	0.398817	0.46137	-0.0694795	0.017749	0.103468	-0.0435871	-0.276859	0.10159	-0.105972	-0.103989	0.0545704	-0.39217	-0.387549	0.324546	-0.0413659	0	-0.0533002	-0.722749	0.488095	0	0.172123	0	-0.722749	0	0	0	0	0	0	0	-0.832358	-0.669573	-0.572678	-0.499845	-0.454554	-0.411095	-0.375043	-0.333778	-0.303245	0.132644	0.150282	0.306224	0.425291
iso-Alkanes	49.34	0.243774	0.365549	-0.131496	0	0.337388	-0.147258	-0.0923529	0.337388	0.276471	0.453932	0.456949	-0.547778	0.528647	-0.0606083	-0.0419294	0.478746	-0.39217	-0.387549	0.698363	0.348016	0	-0.0533002	-0.722749	0.838517	0	0.554429	0	-0.722749	0	0	0	0	0	0	0	-0.734553	-0.617957	-0.558399	-0.325193	-0.0374234	0.029165	0.000176871	-0.123567	-0.231825	0.379315	0.440077	0.482286	0.580686
iso-Alkanes	19.23	-1.43456	-1.77521	-0.131496	0	-1.32412	-2.2778	-2.33979	-1.32412	-1.57768	-2.21829	-1.80315	2.5862	-2.19817	-0.188255	-0.244244	-1.80234	-0.39217	-0.387549	-1.05852	-1.37636	0	-0.0533002	-0.722749	-0.859619	0	-1.1386	0	-0.722749	0	0	0	0	0	0	0	-1.35074	-1.39836	-1.20136	-1.13525	-0.786117	-0.503405	-0.392097	-0.333778	-0.303245	-1.32909	-1.23051	-1.19032	-1.11703
iso-Alkanes	42.3	-0.109238	0.128765	-0.131496	0	-0.0838903	0.265599	0.326286	-0.0838903	-0.0445628	0.0925484	-0.0224158	-0.262869	0.108096	-0.105986	-0.103973	0.0546099	-0.39217	-0.387549	0.324555	-0.0413617	0	-0.0533002	-0.722749	0.488106	0	0.172127	0	-0.722749	0	0	0	0	0	0	0	-0.851918	-0.709046	-0.589347	-0.472745	-0.422473	-0.396899	-0.366516	-0.333778	-0.303245	0.0961056	0.136642	0.271426	0.385186
iso-Alkanes	30.28	-0.791687	-0.810074	-0.131495	0	-0.6746	-0.364366	-0.312502	-0.6746	-0.0370969	-0.786776	-0.804819	0.641299	-0.781805	-0.154804	-0.168475	-0.751764	-0.39217	-0.387549	-0.432431	-0.736703	0	-0.0533002	-0.722749	-0.26665	0	-0.510577	0	-0.722749	0	0	0	0	0	0	0	-1.0769	-1.03398	-0.925133	-0.897355	-0.725508	-0.503405	-0.392097	-0.333778	-0.303245	-0.671333	-0.589561	-0.567968	-0.473717
iso-Alkanes	44.9	-0.0234195	0.0957552	-0.131496	0	0.0657902	-0.171582	-0.117018	0.0657902	0.160492	0.182346	0.172504	-0.315903	0.250035	-0.0910083	-0.0799348	0.198491	-0.39217	-0.387549	0.418005	0.0698815	0	-0.0533002	-0.722749	0.56897	0	0.281349	0	-0.722749	0	0	0	0	0	0	0	-0.827479	-0.730322	-0.65128	-0.457702	-0.197863	-0.14126	-0.208755	-0.280007	-0.291343	0.114365	0.170726	0.224324	0.321678
iso-Alkanes	39.64	-0.252026	-0.137639	-0.131496	0	-0.135213	-0.00477915	0.0521213	-0.135213	0.248425	-0.0612728	-0.115964	-0.0833416	-0.0310385	-0.114277	-0.110129	-0.0663157	-0.39217	-0.387549	0.146984	-0.180436	0	-0.0533002	-0.722749	0.29941	0	0.0355808	0	-0.722749	0	0	0	0	0	0	0	-0.89594	-0.784974	-0.66556	-0.511898	-0.411772	-0.400443	-0.370779	-0.333778	-0.303245	-0.0957661	-0.00997165	0.046208	0.204707
iso-Alkanes	35.22	-0.610112	-0.569458	-0.131496	0	-0.505442	-0.103334	-0.0949121	-0.505442	0.100291	-0.516864	-0.581417	0.388774	-0.531023	-0.142454	-0.146686	-0.510485	-0.39217	-0.387549	-0.264202	-0.569811	0	-0.0533002	-0.630005	-0.104908	0	-0.374016	0	-0.630005	0	0	0	0	0	0	0	-0.988866	-0.945906	-0.8013	-0.779913	-0.661339	-0.496305	-0.392097	-0.333778	-0.303245	-0.470332	-0.357723	-0.326393	-0.233089
iso-Alkanes	39.69	-0.302491	-0.159823	-0.131496	0	-0.26725	-0.16165	-0.106946	-0.26725	-0.251058	-0.131415	-0.19296	-0.0836384	-0.0782053	-0.117732	-0.116746	-0.109233	-0.39217	-0.387549	0.137648	-0.208239	0	-0.0533002	-0.629985	0.299418	0	-0.0190214	0	-0.629985	0	0	0	0	0	0	0	-0.876378	-0.833558	-0.741762	-0.578142	-0.383242	-0.340078	-0.340929	-0.333778	-0.303245	-0.15971	-0.129293	-0.0459121	0.0242461
iso-Alkanes	53.76	0.45668	0.56092	-0.131496	0	0.573111	-0.151337	-0.0964887	0.573111	0.402959	0.649595	0.677164	-0.707485	0.732032	-0.0331072	-0.0101677	0.683173	-0.39217	-0.387549	0.941336	0.570517	0	-0.0533002	-0.722749	1.08111	0	0.772886	0	-0.722749	0	0	0	0	0	0	0	-0.690538	-0.566334	-0.517916	-0.258945	0.0730952	0.174733	0.196316	0.0768715	-0.0711266	0.598575	0.671914	0.705433	0.817959
iso-Alkanes	49.63	0.247979	0.371394	-0.131496	0	0.349662	-0.274952	-0.221835	0.349662	0.224767	0.459994	0.504781	-0.558797	0.560778	-0.0606224	-0.0453737	0.487662	-0.39217	-0.387549	0.726411	0.375834	0	-0.0533002	-0.722749	0.865486	0	0.581741	0	-0.722749	0	0	0	0	0	0	0	-0.724778	-0.627072	-0.59412	-0.349286	-0.012471	0.0753192	0.0726632	-0.050236	-0.184213	0.370189	0.412814	0.439308	0.525558
iso-Alkanes	40.8	-0.0393681	0.186127	-0.131496	0	-0.195811	0.557333	0.58873	-0.195811	-0.407948	0.10374	-0.0311587	-0.207644	0.078224	-0.111188	-0.114819	-0.00345944	-0.39217	-0.387549	0.277816	-0.0691843	0	-0.0533002	-0.722749	0.434182	0	0.144811	0	-0.722749	0	0	0	0	0	0	0	-0.793237	-0.614919	-0.525058	-0.517919	-0.518729	-0.45725	-0.379306	-0.333778	-0.303245	0.187452	0.160499	0.408578	0.415251
iso-Alkanes	35.1	-0.599769	-0.56594	-0.131496	0	-0.450251	-0.535947	-0.486485	-0.450251	0.0235767	-0.467782	-0.453046	0.292832	-0.405573	-0.137805	-0.141102	-0.411925	-0.39217	-0.387549	-0.198785	-0.486376	0	-0.0533002	-0.722749	-0.0509957	0	-0.264798	0	-0.722749	0	0	0	0	0	0	0	-0.97908	-0.942881	-0.863213	-0.74076	-0.508034	-0.389793	-0.362251	-0.333778	-0.303245	-0.506881	-0.419099	-0.449225	-0.341698
iso-Alkanes	42.9	-0.0205252	0.218775	-0.131496	0	-0.014025	0.356616	0.376799	-0.014025	0.0557156	0.173746	0.0571946	-0.300252	0.173906	-0.100029	-0.0947681	0.119283	-0.39217	-0.387549	0.380618	0.0142618	0	-0.0533002	-0.722749	0.542004	0	0.22674	0	-0.722749	0	0	0	0	0	0	0	-0.832357	-0.675645	-0.548862	-0.439614	-0.358288	-0.386239	-0.38357	-0.333778	-0.303245	0.187457	0.232109	0.392206	0.480433
iso-Alkanes	41.41	-0.00258204	0.224391	-0.131496	0	-0.0368455	0.379796	0.400305	-0.0368455	-0.0351578	0.178551	0.0568448	-0.300459	0.173782	-0.10012	-0.0949865	0.118621	-0.39217	-0.387549	0.38061	0.0142536	0	-0.0533002	-0.722749	0.541996	0	0.226732	0	-0.722749	0	0	0	0	0	0	0	-0.822579	-0.669577	-0.558394	-0.451667	-0.351163	-0.379138	-0.383569	-0.333778	-0.303245	0.205721	0.225281	0.412669	0.463712
iso-Alkanes	27.68	-0.670208	-0.655669	-0.131496	0	-0.790954	0.0702355	0.128186	-0.790954	-0.974377	-0.700529	-0.793116	0.495577	-0.717882	-0.156917	-0.182326	-0.747357	-0.39217	-0.387549	-0.33899	-0.681095	0	-0.0533002	-0.722749	-0.158838	0	-0.455979	0	-0.722749	0	0	0	0	0	0	0	-1.00844	-0.955054	-0.934676	-0.981682	-0.768293	-0.503405	-0.392097	-0.333778	-0.303245	-0.49778	-0.603236	-0.38784	-0.45703
iso-Alkanes	42.1	0.0227202	0.260202	-0.131495	0	-0.0542574	0.623217	0.688912	-0.0542574	-0.100565	0.196636	0.0292537	-0.316216	0.165561	-0.101095	-0.0981086	0.110326	-0.39217	-0.387549	0.380611	0.0142546	0	-0.0533002	-0.722749	0.541997	0	0.226733	0	-0.722749	0	0	0	0	0	0	0	-0.788347	-0.599736	-0.510768	-0.460701	-0.461681	-0.432394	-0.387833	-0.333778	-0.303245	0.269672	0.255966	0.488416	0.550604
iso-Alkanes	29.12	-0.781506	-0.826268	-0.131496	0	-0.742888	-0.309981	-0.257354	-0.742888	-0.294952	-0.814881	-0.830809	0.687236	-0.817922	-0.157706	-0.174881	-0.80154	-0.39217	-0.387549	-0.460457	-0.764517	0	-0.0533002	-0.722749	-0.29359	0	-0.537885	0	-0.722749	0	0	0	0	0	0	0	-1.07201	-1.03096	-0.941812	-0.933501	-0.74334	-0.503405	-0.392097	-0.333778	-0.303245	-0.671336	-0.620264	-0.565923	-0.508805
iso-Alkanes	43.6	-0.0702054	0.187462	-0.131496	0	-0.00729675	0.382204	0.402756	-0.00729675	0.181313	0.142893	0.00992182	-0.28621	0.138774	-0.101838	-0.0964131	0.0947655	-0.39217	-0.387549	0.352592	-0.0135459	0	-0.0533002	-0.722749	0.515061	0	0.199438	0	-0.722749	0	0	0	0	0	0	0	-0.847028	-0.681717	-0.54172	-0.45768	-0.411772	-0.411096	-0.38357	-0.333778	-0.303245	0.150919	0.21847	0.35331	0.483781
iso-Alkanes	29.89	-0.810435	-0.863504	-0.131496	0	-0.727344	-0.480162	-0.429918	-0.727344	-0.208151	-0.829646	-0.822749	0.695125	-0.815025	-0.156425	-0.170416	-0.783906	-0.39217	-0.387549	-0.460461	-0.764515	0	-0.0533002	-0.722749	-0.293597	0	-0.537883	0	-0.722749	0	0	0	0	0	0	0	-1.10135	-1.0765	-0.951332	-0.89134	-0.707686	-0.499855	-0.392097	-0.333778	-0.303245	-0.707879	-0.623666	-0.598683	-0.530535
iso-Alkanes	35.14	-0.124753	-0.0142626	-0.131496	0	-0.485844	0.396797	0.459321	-0.485844	-1.23969	-0.057659	-0.166531	-0.0596567	-0.0737522	-0.124021	-0.13412	-0.167679	-0.39217	-0.387549	0.0815489	-0.208268	0	-0.0533002	-0.537161	0.218529	0	-0.0463723	0	-0.537161	0	0	0	0	0	0	0	-0.66608	-0.633153	-0.615564	-0.493835	-0.461682	-0.475007	-0.383572	-0.333778	-0.303245	0.0321168	-0.142964	0.228392	-0.0793904
iso-Alkanes	38.49	-0.00634497	0.148511	-0.131496	0	-0.373267	0.465721	0.529211	-0.373267	-1.06331	0.0641034	-0.0213752	-0.141594	0.0540214	-0.117814	-0.129906	-0.0764708	-0.39217	-0.387549	0.268501	-0.0969658	0	-0.0533002	-0.629961	0.434211	0	0.0902223	0	-0.629961	0	0	0	0	0	0	0	-0.719841	-0.587545	-0.577422	-0.545005	-0.508026	-0.471456	-0.387834	-0.333778	-0.303245	0.214918	0.0241419	0.447541	0.156256
iso-Alkanes	42	-0.138156	0.0622124	-0.131496	0	-0.0583541	0.29212	0.353178	-0.0583541	0.167201	0.0762021	-0.0206307	-0.205569	0.0846843	-0.107559	-0.105362	0.0279766	-0.39217	-0.387549	0.277831	-0.0691659	0	-0.0533002	-0.722749	0.434195	0	0.144828	0	-0.722749	0	0	0	0	0	0	0	-0.847018	-0.684739	-0.560757	-0.448641	-0.443858	-0.439503	-0.379308	-0.333778	-0.303245	0.0778458	0.150295	0.253014	0.433664
iso-Alkanes	38.97	-0.276519	-0.156484	-0.131496	0	-0.167364	0.0301793	0.0875693	-0.167364	0.212416	-0.0914688	-0.147636	-0.0526844	-0.0648552	-0.11742	-0.115709	-0.105814	-0.39217	-0.387549	0.13764	-0.208248	0	-0.0533002	-0.722749	0.299411	0	0.00827385	0	-0.722749	0	0	0	0	0	0	0	-0.920389	-0.806226	-0.679847	-0.548037	-0.465255	-0.432399	-0.379307	-0.333778	-0.303245	-0.1049	-0.0202035	0.048255	0.211389
iso-Alkanes	37.53	-0.258278	-0.105104	-0.131496	0	-0.252083	0.135883	0.194754	-0.252083	-0.170881	-0.0944823	-0.204343	-0.092053	-0.082124	-0.117799	-0.116658	-0.107963	-0.39217	-0.387549	0.156324	-0.208256	0	-0.0533002	-0.722749	0.326361	0	0.00826633	0	-0.722749	0	0	0	0	0	0	0	-0.910614	-0.806235	-0.70605	-0.61128	-0.497341	-0.418197	-0.375043	-0.333778	-0.303245	-0.0683669	-0.0543058	0.0932837	0.151223
iso-Alkanes	47.13	0.170774	0.337822	-0.131496	0	0.250329	-0.0299797	0.0265679	0.250329	0.229333	0.379415	0.339889	-0.497203	0.436657	-0.0699954	-0.0539565	0.393244	-0.39217	-0.387549	0.632953	0.264588	0	-0.0533002	-0.722749	0.784611	0	0.472517	0	-0.722749	0	0	0	0	0	0	0	-0.773667	-0.651347	-0.570292	-0.346259	-0.0980251	-0.0666929	-0.119208	-0.22134	-0.279439	0.333652	0.385544	0.467977	0.565665
iso-Alkanes	54.28	0.460881	0.55393	-0.131496	0	0.570475	-0.175249	-0.120736	0.570475	0.394349	0.649501	0.700225	-0.69564	0.738324	-0.0348473	-0.0135949	0.675947	-0.39217	-0.387549	0.941345	0.570524	0	-0.0533002	-0.722749	1.08111	0	0.772892	0	-0.722749	0	0	0	0	0	0	0	-0.690538	-0.569373	-0.525065	-0.267983	0.0695326	0.174737	0.200588	0.0915507	-0.0532581	0.598577	0.668504	0.703383	0.807929
iso-Alkanes	38.52	-0.317111	-0.114703	-0.131496	0	-0.259379	0.122731	0.134319	-0.259379	-0.0794609	-0.131611	-0.237459	-0.0612807	-0.115967	-0.121203	-0.122486	-0.148006	-0.39217	-0.387549	0.0909196	-0.236062	0	-0.0533002	-0.722749	0.245511	0	-0.0190347	0	-0.722749	0	0	0	0	0	0	0	-0.876387	-0.754619	-0.653662	-0.611274	-0.529428	-0.443051	-0.375043	-0.333778	-0.303245	-0.141446	-0.0986183	-0.00906796	0.0927566
iso-Alkanes	38.78	-0.25708	-0.0927252	-0.131496	0	-0.161125	0.0442923	0.10188	-0.161125	0.13231	-0.0723684	-0.164663	-0.117755	-0.0457727	-0.114904	-0.111828	-0.0713844	-0.39217	-0.387549	0.165676	-0.180436	0	-0.0533002	-0.722749	0.326367	0	0.0355804	0	-0.722749	0	0	0	0	0	0	0	-0.900831	-0.794084	-0.691757	-0.575139	-0.433165	-0.375591	-0.366515	-0.333778	-0.303245	-0.08663	-0.0338403	0.0503015	0.17964
iso-Alkanes	37.28	-0.23161	-0.0930246	-0.131496	0	-0.332745	0.131722	0.190533	-0.332745	-0.538129	-0.104828	-0.239091	-0.109942	-0.0963815	-0.116744	-0.114262	-0.104956	-0.39217	-0.387549	0.175013	-0.208253	0	-0.0533002	-0.629981	0.353313	0	-0.0190367	0	-0.629981	0	0	0	0	0	0	0	-0.861708	-0.821413	-0.765579	-0.617299	-0.422471	-0.407544	-0.383571	-0.333778	-0.303245	-0.0409535	-0.11567	0.117858	0.0442839
iso-Alkanes	39.83	-0.2906	-0.151824	-0.131496	0	-0.186006	-0.221832	-0.167971	-0.186006	0.0207983	-0.104223	-0.167251	-0.119589	-0.0464488	-0.113631	-0.108382	-0.0604403	-0.39217	-0.387549	0.146986	-0.180433	0	-0.0533002	-0.722749	0.299412	0	0.0355833	0	-0.722749	0	0	0	0	0	0	0	-0.895939	-0.833558	-0.753669	-0.575134	-0.326206	-0.276176	-0.323876	-0.333778	-0.303245	-0.159716	-0.119071	-0.0663902	0.029255
iso-Alkanes	41.7	0.0246869	0.204463	-0.131496	0	-0.062113	0.639581	0.705505	-0.062113	-0.0361259	0.187237	0.0208448	-0.276041	0.142125	-0.100844	-0.0942457	0.102395	-0.39217	-0.387549	0.333888	-0.0135554	0	-0.0533002	-0.722749	0.488091	0	0.199428	0	-0.722749	0	0	0	0	0	0	0	-0.783454	-0.599734	-0.513148	-0.466721	-0.46168	-0.425293	-0.387833	-0.333778	-0.303245	0.260541	0.249149	0.492516	0.523869
iso-Alkanes	34.87	-0.582979	-0.556791	-0.131496	0	-0.432275	-0.676046	-0.628546	-0.432275	-0.00326476	-0.46254	-0.413417	0.257625	-0.364962	-0.137045	-0.14247	-0.391127	-0.39217	-0.387549	-0.170751	-0.458568	0	-0.0533002	-0.722749	-0.0240406	0	-0.237496	0	-0.722749	0	0	0	0	0	0	0	-0.964415	-0.948961	-0.870363	-0.710654	-0.46169	-0.372041	-0.362251	-0.333778	-0.303245	-0.506883	-0.449784	-0.455367	-0.360081
iso-Alkanes	42.6	-0.080889	0.131109	-0.131496	0	-0.0270079	0.236659	0.29694	-0.0270079	0.0973334	0.12097	-0.0251082	-0.307988	0.128147	-0.0976665	-0.0865159	0.122427	-0.39217	-0.387549	0.333893	-0.0135548	0	-0.0533002	-0.722749	0.488098	0	0.199429	0	-0.722749	0	0	0	0	0	0	0	-0.822581	-0.690837	-0.603644	-0.463716	-0.329771	-0.322331	-0.349459	-0.333778	-0.303245	0.114368	0.136638	0.269367	0.361784
iso-Alkanes	49.71	0.270907	0.390498	-0.131496	0	0.38075	-0.15254	-0.0977091	0.38075	0.33623	0.478327	0.478856	-0.573448	0.553474	-0.0556692	-0.0346447	0.511878	-0.39217	-0.387549	0.726407	0.37583	0	-0.0533002	-0.722749	0.865482	0	0.581737	0	-0.722749	0	0	0	0	0	0	0	-0.724778	-0.60582	-0.551267	-0.316172	-0.0160379	0.0611177	0.0342917	-0.108895	-0.231822	0.40672	0.467345	0.506847	0.609084
iso-Alkanes	43.3	-0.0476438	0.0971032	-0.131496	0	-0.114825	0.0578846	0.115663	-0.114825	-0.26475	0.115871	0.0527398	-0.248116	0.148559	-0.0995378	-0.0915074	0.103419	-0.39217	-0.387549	0.296543	-0.0135445	0	-0.0533002	-0.630006	0.434229	0	0.172141	0	-0.630006	0	0	0	0	0	0	0	-0.724809	-0.654432	-0.603681	-0.436646	-0.251331	-0.23	-0.294021	-0.333778	-0.303245	0.0869721	0.082087	0.220244	0.22476
iso-Alkanes	37.85	-0.235639	-0.150997	-0.131496	0	-0.193041	-0.0266301	0.0299644	-0.193041	0.0936946	-0.0870979	-0.120724	-0.0329615	-0.0560347	-0.117891	-0.116905	-0.109712	-0.39217	-0.387549	0.137633	-0.208256	0	-0.0533002	-0.722749	0.299406	0	0.00826651	0	-0.722749	0	0	0	0	0	0	0	-0.915505	-0.824457	-0.717958	-0.584177	-0.42247	-0.37559	-0.375042	-0.333778	-0.303245	-0.0866407	-0.0406705	0.0769028	0.146206
iso-Alkanes	40.16	0.130938	0.279545	-0.131496	0	-0.126968	0.530751	0.595151	-0.126968	-0.50725	0.236601	0.103626	-0.312044	0.208913	-0.0985727	-0.0950083	0.137864	-0.39217	-0.387549	0.389967	0.0420725	0	-0.0533002	-0.629985	0.54201	0	0.226741	0	-0.629985	0	0	0	0	0	0	0	-0.675871	-0.542045	-0.529828	-0.439625	-0.319071	-0.357835	-0.387834	-0.333778	-0.303245	0.333635	0.204823	0.543706	0.393528
iso-Alkanes	24.85	-0.987842	-1.13511	-0.131496	0	-0.915362	-0.732293	-0.68558	-0.915362	-0.423482	-1.16579	-1.09661	1.07204	-1.15239	-0.168018	-0.193016	-1.10154	-0.39217	-0.387549	-0.638035	-0.959225	0	-0.0533002	-0.722749	-0.455337	0	-0.729054	0	-0.722749	0	0	0	0	0	0	0	-1.18939	-1.18888	-1.05374	-1.00577	-0.761164	-0.503405	-0.392097	-0.333778	-0.303245	-0.890636	-0.814636	-0.772739	-0.716036
n-Alkanes	8.7	-1.84405	-2.44403	-0.131496	0	-1.6066	-3.87092	-4.09619	-1.6066	-2.25343	-3.2071	-2.46358	4.12065	-3.21792	-0.201712	-0.286948	-2.46962	-0.39217	-0.387549	-1.45115	-1.71025	0	-0.0533002	-0.630058	-1.26406	0	-1.49372	0	-0.630058	0	0	0	0	0	0	0	-1.38508	-1.50167	-1.29664	-1.15332	-0.789682	-0.503405	-0.392097	-0.333778	-0.303245	-1.70379	-1.56473	-1.57736	-1.42791
n-Alkanes	91.44	2.73828	2.38457	-0.131496	0	2.90328	-0.151909	-0.0970692	2.90328	0.744859	2.16523	2.807	-1.69292	2.34026	0.317204	0.237162	2.11801	-0.39217	-0.387549	3.25899	2.96246	0	-0.0533002	-0.0733128	3.26447	0	2.9302	0	-0.0733128	0	0	0	0	0	0	0	0.50276	0.587611	0.394166	0.933573	1.54911	1.66595	1.99995	2.16926	2.47035	2.83693	2.93239	2.79983	2.9602
n-Alkanes	81.35	2.08276	1.88293	-0.131496	0	2.26174	-0.227262	-0.173477	2.26174	0.703182	1.81023	2.33723	-1.46225	1.98769	0.197299	0.155972	1.76038	-0.39217	-0.387549	2.60482	2.29495	0	-0.0533002	-0.258883	2.64451	0	2.32944	0	-0.258883	0	0	0	0	0	0	0	0.165302	0.244461	0.108394	0.572201	1.12127	1.23988	1.48828	1.58261	1.76802	2.17913	2.27778	2.16312	2.32021
n-Alkanes	5.16	-1.80235	-2.38988	-0.131496	0	-1.50094	-3.30054	-3.60493	-1.50094	-1.17278	-2.94695	-2.30947	3.72197	-2.96974	-0.198471	-0.271449	-2.49782	-0.39217	-0.387549	-1.41376	-1.65462	0	-0.0533002	-0.630084	-1.23708	0	-1.43909	0	-0.630084	0	0	0	0	0	0	0	-1.36065	-1.46524	-1.25619	-1.15333	-0.789682	-0.503405	-0.392097	-0.333778	-0.303245	-1.64896	-1.47608	-1.51799	-1.35775
n-Alkanes	46.55	-0.0172792	0.0797539	-0.131496	0	0.132988	-0.433563	-0.382668	0.132988	0.241222	0.206972	0.269295	-0.337157	0.318334	-0.0871263	-0.0774905	0.242523	-0.39217	-0.387549	0.455371	0.125503	0	-0.0533002	-0.63	0.595906	0	0.308659	0	-0.63	0	0	0	0	0	0	0	-0.749242	-0.709067	-0.658425	-0.424579	-0.11943	-0.0560425	-0.0808306	-0.182227	-0.261582	0.0869423	0.150265	0.140365	0.248142
n-Alkanes	31.56	-0.816885	-0.89317	-0.131496	0	-0.650117	-0.776097	-0.729998	-0.650117	0.120509	-0.806501	-0.733635	0.691108	-0.751114	-0.153827	-0.164018	-0.728042	-0.39217	-0.387549	-0.469809	-0.736703	0	-0.0533002	-0.722749	-0.320555	0	-0.510576	0	-0.722749	0	0	0	0	0	0	0	-1.06711	-1.06132	-0.95371	-0.852186	-0.625687	-0.453702	-0.383571	-0.333778	-0.303245	-0.753563	-0.640714	-0.676482	-0.575648
n-Alkanes	61.52	0.734243	0.770301	-0.131496	0	0.900706	-0.250623	-0.197165	0.900706	0.562939	0.891293	1.06188	-0.852228	1.01333	-0.00345721	0.0119593	0.894895	-0.39217	-0.387549	1.21239	0.876491	0	-0.0533002	-0.630008	1.32374	0	1.046	0	-0.630008	0	0	0	0	0	0	0	-0.524272	-0.423605	-0.413128	-0.111381	0.269187	0.387765	0.473471	0.414198	0.315754	0.845284	0.944706	0.914295	1.05194
n-Alkanes	21.02	-1.38679	-1.79411	-0.131496	0	-1.19221	-1.5336	-1.81304	-1.19221	-0.15213	-1.86212	-1.63487	2.08864	-1.90358	-0.185404	-0.224645	-1.75412	-0.39217	-0.387549	-1.05855	-1.32078	0	-0.0533002	-0.722749	-0.886594	0	-1.08403	0	-0.722749	0	0	0	0	0	0	0	-1.29698	-1.33766	-1.17994	-1.11116	-0.778987	-0.503405	-0.392097	-0.333778	-0.303245	-1.31086	-1.16236	-1.21287	-1.10535
n-Alkanes	86.47	2.43976	2.17315	-0.131496	0	2.60567	-0.1667	-0.112067	2.60567	0.720895	2.01236	2.56078	-1.60731	2.17977	0.269739	0.211718	1.97722	-0.39217	-0.387549	2.96928	2.65652	0	-0.0533002	-0.166092	2.99492	0	2.65712	0	-0.166092	0	0	0	0	0	0	0	0.33648	0.429703	0.270333	0.77698	1.36372	1.48132	1.77823	1.91505	2.16085	2.54458	2.63918	2.5214	2.67947
n-Alkanes	51.42	0.352314	0.450019	-0.131496	0	0.462087	-0.195432	-0.141201	0.462087	0.362565	0.552033	0.601328	-0.612927	0.642022	-0.0491615	-0.0303885	0.572593	-0.39217	-0.387549	0.810507	0.459262	0	-0.0533002	-0.722749	0.946339	0	0.663653	0	-0.722749	0	0	0	0	0	0	0	-0.705222	-0.590644	-0.541746	-0.289074	0.0267407	0.110824	0.115307	-0.00134096	-0.136592	0.479797	0.545758	0.578489	0.675918
n-Alkanes	101.81	2.95539	2.53079	-0.131496	0	3.11847	-0.14372	-0.0887656	3.11847	0.757289	2.26616	2.97793	-1.74658	2.44644	0.354351	0.255207	2.21091	-0.39217	-0.387549	3.46459	3.18496	0	-0.0533002	0.019463	3.45316	0	3.12135	0	0.019463	0	0	0	0	0	0	0	0.639695	0.709078	0.489422	1.05403	1.69172	1.80797	2.17051	2.36481	2.70843	3.04706	3.14378	2.99841	3.16072
n-Alkanes	26.43	-1.02982	-1.18743	-0.131496	0	-0.919271	-0.857707	-0.812751	-0.919271	-0.257338	-1.18665	-1.09805	1.16749	-1.18408	-0.167919	-0.187287	-1.10249	-0.39217	-0.387549	-0.703445	-0.987027	0	-0.0533002	-0.722749	-0.536198	0	-0.75635	0	-0.722749	0	0	0	0	0	0	0	-1.1796	-1.18279	-1.05373	-0.996729	-0.750463	-0.503405	-0.392097	-0.333778	-0.303245	-0.95458	-0.824858	-0.852579	-0.764494
n-Alkanes	66.68	1.40004	1.30814	-0.131496	0	1.58505	-0.229437	-0.175683	1.58505	0.690231	1.36842	1.75399	-1.15474	1.52455	0.0773075	0.0672353	1.32222	-0.39217	-0.387549	1.91322	1.57176	0	-0.0533002	-0.629978	1.99755	0	1.72862	0	-0.629978	0	0	0	0	0	0	0	-0.289535	-0.13515	-0.186923	0.180694	0.622117	0.742787	0.904095	0.917708	0.946622	1.51215	1.62311	1.55297	1.71024
Acyclic ethers	32.37	-0.898315	-0.963725	-0.131496	0	-0.695504	-1.06446	-1.0224	-0.695504	-0.0128441	-0.916042	-0.793999	0.721352	-0.804799	-0.157844	-0.175515	-0.800319	-0.39217	-0.387549	-0.572634	-0.764526	0	-0.0533002	0.205048	-0.455363	0	-0.810986	0	0.205048	0	0	0	0	0	0	0	-0.480201	-0.863907	-0.841778	-0.647408	-0.508038	-0.446604	-0.387835	-0.333778	-0.303245	-0.881491	-0.807807	-0.846438	-0.767846
Acyclic ethers	35.3	-0.505283	-0.425004	-0.131496	0	-0.594119	0.245418	0.247916	-0.594119	-0.598716	-0.447031	-0.580289	0.268399	-0.479519	-0.142989	-0.15564	-0.494038	-0.39217	-0.387549	-0.357654	-0.514184	0	-0.0533002	0.297772	-0.266636	0	-0.592487	0	0.297772	0	0	0	0	0	0	0	-0.137897	-0.235325	-0.425043	-0.776898	-0.696991	-0.499855	-0.392097	-0.333778	-0.303245	-0.406379	-0.511159	-0.391903	-0.45199
Acyclic ethers	32.12	-0.491899	-0.420036	-0.131496	0	-0.635143	0.0396318	0.0971541	-0.635143	-0.937177	-0.444587	-0.538768	0.233478	-0.438377	-0.142039	-0.155983	-0.469577	-0.39217	-0.387549	-0.329617	-0.486381	0	-0.0533002	0.297772	-0.239674	0	-0.565189	0	0.297772	0	0	0	0	0	0	0	-0.147702	-0.299098	-0.491727	-0.641433	-0.568666	-0.499855	-0.392097	-0.333778	-0.303245	-0.424658	-0.535029	-0.410334	-0.48542
Acyclic ethers	35.65	-0.581021	-0.626415	-0.131496	0	-0.382456	-0.710133	-0.66311	-0.382456	0.411417	-0.467194	-0.369088	0.376935	-0.381584	-0.136785	-0.1385	-0.406722	-0.39217	-0.387549	-0.497832	-0.486365	0	-0.0533002	1.03998	-0.482277	0	-0.783637	0	1.03998	0	0	0	0	0	0	0	0.385397	-0.189763	-0.22499	-0.0662109	-0.276268	-0.290377	-0.323882	-0.32889	-0.303245	-0.662193	-0.603213	-0.705146	-0.679253
Acyclic ethers	36.17	-0.581028	-0.571009	-0.131496	0	-0.388511	-0.84063	-0.795434	-0.388511	0.0949843	-0.436575	-0.338999	0.250103	-0.312965	-0.135077	-0.139394	-0.354854	-0.39217	-0.387549	-0.292259	-0.430751	0	-0.0533002	-0.166055	-0.212756	0	-0.374044	0	-0.166055	0	0	0	0	0	0	0	-0.46064	-0.617923	-0.665541	-0.487781	-0.315489	-0.293918	-0.3324	-0.333778	-0.303245	-0.589117	-0.535031	-0.621217	-0.525529
Acyclic ethers	39.2	-0.350879	-0.248848	-0.131496	0	-0.521448	0.278976	0.281937	-0.521448	-0.781393	-0.265645	-0.399179	0.103628	-0.289935	-0.132692	-0.139813	-0.318343	-0.39217	-0.387549	-0.254823	-0.375101	0	-0.0533002	0.390515	-0.185733	0	-0.48323	0	0.390515	0	0	0	0	0	0	0	-0.000988128	-0.104733	-0.27263	-0.530008	-0.479556	-0.482103	-0.387835	-0.333778	-0.303245	-0.278442	-0.398615	-0.258797	-0.373411
Alcohols	108.5	2.7696	2.42365	-0.131496	0	2.92503	-0.115601	-0.0602524	2.92503	0.735144	2.17187	2.73994	-1.71957	2.32784	0.344452	0.263939	2.1547	-0.39217	-0.387549	3.17486	2.99025	0	-0.0533002	0.48334	3.12968	0	2.79364	0	0.48334	0	0	0	0	0	0	0	0.869544	0.766766	0.546569	1.12629	1.77727	1.89317	2.27283	2.48213	2.83936	2.81864	2.92215	2.75067	2.91506
Alcohols	76.86	0.299961	0.370012	-0.131495	0	0.479598	-0.435105	-0.384231	0.479598	0.417279	0.511901	0.654992	-0.563334	0.646081	-0.0555101	-0.0466121	0.524117	-0.39217	-0.387549	0.567526	0.459229	0	-0.0533002	0.5759	0.595937	0	0.281369	0	0.5759	0	0	0	0	0	0	0	0.140703	-0.238452	-0.29651	0.0421088	0.450911	0.490651	0.562941	0.521673	0.476286	0.287932	0.392322	0.267311	0.398536
Alcohols	120	1.13698	1.09564	-0.131496	0	1.31884	-0.342201	-0.290026	1.31884	0.57069	1.17272	1.53169	-1.02125	1.34096	0.0406028	0.0303013	1.1287	-0.39217	-0.387549	1.39911	1.32136	0	-0.0533002	0.854622	1.37745	0	1.04579	0	0.854622	0	0	0	0	0	0	0	0.551706	0.125993	-0.0106914	0.403556	0.921612	1.04459	1.27933	1.35772	1.45259	1.11006	1.23436	1.05948	1.21386
Alcohols	108.6	2.52537	2.2511	-0.131496	0	2.67833	-0.12955	-0.0743965	2.67833	0.71002	2.04883	2.52949	-1.6543	2.19609	0.317853	0.258987	2.05659	-0.39217	-0.387549	2.90386	2.73995	0	-0.0533002	0.576107	2.86015	0	2.52058	0	0.576107	0	0	0	0	0	0	0	0.840203	0.681746	0.479894	1.04198	1.67745	1.79021	2.1236	2.28659	2.6132	2.56285	2.66987	2.49683	2.66109
Alcohols	90.2	-0.405434	-0.399535	-0.131496	0	-0.225863	-0.62842	-0.580253	-0.225863	0.283185	-0.248557	-0.161632	0.12018	-0.146807	-0.123012	-0.122928	-0.200861	-0.39217	-0.387549	-0.245293	-0.291436	0	-0.0533002	0.947469	-0.212531	0	-0.565022	0	0.947469	0	0	0	0	0	0	0	0.0579122	-0.496449	-0.460761	-0.132385	0.0413179	0.146642	0.132952	0.0578863	-0.154337	-0.451923	-0.316656	-0.449132	-0.319843
Alcohols	58.2	-0.544269	-0.487832	-0.131496	0	-0.675496	0.0783734	0.136438	-0.675496	-0.926954	-0.51033	-0.621657	0.287566	-0.516972	-0.14575	-0.161019	-0.534973	-0.39217	-0.387549	-0.348271	-0.541954	0	-0.0533002	0.297772	-0.239648	0	-0.619752	0	0.297772	0	0	0	0	0	0	0	-0.387305	-0.599746	-0.570315	-0.535885	-0.504355	-0.499855	-0.392097	-0.333778	-0.303245	-0.452026	-0.514527	-0.391846	-0.453639
Alcohols	63.9	-1.13845	-1.29667	0.571938	0	-0.946073	-1.39789	-1.3605	-0.946073	-0.306233	-1.38429	-1.18572	1.25065	-1.2801	-0.172145	-0.204681	-1.23645	-0.39217	-0.387549	-1.012	-1.01493	0	-0.0533002	1.13299	-0.96766	0	-1.32997	0	1.13299	0	0	0	0	0	0	0	-0.0546672	-0.76068	-0.68936	-0.394442	-0.383213	-0.379075	-0.392097	-0.333778	-0.303245	-1.2105	-1.08406	-1.21097	-1.06704
Alcohols	68.51	-0.047091	0.101482	-0.131496	0	-0.106175	0.120485	0.17914	-0.106175	-0.215604	0.102523	-0.000247486	-0.250827	0.117684	-0.095041	-0.0839791	0.107943	-0.39217	-0.387549	0.165865	-0.0133634	0	-0.0533002	0.297772	0.24568	0	-0.100768	0	0.297772	0	0	0	0	0	0	0	-0.211178	-0.390088	-0.332037	-0.102116	0.0376691	-0.0488412	-0.140517	-0.275183	-0.27352	0.0414985	0.0481918	0.124248	0.133072
Alcohols	55.61	-0.764356	-0.783277	-0.131496	0	-0.755637	-0.497426	-0.447424	-0.755637	-0.625113	-0.80269	-0.794173	0.594797	-0.75699	-0.155582	-0.17597	-0.759392	-0.39217	-0.387549	-0.51658	-0.708925	0	-0.0533002	0.297772	-0.401467	0	-0.783689	0	0.297772	0	0	0	0	0	0	0	-0.499831	-0.821468	-0.725141	-0.584173	-0.490188	-0.482103	-0.392097	-0.333778	-0.303245	-0.717087	-0.688497	-0.654033	-0.629174
Alcohols	50.1	-0.556817	-0.518046	-0.131496	0	-0.768623	0.277357	0.338208	-0.768623	-1.20337	-0.569396	-0.704894	0.366851	-0.605937	-0.151356	-0.173753	-0.639706	-0.39217	-0.387549	-0.423064	-0.597619	0	-0.0533002	0.297772	-0.320538	0	-0.674405	0	0.297772	0	0	0	0	0	0	0	-0.353087	-0.478245	-0.496458	-0.692596	-0.686321	-0.503405	-0.392097	-0.333778	-0.303245	-0.452049	-0.572509	-0.426695	-0.50711
Alcohols	55.16	-0.798713	-0.819103	-0.131496	0	-0.75512	-0.529353	-0.479799	-0.75512	-0.501135	-0.843658	-0.82157	0.638923	-0.793628	-0.158066	-0.180941	-0.80339	-0.39217	-0.387549	-0.544584	-0.736707	0	-0.0533002	0.297772	-0.428392	0	-0.810965	0	0.297772	0	0	0	0	0	0	0	-0.514483	-0.821437	-0.70606	-0.629316	-0.56149	-0.482111	-0.392097	-0.333778	-0.303245	-0.753584	-0.708918	-0.703118	-0.64083
Alcohols	67.86	0.170249	0.346208	-0.131496	0	-0.107557	0.320412	0.381867	-0.107557	-0.663582	0.255859	0.17172	-0.337979	0.260625	-0.0869283	-0.0810113	0.201015	-0.39217	-0.387549	0.32477	0.125744	0	-0.0533002	0.205138	0.40744	0	0.0630773	0	0.205138	0	0	0	0	0	0	0	-0.167078	-0.295916	-0.298698	-0.044888	0.162492	0.0400412	-0.131813	-0.333778	-0.303245	0.288179	0.181149	0.425171	0.260039
Alcohols	43.1	-0.611884	-0.623578	-0.131496	0	-0.830237	0.25975	0.262445	-0.830237	-1.21137	-0.665802	-0.78313	0.520028	-0.720354	-0.15597	-0.179985	-0.746672	-0.39217	-0.387549	-0.544613	-0.6811	0	-0.0533002	0.297772	-0.455379	0	-0.756369	0	0.297772	0	0	0	0	0	0	0	-0.353088	-0.457012	-0.475058	-0.755835	-0.76117	-0.503405	-0.392097	-0.333778	-0.303245	-0.534335	-0.640764	-0.512752	-0.610796
Alcohols	70.98	0.00146212	0.0953573	-0.131496	0	0.178655	-0.459057	-0.408519	0.178655	0.32299	0.22307	0.296121	-0.346334	0.338842	-0.0838685	-0.0748418	0.259655	-0.39217	-0.387549	0.277859	0.153321	0	-0.0533002	0.483266	0.326424	0	0.00828778	0	0.483266	0	0	0	0	0	0	0	-0.0206637	-0.384253	-0.396537	-0.0783365	0.279801	0.291877	0.285886	0.233283	0.0301479	0.00473863	0.105978	0.00323877	0.134569
Aldehydes	29.62	-1.21753	-1.43958	-0.131496	0	-1.12559	-1.26753	-1.22832	-1.12559	-0.782931	-1.57532	-1.39718	1.53354	-1.53505	-0.179553	-0.21733	-1.45553	-0.39217	-0.387549	-1.03989	-1.1539	0	-0.0533002	0.297772	-0.940543	0	-1.22058	0	0.297772	0	0	0	0	0	0	0	-0.524257	-0.93985	-0.944182	-0.930466	-0.71481	-0.503405	-0.392097	-0.333778	-0.303245	-1.2378	-1.14874	-1.19447	-1.10871
Alkenes	28.4	-0.906647	-1.17906	-0.131496	0	-0.763425	-0.431061	-0.728447	-0.763425	0.919486	-1.07653	-0.985664	1.39602	-1.18502	-0.163516	-0.166546	-1.05995	-0.144638	-0.145316	-1.08661	-1.0148	0	-0.0533002	-0.722749	-1.07532	0	-0.783624	0	-0.722749	0	0	0	0	0	0	0	-0.807865	-0.712032	-0.608345	-0.897352	-0.789682	-0.503405	-0.392097	-0.333778	-0.303245	-1.01848	-0.8282	-0.963075	-0.92822
Alkenes	28.7	-0.933841	-1.10296	-0.131496	0	-0.773128	-0.820763	-0.77529	-0.773128	0.219538	-1.02873	-0.918846	1.02464	-1.00657	-0.162155	-0.175071	-0.950792	-0.39217	-0.387549	-0.862331	-0.903585	0	-0.0533002	-0.722749	-0.80577	0	-0.674425	0	-0.722749	0	0	0	0	0	0	0	-0.851914	-0.827475	-0.806057	-0.819057	-0.725513	-0.496306	-0.392097	-0.333778	-0.303245	-0.981978	-0.865758	-0.96517	-0.869764
Alkenes	28	-0.933515	-1.13168	-0.131496	0	-0.838086	-0.618453	-0.628067	-0.838086	0.0772704	-1.11086	-1.01897	1.1212	-1.11691	-0.166761	-0.187498	-1.07177	-0.39217	-0.387549	-0.955776	-0.959194	0	-0.0533002	-0.722749	-0.913588	0	-0.729024	0	-0.722749	0	0	0	0	0	0	0	-0.778544	-0.745466	-0.777456	-0.909378	-0.789682	-0.503405	-0.392097	-0.333778	-0.303245	-1.00023	-0.961195	-0.983575	-0.958306
Alkenes	40.2	-0.445314	-0.418288	-0.131496	0	-0.234143	-0.769528	-0.723337	-0.234143	0.242614	-0.268275	-0.167598	0.099038	-0.141116	-0.124249	-0.125101	-0.200047	-0.39217	-0.387549	-0.0772836	-0.291664	0	-0.0533002	-0.722749	0.0298771	0	-0.0736255	0	-0.722749	0	0	0	0	0	0	0	-0.82746	-0.803179	-0.775092	-0.587166	-0.30123	-0.21935	-0.25564	-0.304441	-0.303245	-0.415505	-0.347484	-0.422599	-0.306598
Alkenes	39.3	-0.313527	-0.223497	-0.131496	0	-0.226682	-0.398024	-0.34663	-0.226682	-0.0503269	-0.144521	-0.15497	-0.0553034	-0.0660401	-0.115924	-0.111576	-0.0923494	-0.39217	-0.387549	-0.0118786	-0.208237	0	-0.0533002	-0.722749	0.0837752	0	0.00828547	0	-0.722749	0	0	0	0	0	0	0	-0.739433	-0.696899	-0.710798	-0.514899	-0.215674	-0.201607	-0.302552	-0.333778	-0.303245	-0.269337	-0.26226	-0.252682	-0.199668
Alkenes	35.84	-0.603959	-0.590649	-0.131496	0	-0.414729	-0.806463	-0.760789	-0.414729	0.0865242	-0.472246	-0.38768	0.278373	-0.356469	-0.137034	-0.142437	-0.390999	-0.39217	-0.387549	-0.20815	-0.458552	0	-0.0533002	-0.630023	-0.0779835	0	-0.264774	0	-0.630023	0	0	0	0	0	0	0	-0.871481	-0.88516	-0.832242	-0.680517	-0.436709	-0.350719	-0.349453	-0.333778	-0.303245	-0.552571	-0.483888	-0.535239	-0.420264
Alkenes	35.6	-0.555837	-0.479603	-0.131496	0	-0.442615	-0.296211	-0.243391	-0.442615	-0.0631767	-0.415385	-0.463633	0.216671	-0.381631	-0.135989	-0.138495	-0.377254	-0.39217	-0.387549	-0.264212	-0.458564	0	-0.0533002	-0.722749	-0.158829	0	-0.237492	0	-0.722749	0	0	0	0	0	0	0	-0.822576	-0.754599	-0.741757	-0.66547	-0.518726	-0.428847	-0.379307	-0.333778	-0.303245	-0.488613	-0.449786	-0.475847	-0.403534
Alkenes	31.3	-0.726381	-0.673018	-0.131496	0	-0.61613	-0.212996	-0.159011	-0.61613	-0.0953122	-0.671311	-0.734852	0.462994	-0.664672	-0.151143	-0.164884	-0.649998	-0.39217	-0.387549	-0.423101	-0.653269	0	-0.0533002	-0.722749	-0.293624	0	-0.428659	0	-0.722749	0	0	0	0	0	0	0	-0.910604	-0.8457	-0.834637	-0.852186	-0.707685	-0.503405	-0.392097	-0.333778	-0.303245	-0.625671	-0.606636	-0.590516	-0.515511
Alkenes	20.22	-1.50373	-1.95899	-0.131496	0	-1.26029	-1.91464	-2.19944	-1.26029	-0.186339	-2.10723	-1.78861	2.42923	-2.13709	-0.18874	-0.234849	-1.97642	-0.39217	-0.387549	-1.18006	-1.40421	0	-0.0533002	-0.722749	-1.0214	0	-1.16596	0	-0.722749	0	0	0	0	0	0	0	-1.29695	-1.34978	-1.19184	-1.11417	-0.778988	-0.503405	-0.392097	-0.333778	-0.303245	-1.4205	-1.25783	-1.32753	-1.19394
Alkenes	31.35	-0.726381	-0.673018	-0.131496	0	-0.61613	-0.212996	-0.159011	-0.61613	-0.0953122	-0.671311	-0.734852	0.462994	-0.664672	-0.151143	-0.164884	-0.649998	-0.39217	-0.387549	-0.423101	-0.653269	0	-0.0533002	-0.722749	-0.293624	0	-0.428659	0	-0.722749	0	0	0	0	0	0	0	-0.910604	-0.8457	-0.834637	-0.852186	-0.707685	-0.503405	-0.392097	-0.333778	-0.303245	-0.625671	-0.606636	-0.590516	-0.515511
Alkenes	39.7	-0.317727	-0.219769	-0.131496	0	-0.213024	-0.380391	-0.328751	-0.213024	0.0108741	-0.144389	-0.16253	-0.0606475	-0.0684069	-0.11581	-0.111265	-0.0914298	-0.39217	-0.387549	-0.0118779	-0.208236	0	-0.0533002	-0.722749	0.0837759	0	0.00828617	0	-0.722749	0	0	0	0	0	0	0	-0.729652	-0.678676	-0.696505	-0.514896	-0.237068	-0.222915	-0.311083	-0.333778	-0.303245	-0.269336	-0.265666	-0.258823	-0.20133
Alkenes	39.7	-0.311341	-0.190513	-0.131496	0	-0.233497	-0.109898	-0.0544695	-0.233497	0.0255803	-0.145757	-0.200715	-0.0343877	-0.104371	-0.119191	-0.117426	-0.132809	-0.39217	-0.387549	-0.0399236	-0.236055	0	-0.0533002	-0.722749	0.0568097	0	-0.0190273	0	-0.722749	0	0	0	0	0	0	0	-0.700308	-0.59061	-0.596482	-0.511884	-0.401074	-0.368488	-0.366515	-0.333778	-0.303245	-0.232795	-0.234981	-0.2015	-0.131151
Alkenes	38.9	-0.353262	-0.261219	-0.131496	0	-0.227962	-0.426293	-0.375295	-0.227962	0.0527401	-0.180828	-0.18947	-0.025255	-0.100504	-0.118159	-0.114623	-0.123887	-0.39217	-0.387549	-0.0399141	-0.236049	0	-0.0533002	-0.722749	0.0568207	0	-0.0190216	0	-0.722749	0	0	0	0	0	0	0	-0.763888	-0.721192	-0.717939	-0.52393	-0.237066	-0.215811	-0.306818	-0.333778	-0.303245	-0.30588	-0.279303	-0.289532	-0.208014
Alkenes	38.5	-0.307481	-0.140985	-0.131496	0	-0.35738	0.471971	0.488444	-0.35738	-0.207452	-0.177205	-0.317893	0.0430175	-0.212686	-0.129988	-0.137844	-0.264794	-0.39217	-0.387549	-0.142723	-0.319501	0	-0.0533002	-0.629965	-0.0510083	0	-0.128267	0	-0.629965	0	0	0	0	0	0	0	-0.607389	-0.438785	-0.472667	-0.638376	-0.661338	-0.503405	-0.392097	-0.333778	-0.303245	-0.177989	-0.231592	-0.119626	-0.0910652
Alkenes	31.6	-0.78524	-0.804385	-0.131496	0	-0.757173	-0.395524	-0.344096	-0.757173	-0.51189	-0.791131	-0.819849	0.595335	-0.77532	-0.156257	-0.171786	-0.751028	-0.39217	-0.387549	-0.507193	-0.736696	0	-0.0533002	-0.722749	-0.374472	0	-0.51057	0	-0.722749	0	0	0	0	0	0	0	-0.94973	-0.921617	-0.906073	-0.894335	-0.711246	-0.503405	-0.392097	-0.333778	-0.303245	-0.717018	-0.712316	-0.672391	-0.662544
Alkenes	34.3	-0.597521	-0.566172	-0.131496	0	-0.465407	-0.604061	-0.555553	-0.465407	-0.0470947	-0.49503	-0.469039	0.28031	-0.410756	-0.138993	-0.145486	-0.427188	-0.39217	-0.387549	-0.25487	-0.486378	0	-0.0533002	-0.722749	-0.131878	0	-0.264801	0	-0.722749	0	0	0	0	0	0	0	-0.910605	-0.897323	-0.844158	-0.677516	-0.436722	-0.379137	-0.375042	-0.333778	-0.303245	-0.543433	-0.500932	-0.504513	-0.423591
Alkenes	32.19	-0.933808	-1.01414	-0.131496	0	-0.740692	-0.993604	-0.950551	-0.740692	-0.000181826	-0.96852	-0.867575	0.811568	-0.889922	-0.159969	-0.176186	-0.859955	-0.39217	-0.387549	-0.591278	-0.820112	0	-0.0533002	-0.722749	-0.455317	0	-0.592469	0	-0.722749	0	0	0	0	0	0	0	-1.04264	-1.05218	-0.977505	-0.882277	-0.64706	-0.474997	-0.392097	-0.333778	-0.303245	-0.890584	-0.797535	-0.858678	-0.75109
Alkenes	53	0.717681	0.725596	-0.131496	0	0.761792	0.913729	0.983492	0.761792	1.05968	0.836237	0.741971	-0.675802	0.752339	-0.0227332	0.0116519	0.731371	2.33116	2.27748	0.137657	0.570537	0	-0.0533002	-0.722749	-0.0779439	0	0.772905	0	-0.722749	0	0	0	0	0	0	0	0.404935	1.05524	1.13714	1.21362	0.590074	0.267085	-0.00831717	-0.211554	-0.285392	0.598595	0.613978	0.496632	0.513862
Alkenes	34.3	-0.618506	-0.572244	-0.131496	0	-0.480199	-0.446953	-0.396244	-0.480199	-0.0039397	-0.500119	-0.513603	0.311537	-0.45301	-0.13979	-0.144232	-0.448378	-0.39217	-0.387549	-0.301594	-0.514188	0	-0.0533002	-0.722749	-0.185786	0	-0.292106	0	-0.722749	0	0	0	0	0	0	0	-0.900821	-0.854804	-0.801288	-0.689561	-0.50803	-0.414645	-0.375043	-0.333778	-0.303245	-0.55256	-0.480465	-0.522929	-0.426925
Alkynes	43.92	-0.363893	-0.326663	-0.131496	0	-0.14153	-0.72687	-0.680082	-0.14153	0.331184	-0.167303	-0.0647655	0.00840593	-0.0380151	-0.117752	-0.116525	-0.107171	-0.39217	-0.387549	-0.105348	-0.208218	0	-0.0533002	-0.722749	-0.0510315	0	0.00830354	0	-0.722749	0	0	0	0	0	0	0	-0.612211	-0.59358	-0.663128	-0.460655	-0.172868	-0.123485	-0.187418	-0.279998	-0.303245	-0.388107	-0.340685	-0.43491	-0.336712
Aromatics	64.2	1.97077	1.68956	-0.131496	0	2.04578	0.776921	0.844768	2.04578	1.20085	1.67402	1.08041	-1.57338	1.47421	1.32654	1.61189	2.40745	2.33116	2.27748	1.42693	1.84958	0	-0.0533002	-0.722749	1.16161	0	2.0287	0	-0.722749	0	0	0	0	0	0	0	0.791178	1.48329	1.43235	1.65919	1.40992	1.43149	1.58617	1.56768	1.63072	1.82249	1.8956	1.70216	1.75844
Aromatics	50.22	0.39306	0.325804	-0.131496	0	0.416029	0.963967	0.945836	0.416029	1.18307	0.555437	0.410712	-0.331821	0.399172	-0.0676239	-0.0366563	0.381685	2.33116	2.27748	-0.348391	0.181085	0	-0.0533002	-0.722749	-0.590187	0	0.390531	0	-0.722749	0	0	0	0	0	0	0	0.35113	0.991463	1.02758	1.02688	0.258453	-0.141281	-0.358001	-0.333778	-0.303245	0.214817	0.266167	0.0604841	0.0275189
Aromatics	53.4	0.599295	0.472634	-0.131496	0	0.624	1.08039	1.10819	0.624	1.33787	0.719031	0.631235	-0.438411	0.572876	-0.0507815	-0.0204219	0.525446	2.82669	2.88363	-0.367039	0.348086	0	-0.0533002	-0.630016	-0.698005	0	0.527202	0	-0.630016	0	0	0	0	0	0	0	0.718052	1.48669	1.61611	1.73494	0.764968	0.0824952	-0.298307	-0.319115	-0.303245	0.36115	0.395892	0.173259	0.12293
Aromatics	104.8	3.494	2.81509	-0.131496	0	3.6023	0.39632	0.458837	3.6023	1.02707	2.47752	2.05509	-2.16292	2.32662	5.14666	5.22611	3.65634	1.34106	1.30858	3.34307	3.54655	0	-0.0533002	-0.258979	3.1027	0	3.55832	0	-0.258979	0	0	0	0	0	0	0	1.33414	1.82663	1.56587	1.93944	2.11955	2.23758	2.71204	3.01014	3.50601	3.41252	3.47111	3.24001	3.32449
Aromatics	47.93	0.377917	0.375442	-0.131496	0	0.257063	1.02702	1.09837	0.257063	0.655885	0.489006	0.436133	-0.270049	0.385699	-0.0848606	-0.0746963	0.268775	2.33116	2.27748	-0.282926	0.153308	0	-0.0533002	-0.722749	-0.482316	0	0.363259	0	-0.722749	0	0	0	0	0	0	0	0.351128	1.00056	1.0252	0.782985	-0.215666	-0.411079	-0.392097	-0.333778	-0.303245	0.260513	0.18435	0.166962	0.0676606
Aromatics	43.6	0.213529	0.0732224	-0.131496	0	0.248189	0.800405	0.690868	0.248189	1.3758	0.336705	0.285915	-0.015773	0.187697	-0.0869576	-0.0585786	0.162357	1.83614	1.79306	-0.535259	-0.0413357	0	-0.0533002	-0.722749	-0.751903	0	0.172153	0	-0.722749	0	0	0	0	0	0	0	0.170293	0.742635	0.877806	0.771063	0.0196601	-0.37563	-0.392097	-0.333778	-0.303245	0.0230535	0.157151	-0.0294719	-0.0375591
Aromatics	53.3	0.550894	0.579297	-0.131496	0	0.524642	0.999085	1.07004	0.524642	0.874004	0.681857	0.614084	-0.494847	0.591912	-0.0580812	-0.0392543	0.503573	2.33116	2.27748	-0.0772884	0.375842	0	-0.0533002	-0.722749	-0.293586	0	0.581748	0	-0.722749	0	0	0	0	0	0	0	0.400056	1.07652	1.1586	1.1293	0.27986	-0.12352	-0.323878	-0.333778	-0.303245	0.434156	0.41282	0.326721	0.310003
Aromatics	46.22	0.481833	0.468663	-0.131496	0	0.503042	0.84578	0.914592	0.503042	0.996832	0.618709	0.556679	-0.445473	0.535977	-0.0593916	-0.035573	0.475969	2.33116	2.27748	-0.133375	0.320227	0	-0.0533002	-0.722749	-0.347523	0	0.527144	0	-0.722749	0	0	0	0	0	0	0	0.331609	0.945959	1.02287	1.033	0.326312	-0.0275816	-0.281214	-0.333778	-0.303245	0.333639	0.344621	0.220225	0.214726
Aromatics	47.6	0.546353	0.581325	-0.131496	0	0.416771	1.11076	1.18328	0.416771	0.679503	0.645746	0.579554	-0.431438	0.542518	-0.0687676	-0.0569602	0.422972	2.33116	2.27748	-0.114695	0.320202	0	-0.0533002	-0.722749	-0.320571	0	0.52712	0	-0.722749	0	0	0	0	0	0	0	0.404938	1.09472	1.14905	1.02994	0.0802557	-0.293913	-0.392097	-0.333778	-0.303245	0.452397	0.371885	0.369674	0.286579
Aromatics	69.1	2.23968	1.88044	-0.131496	0	2.32468	0.748613	0.816064	2.32468	1.22654	1.83065	1.11053	-1.73593	1.60059	2.05338	2.38549	2.78462	2.33116	2.27748	1.70751	2.12791	0	-0.0533002	-0.722749	1.43138	0	2.30197	0	-0.722749	0	0	0	0	0	0	0	0.884152	1.58963	1.50382	1.74655	1.53831	1.6055	1.84213	1.89546	2.04771	2.08761	2.16169	1.95413	2.00756
Aromatics	53.2	0.579586	0.649868	-0.131496	0	0.427687	1.21922	1.29326	0.427687	0.613041	0.680068	0.614569	-0.455636	0.573463	-0.0695629	-0.0616192	0.430325	2.33116	2.27748	-0.0866545	0.348014	0	-0.0533002	-0.722749	-0.293609	0	0.554426	0	-0.722749	0	0	0	0	0	0	0	0.478294	1.21922	1.26574	1.05401	-0.0659477	-0.38624	-0.392097	-0.333778	-0.303245	0.507216	0.399162	0.429051	0.330028
Carbonate ester	37.7	-0.725653	-0.795473	-0.131496	0	-0.703756	-0.27266	-0.219511	-0.703756	-0.174902	-0.748523	-0.750222	0.693031	-0.762705	-0.155218	-0.168759	-0.749991	-0.39217	-0.387549	-1.03052	-0.736686	0	-0.0533002	1.50389	-1.12921	0	-1.16596	0	1.50389	0	0	0	0	0	0	0	0.991827	0.496517	0.579976	-0.270951	-0.636406	-0.503405	-0.392097	-0.333778	-0.303245	-0.917994	-0.920265	-1.06135	-1.04351
Carboxylic acids	35.3	-0.588186	-0.61521	2.68223	0	-0.623981	-0.0163478	-0.0175579	-0.623981	-0.306199	-0.579562	-0.61538	0.496193	-0.597388	-0.149136	-0.16235	-0.618307	-0.39217	-0.387549	-0.750198	-0.625456	0	-0.0533002	0.947224	-0.77883	0	-0.892899	0	0.947224	0	0	0	0	0	0	0	0.307149	-0.0318485	0.0846427	-0.144519	-0.486676	-0.503405	-0.392097	-0.333778	-0.303245	-0.680479	-0.623667	-0.707197	-0.645842
Carboxylic acids	75.6	0.299734	0.561007	1.27731	0	0.193639	0.249111	0.309567	0.193639	-0.266341	0.466982	0.356694	-0.601648	0.497641	-0.064226	-0.0515286	0.448528	-0.39217	-0.387549	0.174997	0.348026	0	-0.0533002	1.13292	0.0837304	0	0.00823191	0	1.13292	0	0	0	0	0	0	0	1.02614	0.833635	0.899128	0.710832	0.80053	0.462412	0.0769975	-0.284913	-0.297292	0.223971	0.129839	0.0850822	0.0811092
Cyclic alkenes	38.5	-0.356387	-0.336104	-0.131496	0	-0.329947	0.377756	0.233372	-0.329947	0.383441	-0.228533	-0.323574	0.268569	-0.313668	-0.129363	-0.122037	-0.304377	-0.39217	-0.387549	-0.292272	-0.430762	0	-0.0533002	-0.722749	-0.212768	0	-0.210196	0	-0.722749	0	0	0	0	0	0	0	-0.758992	-0.584532	-0.498839	-0.656456	-0.611427	-0.503405	-0.392097	-0.333778	-0.303245	-0.278497	-0.156576	-0.131919	-0.0977644
Cyclic alkenes	36.7	-0.44529	-0.558811	-0.131496	0	-0.296744	-0.498302	-0.583836	-0.296744	0.578598	-0.328507	-0.200216	0.371662	-0.273309	-0.130967	-0.127219	-0.319275	-0.144633	-0.145312	-0.329652	-0.430751	0	-0.0533002	-0.722749	-0.266682	0	-0.210185	0	-0.722749	0	0	0	0	0	0	0	-0.773657	-0.690801	-0.620266	-0.394355	-0.504531	-0.400466	-0.362257	-0.333778	-0.303245	-0.470309	-0.330396	-0.420512	-0.229655
Alcohols	57.05	-0.748512	-0.817627	0.571345	0	-0.729199	-0.276979	-0.339822	-0.729199	-0.232487	-0.796345	-0.794904	0.717037	-0.805925	-0.156977	-0.172899	-0.794527	-0.39217	-0.387549	-0.722096	-0.764464	0	-0.0533002	0.668736	-0.670943	0	-0.947409	0	0.668736	0	0	0	0	0	0	0	-0.201545	-0.560232	-0.415459	-0.451617	-0.486709	-0.503405	-0.392097	-0.333778	-0.303245	-0.771729	-0.671252	-0.717273	-0.66909
Cycloalkanes	38.6	-0.441097	-0.524029	-0.131496	0	-0.329941	-0.364764	-0.448405	-0.329941	0.383377	-0.314895	-0.238017	0.337618	-0.286133	-0.130577	-0.125796	-0.314689	-0.39217	-0.387549	-0.236182	-0.430741	0	-0.0533002	-0.722749	-0.131887	0	-0.210175	0	-0.722749	0	0	0	0	0	0	0	-0.886142	-0.815312	-0.727433	-0.487722	-0.511636	-0.41111	-0.366519	-0.333778	-0.303245	-0.406361	-0.25199	-0.309968	-0.126062
Cycloalkanes	39	-0.156446	-0.186745	-0.131496	0	-0.0998872	0.161904	0.175998	-0.0998872	0.528103	-0.0116475	-0.0121049	0.0473246	-0.0225357	-0.114218	-0.106658	-0.0774529	-0.39217	-0.387549	0.0628747	-0.20824	0	-0.0533002	-0.722749	0.191584	0	0.00828248	0	-0.722749	0	0	0	0	0	0	0	-0.861692	-0.721185	-0.57505	-0.433584	-0.479499	-0.435946	-0.38357	-0.333778	-0.303245	-0.0318006	0.102556	0.187486	0.335061
Cycloalkanes	31.24	-0.727049	-0.770184	-0.131496	0	-0.62045	-0.244756	-0.191216	-0.62045	0.154707	-0.689569	-0.721754	0.633458	-0.719963	-0.150283	-0.155034	-0.671373	-0.39217	-0.387549	-0.441807	-0.7089	0	-0.0533002	-0.722749	-0.293644	0	-0.483278	0	-0.722749	0	0	0	0	0	0	0	-1.05243	-0.988405	-0.867965	-0.846166	-0.711254	-0.499856	-0.392097	-0.333778	-0.303245	-0.625642	-0.490664	-0.510633	-0.420248
Cycloalkanes	38.85	-0.0224126	0.00725521	-0.131496	0	-0.103232	0.937765	0.686661	-0.103232	0.64759	0.101534	-0.0346557	0.0875853	-0.0521901	-0.112196	-0.0970186	-0.0694249	-0.39217	-0.387549	-0.0586125	-0.23606	0	-0.0533002	-0.722749	0.0298596	0	-0.019032	0	-0.722749	0	0	0	0	0	0	0	-0.739442	-0.490415	-0.289297	-0.575138	-0.639944	-0.503405	-0.392097	-0.333778	-0.303245	0.132642	0.293477	0.496622	0.433641
Cycloalkanes	40.56	-0.208771	-0.178668	-0.131496	0	-0.095351	0.077078	0.0482128	-0.095351	0.548428	-0.0379098	-0.0681302	0.00773154	-0.0396661	-0.112202	-0.101202	-0.063065	-0.39217	-0.387549	0.0815579	-0.208239	0	-0.0533002	-0.722749	0.218527	0	0.0082832	0	-0.722749	0	0	0	0	0	0	0	-0.891027	-0.76369	-0.610764	-0.4697	-0.443838	-0.414647	-0.379307	-0.333778	-0.303245	-0.0774831	0.0684627	0.117873	0.288276
Cycloalkanes	53.88	0.529732	0.580224	-0.131496	0	0.638968	-0.0262505	0.0303493	0.638968	0.535426	0.702221	0.707393	-0.723539	0.757302	-0.0188564	0.0146114	0.744798	-0.39217	-0.387549	0.932004	0.598355	0	-0.0533002	-0.722749	1.05416	0	0.800217	0	-0.722749	0	0	0	0	0	0	0	-0.651395	-0.499501	-0.429778	-0.174599	0.112333	0.210256	0.221917	0.0866663	-0.077061	0.662557	0.774234	0.807833	0.938312
Furans	34.58	-0.581028	-0.710321	-0.131496	0	-0.429241	-0.235105	-0.228531	-0.429241	0.851732	-0.514064	-0.47997	0.624736	-0.550253	-0.141233	-0.134183	-0.515157	-0.39217	-0.387549	-0.507218	-0.625461	0	-0.0533002	-0.351611	-0.428411	0	-0.510598	0	-0.351611	0	0	0	0	0	0	0	-0.661164	-0.705995	-0.606007	-0.608268	-0.639961	-0.443055	-0.375044	-0.333778	-0.303245	-0.579978	-0.398639	-0.461518	-0.391848
Ketones	41.51	-0.317629	-0.120834	-0.131496	0	-0.361509	0.311276	0.325496	-0.361509	-0.345089	-0.176647	-0.300477	0.000186635	-0.18351	-0.128299	-0.136408	-0.238269	-0.39217	-0.387549	-0.15208	-0.291669	0	-0.0533002	-0.166046	-0.0779892	0	-0.237493	0	-0.166046	0	0	0	0	0	0	0	-0.318764	-0.29295	-0.296369	-0.430529	-0.572206	-0.499855	-0.392097	-0.333778	-0.303245	-0.223657	-0.258856	-0.193323	-0.169604
Ketones	36.78	-0.708617	-0.708959	-0.131496	0	-0.744677	-0.0915802	-0.0938047	-0.744677	-0.580313	-0.736057	-0.789926	0.568472	-0.743767	-0.156813	-0.178424	-0.758012	-0.39217	-0.387549	-0.609985	-0.708876	0	-0.0533002	0.297772	-0.536197	0	-0.78364	0	0.297772	0	0	0	0	0	0	0	-0.201475	-0.417525	-0.517901	-0.77989	-0.732641	-0.503405	-0.392097	-0.333778	-0.303245	-0.680466	-0.715723	-0.672387	-0.672562
Ketones	43.14	-0.582664	-0.566073	-0.131496	0	-0.567357	-0.507269	-0.457405	-0.567357	-0.4734	-0.520554	-0.50049	0.320814	-0.448835	-0.142458	-0.153312	-0.480654	-0.39217	-0.387549	-0.432419	-0.51418	0	-0.0533002	0.297772	-0.374463	0	-0.592482	0	0.297772	0	0	0	0	0	0	0	-0.167237	-0.463068	-0.563152	-0.433593	-0.276275	-0.372027	-0.379305	-0.333778	-0.303245	-0.607375	-0.599797	-0.604822	-0.585671
Ketones	37.91	-0.509606	-0.447582	-0.131496	0	-0.758683	0.449883	0.51315	-0.758683	-1.27033	-0.509714	-0.660837	0.321438	-0.557718	-0.15187	-0.177531	-0.621989	-0.39217	-0.387549	-0.451093	-0.569797	0	-0.0533002	0.297772	-0.374443	0	-0.647089	0	0.297772	0	0	0	0	0	0	0	-0.152575	-0.26569	-0.382155	-0.716652	-0.782551	-0.503405	-0.392097	-0.333778	-0.303245	-0.415497	-0.582729	-0.424634	-0.520474
Other cyclic ethers	38.6	-0.622698	-0.741097	-0.131496	0	-0.45976	-0.449221	-0.456441	-0.45976	0.675115	-0.574538	-0.501091	0.615515	-0.561773	-0.143754	-0.143621	-0.551495	-0.39217	-0.387549	-0.712848	-0.625467	0	-0.0533002	1.13281	-0.72496	0	-0.947538	0	1.13281	0	0	0	0	0	0	0	0.468584	-0.101667	-0.12489	-0.0902201	-0.433246	-0.382716	-0.366522	-0.328892	-0.303245	-0.735296	-0.640702	-0.731757	-0.737742
Other cyclic ethers	39.09	-0.695691	-0.83133	-0.131496	0	-0.562835	-0.470407	-0.47793	-0.562835	0.496862	-0.68989	-0.618564	0.726916	-0.684674	-0.14964	-0.152909	-0.662461	-0.39217	-0.387549	-0.834296	-0.708876	0	-0.0533002	1.13281	-0.859691	0	-1.02943	0	1.13281	0	0	0	0	0	0	0	0.488147	-0.0409372	0.0036913	-0.303997	-0.529466	-0.443054	-0.38357	-0.333778	-0.303245	-0.826625	-0.732731	-0.83409	-0.817927
Polyfunctionals	52.61	0.118771	0.270383	-0.131496	0	0.162534	-0.196934	-0.142725	0.162534	0.069029	0.311494	0.362605	-0.407689	0.406085	-0.0839488	-0.0788623	0.294999	-0.39217	-0.387549	-0.170815	0.208992	0	-0.0533002	2.15355	-0.347616	0	-0.428693	0	2.15355	0	0	0	0	0	0	0	1.86752	1.21344	1.03505	0.957803	1.62794	1.41791	0.396697	-0.104004	-0.291343	-0.104896	-0.204319	-0.357153	-0.371824
Polyfunctionals	30.08	-0.80019	-0.824835	-0.131496	0	-0.770026	-0.541986	-0.492609	-0.770026	-0.57888	-0.837054	-0.819484	0.626592	-0.786894	-0.157901	-0.179256	-0.789816	-0.39217	-0.387549	-0.544581	-0.736704	0	-0.0533002	0.297772	-0.428389	0	-0.810962	0	0.297772	0	0	0	0	0	0	0	-0.338416	-0.620983	-0.72033	-0.819067	-0.675603	-0.499856	-0.392097	-0.333778	-0.303245	-0.753575	-0.777107	-0.731778	-0.72271
Saturated esters	41.11	-0.555833	-0.545374	0.571539	0	-0.412186	-0.738889	-0.692269	-0.412186	-0.0365129	-0.437592	-0.364617	0.248735	-0.330175	-0.13452	-0.139459	-0.364604	-0.39217	-0.387549	-0.535218	-0.43074	0	-0.0533002	1.22553	-0.563148	0	-0.783639	0	1.22553	0	0	0	0	0	0	0	0.610345	-0.00151984	-0.0535502	-0.00896773	0.00894058	-0.084411	-0.234298	-0.328891	-0.303245	-0.680469	-0.650935	-0.768607	-0.712662
Saturated esters	39.8	-0.302881	-0.216412	-0.131496	0	-0.286892	-0.32192	-0.26946	-0.286892	-0.220161	-0.166452	-0.160483	-0.00615959	-0.0917321	-0.121615	-0.123971	-0.15322	-0.39217	-0.387549	-0.432427	-0.236054	0	-0.0533002	1.22553	-0.509247	0	-0.592492	0	1.22553	0	0	0	0	0	0	0	0.908679	0.49044	0.463229	0.0452185	0.208599	-0.0169746	-0.268445	-0.333778	-0.303245	-0.452061	-0.507747	-0.586392	-0.57565
Saturated esters	44.72	0.0837514	0.144806	-0.131496	0	0.056883	0.839163	0.738293	0.056883	0.535339	0.299684	0.0693376	-0.193604	0.128909	-0.0933258	-0.0718205	0.139897	0.598032	0.581454	-0.591314	-0.0413878	0	-0.0533002	1.13279	-0.832719	0	-0.374068	0	1.13279	0	0	0	0	0	0	0	1.3586	1.35587	1.54437	1.41835	0.543663	-0.155496	-0.370781	-0.333778	-0.303245	-0.114048	-0.0542954	-0.353018	-0.425274
Saturated esters	77.17	2.18508	2.03644	-0.131496	0	2.33008	-0.107654	-0.0521944	2.33008	0.681187	1.85426	2.24859	-1.53377	1.99117	0.250664	0.215712	1.86507	-0.39217	-0.387549	2.35236	2.37829	0	-0.0533002	1.13286	2.24004	0	2.00162	0	1.13286	0	0	0	0	0	0	0	1.33423	1.03708	0.841913	1.11424	1.67743	1.79373	2.15343	2.34524	2.6846	2.14248	2.20266	2.00536	2.14463
Saturated esters	38.9	-0.215346	-0.110121	-0.131496	0	-0.17895	-0.329039	-0.27668	-0.17895	-0.144472	-0.0474816	-0.039769	-0.122938	0.0342098	-0.111204	-0.108689	-0.023051	-0.39217	-0.387549	-0.301617	-0.124824	0	-0.0533002	1.31829	-0.374496	0	-0.510588	0	1.31829	0	0	0	0	0	0	0	0.952673	0.490395	0.446508	0.271009	0.329812	0.110892	-0.1149	-0.32889	-0.303245	-0.351597	-0.385029	-0.486103	-0.460366
Saturated esters	51.72	0.399513	0.616894	0.572096	0	0.401129	0.0694175	0.127357	0.401129	0.0371191	0.565065	0.536959	-0.664231	0.625843	-0.0485478	-0.0345252	0.56661	-0.39217	-0.387549	0.184341	0.487003	0	-0.0533002	1.59644	0.0298618	0	0.00824835	0	1.59644	0	0	0	0	0	0	0	1.5442	1.21297	1.18462	0.800956	1.13539	1.0444	0.596961	0.423592	0.725755	0.242205	0.167279	0.0216016	0.0710113
Saturated esters	39.21	-0.462694	-0.427383	-0.131496	0	-0.427338	-0.170345	-0.115763	-0.427338	-0.0601085	-0.364859	-0.394861	0.244583	-0.343226	-0.133508	-0.136218	-0.35754	-0.39217	-0.387549	-0.647383	-0.43076	0	-0.0533002	1.41105	-0.724898	0	-0.838268	0	1.41105	0	0	0	0	0	0	0	0.967345	0.58761	0.706109	0.0120563	-0.347611	-0.446603	-0.379308	-0.333778	-0.303245	-0.607396	-0.627098	-0.754299	-0.726056
Saturated esters	41.2	-0.321221	-0.199147	-0.131496	0	-0.288909	-0.225127	-0.171312	-0.288909	-0.22719	-0.165758	-0.204579	-0.0378358	-0.105554	-0.120579	-0.121183	-0.144146	-0.39217	-0.387549	-0.432421	-0.236045	0	-0.0533002	1.31831	-0.509242	0	-0.619794	0	1.31831	0	0	0	0	0	0	0	0.972269	0.60586	0.689496	0.174746	0.0445936	-0.265546	-0.315359	-0.333778	-0.303245	-0.452054	-0.504329	-0.615051	-0.585669
Saturated esters	82.3	1.22137	1.43009	-0.131496	0	1.24057	0.0594354	0.117235	1.24057	0.37708	1.20668	1.57274	-1.01367	1.35166	0.0152931	-0.00598824	1.05724	-0.39217	-0.387549	0.651876	1.32178	0	-0.0533002	2.98845	0.29961	0	0.418127	0	2.98845	0	0	0	0	0	0	0	3.16839	2.51314	2.26141	1.91849	2.46197	2.94763	3.3769	3.14757	2.48956	0.909487	0.750603	0.509143	0.507403
Saturated esters	47.01	0.0797002	0.260625	-0.131496	0	0.0712827	-0.0269495	0.0296405	0.0712827	-0.106493	0.264666	0.210686	-0.419092	0.321818	-0.0843779	-0.0739637	0.270046	-0.39217	-0.387549	-0.0586107	0.15333	0	-0.0533002	1.31829	-0.158827	0	-0.237489	0	1.31829	0	0	0	0	0	0	0	1.15808	0.873057	0.879972	0.469829	0.607892	0.306108	-0.0254103	-0.26535	-0.297295	-0.0500751	-0.125885	-0.232214	-0.209695
iso-Alkanes	39.67	-0.265409	-0.156805	-0.131496	0	-0.236229	-0.261159	-0.207848	-0.236229	-0.218451	-0.101611	-0.139805	-0.0992985	-0.0376813	-0.114252	-0.110317	-0.0673728	-0.39217	-0.387549	0.109616	-0.180431	0	-0.0533002	-0.62999	0.245516	0	0.00828295	0	-0.62999	0	0	0	0	0	0	0	-0.807925	-0.778911	-0.729863	-0.535995	-0.26917	-0.247772	-0.311083	-0.333778	-0.303245	-0.168846	-0.153158	-0.0909486	-0.0459301
iso-Alkanes	42.3	-0.0484731	0.120477	-0.131496	0	-0.167389	0.120141	0.17879	-0.167389	-0.519577	0.104244	-0.027946	-0.302431	0.123877	-0.0951091	-0.0818344	0.124503	-0.39217	-0.387549	0.333919	-0.0135391	0	-0.0533002	-0.629996	0.488127	0	0.172143	0	-0.629996	0	0	0	0	0	0	0	-0.763909	-0.696919	-0.658428	-0.49083	-0.262024	-0.244202	-0.302549	-0.333778	-0.303245	0.114389	0.0582355	0.250965	0.204722
iso-Alkanes	32.88	-0.553595	-0.523212	-0.131496	0	-0.531678	-0.0727574	-0.0639072	-0.531678	-0.15828	-0.472573	-0.527866	0.365629	-0.485682	-0.141543	-0.146789	-0.485349	-0.39217	-0.387549	-0.217485	-0.542012	0	-0.0533002	-0.722749	-0.051004	0	-0.319423	0	-0.722749	0	0	0	0	0	0	0	-1.02798	-0.955033	-0.822745	-0.797983	-0.661338	-0.496305	-0.392097	-0.333778	-0.303245	-0.415532	-0.333886	-0.254751	-0.22142
iso-Alkanes	42.9	-0.338873	-0.270381	-0.131496	0	-0.514681	0.540306	0.566877	-0.514681	-0.482785	-0.283118	-0.409064	0.228694	-0.348637	-0.138533	-0.150776	-0.408248	-0.39217	-0.387549	-0.0866322	-0.430734	0	-0.0533002	-0.722749	0.0837846	0	-0.210168	0	-0.722749	0	0	0	0	0	0	0	-0.915482	-0.778873	-0.72984	-0.858197	-0.750466	-0.499855	-0.392097	-0.333778	-0.303245	-0.123138	-0.177012	0.0810499	0.0443191
iso-Alkanes	36.91	-0.278434	-0.137773	-0.131496	0	-0.363867	0.538077	0.490186	-0.363867	-0.232937	-0.151684	-0.310733	0.0490119	-0.210393	-0.127567	-0.130348	-0.238876	-0.39217	-0.387549	0.00680441	-0.319499	0	-0.0533002	-0.629982	0.164634	0	-0.12826	0	-0.629982	0	0	0	0	0	0	0	-0.842146	-0.73335	-0.641746	-0.701609	-0.632814	-0.499854	-0.392097	-0.333778	-0.303245	-0.0683588	-0.0713403	0.144474	0.126174
iso-Alkanes	48.97	0.492224	0.724319	-0.131496	0	0.0455882	0.678416	0.744884	0.0455882	-0.857053	0.553579	0.497239	-0.540262	0.542719	-0.0740351	-0.075253	0.395457	-0.39217	-0.387549	0.707804	0.37593	0	-0.0533002	-0.537168	0.838605	0	0.52721	0	-0.537168	0	0	0	0	0	0	0	-0.480169	-0.347619	-0.317828	-0.102278	-0.0123641	-0.0879021	-0.195903	-0.333778	-0.303245	0.726618	0.545854	1.00654	0.721125
iso-Alkanes	37.27	-0.321567	-0.181989	-0.131496	0	-0.357697	0.469076	0.420221	-0.357697	-0.0786332	-0.196422	-0.337721	0.0936624	-0.2469	-0.129862	-0.134446	-0.278896	-0.39217	-0.387549	-0.0212245	-0.347307	0	-0.0533002	-0.629989	0.137687	0	-0.155561	0	-0.629989	0	0	0	0	0	0	0	-0.861709	-0.751567	-0.641747	-0.728712	-0.67203	-0.499854	-0.392097	-0.333778	-0.303245	-0.114031	-0.0917925	0.0892065	0.117826
iso-Alkanes	32.05	-0.481842	-0.434679	-0.131496	0	-0.620114	0.379094	0.403414	-0.620114	-0.645919	-0.450413	-0.57129	0.328272	-0.500517	-0.146482	-0.163484	-0.546107	-0.39217	-0.387549	-0.236165	-0.542008	0	-0.0533002	-0.629999	-0.0779465	0	-0.34672	0	-0.629999	0	0	0	0	0	0	0	-0.886175	-0.806243	-0.758456	-0.873275	-0.754031	-0.503405	-0.392097	-0.333778	-0.303245	-0.305896	-0.367978	-0.152386	-0.209708
iso-Alkanes	41.8	-0.0896343	0.112718	-0.131496	0	-0.213601	0.571515	0.591342	-0.213601	-0.26856	0.046686	-0.0760246	-0.135651	0.0202577	-0.116872	-0.123531	-0.0714957	-0.39217	-0.387549	0.240437	-0.124808	0	-0.0533002	-0.722749	0.407229	0	0.0901979	0	-0.722749	0	0	0	0	0	0	0	-0.827469	-0.642247	-0.570303	-0.569112	-0.622115	-0.482101	-0.387833	-0.333778	-0.303245	0.150908	0.126405	0.357394	0.443658
iso-Alkanes	33.03	-0.545747	-0.482322	-0.131496	0	-0.558231	0.155231	0.214372	-0.558231	-0.312081	-0.471511	-0.578372	0.323884	-0.502564	-0.144088	-0.154928	-0.513438	-0.39217	-0.387549	-0.236171	-0.542004	0	-0.0533002	-0.722749	-0.0779563	0	-0.319416	0	-0.722749	0	0	0	0	0	0	0	-0.959518	-0.860893	-0.801298	-0.8311	-0.714813	-0.503405	-0.392097	-0.333778	-0.303245	-0.388116	-0.374778	-0.271114	-0.231415
iso-Alkanes	41.1	-0.00617277	0.221966	-0.131496	0	-0.102445	0.527124	0.549699	-0.102445	-0.206996	0.162906	-0.00249057	-0.294764	0.134878	-0.10229	-0.0971938	0.0927922	-0.39217	-0.387549	0.35259	-0.0135467	0	-0.0533002	-0.722749	0.515058	0	0.199437	0	-0.722749	0	0	0	0	0	0	0	-0.807903	-0.645279	-0.546485	-0.487796	-0.433157	-0.418193	-0.383569	-0.333778	-0.303245	0.224008	0.20483	0.447488	0.440325
iso-Alkanes	44.5	-0.0552102	0.104384	-0.131496	0	0.0200156	0.248696	0.309146	0.0200156	0.296314	0.146843	0.0466575	-0.250773	0.147161	-0.0975582	-0.0865586	0.119924	-0.39217	-0.387549	0.29653	-0.0135462	0	-0.0533002	-0.629988	0.43421	0	0.172134	0	-0.629988	0	0	0	0	0	0	0	-0.749238	-0.62708	-0.503641	-0.364351	-0.329765	-0.340077	-0.349456	-0.333778	-0.303245	0.11437	0.208232	0.298025	0.435306
n-Alkanes	41.49	-0.297051	-0.263841	-0.131496	0	-0.109213	-0.563266	-0.559324	-0.109213	0.379897	-0.105531	-0.0244168	-0.0146015	-0.00156401	-0.11431	-0.109901	-0.0643711	-0.39217	-0.387549	0.109608	-0.18043	0	-0.0533002	-0.629998	0.245505	0	0.00828573	0	-0.629998	0	0	0	0	0	0	0	-0.827485	-0.824454	-0.758437	-0.535994	-0.304809	-0.19096	-0.221538	-0.294665	-0.303245	-0.223671	-0.136122	-0.160573	-0.0309092
n-Alkanes	56.58	0.479634	0.567292	-0.131496	0	0.601253	-0.193787	-0.139533	0.601253	0.405689	0.669686	0.722779	-0.716159	0.761302	-0.0290148	-0.00582856	0.704465	-0.39217	-0.387549	0.969389	0.598348	0	-0.0533002	-0.722749	1.10808	0	0.800211	0	-0.722749	0	0	0	0	0	0	0	-0.685642	-0.563294	-0.517917	-0.255931	0.0873647	0.199596	0.234706	0.120894	-0.0353869	0.616858	0.695791	0.717722	0.834675
n-Alkanes	76.77	1.78004	1.62564	-0.131496	0	1.97437	-0.286989	-0.234041	1.97437	0.691008	1.62551	2.16211	-1.31943	1.8168	0.12219	0.0887413	1.54437	-0.39217	-0.387549	2.3338	1.989	0	-0.0533002	-0.444434	2.40192	0	2.08367	0	-0.444434	0	0	0	0	0	0	0	-0.0645529	0.0410047	-0.0630653	0.355382	0.864578	0.987796	1.21112	1.28928	1.4109	1.88678	1.98798	1.88879	2.0445
n-Alkanes	36.57	-0.576833	-0.583883	-0.131496	0	-0.395049	-0.738024	-0.736523	-0.395049	0.187343	-0.449808	-0.359371	0.301251	-0.347464	-0.136239	-0.139977	-0.383055	-0.39217	-0.387549	-0.189441	-0.458559	0	-0.0533002	-0.722749	-0.050999	0	-0.237487	0	-0.722749	0	0	0	0	0	0	0	-0.95951	-0.936803	-0.848928	-0.668494	-0.483058	-0.364927	-0.353719	-0.333778	-0.303245	-0.516025	-0.42252	-0.463574	-0.320001
[truncated: 1,778 more columns]

## Sheet: category
category
ALET
ALET
ALET
ALET
ALET
ALET
ALET
ALET
ALET
ALET
ALET
ALET
ALET
ALET
ALET
ALET
ALET
ALET
ALET
ALET
ALET
ALET
ALET
ALET
ALET
ALET
ALET
ALET
ALET
ALET
ALET
ALET
ALET
ALET
ALET
ALET
ALET
ALET
ALET
ALET
ALET
ALET
ALET
ALET
ALET
ALET
ALET
ALET
ALET
ALET
ALET
ALET
ALET
ALET
ALET
ALET
ALET
ALET
ALET
ALET
ALET
ALET
ALET
ALET
ALET
ALET
ALET
ALET
ALET
ALET
ALET
ALET
ALET
ALET
ALET
ALET
ALET
ALET
ALKE
ALKE
ALKE
ALKE
HC
HC
HC
HC
HC
HC
HC
HC
HC
HC
HC
HC
HC
HC
HC
HC
HC
HC
HC
HC
HC
HC
HC
HC
HC
HC
HC
HC
HC
HC
HC
HC
HC
HC
HC
HC
HC
HC
HC
HC
HC
HC
HC
HC
HC
HC
HC
HC
HC
HC
HC
HC
HC
HC
HC
HC
HC
HC
HC
HC
HC
HC
HC
HC
HC
HC
HC
HC
HC
AROM
AROM
AROM
AROM
AROM
AROM
AROM
AROM
AROM
AROM
AROM
AROM
AROM
AROM
AROM
AROM
AROM
AROM
AROM
AROM
AROM
AROM
AROM
AROM
AROM
AROM
AROM
AROM
AROM
AROM
AROM
AROM
AROM
AROM
AROM
AROM
AROM
ES
Ac-X
Ac-X
Ac-X
Ac-X
CHC
CHC
CHC
CHC
CHC
CHC
ALKE
ALET
CHC
CHC
CHC
CHC
CHC
CHC
CHC
CHC
CHC
CHC
CHC
CHC
CHC
CHC
CHC
CHC
CHC
CHC
CHC
CHC
CHC
CHC
CHC
CHC
CHC
CHC
EPOX
EPOX
ALKE
ALKE
ALKE
ALKE
ALKE
ALKE
ALKE
ALKE
ALKE
ALKE
ALKE
ALKE
ALKE
ALKE
ALKE
ALKE
ALKE
ALET
ALET
ALET
PolyF
PolyF
PolyF
PolyF
PolyF
PolyF
PolyF
PolyF
PolyF
ES
ES
ES
ES
ES
ES
ES
ES
ES
ES
ES
ES
ES
ES
ES
ES
ES
ES
ES
ES
ES
ES
ES
ES
ES
ES
ES
ES
ES
ES
ES
ES
ES
HC
HC
HC
HC
HC
HC
HC
HC
HC
HC
HC
HC
HC
HC
HC
HC
HC
HC
HC
HC
HC
HC
HC
HC
HC
HC
HC
HC
HC
HC
HC
HC
HC
HC
HC
HC
HC
HC
HC
HC
HC
HC
HC
HC
HC
HC
HC
HC
HC
HC
HC
HC
ALET
ALET
ALET
ALET
ALET
ALET
ALET
ALET
ALET
ALET
ALET
ALET
ALET
ALET
ALET
ALET
ALET
ALET
ALET
ALET
ALKE
HC
HC
HC
HC
HC
HC
HC
HC
HC
HC
HC
HC
HC
HC
HC
HC
HC
HC
HC
HC
AROM
AROM
AROM
AROM
AROM
AROM
AROM
AROM
AROM
AROM
AROM
ES
Ac-X
Ac-X
CHC
CHC
ALET
CHC
CHC
CHC
CHC
CHC
CHC
EPOX
ALKE
ALKE
ALKE
ALKE
ALET
ALET
PolyF
PolyF
ES
ES
ES
ES
ES
ES
ES
ES
ES
ES
HC
HC
HC
HC
HC
HC
HC
HC
HC
HC
HC
HC
HC
HC
HC
HC
