# Supplementary material for: LG-Transformer: learned-graph transformer framework enabling diverse physicochemical properties prediction toward fuel design
Source: Nat Commun. 2026 Jun 3;17:7137. doi: 10.1038/s41467-026-73853-z (PMC13396237; doi:10.1038/s41467-026-73853-z)
Supplement: Supplementary file 5 — Source data for Supplementary Figures 1-3 [file 41467_2026_73853_MOESM5_ESM.zip › train_data/train_fused_features_RON5.xlsx]

## Sheet: original
category	label	ABC	ABCGG	nAcid	nBase	SpAbs_A	SpMax_A	SpDiam_A	SpAD_A	SpMAD_A	LogEE_A	VE1_A	VE2_A	VE3_A	VR1_A	VR2_A	VR3_A	nAromAtom	nAromBond	nAtom	nHeavyAtom	nSpiro	nBridgehead	nHetero	nH	nB	nC	nN	nO	nS	nP	nF	nCl	nBr	nI	nX	ATS0dv	ATS1dv	ATS2dv	ATS3dv	ATS4dv	ATS5dv	ATS6dv	ATS7dv	ATS8dv	ATS0d	ATS1d	ATS2d	ATS3d
Acyclic ethers	118.3	4.01229	4.28482	0	0	5.81863	2.07431	4.14863	5.81863	0.969771	2.62636	2.2855	0.380917	0.315759	11.6374	1.93956	1.9434	0	0	18	6	0	0	1	12	0	5	0	1	0	0	0	0	0	0	0	56	42	25	3	0	0	0	0	0	36	34	67	51
Acyclic ethers	102.5	4.6802	4.94248	0	0	6.82843	2	4	6.82843	0.97549	2.76511	2.5	0.357143	0.559616	15.3137	2.18767	2.37207	0	0	21	7	0	0	1	14	0	6	0	1	0	0	0	0	0	0	0	58	48	35	12	4	0	0	0	0	40	42	75	66
Acyclic ethers	109	4.56048	5.0657	0	0	7.59587	2.13578	4.27156	7.59587	1.08512	2.78023	2.42986	0.347123	0.531158	15.7939	2.25627	2.40295	0	0	21	7	0	0	1	14	0	6	0	1	0	0	0	0	0	0	0	60	48	37	12	1	0	0	0	0	42	44	80	76
Acyclic ethers	103	5.65685	5.42766	0	0	10.4243	2.13578	4.27156	10.4243	1.30304	2.96934	2.718	0.33975	0.776754	23.561	2.94512	2.93645	6	6	16	8	0	0	1	8	0	7	0	1	0	0	0	0	0	0	0	98	90	100	72	24	3	0	0	0	42	49	70	65
Alcohols	106.3	3.04721	3.30518	0	0	5.22625	1.84776	3.69552	5.22625	1.04525	2.40858	2.13099	0.426197	0.0634378	8.62987	1.72597	1.46208	0	0	15	5	0	0	1	10	0	4	0	1	0	0	0	0	0	0	0	40	22	20	10	0	0	0	0	0	26	28	47	38
Alcohols	109	0	0	0	0	2	1	2	2	1	1.40761	1.41421	0.707107	-1.26286	1.41421	0.707107	-1.26286	0	0	6	2	0	0	1	4	0	1	0	1	0	0	0	0	0	0	0	26	5	0	0	0	0	0	0	0	6	5	7	3
Alcohols	74.6	5.16853	5.36185	0	0	8.76257	1.94986	3.89971	8.76257	1.09532	2.88799	2.63927	0.329909	0.747359	21.8817	2.73522	2.86251	0	0	24	8	0	0	1	16	0	7	0	1	0	0	0	0	0	0	0	52	38	33	24	20	15	6	0	0	44	52	85	88
Alcohols	102.7	4.01229	4.28482	0	0	5.81863	2.07431	4.14863	5.81863	0.969771	2.62636	2.2855	0.380917	0.315759	11.6374	1.93956	1.9434	0	0	16	6	0	0	1	10	0	5	0	1	0	0	0	0	0	0	0	56	46	40	14	0	0	0	0	0	34	33	57	44
Alcohols	99.4	3.75431	4.05705	0	0	6.15537	1.90211	3.80423	6.15537	1.02589	2.5951	2.31281	0.385469	0.327638	12.3912	2.06519	2.00616	0	0	18	6	0	0	1	12	0	5	0	1	0	0	0	0	0	0	0	44	30	25	15	6	0	0	0	0	32	36	59	55
Alcohols	100	2.12132	2.3401	0	0	4.47214	1.61803	3.23607	4.47214	1.11803	2.15591	1.9465	0.486625	-0.250259	5.89199	1.473	0.857304	0	0	10	4	0	0	2	6	0	2	0	2	0	0	0	0	0	0	0	58	24	20	25	0	0	0	0	0	16	18	22	17
Alcohols	103.9	5.65685	5.42766	0	0	10.4243	2.13578	4.27156	10.4243	1.30304	2.96934	2.718	0.33975	0.776754	23.561	2.94512	2.93645	6	6	16	8	0	0	1	8	0	7	0	1	0	0	0	0	0	0	0	90	78	92	72	36	15	0	0	0	42	51	72	69
Alcohols	106	2.44949	2.44949	0	0	3.4641	1.73205	3.4641	3.4641	0.866025	2.17806	1.93185	0.482963	-0.257812	5.58363	1.39591	0.803548	0	0	12	4	0	0	1	8	0	3	0	1	0	0	0	0	0	0	0	36	21	11	0	0	0	0	0	0	20	19	33	21
Alcohols	109	1.41421	1.41421	0	0	2.82843	1.41421	2.82843	2.82843	0.942809	1.84946	1.70711	0.569036	-0.669173	3.36359	1.1212	0.00903476	0	0	9	3	0	0	1	6	0	2	0	1	0	0	0	0	0	0	0	30	12	5	0	0	0	0	0	0	12	12	17	12
Alcohols	85.8	3.53553	3.86973	0	0	6.98792	1.80194	3.60388	6.98792	1.16465	2.57983	2.3419	0.390316	0.340135	12.6289	2.10481	2.02516	0	0	18	6	0	0	1	12	0	5	0	1	0	0	0	0	0	0	0	42	24	20	16	12	5	0	0	0	30	36	55	56
Alcohols	101	3.64492	4.0975	0	0	6.89898	1.93185	3.8637	6.89898	1.14983	2.5958	2.3008	0.383466	0.322429	12.2612	2.04353	1.99561	0	0	18	6	0	0	1	12	0	5	0	1	0	0	0	0	0	0	0	44	27	26	18	5	0	0	0	0	32	37	60	59
Alcohols	100.2	3.04721	3.30518	0	0	5.22625	1.84776	3.69552	5.22625	1.04525	2.40858	2.13099	0.426197	0.0634378	8.62987	1.72597	1.46208	0	0	13	5	0	0	2	8	0	3	0	2	0	0	0	0	0	0	0	64	34	32	30	0	0	0	0	0	24	26	38	30
Alcohols	104	2.12132	2.3401	0	0	4.47214	1.61803	3.23607	4.47214	1.11803	2.15591	1.9465	0.486625	-0.250259	5.89199	1.473	0.857304	0	0	12	4	0	0	1	8	0	3	0	1	0	0	0	0	0	0	0	34	16	12	5	0	0	0	0	0	18	20	29	25
Alcohols	97	4.01229	4.28482	0	0	5.81863	2.07431	4.14863	5.81863	0.969771	2.62636	2.2855	0.380917	0.315759	11.6374	1.93956	1.9434	0	0	18	6	0	0	1	12	0	5	0	1	0	0	0	0	0	0	0	48	38	29	7	0	0	0	0	0	36	36	67	55
Alcohols	94.1	4.35203	4.79832	0	0	7.87846	1.96962	3.93923	7.87846	1.12549	2.75284	2.45839	0.351198	0.54283	16.7387	2.39125	2.46105	0	0	21	7	0	0	1	14	0	6	0	1	0	0	0	0	0	0	0	48	35	35	24	9	1	0	0	0	38	45	72	75
Alcohols	97.2	3.75431	4.05705	0	0	6.15537	1.90211	3.80423	6.15537	1.02589	2.5951	2.31281	0.385469	0.327638	12.3912	2.06519	2.00616	0	0	16	6	0	0	1	10	0	5	0	1	0	0	0	0	0	0	0	54	34	26	26	15	0	0	0	0	30	32	52	42
Alkenes	61	3.04721	3.30518	0	0	5.22625	1.84776	3.69552	5.22625	1.04525	2.40858	2.13099	0.426197	0.0634378	8.62987	1.72597	1.46208	0	0	13	5	0	0	0	8	0	5	0	0	0	0	0	0	0	0	0	38	32	17	4	0	0	0	0	0	24	22	37	26
Alkenes	103.5	3.53553	3.53553	0	0	6.47214	2	3.61803	6.47214	1.29443	2.52542	2.23607	0.447214	0.111572	11.1803	2.23607	1.72101	0	0	11	5	0	0	0	6	0	5	0	0	0	0	0	0	0	0	0	40	39	39	0	0	0	0	0	0	26	32	45	31
Alkenes	99.1	3.04721	3.30518	0	0	5.22625	1.84776	3.69552	5.22625	1.04525	2.40858	2.13099	0.426197	0.0634378	8.62987	1.72597	1.46208	0	0	13	5	0	0	0	8	0	5	0	0	0	0	0	0	0	0	0	34	30	19	6	0	0	0	0	0	24	23	36	27
Alkenes	94.3	5.38731	5.58056	0	0	8.47214	2	4	8.47214	1.05902	2.89923	2.68328	0.33541	0.763897	19.3573	2.41966	2.73993	0	0	22	8	0	0	0	14	0	8	0	0	0	0	0	0	0	0	0	54	49	38	28	16	4	0	0	0	44	44	80	64
Alkenes	91.6	4.46142	4.73671	0	0	7.72741	1.93185	3.8637	7.72741	1.10392	2.75223	2.48138	0.354483	0.55214	16.8195	2.40279	2.46586	0	0	21	7	0	0	0	14	0	7	0	0	0	0	0	0	0	0	0	36	32	23	15	8	2	0	0	0	38	41	71	64
Alkenes	98	3.75431	4.05705	0	0	6.15537	1.90211	3.80423	6.15537	1.02589	2.5951	2.31281	0.385469	0.327638	12.3912	2.06519	2.00616	0	0	18	6	0	0	0	12	0	6	0	0	0	0	0	0	0	0	0	30	27	19	9	2	0	0	0	0	32	34	58	50
Alkenes	94.6	5.16853	5.36185	0	0	8.76257	1.94986	3.89971	8.76257	1.09532	2.88799	2.63927	0.329909	0.747359	21.8817	2.73522	2.86251	0	0	24	8	0	0	0	16	0	8	0	0	0	0	0	0	0	0	0	38	36	30	21	13	7	2	0	0	44	50	83	81
Alkenes	98.9	0	0	0	0	2	1	2	2	1	1.40761	1.41421	0.707107	-1.26286	1.41421	0.707107	-1.26286	0	0	6	2	0	0	0	4	0	2	0	0	0	0	0	0	0	0	0	8	4	0	0	0	0	0	0	0	6	5	6	4
Alkenes	97.4	3.93265	4.24438	0	0	6	2	4	6	1	2.61085	2.3094	0.3849	0.326163	11.53	1.92167	1.93413	0	0	18	6	0	0	0	12	0	6	0	0	0	0	0	0	0	0	0	36	32	18	4	0	0	0	0	0	34	33	62	52
Alkenes	90.7	4.46142	4.73671	0	0	7.72741	1.93185	3.8637	7.72741	1.10392	2.75223	2.48138	0.354483	0.55214	16.8195	2.40279	2.46586	0	0	21	7	0	0	0	14	0	7	0	0	0	0	0	0	0	0	0	34	30	22	16	10	3	0	0	0	38	42	72	67
Alkenes	73.3	4.94975	5.14314	0	0	9.51754	1.87939	3.75877	9.51754	1.18969	2.87661	2.67347	0.334183	0.760233	21.483	2.68537	2.84412	0	0	24	8	0	0	0	16	0	8	0	0	0	0	0	0	0	0	0	36	33	28	22	14	8	4	1	0	42	50	78	81
Alkenes	99.2	4.6802	4.94248	0	0	6.82843	2	4	6.82843	0.97549	2.76511	2.5	0.357143	0.559616	15.3137	2.18767	2.37207	0	0	21	7	0	0	0	14	0	7	0	0	0	0	0	0	0	0	0	36	32	25	17	6	0	0	0	0	40	42	79	64
Alkenes	71.3	5.16853	5.36185	0	0	8.76257	1.94986	3.89971	8.76257	1.09532	2.88799	2.63927	0.329909	0.747359	21.8817	2.73522	2.86251	0	0	24	8	0	0	0	16	0	8	0	0	0	0	0	0	0	0	0	38	34	26	21	17	9	2	0	0	44	50	85	83
Alkenes	86.4	4.35203	4.79832	0	0	7.87846	1.96962	3.93923	7.87846	1.12549	2.75284	2.45839	0.351198	0.54283	16.7387	2.39125	2.46105	0	0	21	7	0	0	0	14	0	7	0	0	0	0	0	0	0	0	0	32	29	24	18	9	2	0	0	0	38	44	73	74
Alkenes	94.3	4.46142	4.73671	0	0	7.72741	1.93185	3.8637	7.72741	1.10392	2.75223	2.48138	0.354483	0.55214	16.8195	2.40279	2.46586	0	0	21	7	0	0	0	14	0	7	0	0	0	0	0	0	0	0	0	34	30	23	17	9	2	0	0	0	38	42	72	66
Alkenes	92.7	3.53553	3.86973	0	0	6.98792	1.80194	3.60388	6.98792	1.16465	2.57983	2.3419	0.390316	0.340135	12.6289	2.10481	2.02516	0	0	18	6	0	0	0	12	0	6	0	0	0	0	0	0	0	0	0	28	24	17	11	5	1	0	0	0	30	34	53	51
Alkenes	106.3	2.44949	2.44949	0	0	3.4641	1.73205	3.4641	3.4641	0.866025	2.17806	1.93185	0.482963	-0.257812	5.58363	1.39591	0.803548	0	0	12	4	0	0	0	8	0	4	0	0	0	0	0	0	0	0	0	22	16	5	0	0	0	0	0	0	20	17	34	16
Alkenes	97.8	3.75431	4.05705	0	0	6.15537	1.90211	3.80423	6.15537	1.02589	2.5951	2.31281	0.385469	0.327638	12.3912	2.06519	2.00616	0	0	18	6	0	0	0	12	0	6	0	0	0	0	0	0	0	0	0	32	28	18	8	2	0	0	0	0	32	33	58	48
Alkenes	54.5	4.24264	4.53095	0	0	8.05468	1.84776	3.69552	8.05468	1.15067	2.73919	2.51367	0.359096	0.565069	16.7999	2.39999	2.4647	0	0	21	7	0	0	0	14	0	7	0	0	0	0	0	0	0	0	0	30	26	20	16	12	7	2	0	0	36	43	67	70
Alkenes	92.4	4.35203	4.79832	0	0	7.87846	1.96962	3.93923	7.87846	1.12549	2.75284	2.45839	0.351198	0.54283	16.7387	2.39125	2.46105	0	0	21	7	0	0	0	14	0	7	0	0	0	0	0	0	0	0	0	36	33	25	15	6	1	0	0	0	38	42	71	69
Alkenes	94.2	3.75431	4.05705	0	0	6.15537	1.90211	3.80423	6.15537	1.02589	2.5951	2.31281	0.385469	0.327638	12.3912	2.06519	2.00616	0	0	18	6	0	0	0	12	0	6	0	0	0	0	0	0	0	0	0	30	26	18	10	3	0	0	0	0	32	34	59	50
Alkenes	106	5.64528	5.87393	0	0	7.38465	2.14896	4.29792	7.38465	0.923081	2.92244	2.61183	0.326479	0.736908	19.5512	2.44389	2.74989	0	0	24	8	0	0	0	16	0	8	0	0	0	0	0	0	0	0	0	44	40	33	24	9	0	0	0	0	50	50	105	78
Alkenes	101.9	5.38731	5.58056	0	0	8.47214	2	4	8.47214	1.05902	2.89923	2.68328	0.33541	0.763897	19.3573	2.41966	2.73993	0	0	24	8	0	0	0	16	0	8	0	0	0	0	0	0	0	0	0	40	39	32	21	12	4	0	0	0	46	50	88	82
Alkenes	90.2	4.24264	4.53095	0	0	8.05468	1.84776	3.69552	8.05468	1.15067	2.73919	2.51367	0.359096	0.565069	16.7999	2.39999	2.4647	0	0	21	7	0	0	0	14	0	7	0	0	0	0	0	0	0	0	0	32	29	23	16	9	4	1	0	0	36	42	65	66
Alkenes	76.4	3.53553	3.86973	0	0	6.98792	1.80194	3.60388	6.98792	1.16465	2.57983	2.3419	0.390316	0.340135	12.6289	2.10481	2.02516	0	0	18	6	0	0	0	12	0	6	0	0	0	0	0	0	0	0	0	26	22	16	12	7	2	0	0	0	30	35	54	54
Alkenes	72.5	4.94975	5.14314	0	0	9.51754	1.87939	3.75877	9.51754	1.18969	2.87661	2.67347	0.334183	0.760233	21.483	2.68537	2.84412	0	0	24	8	0	0	0	16	0	8	0	0	0	0	0	0	0	0	0	36	33	27	21	15	9	4	1	0	42	50	78	82
Alkenes	103.5	5.64528	5.87393	0	0	7.38465	2.14896	4.29792	7.38465	0.923081	2.92244	2.61183	0.326479	0.736908	19.5512	2.44389	2.74989	0	0	24	8	0	0	0	16	0	8	0	0	0	0	0	0	0	0	0	46	44	35	20	6	0	0	0	0	50	49	102	76
Alkenes	73.4	4.24264	4.53095	0	0	8.05468	1.84776	3.69552	8.05468	1.15067	2.73919	2.51367	0.359096	0.565069	16.7999	2.39999	2.4647	0	0	21	7	0	0	0	14	0	7	0	0	0	0	0	0	0	0	0	32	28	21	16	11	5	1	0	0	36	42	66	67
Alkenes	87.8	2.82843	3.14626	0	0	5.4641	1.73205	3.4641	5.4641	1.09282	2.39017	2.1547	0.43094	0.0745046	8.98672	1.79734	1.5026	0	0	15	5	0	0	0	10	0	5	0	0	0	0	0	0	0	0	0	24	20	12	5	1	0	0	0	0	24	26	40	36
Alkenes	90.9	2.82843	3.14626	0	0	5.4641	1.73205	3.4641	5.4641	1.09282	2.39017	2.1547	0.43094	0.0745046	8.98672	1.79734	1.5026	0	0	15	5	0	0	0	10	0	5	0	0	0	0	0	0	0	0	0	22	18	12	7	2	0	0	0	0	24	27	41	38
Alkenes	82.2	4.35203	4.79832	0	0	7.87846	1.96962	3.93923	7.87846	1.12549	2.75284	2.45839	0.351198	0.54283	16.7387	2.39125	2.46105	0	0	21	7	0	0	0	14	0	7	0	0	0	0	0	0	0	0	0	32	30	25	17	8	2	0	0	0	38	44	72	74
Alkenes	96	3.64492	4.0975	0	0	6.89898	1.93185	3.8637	6.89898	1.14983	2.5958	2.3008	0.383466	0.322429	12.2612	2.04353	1.99561	0	0	18	6	0	0	0	12	0	6	0	0	0	0	0	0	0	0	0	28	26	20	10	2	0	0	0	0	32	36	58	58
Alkenes	100	4.6802	4.94248	0	0	6.82843	2	4	6.82843	0.97549	2.76511	2.5	0.357143	0.559616	15.3137	2.18767	2.37207	0	0	21	7	0	0	0	14	0	7	0	0	0	0	0	0	0	0	0	38	35	26	14	4	0	0	0	0	40	41	77	62
Alkenes	89.8	4.24264	4.53095	0	0	8.05468	1.84776	3.69552	8.05468	1.15067	2.73919	2.51367	0.359096	0.565069	16.7999	2.39999	2.4647	0	0	21	7	0	0	0	14	0	7	0	0	0	0	0	0	0	0	0	32	29	23	16	9	4	1	0	0	36	42	65	66
Alkenes	102.5	3.04721	3.30518	0	0	5.22625	1.84776	3.69552	5.22625	1.04525	2.40858	2.13099	0.426197	0.0634378	8.62987	1.72597	1.46208	0	0	15	5	0	0	0	10	0	5	0	0	0	0	0	0	0	0	0	26	22	12	3	0	0	0	0	0	26	26	45	36
Alkenes	95.6	5.12809	5.74995	0	0	8.72057	2.101	4.20201	8.72057	1.09007	2.90085	2.59417	0.324271	0.730121	20.3008	2.53759	2.78751	0	0	24	8	0	0	0	16	0	8	0	0	0	0	0	0	0	0	0	44	44	37	20	5	0	0	0	0	46	51	89	92
Alkenes	97.2	3.64492	4.0975	0	0	6.89898	1.93185	3.8637	6.89898	1.14983	2.5958	2.3008	0.383466	0.322429	12.2612	2.04353	1.99561	0	0	18	6	0	0	0	12	0	6	0	0	0	0	0	0	0	0	0	32	29	19	7	1	0	0	0	0	32	34	57	54
Alkenes	93.1	5.23748	5.6753	0	0	8.64705	2.07431	4.14863	8.64705	1.08088	2.90031	2.59179	0.323974	0.729207	21.2985	2.66231	2.83549	0	0	24	8	0	0	0	16	0	8	0	0	0	0	0	0	0	0	0	44	42	33	20	9	2	0	0	0	46	50	89	88
Alkenes	111.7	4.01229	4.28482	0	0	5.81863	2.07431	4.14863	5.81863	0.969771	2.62636	2.2855	0.380917	0.315759	11.6374	1.93956	1.9434	0	0	18	6	0	0	0	12	0	6	0	0	0	0	0	0	0	0	0	32	30	20	6	0	0	0	0	0	36	35	68	52
Alkenes	96.4	4.35203	4.79832	0	0	7.87846	1.96962	3.93923	7.87846	1.12549	2.75284	2.45839	0.351198	0.54283	16.7387	2.39125	2.46105	0	0	21	7	0	0	0	14	0	7	0	0	0	0	0	0	0	0	0	36	34	26	14	5	1	0	0	0	38	42	70	69
Alkenes	92.7	3.53553	3.86973	0	0	6.98792	1.80194	3.60388	6.98792	1.16465	2.57983	2.3419	0.390316	0.340135	12.6289	2.10481	2.02516	0	0	18	6	0	0	0	12	0	6	0	0	0	0	0	0	0	0	0	28	24	17	11	5	1	0	0	0	30	34	53	51
Alkenes	101.3	3.93265	4.24438	0	0	6	2	4	6	1	2.61085	2.3094	0.3849	0.326163	11.53	1.92167	1.93413	0	0	18	6	0	0	0	12	0	6	0	0	0	0	0	0	0	0	0	32	30	20	6	0	0	0	0	0	34	35	62	56
Alkenes	100	2.12132	2.3401	0	0	4.47214	1.61803	3.23607	4.47214	1.11803	2.15591	1.9465	0.486625	-0.250259	5.89199	1.473	0.857304	0	0	12	4	0	0	0	8	0	4	0	0	0	0	0	0	0	0	0	20	15	6	1	0	0	0	0	0	18	18	28	22
Alkenes	95.7	3.75431	4.05705	0	0	6.15537	1.90211	3.80423	6.15537	1.02589	2.5951	2.31281	0.385469	0.327638	12.3912	2.06519	2.00616	0	0	18	6	0	0	0	12	0	6	0	0	0	0	0	0	0	0	0	28	24	18	12	4	0	0	0	0	32	35	60	52
Alkenes	105.3	4.87657	5.20985	0	0	6.60272	2.17533	4.35066	6.60272	0.943246	2.79278	2.45369	0.350527	0.540918	14.7303	2.10433	2.33323	0	0	21	7	0	0	0	14	0	7	0	0	0	0	0	0	0	0	0	40	40	29	9	0	0	0	0	0	44	44	85	76
Alkenes	90	2.82843	3.14626	0	0	5.4641	1.73205	3.4641	5.4641	1.09282	2.39017	2.1547	0.43094	0.0745046	8.98672	1.79734	1.5026	0	0	15	5	0	0	0	10	0	5	0	0	0	0	0	0	0	0	0	24	20	12	5	1	0	0	0	0	24	26	40	36
Alkenes	79.8	7.07107	7.84791	0	0	12.8913	2.26382	4.52764	12.8913	1.17194	3.23009	2.8725	0.261136	1.15049	40.3886	3.67169	3.79386	0	0	33	11	0	0	0	22	0	11	0	0	0	0	0	0	0	0	0	52	54	58	54	35	13	2	0	0	66	81	142	168
Alkenes	96.8	4.35203	4.79832	0	0	7.87846	1.96962	3.93923	7.87846	1.12549	2.75284	2.45839	0.351198	0.54283	16.7387	2.39125	2.46105	0	0	21	7	0	0	0	14	0	7	0	0	0	0	0	0	0	0	0	34	32	26	16	6	1	0	0	0	38	43	71	71
Cycloalkanes	80.6	8.04174	7.51529	0	0	12.1845	2.55446	5.10893	12.1845	1.21845	3.30216	2.94064	0.294064	1.07863	35.636	3.5636	3.57336	0	0	26	10	0	2	0	16	0	10	0	0	0	0	0	0	0	0	0	68	82	96	62	14	0	0	0	0	74	98	172	176
Alkenes	96	4.53037	5.00409	0	0	7.66299	2.05288	4.10576	7.66299	1.09471	2.76632	2.45983	0.351405	0.543418	15.7116	2.24452	2.39773	0	0	21	7	0	0	0	14	0	7	0	0	0	0	0	0	0	0	0	38	37	28	12	2	0	0	0	0	40	43	75	74
Alkenes	99.7	3.75431	4.05705	0	0	6.15537	1.90211	3.80423	6.15537	1.02589	2.5951	2.31281	0.385469	0.327638	12.3912	2.06519	2.00616	0	0	18	6	0	0	0	12	0	6	0	0	0	0	0	0	0	0	0	30	27	19	9	2	0	0	0	0	32	34	58	50
Alkenes	103.5	4.56048	5.0657	0	0	7.59587	2.13578	4.27156	7.59587	1.08512	2.78023	2.42986	0.347123	0.531158	15.7939	2.25627	2.40295	0	0	21	7	0	0	0	14	0	7	0	0	0	0	0	0	0	0	0	36	36	29	13	2	0	0	0	0	42	45	81	78
Alkenes	97.5	4.53037	5.00409	0	0	7.66299	2.05288	4.10576	7.66299	1.09471	2.76632	2.45983	0.351405	0.543418	15.7116	2.24452	2.39773	0	0	21	7	0	0	0	14	0	7	0	0	0	0	0	0	0	0	0	40	38	27	11	2	0	0	0	0	40	42	75	72
Alkenes	98.6	4.35203	4.79832	0	0	7.87846	1.96962	3.93923	7.87846	1.12549	2.75284	2.45839	0.351198	0.54283	16.7387	2.39125	2.46105	0	0	21	7	0	0	0	14	0	7	0	0	0	0	0	0	0	0	0	34	32	26	16	6	1	0	0	0	38	43	71	71
Alkenes	96.3	5.23748	5.6753	0	0	8.64705	2.07431	4.14863	8.64705	1.08088	2.90031	2.59179	0.323974	0.729207	21.2985	2.66231	2.83549	0	0	24	8	0	0	0	16	0	8	0	0	0	0	0	0	0	0	0	40	39	33	22	11	3	0	0	0	46	52	90	93
Alkenes	95.6	4.24264	4.85993	0	0	8	2	4	8	1.14286	2.75345	2.44949	0.349927	0.539205	16.3923	2.34176	2.44014	0	0	21	7	0	0	0	14	0	7	0	0	0	0	0	0	0	0	0	32	31	28	18	5	0	0	0	0	38	45	72	78
Alkenes	56.5	4.94975	5.14314	0	0	9.51754	1.87939	3.75877	9.51754	1.18969	2.87661	2.67347	0.334183	0.760233	21.483	2.68537	2.84412	0	0	24	8	0	0	0	16	0	8	0	0	0	0	0	0	0	0	0	36	32	25	20	16	11	5	1	0	42	50	79	83
Alkenes	75.5	4.46142	4.73671	0	0	7.72741	1.93185	3.8637	7.72741	1.10392	2.75223	2.48138	0.354483	0.55214	16.8195	2.40279	2.46586	0	0	21	7	0	0	0	14	0	7	0	0	0	0	0	0	0	0	0	32	28	21	17	12	4	0	0	0	38	43	73	70
Alkenes	97.9	4.46142	4.73671	0	0	7.72741	1.93185	3.8637	7.72741	1.10392	2.75223	2.48138	0.354483	0.55214	16.8195	2.40279	2.46586	0	0	21	7	0	0	0	14	0	7	0	0	0	0	0	0	0	0	0	34	32	25	15	7	2	0	0	0	38	42	70	66
Alkenes	104.4	4.7194	5.00409	0	0	6.72057	2.101	4.20201	6.72057	0.960081	2.77903	2.42522	0.34646	0.529248	16.7776	2.39681	2.46337	0	0	21	7	0	0	0	14	0	7	0	0	0	0	0	0	0	0	0	36	32	25	17	6	0	0	0	0	42	43	85	66
Alkenes	91.5	4.35203	4.79832	0	0	7.87846	1.96962	3.93923	7.87846	1.12549	2.75284	2.45839	0.351198	0.54283	16.7387	2.39125	2.46105	0	0	21	7	0	0	0	14	0	7	0	0	0	0	0	0	0	0	0	36	33	25	15	6	1	0	0	0	38	42	71	69
Alkenes	103	5.47428	5.94858	0	0	8.26113	2.20595	4.41189	8.26113	1.03264	2.92402	2.58279	0.322849	0.725726	19.8375	2.47968	2.76443	0	0	24	8	0	0	0	16	0	8	0	0	0	0	0	0	0	0	0	46	47	38	17	3	0	0	0	0	50	52	99	94
Alkenes	96	4.53037	5.00409	0	0	7.66299	2.05288	4.10576	7.66299	1.09471	2.76632	2.45983	0.351405	0.543418	15.7116	2.24452	2.39773	0	0	21	7	0	0	0	14	0	7	0	0	0	0	0	0	0	0	0	38	37	28	12	2	0	0	0	0	40	43	75	74
Alkenes	103.5	7.84712	7.4388	0	0	13.8392	2.22158	4.44317	13.8392	1.25811	3.2787	3.04809	0.277099	1.20983	43.3915	3.94468	3.86557	6	6	27	11	0	0	0	16	0	11	0	0	0	0	0	0	0	0	0	80	87	100	79	44	27	12	3	0	64	79	126	139
Alkenes	105.3	4.7194	5.00409	0	0	6.72057	2.101	4.20201	6.72057	0.960081	2.77903	2.42522	0.34646	0.529248	16.7776	2.39681	2.46337	0	0	21	7	0	0	0	14	0	7	0	0	0	0	0	0	0	0	0	38	36	27	13	3	0	0	0	0	42	42	82	64
Alkynes	85.9	2.12132	2.3401	0	0	4.47214	1.61803	3.23607	4.47214	1.11803	2.15591	1.9465	0.486625	-0.250259	5.89199	1.473	0.857304	0	0	10	4	0	0	0	6	0	4	0	0	0	0	0	0	0	0	0	34	24	8	1	0	0	0	0	0	16	14	22	13
Alkynes	80	0	0	0	0	2	1	2	2	1	1.40761	1.41421	0.707107	-1.26286	1.41421	0.707107	-1.26286	0	0	4	2	0	0	0	2	0	2	0	0	0	0	0	0	0	0	0	18	9	0	0	0	0	0	0	0	4	3	2	1
Alkynes	91.6	3.75431	4.05705	0	0	6.15537	1.90211	3.80423	6.15537	1.02589	2.5951	2.31281	0.385469	0.327638	12.3912	2.06519	2.00616	0	0	16	6	0	0	0	10	0	6	0	0	0	0	0	0	0	0	0	40	32	23	17	6	0	0	0	0	30	32	54	43
Alkynes	98	2.82843	3.14626	0	0	5.4641	1.73205	3.4641	5.4641	1.09282	2.39017	2.1547	0.43094	0.0745046	8.98672	1.79734	1.5026	0	0	13	5	0	0	0	8	0	5	0	0	0	0	0	0	0	0	0	38	30	16	6	1	0	0	0	0	22	22	33	26
Alkynes	40	4.24264	4.53095	0	0	8.05468	1.84776	3.69552	8.05468	1.15067	2.73919	2.51367	0.359096	0.565069	16.7999	2.39999	2.4647	0	0	19	7	0	0	0	12	0	7	0	0	0	0	0	0	0	0	0	46	40	30	20	10	4	1	0	0	34	38	57	54
Aromatics	98.6	7.14002	6.83349	0	0	12.5277	2.23099	4.46199	12.5277	1.25277	3.18891	2.92348	0.292348	1.07278	36.6425	3.66425	3.60121	6	6	22	10	0	0	0	12	0	10	0	0	0	0	0	0	0	0	0	86	91	103	82	44	23	6	0	0	56	67	104	107
Aromatics	104.4	7.07107	6.54776	0	0	12.9321	2.15434	4.30868	12.9321	1.29321	3.17965	2.91166	0.291166	1.06872	40.8279	4.08279	3.70937	6	6	24	10	0	0	0	14	0	10	0	0	0	0	0	0	0	0	0	74	78	86	64	34	24	12	3	0	56	69	106	112
Aromatics	101.5	6.36396	6.00779	0	0	11.3846	2.14896	4.29792	11.3846	1.26496	3.08002	2.82437	0.313819	0.932924	30.6717	3.40797	3.31798	6	6	21	9	0	0	0	12	0	9	0	0	0	0	0	0	0	0	0	70	74	82	58	24	12	3	0	0	50	61	93	95
Aromatics	103.5	7.14002	6.83349	0	0	12.5277	2.23099	4.46199	12.5277	1.25277	3.18891	2.92348	0.292348	1.07278	36.6425	3.66425	3.60121	6	6	24	10	0	0	0	14	0	10	0	0	0	0	0	0	0	0	0	78	85	97	71	30	13	3	0	0	58	70	112	118
Aromatics	103	7.07107	6.797	0	0	12.8473	2.22158	4.44317	12.8473	1.28473	3.18889	2.95616	0.295616	1.08389	34.4682	3.44682	3.54004	6	6	24	10	0	0	0	14	0	10	0	0	0	0	0	0	0	0	0	78	86	99	73	30	10	1	0	0	58	70	111	118
Aromatics	108.3	5.65685	5.42766	0	0	10.4243	2.13578	4.27156	10.4243	1.30304	2.96934	2.718	0.33975	0.776754	23.561	2.94512	2.93645	6	6	18	8	0	0	0	10	0	8	0	0	0	0	0	0	0	0	0	66	70	76	48	12	3	0	0	0	44	53	79	79
Aromatics	106	7.07107	6.69394	0	0	12.8573	2.21432	4.42864	12.8573	1.28573	3.18888	2.96301	0.296301	1.08621	34.5244	3.45244	3.54167	6	6	24	10	0	0	0	14	0	10	0	0	0	0	0	0	0	0	0	78	86	98	70	28	12	4	1	0	58	70	110	117
Aromatics	111.4	7.28985	6.78346	0	0	12.0668	2.17533	4.35066	12.0668	1.20668	3.18807	2.98451	0.298451	1.09343	33.7632	3.37632	3.51937	6	6	24	10	0	0	0	14	0	10	0	0	0	0	0	0	0	0	0	76	80	89	68	36	21	6	0	0	58	69	113	111
Aromatics	100.2	6.43291	6.25559	0	0	11.2036	2.22158	4.44317	11.2036	1.24484	3.09023	2.83301	0.314779	0.93598	28.1564	3.12849	3.23241	6	6	21	9	0	0	0	12	0	9	0	0	0	0	0	0	0	0	0	74	81	91	60	16	3	0	0	0	52	62	98	101
Aromatics	112.8	6.47335	6.12758	0	0	11.19	2.19399	4.38799	11.19	1.24333	3.08977	2.85639	0.317376	0.944197	28.0497	3.11663	3.22862	6	6	21	9	0	0	0	12	0	9	0	0	0	0	0	0	0	0	0	74	80	88	58	18	6	1	0	0	52	61	97	96
Aromatics	104.4	6.36396	6.00779	0	0	11.3846	2.14896	4.29792	11.3846	1.26496	3.08002	2.82437	0.313819	0.932924	30.6717	3.40797	3.31798	6	6	19	9	0	0	0	10	0	9	0	0	0	0	0	0	0	0	0	80	84	93	70	33	15	3	0	0	48	57	83	81
Aromatics	112.1	6.47335	6.19159	0	0	11.1421	2.20012	4.40024	11.1421	1.23801	3.08978	2.85032	0.316702	0.94207	28.0798	3.11997	3.22969	6	6	21	9	0	0	0	12	0	9	0	0	0	0	0	0	0	0	0	74	80	89	60	18	4	0	0	0	52	61	98	96
Aromatics	100.5	6.36396	6.00779	0	0	11.3846	2.14896	4.29792	11.3846	1.26496	3.08002	2.82437	0.313819	0.932924	30.6717	3.40797	3.31798	6	6	19	9	0	0	0	10	0	9	0	0	0	0	0	0	0	0	0	80	84	93	70	33	15	3	0	0	48	57	83	81
Aromatics	110.5	6.65169	6.35589	0	0	10.7923	2.24583	4.49165	10.7923	1.19914	3.09945	2.86279	0.318087	0.946435	26.5347	2.9483	3.17309	6	6	21	9	0	0	0	12	0	9	0	0	0	0	0	0	0	0	0	78	85	93	58	12	1	0	0	0	54	61	103	97
Aromatics	100.5	7.38731	7.21201	0	0	12.2503	2.31801	4.63603	12.2503	1.22503	3.20676	2.97513	0.297513	1.09029	31.0202	3.10202	3.43464	6	6	24	10	0	0	0	14	0	10	0	0	0	0	0	0	0	0	0	86	97	110	71	16	1	0	0	0	62	71	122	125
Aromatics	120	4.24264	4	0	0	8	2	4	8	1.33333	2.68762	2.44949	0.408248	0.385054	14.6969	2.44949	2.17681	6	6	12	6	0	0	0	6	0	6	0	0	0	0	0	0	0	0	0	54	54	54	27	0	0	0	0	0	30	36	48	42
Aromatics	103.4	5.87563	5.52587	0	0	9.92478	2.17009	4.34017	9.92478	1.2406	2.97973	2.74204	0.342755	0.785559	22.2278	2.77848	2.8782	6	6	18	8	0	0	0	10	0	8	0	0	0	0	0	0	0	0	0	70	74	78	46	8	1	0	0	0	46	52	84	75
Aromatics	100.3	7.03063	6.54761	0	0	12.1707	2.3226	4.51612	12.1707	1.3523	3.16041	2.90187	0.32243	0.959994	31.504	3.50044	3.34475	6	6	19	9	0	0	0	10	0	9	0	0	0	0	0	0	0	0	0	80	91	114	69	24	0	0	0	0	56	73	117	115
Aromatics	120.1	5.05914	4.78585	0	0	8.72057	2.101	4.20201	8.72057	1.2458	2.8443	2.59417	0.370595	0.59659	18.4116	2.63023	2.55631	6	6	15	7	0	0	0	8	0	7	0	0	0	0	0	0	0	0	0	62	64	66	36	3	0	0	0	0	38	44	66	58
Aromatics	105.3	7.28985	6.78346	0	0	12.0668	2.17533	4.35066	12.0668	1.20668	3.18807	2.98451	0.298451	1.09343	33.7632	3.37632	3.51937	6	6	22	10	0	0	0	12	0	10	0	0	0	0	0	0	0	0	0	88	92	101	80	45	24	6	0	0	56	64	102	94
Aromatics	115.5	5.65685	5.42766	0	0	10.4243	2.13578	4.27156	10.4243	1.30304	2.96934	2.718	0.33975	0.776754	23.561	2.94512	2.93645	6	6	16	8	0	0	0	8	0	8	0	0	0	0	0	0	0	0	0	74	78	86	60	21	6	0	0	0	42	50	70	68
Aromatics	101.4	7.3588	6.90974	0	0	11.9362	2.23607	4.47214	11.9362	1.19362	3.19724	2.99535	0.299535	1.09706	31.9769	3.19769	3.46501	6	6	24	10	0	0	0	14	0	10	0	0	0	0	0	0	0	0	0	80	88	99	70	28	11	2	0	0	60	70	116	117
Aromatics	105	5.83519	5.60621	0	0	9.95396	2.19353	4.38705	9.95396	1.24424	2.98024	2.72191	0.340239	0.778191	22.4579	2.80724	2.8885	6	6	18	8	0	0	0	10	0	8	0	0	0	0	0	0	0	0	0	70	75	80	46	6	0	0	0	0	46	53	84	80
Aromatics	104.4	7.20897	7.05603	0	0	12.4174	2.28441	4.56883	12.4174	1.24174	3.19808	2.95208	0.295208	1.08251	33.0158	3.30158	3.49699	6	6	24	10	0	0	0	14	0	10	0	0	0	0	0	0	0	0	0	82	92	106	73	22	4	0	0	0	60	71	117	124
Aromatics	112.1	7.18046	6.75377	0	0	12.0984	2.20893	4.41787	12.0984	1.20984	3.1885	2.94202	0.294202	1.07909	36.6549	3.66549	3.60155	6	6	24	10	0	0	0	14	0	10	0	0	0	0	0	0	0	0	0	78	84	95	70	31	15	4	0	0	58	69	112	112
Bicycloalkanes	51.9	7.03063	6.9606	0	0	12.0684	2.41339	4.55457	12.0684	1.34094	3.17438	2.84352	0.315947	0.939682	32.8618	3.65131	3.38695	0	0	25	9	0	2	0	16	0	9	0	0	0	0	0	0	0	0	0	48	57	77	29	11	2	0	0	0	64	89	163	164
Bicycloalkanes	77.7	8.04174	7.51529	0	0	12.1845	2.55446	5.10893	12.1845	1.21845	3.30216	2.94064	0.294064	1.07863	35.636	3.5636	3.57336	0	0	28	10	0	2	0	18	0	10	0	0	0	0	0	0	0	0	0	58	72	83	49	9	0	0	0	0	76	102	183	195
Bicycloalkanes	9.7	7.73773	7.63675	0	0	13.3075	2.30278	4.41768	13.3075	1.33075	3.25571	3.04781	0.304781	1.11442	36.7686	3.67686	3.60464	0	0	28	10	0	0	0	18	0	10	0	0	0	0	0	0	0	0	0	50	57	72	40	32	16	0	0	0	68	95	166	185
Cyclic alkenes	84.1	5.05914	4.78585	0	0	8.72057	2.101	4.20201	8.72057	1.2458	2.8443	2.59417	0.370595	0.59659	18.4116	2.63023	2.55631	0	0	19	7	0	0	0	12	0	7	0	0	0	0	0	0	0	0	0	40	40	41	24	3	0	0	0	0	42	53	88	89
Cyclic alkenes	93.3	3.53553	3.53553	0	0	6.47214	2	3.61803	6.47214	1.29443	2.52542	2.23607	0.447214	0.111572	11.1803	2.23607	1.72101	0	0	13	5	0	0	0	8	0	5	0	0	0	0	0	0	0	0	0	30	29	28	0	0	0	0	0	0	28	36	55	45
Cyclic alkenes	64.3	5.65685	5.42766	0	0	10.4243	2.13578	4.27156	10.4243	1.30304	2.96934	2.718	0.33975	0.776754	23.561	2.94512	2.93645	0	0	22	8	0	0	0	14	0	8	0	0	0	0	0	0	0	0	0	42	43	46	34	14	4	0	0	0	48	63	103	116
Cyclic alkenes	107.4	8.36396	8.06482	0	0	13.8226	2.51838	4.71191	13.8226	1.38226	3.33321	3.06199	0.306199	1.11906	39.558	3.9558	3.67777	0	0	22	10	0	2	0	12	0	10	0	0	0	0	0	0	0	0	0	80	96	141	76	39	0	0	0	0	72	103	184	176
Cyclic alkenes	93.6	4.35203	4.42996	0	0	7.46588	2.11491	3.97571	7.46588	1.24431	2.70751	2.39923	0.399872	0.364323	14.5163	2.41938	2.16445	0	0	16	6	0	0	0	10	0	6	0	0	0	0	0	0	0	0	0	38	38	37	4	0	0	0	0	0	36	44	74	61
Cyclic alkenes	83.9	4.24264	4	0	0	8	2	4	8	1.33333	2.68762	2.44949	0.408248	0.385054	14.6969	2.44949	2.17681	0	0	16	6	0	0	0	10	0	6	0	0	0	0	0	0	0	0	0	34	33	32	16	0	0	0	0	0	34	44	68	69
Cyclic ketone	101.3	5.05914	4.78585	0	0	8.72057	2.101	4.20201	8.72057	1.2458	2.8443	2.59417	0.370595	0.59659	18.4116	2.63023	2.55631	0	0	17	7	0	0	1	10	0	6	0	1	0	0	0	0	0	0	0	72	56	56	40	12	0	0	0	0	40	51	81	82
Cycloalkanes	57.6	5.76624	5.90945	0	0	9.9101	2.2245	4.19461	9.9101	1.23876	2.98453	2.66882	0.333603	0.758494	23.8075	2.97594	2.94686	0	0	24	8	0	0	0	16	0	8	0	0	0	0	0	0	0	0	0	36	39	44	19	7	1	0	0	0	52	67	120	122
Cycloalkanes	102.5	2.93782	2.23071	0	0	4.96239	2.17009	3.65128	4.96239	1.2406	2.46123	1.93892	0.484729	-0.254162	7.85872	1.96468	1.14533	0	0	12	4	0	0	0	8	0	4	0	0	0	0	0	0	0	0	0	18	19	4	0	0	0	0	0	0	26	33	43	27
Cycloalkanes	79.2	5.16853	5.23996	0	0	8.31842	2.19869	4.11092	8.31842	1.18835	2.8615	2.54953	0.364218	0.579234	18.1904	2.59862	2.54422	0	0	21	7	0	0	0	14	0	7	0	0	0	0	0	0	0	0	0	32	34	37	10	1	0	0	0	0	46	58	106	98
Cycloalkanes	96	8.97971	8.63202	0	0	13.9446	2.38821	4.77643	13.9446	1.16205	3.39132	3.18728	0.265607	1.34149	42.2449	3.52041	3.9258	0	0	36	12	0	0	0	24	0	12	0	0	0	0	0	0	0	0	0	60	69	80	63	32	12	2	0	0	84	105	200	236
Cycloalkanes	89.2	5.94458	6.06845	0	0	9.19169	2.27841	4.27841	9.19169	1.14896	2.99542	2.6826	0.335325	0.763642	22.1892	2.77365	2.87646	0	0	24	8	0	0	0	16	0	8	0	0	0	0	0	0	0	0	0	38	42	48	17	2	0	0	0	0	54	68	127	123
Cycloalkanes	41.2	3.64492	3.69445	0	0	5.59587	2.13578	4.27156	5.59587	1.11917	2.56775	2.18287	0.436575	0.0874953	10.9995	2.1999	1.7047	0	0	15	5	0	0	0	10	0	5	0	0	0	0	0	0	0	0	0	22	23	14	2	0	0	0	0	0	32	41	62	49
Cycloalkanes	80.9	5.83519	5.60621	0	0	9.95396	2.19353	4.38705	9.95396	1.24424	2.98024	2.72191	0.340239	0.778191	22.4579	2.80724	2.8885	0	0	24	8	0	0	0	16	0	8	0	0	0	0	0	0	0	0	0	36	39	42	25	4	0	0	0	0	52	67	118	132
Cycloalkanes	98.5	7.48621	7.10906	0	0	11.7887	2.28825	4.57649	11.7887	1.17887	3.20633	2.9576	0.29576	1.08438	32.9643	3.29643	3.49543	0	0	30	10	0	0	0	20	0	10	0	0	0	0	0	0	0	0	0	48	52	56	42	20	6	0	0	0	68	84	158	174
Cycloalkanes	95.1	5.65685	4.8687	0	0	9.62721	2.34292	4.15653	9.62721	1.37532	3.07586	2.62227	0.374609	0.607364	21.0977	3.01396	2.69249	0	0	19	7	0	0	0	12	0	7	0	0	0	0	0	0	0	0	0	38	44	25	24	16	0	0	0	0	50	70	94	82
Cycloalkanes	51	7.07107	6.54776	0	0	12.9321	2.15434	4.30868	12.9321	1.29321	3.17965	2.91166	0.291166	1.06872	40.8279	4.08279	3.70937	0	0	30	10	0	0	0	20	0	10	0	0	0	0	0	0	0	0	0	42	44	48	38	23	16	8	2	0	62	82	139	162
Cycloalkanes	80.6	5.16853	5.23996	0	0	8.31842	2.19869	4.11092	8.31842	1.18835	2.8615	2.54953	0.364218	0.579234	18.1904	2.59862	2.54422	0	0	21	7	0	0	0	14	0	7	0	0	0	0	0	0	0	0	0	32	34	37	10	1	0	0	0	0	46	58	106	98
Cycloalkanes	62.8	6.5423	6.2361	0	0	11.19	2.19399	4.38799	11.19	1.24333	3.08977	2.85639	0.317376	0.944197	27.6091	3.06768	3.21279	0	0	27	9	0	0	0	18	0	9	0	0	0	0	0	0	0	0	0	40	43	47	34	14	4	0	0	0	58	75	132	151
Cycloalkanes	45.6	5.65685	5.42766	0	0	10.4243	2.13578	4.27156	10.4243	1.30304	2.96934	2.718	0.33975	0.776754	23.561	2.94512	2.93645	0	0	24	8	0	0	0	16	0	8	0	0	0	0	0	0	0	0	0	34	36	39	26	8	2	0	0	0	50	66	112	128
Cycloalkanes	111	4.60826	4.91399	0	0	6.4852	2.44579	4.31806	6.4852	1.08087	2.84292	2.27473	0.379122	0.311036	14.0075	2.33459	2.12877	0	0	18	6	0	0	0	12	0	6	0	0	0	0	0	0	0	0	0	32	37	17	2	0	0	0	0	0	44	53	81	69
Cycloalkanes	74.8	4.24264	4	0	0	8	2	4	8	1.33333	2.68762	2.44949	0.408248	0.385054	14.6969	2.44949	2.17681	0	0	14	6	0	0	0	8	0	6	0	0	0	0	0	0	0	0	0	44	43	42	21	0	0	0	0	0	32	40	58	55
Cycloalkanes	96.2	6.83897	6.96423	0	0	9.8311	2.3822	4.56321	9.8311	1.09234	3.12341	2.80376	0.311529	0.925601	26.2787	2.91985	3.1634	0	0	27	9	0	0	0	18	0	9	0	0	0	0	0	0	0	0	0	46	52	60	24	3	0	0	0	0	64	78	154	148
Cycloalkanes	81.3	6.79119	6.41989	0	0	10.0064	2.28349	4.56698	10.0064	1.11183	3.10903	2.84916	0.316573	0.941664	26.636	2.95956	3.1769	0	0	27	9	0	0	0	18	0	9	0	0	0	0	0	0	0	0	0	44	47	51	34	8	0	0	0	0	62	75	146	147
Cycloalkanes	83.1	8.04174	7.51529	0	0	12.1845	2.55446	5.10893	12.1845	1.21845	3.30216	2.94064	0.294064	1.07863	35.636	3.5636	3.57336	0	0	26	10	0	2	0	16	0	10	0	0	0	0	0	0	0	0	0	70	84	98	60	11	0	0	0	0	74	97	171	172
Cycloalkanes	84.8	6.61125	6.41989	0	0	10.8913	2.26382	4.52764	10.8913	1.21015	3.0999	2.8501	0.316678	0.941994	26.6231	2.95812	3.17642	0	0	27	9	0	0	0	18	0	9	0	0	0	0	0	0	0	0	0	42	47	53	34	7	0	0	0	0	60	77	139	159
Cycloalkanes	68.5	6.69213	6.35589	0	0	10.129	2.23607	4.47214	10.129	1.12544	3.09901	2.86791	0.318657	0.948224	26.5286	2.94763	3.17286	0	0	27	9	0	0	0	18	0	9	0	0	0	0	0	0	0	0	0	42	45	51	36	9	0	0	0	0	60	75	141	147
Cycloalkanes	74	6.43291	6.25559	0	0	11.2036	2.22158	4.44317	11.2036	1.24484	3.09023	2.83301	0.314779	0.93598	28.1564	3.12849	3.23241	0	0	27	9	0	0	0	18	0	9	0	0	0	0	0	0	0	0	0	40	44	50	35	11	2	0	0	0	58	76	133	155
Cycloalkanes	28	6.36396	6.10392	0	0	11.4391	2.12479	4.15748	11.4391	1.27101	3.07925	2.88222	0.320247	0.953201	28.2328	3.13698	3.23512	0	0	27	9	0	0	0	18	0	9	0	0	0	0	0	0	0	0	0	38	40	43	44	12	4	0	0	0	56	74	125	158
Cycloalkanes	83	4.24264	4	0	0	8	2	4	8	1.33333	2.68762	2.44949	0.408248	0.385054	14.6969	2.44949	2.17681	0	0	18	6	0	0	0	12	0	6	0	0	0	0	0	0	0	0	0	24	24	24	12	0	0	0	0	0	36	48	78	84
Cycloalkanes	71	5.65685	4.89898	0	0	9.65685	2	4	9.65685	1.20711	2.95684	2.82843	0.353553	0.816577	22.6274	2.82843	2.89602	0	0	24	8	0	0	0	16	0	8	0	0	0	0	0	0	0	0	0	32	32	32	32	16	0	0	0	0	48	64	104	128
Cycloalkanes	34	7.88756	7.27632	0	0	13.6491	2.21223	4.42447	13.6491	1.24083	3.27833	3.01241	0.273855	1.19805	49.8071	4.52792	4.00347	0	0	33	11	0	0	0	22	0	11	0	0	0	0	0	0	0	0	0	48	51	57	47	29	20	11	3	0	70	91	160	184
Cycloalkanes	33.4	6.58274	6.62158	0	0	10.7647	2.19071	4.24206	10.7647	1.19608	3.09304	2.81599	0.312888	0.929954	29.2544	3.25049	3.27067	0	0	27	9	0	0	0	18	0	9	0	0	0	0	0	0	0	0	0	40	42	46	26	20	8	0	0	0	58	74	133	136
Cycloalkanes	30.4	7.14002	6.83349	0	0	12.5277	2.23099	4.46199	12.5277	1.25277	3.18891	2.92348	0.292348	1.07278	36.6425	3.66425	3.60121	0	0	30	10	0	0	0	20	0	10	0	0	0	0	0	0	0	0	0	44	48	55	43	21	9	2	0	0	64	84	147	173
Cycloalkanes	89.2	5.94458	6.06845	0	0	9.19169	2.27841	4.27841	9.19169	1.14896	2.99542	2.6826	0.335325	0.763642	22.1892	2.77365	2.87646	0	0	24	8	0	0	0	16	0	8	0	0	0	0	0	0	0	0	0	38	42	48	17	2	0	0	0	0	54	68	127	123
Cycloalkanes	67.2	5.87563	5.52587	0	0	9.92478	2.17009	4.34017	9.92478	1.2406	2.97973	2.74204	0.342755	0.785559	22.2278	2.77848	2.8782	0	0	24	8	0	0	0	16	0	8	0	0	0	0	0	0	0	0	0	36	38	40	25	6	1	0	0	0	52	66	118	127
Cycloalkanes	29.9	7.14002	6.83349	0	0	12.5277	2.23099	4.46199	12.5277	1.25277	3.18891	2.92348	0.292348	1.07278	36.6425	3.66425	3.60121	0	0	30	10	0	0	0	20	0	10	0	0	0	0	0	0	0	0	0	44	48	55	43	21	9	2	0	0	64	84	147	173
Cycloalkanes	74.8	5.05914	4.78585	0	0	8.72057	2.101	4.20201	8.72057	1.2458	2.8443	2.59417	0.370595	0.59659	18.4116	2.63023	2.55631	0	0	21	7	0	0	0	14	0	7	0	0	0	0	0	0	0	0	0	30	31	32	18	2	0	0	0	0	44	57	98	105
Cycloalkanes	39	7.18046	6.75377	0	0	12.0984	2.20893	4.41787	12.0984	1.20984	3.1885	2.94202	0.294202	1.07909	36.6549	3.66549	3.60155	0	0	30	10	0	0	0	20	0	10	0	0	0	0	0	0	0	0	0	44	47	53	42	22	11	3	0	0	64	83	147	167
Cycloalkanes	103.9	3.71387	3.85337	0	0	5.84162	2.30278	3.92081	5.84162	1.16832	2.66216	2.1118	0.422359	0.0543918	10.938	2.18759	1.69909	0	0	15	5	0	0	0	10	0	5	0	0	0	0	0	0	0	0	0	24	27	10	1	0	0	0	0	0	34	43	59	48
Cycloalkanes	79.2	5.16853	5.23996	0	0	8.31842	2.19869	4.11092	8.31842	1.18835	2.8615	2.54953	0.364218	0.579234	18.1904	2.59862	2.54422	0	0	21	7	0	0	0	14	0	7	0	0	0	0	0	0	0	0	0	32	34	37	10	1	0	0	0	0	46	58	106	98
Cycloalkanes	91.3	4.35203	4.42996	0	0	7.46588	2.11491	3.97571	7.46588	1.24431	2.70751	2.39923	0.399872	0.364323	14.5163	2.41938	2.16445	0	0	18	6	0	0	0	12	0	6	0	0	0	0	0	0	0	0	0	26	27	28	4	0	0	0	0	0	38	49	85	79
Cycloalkanes	75.4	4.24264	4	0	0	8	2	4	8	1.33333	2.68762	2.44949	0.408248	0.385054	14.6969	2.44949	2.17681	0	0	14	6	0	0	0	8	0	6	0	0	0	0	0	0	0	0	0	44	42	42	22	0	0	0	0	0	32	40	58	54
Cycloalkanes	70	7.03063	6.54761	0	0	12.1707	2.3226	4.51612	12.1707	1.3523	3.16041	2.90187	0.32243	0.959994	31.504	3.50044	3.34475	0	0	25	9	0	0	0	16	0	9	0	0	0	0	0	0	0	0	0	46	53	68	40	16	0	0	0	0	62	87	153	173
Cycloalkanes	28	7.88756	7.18547	0	0	13.7252	2.20595	4.41189	13.7252	1.24775	3.27833	3.01944	0.274494	1.20038	49.7398	4.5218	4.00212	0	0	33	11	0	0	0	22	0	11	0	0	0	0	0	0	0	0	0	48	51	56	45	28	20	12	5	1	70	91	159	184
Cycloalkanes	69.3	4.94975	5.15551	0	0	8.91737	2.15154	4.09639	8.91737	1.27391	2.84962	2.53437	0.362053	0.573272	19.3723	2.76747	2.60717	0	0	19	7	0	0	0	12	0	7	0	0	0	0	0	0	0	0	0	38	39	42	20	8	0	0	0	0	42	55	90	90
Cycloalkanes	104.4	3.71387	3.85337	0	0	5.84162	2.30278	3.92081	5.84162	1.16832	2.66216	2.1118	0.422359	0.0543918	10.938	2.18759	1.69909	0	0	15	5	0	0	0	10	0	5	0	0	0	0	0	0	0	0	0	24	27	10	1	0	0	0	0	0	34	43	59	48
Cycloalkanes	67.2	4.94975	5.15551	0	0	8.91737	2.15154	4.09639	8.91737	1.27391	2.84962	2.53437	0.362053	0.573272	19.3723	2.76747	2.60717	0	0	21	7	0	0	0	14	0	7	0	0	0	0	0	0	0	0	0	30	32	35	12	4	0	0	0	0	44	58	99	102
Cycloalkanes	68.3	5.87563	5.52587	0	0	9.92478	2.17009	4.34017	9.92478	1.2406	2.97973	2.74204	0.342755	0.785559	22.2278	2.77848	2.8782	0	0	24	8	0	0	0	16	0	8	0	0	0	0	0	0	0	0	0	36	38	40	25	6	1	0	0	0	52	66	118	127
Cycloalkanes	72.9	6.65169	6.35589	0	0	10.7923	2.24583	4.49165	10.7923	1.19914	3.09945	2.86279	0.318087	0.946435	26.5347	2.9483	3.17309	0	0	27	9	0	0	0	18	0	9	0	0	0	0	0	0	0	0	0	42	46	51	34	9	1	0	0	0	60	76	139	154
Cycloalkanes	67.2	5.87563	5.52587	0	0	9.92478	2.17009	4.34017	9.92478	1.2406	2.97973	2.74204	0.342755	0.785559	22.2278	2.77848	2.8782	0	0	24	8	0	0	0	16	0	8	0	0	0	0	0	0	0	0	0	36	38	40	25	6	1	0	0	0	52	66	118	127
Cycloalkanes	58	6.47335	6.19159	0	0	11.1421	2.20012	4.40024	11.1421	1.23801	3.08978	2.85032	0.316702	0.94207	28.0798	3.11997	3.22969	0	0	27	9	0	0	0	18	0	9	0	0	0	0	0	0	0	0	0	40	43	48	35	13	3	0	0	0	58	75	133	150
Cycloalkanes	71.7	5.87563	5.56604	0	0	9.43115	2.17533	4.35066	9.43115	1.17889	2.97974	2.73673	0.342092	0.783622	22.2878	2.78598	2.8809	0	0	24	8	0	0	0	16	0	8	0	0	0	0	0	0	0	0	0	36	38	41	26	5	0	0	0	0	52	66	119	126
Cycloalkanes	17.8	6.36396	6.00779	0	0	11.3846	2.14896	4.29792	11.3846	1.26496	3.08002	2.82437	0.313819	0.932924	30.6717	3.40797	3.31798	0	0	27	9	0	0	0	18	0	9	0	0	0	0	0	0	0	0	0	38	40	44	33	16	8	2	0	0	56	74	126	145
Cycloalkanes	34	7.18046	6.67404	0	0	12.5055	2.20265	4.40531	12.5055	1.25055	3.18849	2.94848	0.294848	1.08129	36.6415	3.66415	3.60118	0	0	30	10	0	0	0	20	0	10	0	0	0	0	0	0	0	0	0	44	47	52	40	21	12	5	1	0	64	83	146	167
Cycloalkanes	75	5.05914	4.78585	0	0	8.72057	2.101	4.20201	8.72057	1.2458	2.8443	2.59417	0.370595	0.59659	18.4116	2.63023	2.55631	0	0	17	7	0	0	0	10	0	7	0	0	0	0	0	0	0	0	0	52	51	52	30	3	0	0	0	0	40	48	77	71
Cycloalkanes	31.2	5.65685	5.80092	0	0	10.0518	2.16484	4.1464	10.0518	1.25647	2.97354	2.64548	0.330685	0.74971	26.3843	3.29804	3.04963	0	0	24	8	0	0	0	16	0	8	0	0	0	0	0	0	0	0	0	34	36	40	19	12	4	0	0	0	50	66	113	119
Cyclic alkenes	82.4	4.94975	5.15551	0	0	8.91737	2.15154	4.09639	8.91737	1.27391	2.84962	2.53437	0.362053	0.573272	19.3723	2.76747	2.60717	0	0	19	7	0	0	0	12	0	7	0	0	0	0	0	0	0	0	0	42	43	44	16	4	0	0	0	0	42	53	88	84
Cyclic alkenes	94.5	4.42098	4.18757	0	0	7.19169	2.27841	4.16963	7.19169	1.19861	2.80385	2.28145	0.380242	0.313987	15.3222	2.5537	2.21848	0	0	16	6	0	0	0	10	0	6	0	0	0	0	0	0	0	0	0	38	40	27	12	0	0	0	0	0	38	47	67	50
Cyclic alkenes	92.8	8.97971	8.63202	0	0	13.9446	2.38821	4.77643	13.9446	1.16205	3.39132	3.18728	0.265607	1.34149	42.2449	3.52041	3.9258	0	0	32	12	0	0	0	20	0	12	0	0	0	0	0	0	0	0	0	84	92	102	84	49	20	3	0	0	80	95	177	197
Cyclic alkenes	96.2	5.97469	5.64637	0	0	9.30056	2.23607	4.47214	9.30056	1.16257	2.99101	2.70389	0.337987	0.771549	22.7166	2.83958	2.89995	0	0	22	8	0	0	0	14	0	8	0	0	0	0	0	0	0	0	0	48	49	51	32	6	0	0	0	0	52	62	114	109
Furans	72.9	3.53553	3.53553	0	0	6.47214	2	3.61803	6.47214	1.29443	2.52542	2.23607	0.447214	0.111572	11.1803	2.23607	1.72101	0	0	13	5	0	0	1	8	0	4	0	1	0	0	0	0	0	0	0	52	36	36	0	0	0	0	0	0	28	36	56	44
Furans	108.6	3.53553	3.53553	0	0	6.47214	2	3.61803	6.47214	1.29443	2.52542	2.23607	0.447214	0.111572	11.1803	2.23607	1.72101	5	5	9	5	0	0	1	4	0	4	0	1	0	0	0	0	0	0	0	72	63	63	0	0	0	0	0	0	24	28	36	19
Cyclic ethers	92.2	5.16853	5.23996	0	0	8.31842	2.19869	4.11092	8.31842	1.18835	2.8615	2.54953	0.364218	0.579234	18.1904	2.59862	2.54422	0	0	19	7	0	0	1	12	0	6	0	1	0	0	0	0	0	0	0	64	58	61	10	1	0	0	0	0	44	54	93	82
Furans	66.5	4.24264	4	0	0	8	2	4	8	1.33333	2.68762	2.44949	0.408248	0.385054	14.6969	2.44949	2.17681	0	0	14	6	0	0	1	8	0	5	0	1	0	0	0	0	0	0	0	66	53	52	24	0	0	0	0	0	32	40	59	55
Furans	86	4.35203	4.42996	0	0	7.46588	2.11491	3.97571	7.46588	1.24431	2.70751	2.39923	0.399872	0.364323	14.5163	2.41938	2.16445	0	0	16	6	0	0	1	10	0	5	0	1	0	0	0	0	0	0	0	58	47	48	4	0	0	0	0	0	36	45	74	63
Ketones	111	3.04721	3.30518	0	0	5.22625	1.84776	3.69552	5.22625	1.04525	2.40858	2.13099	0.426197	0.0634378	8.62987	1.72597	1.46208	0	0	13	5	0	0	1	8	0	4	0	1	0	0	0	0	0	0	0	58	38	24	7	0	0	0	0	0	24	24	38	30
Ketones	105.7	4.6802	4.94248	0	0	6.82843	2	4	6.82843	0.97549	2.76511	2.5	0.357143	0.559616	15.3137	2.18767	2.37207	0	0	19	7	0	0	1	12	0	6	0	1	0	0	0	0	0	0	0	68	48	37	29	14	0	0	0	0	38	40	72	58
Ketones	108	2.44949	2.44949	0	0	3.4641	1.73205	3.4641	3.4641	0.866025	2.17806	1.93185	0.482963	-0.257812	5.58363	1.39591	0.803548	0	0	10	4	0	0	1	6	0	3	0	1	0	0	0	0	0	0	0	54	32	13	0	0	0	0	0	0	18	15	27	12
Ketones	69	5.16853	5.36185	0	0	8.76257	1.94986	3.89971	8.76257	1.09532	2.88799	2.63927	0.329909	0.747359	21.8817	2.73522	2.86251	0	0	22	8	0	0	1	14	0	7	0	1	0	0	0	0	0	0	0	70	50	38	28	24	18	7	0	0	42	48	78	77
Ketones	99	5.41582	5.89401	0	0	8.42429	2.13578	4.27156	8.42429	1.05304	2.91196	2.61804	0.327255	0.739281	19.1314	2.39143	2.72819	0	0	22	8	0	0	1	14	0	7	0	1	0	0	0	0	0	0	0	74	60	63	36	4	0	0	0	0	46	51	87	84
Ketones	108.9	3.93265	4.24438	0	0	6	2	4	6	1	2.61085	2.3094	0.3849	0.326163	11.53	1.92167	1.93413	0	0	16	6	0	0	1	10	0	5	0	1	0	0	0	0	0	0	0	64	46	36	14	0	0	0	0	0	32	33	55	48
Polyfunctionals	53	4.94975	5.15551	0	0	8.91737	2.15154	4.09639	8.91737	1.27391	2.84962	2.53437	0.362053	0.573272	19.3723	2.76747	2.60717	5	5	11	7	0	0	2	4	0	5	0	2	0	0	0	0	0	0	0	124	102	120	72	36	0	0	0	0	34	40	52	34
Polyfunctionals	107.5	5.23748	5.6753	0	0	8.64705	2.07431	4.14863	8.64705	1.08088	2.90031	2.59179	0.323974	0.729207	21.2985	2.66231	2.83549	0	0	18	8	0	0	3	10	0	5	0	3	0	0	0	0	0	0	0	128	92	115	94	21	6	0	0	0	40	44	62	58
Saturated esters	120	3.04721	3.30518	0	0	5.22625	1.84776	3.69552	5.22625	1.04525	2.40858	2.13099	0.426197	0.0634378	8.62987	1.72597	1.46208	0	0	11	5	0	0	2	6	0	3	0	2	0	0	0	0	0	0	0	90	58	52	7	0	0	0	0	0	22	20	29	20
Saturated esters	118	3.75431	4.05705	0	0	6.15537	1.90211	3.80423	6.15537	1.02589	2.5951	2.31281	0.385469	0.327638	12.3912	2.06519	2.00616	0	0	14	6	0	0	2	8	0	4	0	2	0	0	0	0	0	0	0	94	66	62	18	7	0	0	0	0	28	28	41	34
Saturated esters	115.4	5.05914	5.45658	0	0	8.82843	2	4	8.82843	1.10355	2.88853	2.59808	0.32476	0.731628	21.9043	2.73804	2.86354	0	0	20	8	0	0	2	12	0	6	0	2	0	0	0	0	0	0	0	102	76	84	48	24	4	1	0	0	40	45	67	66
Saturated esters	103.6	4.53037	5.00409	0	0	7.66299	2.05288	4.10576	7.66299	1.09471	2.76632	2.45983	0.351405	0.543418	15.7116	2.24452	2.39773	0	0	17	7	0	0	2	10	0	5	0	2	0	0	0	0	0	0	0	100	72	85	33	2	0	0	0	0	36	38	59	52
Saturated esters	97	6.47335	6.6201	0	0	11.4299	2.02368	4.04737	11.4299	1.14299	3.11467	2.84814	0.284814	1.04667	35.492	3.5492	3.56931	0	0	26	10	0	0	2	16	0	8	0	2	0	0	0	0	0	0	0	110	84	96	66	46	26	14	4	1	52	61	93	97
Saturated esters	76.5	6.47335	6.6201	0	0	11.4299	2.02368	4.04737	11.4299	1.14299	3.11467	2.84814	0.284814	1.04667	35.492	3.5492	3.56931	0	0	26	10	0	0	2	16	0	8	0	2	0	0	0	0	0	0	0	110	84	92	58	46	34	18	4	1	52	61	93	99
Saturated esters	110.5	5.12809	5.72987	0	0	9.33174	2.09529	4.19059	9.33174	1.16647	2.90084	2.59508	0.324385	0.730475	20.4907	2.56134	2.79683	0	0	20	8	0	0	2	12	0	6	0	2	0	0	0	0	0	0	0	104	77	93	50	15	1	0	0	0	42	47	73	73
Saturated esters	100	5.16853	5.23996	0	0	8.31842	2.19869	4.11092	8.31842	1.18835	2.8615	2.54953	0.364218	0.579234	18.1904	2.59862	2.54422	0	0	15	7	0	0	2	8	0	5	0	2	0	0	0	0	0	0	0	106	87	106	36	6	0	0	0	0	40	48	76	60
Saturated esters	110.3	5.23748	5.6753	0	0	8.64705	2.07431	4.14863	8.64705	1.08088	2.90031	2.59179	0.323974	0.729207	21.2985	2.66231	2.83549	0	0	20	8	0	0	2	12	0	6	0	2	0	0	0	0	0	0	0	104	80	95	46	13	2	0	0	0	42	46	71	68
Saturated esters	109.7	7.14002	6.87336	0	0	12.8573	2.21432	4.42864	12.8573	1.28573	3.18888	2.96301	0.296301	1.08621	33.9683	3.39683	3.52543	6	6	18	10	0	0	2	8	0	8	0	2	0	0	0	0	0	0	0	150	130	172	136	90	42	3	0	0	52	61	85	83
Saturated esters	107.2	4.35203	4.79832	0	0	7.87846	1.96962	3.93923	7.87846	1.12549	2.75284	2.45839	0.351198	0.54283	16.7387	2.39125	2.46105	0	0	17	7	0	0	2	10	0	5	0	2	0	0	0	0	0	0	0	98	68	74	36	14	1	0	0	0	34	37	55	51
Saturated esters	98.9	5.76624	6.05928	0	0	10.384	2.01532	4.03063	10.384	1.15378	3.00798	2.72836	0.303152	0.898342	28.0813	3.12015	3.22974	0	0	23	9	0	0	2	14	0	7	0	2	0	0	0	0	0	0	0	106	80	88	54	40	18	4	1	0	46	53	80	83
Terpenes	80.9	7.94268	8.51842	0	0	12.5633	2.63761	4.75029	12.5633	1.25633	3.34698	2.82717	0.282717	1.03927	38.6433	3.86433	3.65437	0	0	26	10	0	0	0	16	0	10	0	0	0	0	0	0	0	0	0	68	84	96	52	18	4	0	0	0	74	100	168	162
iso-Alkanes	72.5	5.4265	5.65522	0	0	8.31285	2.11199	4.22398	8.31285	1.03911	2.91143	2.54201	0.317751	0.709812	23.9711	2.99639	2.95371	0	0	26	8	0	0	0	18	0	8	0	0	0	0	0	0	0	0	0	32	30	23	16	10	3	0	0	0	50	54	106	96
iso-Alkanes	52	4.35203	4.79832	0	0	7.87846	1.96962	3.93923	7.87846	1.12549	2.75284	2.45839	0.351198	0.54283	16.7387	2.39125	2.46105	0	0	23	7	0	0	0	16	0	7	0	0	0	0	0	0	0	0	0	24	23	19	12	5	1	0	0	0	40	47	81	85
iso-Alkanes	92.8	4.7194	5.00409	0	0	6.72057	2.101	4.20201	6.72057	0.960081	2.77903	2.42522	0.34646	0.529248	16.7776	2.39681	2.46337	0	0	23	7	0	0	0	16	0	7	0	0	0	0	0	0	0	0	0	28	26	19	10	3	0	0	0	0	44	46	93	78
iso-Alkanes	71.3	5.23748	5.6753	0	0	8.64705	2.07431	4.14863	8.64705	1.08088	2.90031	2.59179	0.323974	0.729207	21.2985	2.66231	2.83549	0	0	26	8	0	0	0	18	0	8	0	0	0	0	0	0	0	0	0	30	30	26	17	8	2	0	0	0	48	56	100	107
iso-Alkanes	112.8	7.06382	7.55852	0	0	9.90754	2.34326	4.68652	9.90754	0.990754	3.16264	2.80098	0.280098	1.02997	32.1858	3.21858	3.47153	0	0	32	10	0	0	0	22	0	10	0	0	0	0	0	0	0	0	0	46	50	46	28	12	3	0	0	0	68	76	150	162
iso-Alkanes	100	5.64528	5.87393	0	0	7.38465	2.14896	4.29792	7.38465	0.923081	2.92244	2.61183	0.326479	0.736908	19.5512	2.44389	2.74989	0	0	26	8	0	0	0	18	0	8	0	0	0	0	0	0	0	0	0	34	32	26	17	6	0	0	0	0	52	54	114	93
iso-Alkanes	76.3	5.12809	5.72987	0	0	9.33174	2.09529	4.19059	9.33174	1.16647	2.90084	2.59508	0.324385	0.730475	20.4907	2.56134	2.79683	0	0	26	8	0	0	0	18	0	8	0	0	0	0	0	0	0	0	0	30	31	28	17	6	1	0	0	0	48	57	100	112
iso-Alkanes	103.5	3.93265	4.24438	0	0	6	2	4	6	1	2.61085	2.3094	0.3849	0.326163	11.53	1.92167	1.93413	0	0	20	6	0	0	0	14	0	6	0	0	0	0	0	0	0	0	0	22	21	14	4	0	0	0	0	0	36	39	72	69
iso-Alkanes	65	4.24264	4.85993	0	0	8	2	4	8	1.14286	2.75345	2.44949	0.349927	0.539205	16.3923	2.34176	2.44014	0	0	23	7	0	0	0	16	0	7	0	0	0	0	0	0	0	0	0	24	24	21	12	3	0	0	0	0	40	48	81	90
iso-Alkanes	80.8	5.10867	5.8246	0	0	9.2915	2.1889	4.3778	9.2915	1.16144	2.91355	2.55993	0.319991	0.716834	20.3919	2.54899	2.79199	0	0	26	8	0	0	0	18	0	8	0	0	0	0	0	0	0	0	0	32	34	30	15	3	0	0	0	0	50	58	105	117
iso-Alkanes	91.1	4.53037	5.00409	0	0	7.66299	2.05288	4.10576	7.66299	1.09471	2.76632	2.45983	0.351405	0.543418	15.7116	2.24452	2.39773	0	0	23	7	0	0	0	16	0	7	0	0	0	0	0	0	0	0	0	26	26	21	10	2	0	0	0	0	42	48	86	90
iso-Alkanes	87.3	5.12809	5.74995	0	0	8.72057	2.101	4.20201	8.72057	1.09007	2.90085	2.59417	0.324271	0.730121	20.3008	2.53759	2.78751	0	0	26	8	0	0	0	18	0	8	0	0	0	0	0	0	0	0	0	30	31	29	18	5	0	0	0	0	48	57	101	111
iso-Alkanes	112.1	6.072	6.68289	0	0	9.30056	2.23607	4.47214	9.30056	1.0334	3.04003	2.70389	0.300433	0.889332	25.1416	2.79351	3.11916	0	0	29	9	0	0	0	20	0	9	0	0	0	0	0	0	0	0	0	38	40	38	24	7	0	0	0	0	58	66	127	132
iso-Alkanes	36	6.09441	6.17209	0	0	9.4641	2	4	9.4641	1.05157	3.01748	2.85774	0.317526	0.94467	23.6544	2.62826	3.05819	0	0	29	9	0	0	0	20	0	9	0	0	0	0	0	0	0	0	0	34	32	26	20	17	12	4	0	0	54	62	113	112
iso-Alkanes	101.2	2.44949	2.44949	0	0	3.4641	1.73205	3.4641	3.4641	0.866025	2.17806	1.93185	0.482963	-0.257812	5.58363	1.39591	0.803548	0	0	14	4	0	0	0	10	0	4	0	0	0	0	0	0	0	0	0	12	9	3	0	0	0	0	0	0	22	21	42	27
iso-Alkanes	26.7	5.05914	5.45658	0	0	8.82843	2	4	8.82843	1.10355	2.88853	2.59808	0.32476	0.731628	21.9043	2.73804	2.86354	0	0	26	8	0	0	0	18	0	8	0	0	0	0	0	0	0	0	0	28	27	24	18	10	4	1	0	0	46	55	95	101
iso-Alkanes	74.5	3.64492	4.0975	0	0	6.89898	1.93185	3.8637	6.89898	1.14983	2.5958	2.3008	0.383466	0.322429	12.2612	2.04353	1.99561	0	0	20	6	0	0	0	14	0	6	0	0	0	0	0	0	0	0	0	20	19	14	6	1	0	0	0	0	34	39	67	69
iso-Alkanes	42.4	4.46142	4.73671	0	0	7.72741	1.93185	3.8637	7.72741	1.10392	2.75223	2.48138	0.354483	0.55214	16.8195	2.40279	2.46586	0	0	23	7	0	0	0	16	0	7	0	0	0	0	0	0	0	0	0	24	22	17	12	7	2	0	0	0	40	46	81	80
iso-Alkanes	49	6.84072	6.81594	0	0	10.8348	2.11917	4.23833	10.8348	1.08348	3.13298	2.7148	0.27148	0.998717	48.1217	4.81217	3.87373	0	0	32	10	0	0	0	22	0	10	0	0	0	0	0	0	0	0	0	40	38	31	24	20	16	10	3	0	62	70	132	128
iso-Alkanes	93	3.04721	3.30518	0	0	5.22625	1.84776	3.69552	5.22625	1.04525	2.40858	2.13099	0.426197	0.0634378	8.62987	1.72597	1.46208	0	0	17	5	0	0	0	12	0	5	0	0	0	0	0	0	0	0	0	16	14	8	2	0	0	0	0	0	28	30	54	48
iso-Alkanes	7	5.87563	5.94378	0	0	10.2517	1.96157	3.92314	10.2517	1.13907	3.0075	2.78829	0.30981	0.920069	27.5514	3.06127	3.21069	0	0	29	9	0	0	0	20	0	9	0	0	0	0	0	0	0	0	0	32	30	25	20	16	12	7	2	0	52	62	107	112
iso-Alkanes	102.4	5.41582	5.89401	0	0	8.42429	2.13578	4.27156	8.42429	1.05304	2.91196	2.61804	0.327255	0.739281	19.1314	2.39143	2.72819	0	0	26	8	0	0	0	18	0	8	0	0	0	0	0	0	0	0	0	32	33	29	16	4	0	0	0	0	50	57	106	111
iso-Alkanes	85.5	3.4641	3.4641	0	0	4	2	4	4	0.8	2.44447	2.12132	0.424264	0.0588915	8	1.6	1.38629	0	0	17	5	0	0	0	12	0	5	0	0	0	0	0	0	0	0	0	20	16	6	0	0	0	0	0	0	32	28	66	36
iso-Alkanes	116.8	6.35671	6.9112	0	0	8.98118	2.33441	4.66883	8.98118	0.997909	3.06119	2.71663	0.301848	0.894031	23.214	2.57933	3.03939	0	0	29	9	0	0	0	20	0	9	0	0	0	0	0	0	0	0	0	42	46	40	18	3	0	0	0	0	62	68	135	144
iso-Alkanes	55	7.07107	7.84791	0	0	12.8913	2.26382	4.52764	12.8913	1.17194	3.23009	2.8725	0.261136	1.15049	40.3886	3.67169	3.79386	0	0	35	11	0	0	0	24	0	11	0	0	0	0	0	0	0	0	0	44	48	52	44	25	8	1	0	0	68	84	150	180
iso-Alkanes	91.8	4.01229	4.28482	0	0	5.81863	2.07431	4.14863	5.81863	0.969771	2.62636	2.2855	0.380917	0.315759	11.6374	1.93956	1.9434	0	0	20	6	0	0	0	14	0	6	0	0	0	0	0	0	0	0	0	24	22	13	3	0	0	0	0	0	38	38	78	63
iso-Alkanes	84	5.65685	6.57008	0	0	10.4721	2.23607	4.47214	10.4721	1.16357	3.03119	2.67912	0.297681	0.88013	25.3769	2.81966	3.12848	0	0	29	9	0	0	0	20	0	9	0	0	0	0	0	0	0	0	0	36	40	40	24	6	0	0	0	0	56	68	120	144
iso-Alkanes	26.8	5.05914	5.4365	0	0	9.40926	1.98904	3.97809	9.40926	1.17616	2.88852	2.60405	0.325506	0.733923	22.1293	2.76616	2.87376	0	0	26	8	0	0	0	18	0	8	0	0	0	0	0	0	0	0	0	28	27	23	17	11	5	1	0	0	46	55	94	102
n-Alkanes	112	1.41421	1.41421	0	0	2.82843	1.41421	2.82843	2.82843	0.942809	1.84946	1.70711	0.569036	-0.669173	3.36359	1.1212	0.00903476	0	0	11	3	0	0	0	8	0	3	0	0	0	0	0	0	0	0	0	6	4	1	0	0	0	0	0	0	14	14	24	18
n-Alkanes	24.8	3.53553	3.86973	0	0	6.98792	1.80194	3.60388	6.98792	1.16465	2.57983	2.3419	0.390316	0.340135	12.6289	2.10481	2.02516	0	0	20	6	0	0	0	14	0	6	0	0	0	0	0	0	0	0	0	18	16	12	8	4	1	0	0	0	32	38	62	64
n-Alkanes	93.8	2.12132	2.3401	0	0	4.47214	1.61803	3.23607	4.47214	1.11803	2.15591	1.9465	0.486625	-0.250259	5.89199	1.473	0.857304	0	0	14	4	0	0	0	10	0	4	0	0	0	0	0	0	0	0	0	10	8	4	1	0	0	0	0	0	20	22	36	33
Acyclic ethers	118	4.7194	5.00409	0	0	6.72057	2.101	4.20201	6.72057	0.960081	2.77903	2.42522	0.34646	0.529248	16.7776	2.39681	2.46337	0	0	21	7	0	0	1	14	0	6	0	1	0	0	0	0	0	0	0	60	50	35	10	3	0	0	0	0	42	42	80	66
Acyclic ethers	100.5	7.73773	7.53354	0	0	13.9362	2.23607	4.47214	13.9362	1.26693	3.27907	3.06525	0.278659	1.21544	40.3084	3.6644	3.79187	6	6	23	11	0	0	2	12	0	9	0	2	0	0	0	0	0	0	0	144	120	168	140	94	48	6	0	0	60	72	109	108
Alcohols	105	3.04721	3.30518	0	0	5.22625	1.84776	3.69552	5.22625	1.04525	2.40858	2.13099	0.426197	0.0634378	8.62987	1.72597	1.46208	0	0	15	5	0	0	1	10	0	4	0	1	0	0	0	0	0	0	0	40	26	20	6	0	0	0	0	0	26	28	45	40
Alcohols	93.5	3.75431	4.05705	0	0	6.15537	1.90211	3.80423	6.15537	1.02589	2.5951	2.31281	0.385469	0.327638	12.3912	2.06519	2.00616	0	0	16	6	0	0	1	10	0	5	0	1	0	0	0	0	0	0	0	56	36	30	24	10	0	0	0	0	30	31	51	40
Alcohols	103	3.64492	4.0975	0	0	6.89898	1.93185	3.8637	6.89898	1.14983	2.5958	2.3008	0.383466	0.322429	12.2612	2.04353	1.99561	0	0	18	6	0	0	1	12	0	5	0	1	0	0	0	0	0	0	0	44	31	30	14	1	0	0	0	0	32	37	58	59
Alcohols	98	2.82843	3.14626	0	0	5.4641	1.73205	3.4641	5.4641	1.09282	2.39017	2.1547	0.43094	0.0745046	8.98672	1.79734	1.5026	0	0	15	5	0	0	1	10	0	4	0	1	0	0	0	0	0	0	0	38	20	16	12	5	0	0	0	0	24	28	42	40
Alkenes	71.1	3.53553	3.86973	0	0	6.98792	1.80194	3.60388	6.98792	1.16465	2.57983	2.3419	0.390316	0.340135	12.6289	2.10481	2.02516	0	0	16	6	0	0	0	10	0	6	0	0	0	0	0	0	0	0	0	34	28	20	17	12	4	0	0	0	28	32	46	44
Alkenes	99.2	3.93265	4.24438	0	0	6	2	4	6	1	2.61085	2.3094	0.3849	0.326163	11.53	1.92167	1.93413	0	0	16	6	0	0	0	10	0	6	0	0	0	0	0	0	0	0	0	42	40	28	9	0	0	0	0	0	32	31	52	44
Alkenes	99.5	5.12809	5.74995	0	0	8.72057	2.101	4.20201	8.72057	1.09007	2.90085	2.59417	0.324271	0.730121	20.3008	2.53759	2.78751	0	0	24	8	0	0	0	16	0	8	0	0	0	0	0	0	0	0	0	40	40	37	24	7	0	0	0	0	46	53	91	96
Alkenes	93.7	4.24264	4.85993	0	0	8	2	4	8	1.14286	2.75345	2.44949	0.349927	0.539205	16.3923	2.34176	2.44014	0	0	21	7	0	0	0	14	0	7	0	0	0	0	0	0	0	0	0	36	35	28	14	3	0	0	0	0	38	43	70	74
Alkenes	96.4	4.35203	4.79832	0	0	7.87846	1.96962	3.93923	7.87846	1.12549	2.75284	2.45839	0.351198	0.54283	16.7387	2.39125	2.46105	0	0	21	7	0	0	0	14	0	7	0	0	0	0	0	0	0	0	0	36	34	26	14	5	1	0	0	0	38	42	70	69
Alkenes	99.7	3.75431	4.05705	0	0	6.15537	1.90211	3.80423	6.15537	1.02589	2.5951	2.31281	0.385469	0.327638	12.3912	2.06519	2.00616	0	0	18	6	0	0	0	12	0	6	0	0	0	0	0	0	0	0	0	30	27	19	9	2	0	0	0	0	32	34	58	50
Alkenes	98.3	3.64492	4.0975	0	0	6.89898	1.93185	3.8637	6.89898	1.14983	2.5958	2.3008	0.383466	0.322429	12.2612	2.04353	1.99561	0	0	18	6	0	0	0	12	0	6	0	0	0	0	0	0	0	0	0	30	28	20	8	1	0	0	0	0	32	35	57	56
Alkenes	106	5.42475	5.96866	0	0	8.37513	2.22158	4.44317	8.37513	1.04689	2.92455	2.58138	0.322672	0.725179	19.3901	2.42376	2.74162	0	0	24	8	0	0	0	16	0	8	0	0	0	0	0	0	0	0	0	44	46	39	18	3	0	0	0	0	50	54	99	102
Alkenes	63.8	5.16853	5.36185	0	0	8.76257	1.94986	3.89971	8.76257	1.09532	2.88799	2.63927	0.329909	0.747359	21.8817	2.73522	2.86251	0	0	24	8	0	0	0	16	0	8	0	0	0	0	0	0	0	0	0	36	32	25	20	17	12	4	0	0	44	51	86	86
Alkenes	97.2	3.64492	4.0975	0	0	6.89898	1.93185	3.8637	6.89898	1.14983	2.5958	2.3008	0.383466	0.322429	12.2612	2.04353	1.99561	0	0	18	6	0	0	0	12	0	6	0	0	0	0	0	0	0	0	0	32	29	19	7	1	0	0	0	0	32	34	57	54
Alkenes	105.3	4.7194	5.00409	0	0	6.72057	2.101	4.20201	6.72057	0.960081	2.77903	2.42522	0.34646	0.529248	16.7776	2.39681	2.46337	0	0	21	7	0	0	0	14	0	7	0	0	0	0	0	0	0	0	0	38	36	27	13	3	0	0	0	0	42	42	82	64
Alkenes	79.8	5.16853	5.36185	0	0	8.76257	1.94986	3.89971	8.76257	1.09532	2.88799	2.63927	0.329909	0.747359	21.8817	2.73522	2.86251	0	0	24	8	0	0	0	16	0	8	0	0	0	0	0	0	0	0	0	40	36	27	20	15	8	2	0	0	44	49	84	80
Alkenes	94	3.53553	3.86973	0	0	6.98792	1.80194	3.60388	6.98792	1.16465	2.57983	2.3419	0.390316	0.340135	12.6289	2.10481	2.02516	0	0	18	6	0	0	0	12	0	6	0	0	0	0	0	0	0	0	0	28	25	18	10	4	1	0	0	0	30	34	52	51
Alkenes	97.1	3.53553	3.86973	0	0	6.98792	1.80194	3.60388	6.98792	1.16465	2.57983	2.3419	0.390316	0.340135	12.6289	2.10481	2.02516	0	0	16	6	0	0	0	10	0	6	0	0	0	0	0	0	0	0	0	38	33	24	15	6	1	0	0	0	28	30	44	39
Alkenes	96	4.35203	4.79832	0	0	7.87846	1.96962	3.93923	7.87846	1.12549	2.75284	2.45839	0.351198	0.54283	16.7387	2.39125	2.46105	0	0	21	7	0	0	0	14	0	7	0	0	0	0	0	0	0	0	0	36	34	26	14	5	1	0	0	0	38	42	70	69
Alkynes	84	4.24264	4.53095	0	0	8.05468	1.84776	3.69552	8.05468	1.15067	2.73919	2.51367	0.359096	0.565069	16.7999	2.39999	2.4647	0	0	19	7	0	0	0	12	0	7	0	0	0	0	0	0	0	0	0	42	34	24	20	16	10	3	0	0	34	40	61	62
Alkynes	59.6	4.94975	5.14314	0	0	9.51754	1.87939	3.75877	9.51754	1.18969	2.87661	2.67347	0.334183	0.760233	21.483	2.68537	2.84412	0	0	22	8	0	0	0	14	0	8	0	0	0	0	0	0	0	0	0	50	44	36	28	16	8	4	1	0	40	46	70	68
Aromatics	108	8.0344	7.77511	0	0	13.5631	2.31548	4.63097	13.5631	1.23301	3.29538	3.04766	0.27706	1.20968	39.6737	3.6067	3.776	6	6	27	11	0	0	0	16	0	11	0	0	0	0	0	0	0	0	0	84	94	109	84	42	18	3	0	0	68	81	137	149
Aromatics	113.1	6.5423	6.2361	0	0	11.19	2.19399	4.38799	11.19	1.24333	3.08977	2.85639	0.317376	0.944197	27.6091	3.06768	3.21279	6	6	19	9	0	0	0	10	0	9	0	0	0	0	0	0	0	0	0	82	88	98	72	30	9	0	0	0	50	58	88	86
Aromatics	96.5	7.73773	6.63476	0	0	13.6832	2.30278	4.60555	13.6832	1.36832	3.24941	3.04781	0.304781	1.11442	36.7686	3.67686	3.60464	6	6	22	10	0	0	0	12	0	10	0	0	0	0	0	0	0	0	0	84	95	118	89	36	12	0	0	0	62	81	130	143
Aromatics	105.3	6.61125	6.41989	0	0	10.8913	2.26382	4.52764	10.8913	1.21015	3.0999	2.8501	0.316678	0.941994	26.6231	2.95812	3.17642	6	6	21	9	0	0	0	12	0	9	0	0	0	0	0	0	0	0	0	78	86	95	58	10	0	0	0	0	54	62	103	102
Aromatics	120.3	6.69213	6.35589	0	0	10.129	2.23607	4.47214	10.129	1.12544	3.09901	2.86791	0.318657	0.948224	26.5286	2.94763	3.17286	6	6	21	9	0	0	0	12	0	9	0	0	0	0	0	0	0	0	0	78	84	93	60	12	0	0	0	0	54	60	105	90
Aromatics	113.1	6.5423	6.2361	0	0	11.19	2.19399	4.38799	11.19	1.24333	3.08977	2.85639	0.317376	0.944197	27.6091	3.06768	3.21279	6	6	21	9	0	0	0	12	0	9	0	0	0	0	0	0	0	0	0	72	78	87	60	21	6	0	0	0	52	62	98	100
Aromatics	100.6	7.31836	7.06919	0	0	11.9458	2.26718	4.53437	11.9458	1.19458	3.19767	2.96474	0.296474	1.08679	32.3671	3.23671	3.47714	6	6	24	10	0	0	0	14	0	10	0	0	0	0	0	0	0	0	0	80	89	103	74	26	6	0	0	0	60	71	118	122
Aromatics	89.2	7.77817	7.05707	0	0	13.9834	2.15664	4.31328	13.9834	1.27121	3.27025	2.98057	0.270961	1.18742	55.6098	5.05544	4.11367	6	6	27	11	0	0	0	16	0	11	0	0	0	0	0	0	0	0	0	78	82	90	68	40	34	24	12	3	62	77	119	128
Bicycloalkanes	58.5	7.03063	6.54761	0	0	12.1707	2.3226	4.51612	12.1707	1.3523	3.16041	2.90187	0.32243	0.959994	31.504	3.50044	3.34475	0	0	25	9	0	0	0	16	0	9	0	0	0	0	0	0	0	0	0	46	53	68	40	16	0	0	0	0	62	87	153	173
Cyclic ethers	93.5	7.40833	7.59314	0	0	11.5646	2.39138	4.55563	11.5646	1.15646	3.2194	2.91206	0.291206	1.06886	32.4488	3.24488	3.47966	0	0	26	10	0	0	2	16	0	8	0	2	0	0	0	0	0	0	0	114	113	156	52	12	2	0	0	0	66	79	139	133
Cyclic alkenes	85	5.65685	5.42766	0	0	10.4243	2.13578	4.27156	10.4243	1.30304	2.96934	2.718	0.33975	0.776754	23.561	2.94512	2.93645	0	0	22	8	0	0	0	14	0	8	0	0	0	0	0	0	0	0	0	46	48	50	31	8	2	0	0	0	48	61	100	109
Cyclic alkenes	89.2	5.05914	4.78585	0	0	8.72057	2.101	4.20201	8.72057	1.2458	2.8443	2.59417	0.370595	0.59659	18.4116	2.63023	2.55631	0	0	19	7	0	0	0	12	0	7	0	0	0	0	0	0	0	0	0	42	42	41	22	2	0	0	0	0	42	52	87	87
Cyclic ketone	101	4.35203	4.42996	0	0	7.46588	2.11491	3.97571	7.46588	1.24431	2.70751	2.39923	0.399872	0.364323	14.5163	2.41938	2.16445	0	0	14	6	0	0	1	8	0	5	0	1	0	0	0	0	0	0	0	68	52	52	24	0	0	0	0	0	34	43	68	56
Cycloalkanes	39	7.84712	7.36718	0	0	13.7419	2.23436	4.46871	13.7419	1.24926	3.27871	2.99217	0.272015	1.19131	49.9055	4.53686	4.00544	0	0	33	11	0	0	0	22	0	11	0	0	0	0	0	0	0	0	0	48	52	59	48	29	19	9	2	0	70	92	160	190
Cycloalkanes	33.7	7.28985	6.78346	0	0	12.0668	2.17533	4.35066	12.0668	1.20668	3.18807	2.98451	0.298451	1.09343	33.7632	3.37632	3.51937	0	0	30	10	0	0	0	20	0	10	0	0	0	0	0	0	0	0	0	44	46	50	40	24	14	4	0	0	64	82	146	162
Cycloalkanes	105.3	5.49069	5.95114	0	0	7.12311	2.56155	4.56155	7.12311	1.01759	2.9967	2.42018	0.34574	0.527166	17.3418	2.4774	2.49644	0	0	21	7	0	0	0	14	0	7	0	0	0	0	0	0	0	0	0	40	48	26	4	0	0	0	0	0	54	64	103	96
Cycloalkanes	86.2	6.61125	6.41989	0	0	10.8913	2.26382	4.52764	10.8913	1.21015	3.0999	2.8501	0.316678	0.941994	26.6231	2.95812	3.17642	0	0	27	9	0	0	0	18	0	9	0	0	0	0	0	0	0	0	0	42	47	53	34	7	0	0	0	0	60	77	139	159
Cycloalkanes	-3	6.36396	6.39327	0	0	11.4345	2.17009	4.17009	11.4345	1.2705	3.08378	2.73366	0.30374	0.90028	36.7118	4.07909	3.49774	0	0	27	9	0	0	0	18	0	9	0	0	0	0	0	0	0	0	0	38	40	44	24	19	12	4	0	0	56	74	126	136
Cycloalkanes	81.7	6.08408	6.12817	0	0	8.94702	2.3113	4.41453	8.94702	1.11838	3.00604	2.68365	0.335456	0.764035	21.9628	2.74535	2.86621	0	0	24	8	0	0	0	16	0	8	0	0	0	0	0	0	0	0	0	40	43	47	16	2	0	0	0	0	56	67	133	117
Cycloalkanes	90.6	7.3588	6.90974	0	0	11.9362	2.23607	4.47214	11.9362	1.19362	3.19724	2.99535	0.299535	1.09706	31.9769	3.19769	3.46501	0	0	26	10	0	0	0	16	0	10	0	0	0	0	0	0	0	0	0	68	70	73	58	34	16	3	0	0	62	75	131	139
Cycloalkanes	103	3.53553	3.20613	0	0	6.42864	2.21432	3.88945	6.42864	1.28573	2.6399	2.09516	0.419033	0.0464849	12.2062	2.44124	1.8088	0	0	15	5	0	0	0	10	0	5	0	0	0	0	0	0	0	0	0	22	24	11	4	0	0	0	0	0	32	42	57	46
Cycloalkanes	71.7	5.87563	5.56604	0	0	9.43115	2.17533	4.35066	9.43115	1.17889	2.97974	2.73673	0.342092	0.783622	22.2878	2.78598	2.8809	0	0	24	8	0	0	0	16	0	8	0	0	0	0	0	0	0	0	0	36	38	41	26	5	0	0	0	0	52	66	119	126
Cycloalkanes	87.3	5.97469	5.64637	0	0	9.30056	2.23607	4.47214	9.30056	1.16257	2.99101	2.70389	0.337987	0.771549	22.7166	2.83958	2.89995	0	0	24	8	0	0	0	16	0	8	0	0	0	0	0	0	0	0	0	38	40	41	24	4	0	0	0	0	54	66	124	126
Cycloalkanes	90.4	8.0344	7.77511	0	0	13.5631	2.31548	4.63097	13.5631	1.23301	3.29538	3.04766	0.27706	1.20968	39.6737	3.6067	3.776	0	0	33	11	0	0	0	22	0	11	0	0	0	0	0	0	0	0	0	52	58	65	51	28	12	2	0	0	74	94	172	203
Cycloalkanes	38.9	4.94975	4.66667	0	0	8.98792	2	3.80194	8.98792	1.28399	2.83087	2.64575	0.377964	0.61628	18.5203	2.64575	2.56219	0	0	21	7	0	0	0	14	0	7	0	0	0	0	0	0	0	0	0	28	28	28	28	0	0	0	0	0	42	56	91	112
Cycloalkanes	73.5	8.04174	7.74099	0	0	12.2844	2.61064	4.71244	12.2844	1.22844	3.346	2.80425	0.280425	1.03114	41.6674	4.16674	3.72972	0	0	26	10	0	0	0	16	0	10	0	0	0	0	0	0	0	0	0	70	83	81	66	21	2	0	0	0	74	97	159	172
Cyclic ketone	101.9	8.30271	7.76336	0	0	12.5273	2.31148	4.62295	12.5273	1.13885	3.30252	3.10251	0.282046	1.22752	37.0809	3.37099	3.70841	0	0	29	11	0	0	1	18	0	10	0	1	0	0	0	0	0	0	0	96	84	88	72	46	36	18	0	0	72	87	161	173
Cyclic alkenes	89.7	5.83519	5.60621	0	0	9.95396	2.19353	4.38705	9.95396	1.24424	2.98024	2.72191	0.340239	0.778191	22.4579	2.80724	2.8885	0	0	22	8	0	0	0	14	0	8	0	0	0	0	0	0	0	0	0	50	52	52	29	4	0	0	0	0	50	61	106	111
Cyclic alkenes	95.5	6.79119	6.41989	0	0	10.0064	2.28349	4.56698	10.0064	1.11183	3.10903	2.84916	0.316573	0.941664	26.636	2.95956	3.1769	0	0	25	9	0	0	0	16	0	9	0	0	0	0	0	0	0	0	0	54	57	63	43	10	0	0	0	0	60	71	135	129
Cyclic ethers	98.4	8.80137	8.65677	0	0	13.5608	2.55365	4.81983	13.5608	1.2328	3.38054	3.07439	0.27949	1.21842	41.2483	3.74984	3.81492	0	0	29	11	0	2	1	18	0	10	0	1	0	0	0	0	0	0	0	96	110	153	60	19	2	0	0	0	82	106	202	200
Furans	52.2	4.24264	4	0	0	8	2	4	8	1.33333	2.68762	2.44949	0.408248	0.385054	14.6969	2.44949	2.17681	0	0	16	6	0	0	1	10	0	5	0	1	0	0	0	0	0	0	0	56	40	40	20	0	0	0	0	0	34	44	69	68
Furans	101.3	5.16853	5.23996	0	0	8.31842	2.19869	4.11092	8.31842	1.18835	2.8615	2.54953	0.364218	0.579234	18.1904	2.59862	2.54422	5	5	15	7	0	0	1	8	0	6	0	1	0	0	0	0	0	0	0	88	89	94	14	1	0	0	0	0	40	44	71	47
Ketones	106.8	3.64492	4.0975	0	0	6.89898	1.93185	3.8637	6.89898	1.14983	2.5958	2.3008	0.383466	0.322429	12.2612	2.04353	1.99561	0	0	16	6	0	0	1	10	0	5	0	1	0	0	0	0	0	0	0	62	44	36	16	1	0	0	0	0	30	33	50	48
Ketones	101.9	4.35203	4.79832	0	0	7.87846	1.96962	3.93923	7.87846	1.12549	2.75284	2.45839	0.351198	0.54283	16.7387	2.39125	2.46105	0	0	19	7	0	0	1	12	0	6	0	1	0	0	0	0	0	0	0	66	48	42	28	10	1	0	0	0	36	41	64	63
Polyfunctionals	110	6.69213	6.85581	0	0	11.1271	2.05288	4.10576	11.1271	1.11271	3.12365	2.92485	0.292485	1.07324	30.7618	3.07618	3.42627	0	0	22	10	0	0	3	12	0	7	0	3	0	0	0	0	0	0	0	154	110	110	74	88	94	18	7	0	50	55	83	81
Saturated esters	108.7	5.38731	5.58056	0	0	8.47214	2	4	8.47214	1.05902	2.89923	2.68328	0.33541	0.763897	19.3573	2.41966	2.73993	0	0	20	8	0	0	2	12	0	6	0	2	0	0	0	0	0	0	0	104	76	79	38	29	14	0	0	0	42	44	73	64
Saturated esters	100.8	5.16853	5.36185	0	0	8.76257	1.94986	3.89971	8.76257	1.09532	2.88799	2.63927	0.329909	0.747359	21.8817	2.73522	2.86251	0	0	20	8	0	0	2	12	0	6	0	2	0	0	0	0	0	0	0	102	74	74	36	28	18	7	0	0	40	44	67	65
Terpenes	82.5	6.69213	6.81594	0	0	11.179	2.03144	4.06288	11.179	1.1179	3.12364	2.97285	0.297285	1.08952	29.2334	2.92334	3.37531	0	0	26	10	0	0	0	16	0	10	0	0	0	0	0	0	0	0	0	68	64	53	42	39	34	18	4	0	54	59	97	94
iso-Alkanes	105.3	6.01353	6.6314	0	0	9.43115	2.17533	4.35066	9.43115	1.04791	3.0293	2.73673	0.304082	0.901405	24.1914	2.68794	3.08064	0	0	29	9	0	0	0	20	0	9	0	0	0	0	0	0	0	0	0	36	38	38	26	8	0	0	0	0	56	66	122	132
iso-Alkanes	20.7	5.16853	5.36185	0	0	8.76257	1.94986	3.89971	8.76257	1.09532	2.88799	2.63927	0.329909	0.747359	21.8817	2.73522	2.86251	0	0	26	8	0	0	0	18	0	8	0	0	0	0	0	0	0	0	0	28	26	21	16	12	7	2	0	0	46	54	94	96
iso-Alkanes	106	5.42475	5.96866	0	0	8.37513	2.22158	4.44317	8.37513	1.04689	2.92455	2.58138	0.322672	0.725179	19.3901	2.42376	2.74162	0	0	26	8	0	0	0	18	0	8	0	0	0	0	0	0	0	0	0	34	36	30	13	2	0	0	0	0	52	58	110	117
iso-Alkanes	112.1	4.87657	5.20985	0	0	6.60272	2.17533	4.35066	6.60272	0.943246	2.79278	2.45369	0.350527	0.540918	14.7303	2.10433	2.33323	0	0	23	7	0	0	0	16	0	7	0	0	0	0	0	0	0	0	0	30	30	21	6	0	0	0	0	0	46	48	96	90
iso-Alkanes	80.8	4.56048	5.0657	0	0	7.59587	2.13578	4.27156	7.59587	1.08512	2.78023	2.42986	0.347123	0.531158	15.7939	2.25627	2.40295	0	0	23	7	0	0	0	16	0	7	0	0	0	0	0	0	0	0	0	28	28	21	8	1	0	0	0	0	44	48	91	90
iso-Alkanes	86.4	6.79119	7.27129	0	0	10.9279	2.20817	4.41635	10.9279	1.09279	3.14307	2.83971	0.283971	1.0437	31.4682	3.14682	3.44898	0	0	32	10	0	0	0	22	0	10	0	0	0	0	0	0	0	0	0	42	43	40	31	19	7	1	0	0	64	73	140	146
n-Alkanes	61.7	2.82843	3.14626	0	0	5.4641	1.73205	3.4641	5.4641	1.09282	2.39017	2.1547	0.43094	0.0745046	8.98672	1.79734	1.5026	0	0	17	5	0	0	0	12	0	5	0	0	0	0	0	0	0	0	0	14	12	8	4	1	0	0	0	0	26	30	49	48
[truncated: 1,778 more columns]

## Sheet: fused
category	label	ABC	ABCGG	nAcid	nBase	SpAbs_A	SpMax_A	SpDiam_A	SpAD_A	SpMAD_A	LogEE_A	VE1_A	VE2_A	VE3_A	VR1_A	VR2_A	VR3_A	nAromAtom	nAromBond	nAtom	nHeavyAtom	nSpiro	nBridgehead	nHetero	nH	nB	nC	nN	nO	nS	nP	nF	nCl	nBr	nI	nX	ATS0dv	ATS1dv	ATS2dv	ATS3dv	ATS4dv	ATS5dv	ATS6dv	ATS7dv	ATS8dv	ATS0d	ATS1d	ATS2d	ATS3d
Acyclic ethers	118.3	-0.855546	-0.835302	0	0	-1.25144	-0.288371	-0.188121	-1.25144	-1.79106	-0.919183	-1.07212	0.698255	-0.950138	-0.983441	-1.10358	-0.99691	-0.402968	-0.402968	-0.770493	-0.955973	0	-0.129369	0.899991	-0.610381	0	-1.16093	0	0.899991	0	0	0	0	0	0	0	0.0097376	-0.371311	-0.6394	-0.890479	-0.779177	-0.526791	-0.353709	-0.207328	-0.111803	-0.780452	-1.02418	-0.766099	-0.950684
Acyclic ethers	102.5	-0.432004	-0.33595	0	0	-0.876266	-0.107279	0.00495634	-0.876266	-1.63066	-0.40143	-0.520697	0.146243	-0.374303	-0.638558	-0.700203	-0.436584	-0.402968	-0.402968	-0.22155	-0.457078	0	-0.129369	0.596104	-0.0889562	0	-0.605576	0	0.596104	0	0	0	0	0	0	0	-0.0125062	-0.273336	-0.469148	-0.553811	-0.511193	-0.526791	-0.353709	-0.207328	-0.111803	-0.37141	-0.629028	-0.388112	-0.622019
Acyclic ethers	109	-0.467374	-0.332307	0	0	-0.863521	0.123592	0.251108	-0.863521	-1.43189	-0.410483	-0.598	0.142965	-0.420538	-0.71056	-0.794026	-0.492417	-0.402968	-0.402968	-0.273033	-0.507008	0	-0.129369	0.748163	-0.136367	0	-0.698211	0	0.748163	0	0	0	0	0	0	0	0.091227	-0.15571	-0.449286	-0.752793	-0.745676	-0.526791	-0.353709	-0.207328	-0.111803	-0.345019	-0.638454	-0.403339	-0.554591
Acyclic ethers	103	0.150991	0.115155	0	0	0.252865	0.147784	0.21053	0.252865	0.444296	0.225122	0.265851	-0.214558	0.248226	0.0475932	0.121558	0.223905	0.654881	0.654881	-0.599086	0.141686	0	-0.129369	1.65964	-0.895021	0	-0.374118	0	1.65964	0	0	0	0	0	0	0	1.6838	1.25197	1.20274	1.14115	0.540433	0.00969362	-0.353709	-0.207328	-0.111803	-0.160276	-0.177386	-0.38057	-0.40292
Alcohols	106.3	-1.63857	-1.69787	0	0	-1.51558	-1.73237	-1.72769	-1.51558	-0.924608	-1.90344	-1.76761	1.87546	-1.86061	-1.32439	-1.52766	-1.86652	-0.402968	-0.402968	-1.40541	-1.60477	0	-0.129369	1.20378	-1.17938	0	-1.8553	0	1.20378	0	0	0	0	0	0	0	-0.405231	-1.04195	-0.903456	-0.840761	-0.732287	-0.526791	-0.353709	-0.207328	-0.111803	-1.55929	-1.43361	-1.38531	-1.26056
Alcohols	109	-1.9963	-2.12559	0	0	-1.74576	-2.46979	-2.51392	-1.74576	-0.997663	-2.50158	-2.20179	2.729	-2.46829	-1.4568	-1.79959	-2.47733	-0.402968	-0.402968	-1.68011	-1.90432	0	-0.129369	1.05185	-1.4166	0	-2.0869	0	1.05185	0	0	0	0	0	0	0	-0.642309	-1.242	-1.02842	-0.905844	-0.732291	-0.526791	-0.353709	-0.207328	-0.111803	-1.81021	-1.63135	-1.56813	-1.3892
Alcohols	74.6	0.164527	0.26126	0	0	0.277719	-0.556942	-0.474467	0.277719	-0.253262	0.303862	0.42353	-0.555717	0.500689	0.352222	0.357022	0.498863	-0.402968	-0.402968	0.619137	0.490953	0	-0.129369	0.596089	0.622179	0	0.273841	0	0.596089	0	0	0	0	0	0	0	0.291121	-0.0303298	-0.134269	0.0889064	0.848537	1.39293	1.62847	0.673271	0.711307	0.0773239	0.0155719	-0.103923	-0.0445921
Alcohols	102.7	-1.14512	-1.14487	0	0	-1.32819	-0.750365	-0.680693	-1.32819	-1.35076	-1.22579	-1.29097	1.01511	-1.21922	-1.13998	-1.26168	-1.25417	-0.402968	-0.402968	-1.23383	-1.20555	0	-0.129369	1.35568	-1.13198	0	-1.53125	0	1.35568	0	0	0	0	0	0	0	0.239258	-0.34787	-0.514568	-0.791004	-0.799269	-0.526791	-0.353709	-0.207328	-0.111803	-1.18968	-1.26421	-1.17721	-1.18678
Alcohols	99.4	-1.34172	-1.33557	0	0	-1.27462	-1.27999	-1.24538	-1.27462	-0.834891	-1.43713	-1.38908	1.26024	-1.37654	-1.1559	-1.25886	-1.37952	-0.402968	-0.402968	-1.09652	-1.30532	0	-0.129369	1.20378	-0.894863	0	-1.57752	0	1.20378	0	0	0	0	0	0	0	-0.308913	-0.889012	-0.78422	-0.729771	-0.645172	-0.526791	-0.353709	-0.207328	-0.111803	-1.30846	-1.20771	-1.19242	-1.07716
Alcohols	100	-1.69937	-1.75715	0	0	-1.51505	-1.83161	-1.8335	-1.51505	-0.700955	-1.9801	-1.82627	1.9657	-1.93333	-1.34997	-1.56068	-1.93287	-0.402968	-0.402968	-1.55991	-1.65472	0	-0.129369	1.65976	-1.36911	0	-2.04054	0	1.65976	0	0	0	0	0	0	0	-0.160735	-0.967459	-0.832499	-0.618815	-0.765781	-0.526791	-0.353709	-0.207328	-0.111803	-1.65174	-1.49483	-1.48686	-1.33436
Alcohols	103.9	0.14054	0.140346	0	0	0.268178	0.15226	0.16742	0.268178	0.522371	0.231937	0.262757	-0.211242	0.248597	0.0554968	0.154001	0.238499	0.875348	0.875348	-0.770687	0.141671	0	-0.129369	1.96347	-1.1321	0	-0.466684	0	1.96347	0	0	0	0	0	0	0	1.98741	1.45971	1.43261	1.47015	1.21016	0.510449	-0.267578	-0.207328	-0.111803	-0.239455	-0.252608	-0.507402	-0.558797
Alcohols	106	-1.74381	-1.85984	0	0	-1.70093	-1.86958	-1.87398	-1.70093	-1.29824	-2.0971	-1.93964	2.11284	-2.06711	-1.41358	-1.65811	-2.0739	-0.402968	-0.402968	-1.5942	-1.75451	0	-0.129369	1.20378	-1.36907	0	-1.99421	0	1.20378	0	0	0	0	0	0	0	-0.383019	-1.02628	-0.965925	-0.947912	-0.765785	-0.526791	-0.353709	-0.207328	-0.111803	-1.69131	-1.57951	-1.5046	-1.39547
Alcohols	109	-1.91325	-2.03403	0	0	-1.71618	-2.28955	-2.32175	-1.71618	-1.04382	-2.36949	-2.11303	2.51914	-2.33222	-1.4389	-1.7443	-2.33471	-0.402968	-0.402968	-1.62857	-1.85436	0	-0.129369	1.05188	-1.36912	0	-2.04056	0	1.05188	0	0	0	0	0	0	0	-0.627458	-1.21452	-1.0142	-0.905835	-0.732292	-0.526791	-0.353709	-0.207328	-0.111803	-1.77056	-1.59837	-1.54271	-1.37021
Alcohols	85.8	-1.42817	-1.42431	0	0	-1.19941	-1.64538	-1.63494	-1.19941	-0.538127	-1.57378	-1.42544	1.50454	-1.49003	-1.11423	-1.24856	-1.4937	-0.402968	-0.402968	-1.06224	-1.30534	0	-0.129369	1.20378	-0.847489	0	-1.57755	0	1.20378	0	0	0	0	0	0	0	-0.397811	-1.01843	-0.832503	-0.657091	-0.470969	-0.395575	-0.353709	-0.207328	-0.111803	-1.3349	-1.17951	-1.18739	-1.0224
Alcohols	101	-1.34813	-1.33294	0	0	-1.24808	-1.26705	-1.23157	-1.24808	-0.73484	-1.43691	-1.3927	1.25717	-1.37772	-1.15708	-1.26174	-1.38069	-0.402968	-0.402968	-1.09651	-1.3053	0	-0.129369	1.20378	-0.894857	0	-1.57751	0	1.20378	0	0	0	0	0	0	0	-0.308905	-0.900769	-0.781371	-0.718285	-0.651879	-0.526791	-0.353709	-0.207328	-0.111803	-1.30846	-1.203	-1.18988	-1.06873
Alcohols	100.2	-1.28347	-1.24674	0	0	-1.20046	-1.07203	-1.02365	-1.20046	-0.592692	-1.32247	-1.31974	1.1029	-1.27062	-1.15052	-1.24193	-1.28447	-0.402968	-0.402968	-1.21678	-1.25556	0	-0.129369	1.65976	-1.08466	0	-1.67027	0	1.65976	0	0	0	0	0	0	0	0.120719	-0.642044	-0.60828	-0.48492	-0.759079	-0.526791	-0.353709	-0.207328	-0.111803	-1.30859	-1.22664	-1.24074	-1.13628
Alcohols	104	-1.693	-1.76041	0	0	-1.54254	-1.83246	-1.83441	-1.54254	-0.865891	-1.97907	-1.82359	1.96746	-1.93261	-1.34954	-1.56148	-1.93444	-0.402968	-0.402968	-1.45698	-1.65476	0	-0.129369	1.20378	-1.22688	0	-1.90168	0	1.20378	0	0	0	0	0	0	0	-0.427502	-1.06554	-0.926207	-0.859909	-0.732283	-0.526791	-0.353709	-0.207328	-0.111803	-1.61217	-1.47132	-1.43105	-1.288
Alcohols	97	-1.06694	-1.06938	0	0	-1.34557	-0.589927	-0.509636	-1.34557	-1.55688	-1.15161	-1.24882	0.942464	-1.16295	-1.11811	-1.24705	-1.20608	-0.402968	-0.402968	-1.04506	-1.15564	0	-0.129369	1.0519	-0.894882	0	-1.39241	0	1.0519	0	0	0	0	0	0	0	-0.0273737	-0.496849	-0.667822	-0.871364	-0.805965	-0.526791	-0.353709	-0.207328	-0.111803	-1.04448	-1.17479	-1.00972	-1.08982
Alcohols	94.1	-0.54548	-0.36274	0	0	-0.405635	-0.522238	-0.437467	-0.405635	-0.239393	-0.366464	-0.401902	0.0502226	-0.257721	-0.494749	-0.462772	-0.267253	-0.402968	-0.402968	-0.358788	-0.357314	0	-0.129369	1.50765	-0.325963	0	-0.790701	0	1.50765	0	0	0	0	0	0	0	0.542852	-0.0539299	0.0132791	0.0697577	-0.12271	-0.288331	-0.353709	-0.207328	-0.111803	-0.595797	-0.596074	-0.679901	-0.594587
Alcohols	97.2	-1.12793	-1.06076	0	0	-1.06013	-0.994057	-0.940513	-1.06013	-0.639016	-1.09001	-1.09047	0.833557	-1.01434	-1.01073	-1.04374	-1.02118	-0.402968	-0.402968	-0.976528	-1.05589	0	-0.129369	1.20378	-0.847576	0	-1.34615	0	1.20378	0	0	0	0	0	0	0	-0.0422049	-0.6655	-0.656506	-0.507876	-0.417414	-0.526791	-0.353709	-0.207328	-0.111803	-1.15016	-1.09487	-1.09861	-1.01824
Alkenes	61	-1.1084	-1.14212	0	0	-1.21021	-0.696443	-0.771816	-1.21021	-0.837708	-1.15547	-1.24363	1.05681	-1.20368	-1.08472	-1.12419	-1.20062	-0.402968	-0.402968	-1.19972	-1.20567	0	-0.129369	-0.467755	-1.08478	0	-0.975916	0	-0.467755	0	0	0	0	0	0	0	-0.597761	-0.665476	-0.835345	-0.951711	-0.805965	-0.526791	-0.353709	-0.207328	-0.111803	-1.15026	-1.20789	-1.11903	-1.17217
Alkenes	103.5	-1.02859	-1.20322	0	0	-0.883105	-0.45426	-0.904155	-0.883105	0.736947	-1.00284	-1.12375	1.28088	-1.20593	-0.947429	-0.699665	-1.06723	-0.402968	-0.402968	-1.42269	-1.25555	0	-0.129369	-0.467755	-1.36915	0	-1.02219	0	-0.467755	0	0	0	0	0	0	0	-0.605239	-0.591031	-0.599733	-0.894361	-0.805965	-0.526791	-0.353709	-0.207328	-0.111803	-1.13701	-0.939629	-1.05297	-1.09413
Alkenes	99.1	-1.33137	-1.31235	0	0	-1.2548	-1.17263	-1.1309	-1.2548	-0.698879	-1.3968	-1.37284	1.1963	-1.34164	-1.17518	-1.27644	-1.3537	-0.402968	-0.402968	-1.23395	-1.30545	0	-0.129369	-0.467755	-1.08468	0	-1.06848	0	-0.467755	0	0	0	0	0	0	0	-0.723757	-0.834141	-0.940383	-0.947907	-0.779175	-0.526791	-0.353709	-0.207328	-0.111803	-1.34819	-1.38193	-1.29911	-1.23955
Alkenes	94.3	0.212799	0.302026	0	0	0.225817	-0.0195792	0.0984607	0.225817	-0.115563	0.279481	0.336547	-0.416579	0.380857	0.145732	0.0985351	0.32282	0.390062	0.390062	0.121614	0.341259	0	-0.129369	0.139931	0.00590472	0	0.273933	0	0.139931	0	0	0	0	0	0	0	0.55025	0.49109	0.333958	0.417844	0.319347	0.0216306	-0.238859	-0.207328	-0.111803	0.0773229	-0.102127	-0.139462	-0.194298
Alkenes	91.6	-0.451329	-0.297987	0	0	-0.345311	-0.563872	-0.481857	-0.345311	-0.319089	-0.26979	-0.284197	-0.046203	-0.144651	-0.404375	-0.34224	-0.146836	-0.402968	-0.402968	0.0186408	-0.25751	0	-0.129369	-0.467755	0.148088	0	-0.0963867	0	-0.467755	0	0	0	0	0	0	0	-0.612653	-0.64985	-0.679231	-0.477303	-0.209802	-0.264475	-0.353709	-0.207328	-0.111803	-0.424216	-0.487882	-0.4617	-0.436573
Alkenes	98	-0.901262	-0.790971	0	0	-0.882729	-0.736461	-0.665869	-0.882729	-0.698595	-0.786054	-0.825287	0.484178	-0.70426	-0.852134	-0.841431	-0.715366	-0.402968	-0.402968	-0.547573	-0.806414	0	-0.129369	-0.467755	-0.37344	0	-0.60556	0	-0.467755	0	0	0	0	0	0	0	-0.768219	-0.814541	-0.835351	-0.779554	-0.658596	-0.526791	-0.353709	-0.207328	-0.111803	-0.859785	-0.91136	-0.839786	-0.824346
Alkenes	94.6	-0.0142181	0.0702564	0	0	0.141382	-0.682378	-0.608206	0.141382	-0.177931	0.161699	0.317791	-0.405804	0.369534	0.0953435	0.126624	0.336412	-0.402968	-0.402968	0.584876	0.291393	0	-0.129369	-0.315934	0.669648	0	0.36654	0	-0.315934	0	0	0	0	0	0	0	-0.412722	-0.49304	-0.55153	-0.259257	0.319352	0.677431	0.709065	0.144906	-0.111803	-0.0414238	-0.0879259	-0.162251	-0.114123
Alkenes	98.9	-2.08916	-2.3316	0	0	-1.77869	-2.39376	-2.71736	-1.77869	-0.534881	-2.54629	-2.35481	2.95679	-2.65674	-1.48831	-1.7278	-2.57846	-0.402968	-0.402968	-1.8002	-2.05402	0	-0.129369	-0.467755	-1.51141	0	-1.76286	0	-0.467755	0	0	0	0	0	0	0	-1.33124	-1.41453	-1.2498	-1.06652	-0.779173	-0.526791	-0.353709	-0.207328	-0.111803	-1.87622	-1.64551	-1.63918	-1.47138
Alkenes	97.4	-0.847238	-0.752241	0	0	-0.942032	-0.120547	-0.326532	-0.942032	-0.61345	-0.723184	-0.974321	0.593371	-0.845826	-0.911496	-0.899871	-0.83073	-0.402968	-0.402968	-0.650513	-0.906207	0	-0.129369	-0.467755	-0.468257	0	-0.69813	0	-0.467755	0	0	0	0	0	0	0	-0.738567	-0.72042	-0.87225	-0.924953	-0.772481	-0.526791	-0.353709	-0.207328	-0.111803	-0.740985	-0.821979	-0.761115	-0.794846
Alkenes	90.7	-0.451326	-0.297989	0	0	-0.345313	-0.563878	-0.481863	-0.345313	-0.319095	-0.26979	-0.284195	-0.0462012	-0.14465	-0.404374	-0.34224	-0.146835	-0.402968	-0.402968	0.0186408	-0.25751	0	-0.129369	-0.467755	0.148088	0	-0.0963867	0	-0.467755	0	0	0	0	0	0	0	-0.620068	-0.657701	-0.682074	-0.473473	-0.196387	-0.252537	-0.353709	-0.207328	-0.111803	-0.424216	-0.483174	-0.45916	-0.430249
Alkenes	73.3	-0.0270859	0.0811595	0	0	0.166856	-0.643664	-0.566929	0.166856	-0.10588	0.162011	0.294705	-0.42028	0.362869	0.0978082	0.131106	0.337781	-0.402968	-0.402968	0.68775	0.291393	0	-0.129369	-0.467755	0.81178	0	0.412787	0	-0.467755	0	0	0	0	0	0	0	-0.590391	-0.61453	-0.619606	-0.320415	0.225638	0.522558	0.53701	0.145183	-0.111803	-0.00189658	-0.0314999	-0.0887611	-0.0151422
Alkenes	99.2	-0.662432	-0.565792	0	0	-0.87013	-0.561143	-0.478947	-0.87013	-1.17362	-0.579446	-0.610347	0.305033	-0.495164	-0.727944	-0.739534	-0.537636	-0.402968	-0.402968	-0.34169	-0.606825	0	-0.129369	-0.467755	-0.183805	0	-0.420418	0	-0.467755	0	0	0	0	0	0	0	-0.679328	-0.728281	-0.761556	-0.664781	-0.56482	-0.526791	-0.353709	-0.207328	-0.111803	-0.635419	-0.770214	-0.616503	-0.74006
Alkenes	71.3	0.0528728	0.136737	0	0	0.139471	-0.629989	-0.55235	0.139471	-0.289263	0.203725	0.373514	-0.431074	0.411723	0.115235	0.119016	0.360369	-0.402968	-0.402968	0.704861	0.341241	0	-0.129369	-0.315958	0.81174	0	0.412787	0	-0.315958	0	0	0	0	0	0	0	-0.471935	-0.547895	-0.591247	-0.289839	0.352834	0.748912	0.709039	0.0568985	-0.111803	0.0508774	-0.0127186	-0.0481693	-0.0172736
Alkenes	86.4	-0.457752	-0.293999	0	0	-0.339921	-0.547442	-0.464339	-0.339921	-0.301667	-0.269607	-0.291163	-0.0511952	-0.146784	-0.405116	-0.34378	-0.147375	-0.402968	-0.402968	0.0186408	-0.25751	0	-0.129369	-0.467755	0.148088	0	-0.0963867	0	-0.467755	0	0	0	0	0	0	0	-0.627478	-0.661618	-0.676388	-0.46582	-0.203105	-0.264478	-0.353709	-0.207328	-0.111803	-0.424216	-0.473756	-0.456623	-0.415484
Alkenes	94.3	-0.4992	-0.358011	0	0	-0.377048	-0.636739	-0.559547	-0.377048	-0.287531	-0.321429	-0.319436	0.013171	-0.191037	-0.44204	-0.380423	-0.195639	-0.402968	-0.402968	0.00149283	-0.307381	0	-0.129369	-0.467755	0.148088	0	-0.142648	0	-0.467755	0	0	0	0	0	0	0	-0.6867	-0.724326	-0.716119	-0.496412	-0.216464	-0.264452	-0.353709	-0.207328	-0.111803	-0.46379	-0.501985	-0.481983	-0.442891
Alkenes	92.7	-1.08691	-1.00173	0	0	-0.816027	-1.24297	-1.2059	-0.816027	-0.162038	-0.960253	-0.869992	0.705242	-0.818447	-0.881595	-0.859359	-0.823692	-0.402968	-0.402968	-0.616189	-0.906188	0	-0.129369	-0.467755	-0.420843	0	-0.698113	0	-0.467755	0	0	0	0	0	0	0	-0.931172	-1.00274	-0.917662	-0.733633	-0.497816	-0.419466	-0.353709	-0.207328	-0.111803	-1.04456	-0.958403	-0.9895	-0.847524
Alkenes	106.3	-1.38464	-1.50066	0	0	-1.46257	-0.934548	-1.19535	-1.46257	-0.954024	-1.49369	-1.61232	1.51251	-1.62423	-1.25235	-1.3201	-1.57334	-0.402968	-0.402968	-1.26825	-1.50506	0	-0.129369	-0.467755	-1.03725	0	-1.25364	0	-0.467755	0	0	0	0	0	0	0	-0.990462	-1.06552	-1.1107	-1.04739	-0.785874	-0.526791	-0.353709	-0.207328	-0.111803	-1.33501	-1.31138	-1.2306	-1.26063
Alkenes	97.8	-0.901264	-0.79097	0	0	-0.882721	-0.736458	-0.665865	-0.882721	-0.698566	-0.786054	-0.825289	0.484177	-0.70426	-0.852134	-0.841431	-0.715367	-0.402968	-0.402968	-0.547573	-0.806414	0	-0.129369	-0.467755	-0.37344	0	-0.60556	0	-0.467755	0	0	0	0	0	0	0	-0.760808	-0.810616	-0.838189	-0.783384	-0.658601	-0.526791	-0.353709	-0.207328	-0.111803	-0.859785	-0.916066	-0.839788	-0.82856
Alkenes	54.5	-0.659176	-0.565922	0	0	-0.381254	-1.03475	-0.983905	-0.381254	-0.0328032	-0.448453	-0.317334	0.183954	-0.26179	-0.516978	-0.455962	-0.292964	-0.402968	-0.402968	-0.17	-0.407137	0	-0.129369	-0.467755	-0.0414595	0	-0.235183	0	-0.467755	0	0	0	0	0	0	0	-0.716371	-0.80669	-0.789917	-0.515548	-0.08251	0.045591	-0.0663708	-0.207328	-0.111803	-0.674947	-0.614863	-0.692577	-0.567181
Alkenes	92.4	-0.502669	-0.266113	0	0	-0.304334	-0.438957	-0.348674	-0.304334	-0.18663	-0.268328	-0.331348	-0.0799922	-0.159102	-0.41517	-0.364673	-0.154755	-0.402968	-0.402968	0.0186408	-0.25751	0	-0.129369	-0.467755	0.148088	0	-0.0963867	0	-0.467755	0	0	0	0	0	0	0	-0.575606	-0.567501	-0.613948	-0.511743	-0.397357	-0.407552	-0.353709	-0.207328	-0.111803	-0.424216	-0.473773	-0.482001	-0.381791
Alkenes	94.2	-0.901262	-0.790971	0	0	-0.882727	-0.736461	-0.665868	-0.882727	-0.698589	-0.786054	-0.825288	0.484178	-0.70426	-0.852134	-0.841431	-0.715366	-0.402968	-0.402968	-0.547573	-0.806414	0	-0.129369	-0.467755	-0.37344	0	-0.60556	0	-0.467755	0	0	0	0	0	0	0	-0.768219	-0.818462	-0.838189	-0.775729	-0.651898	-0.526791	-0.353709	-0.207328	-0.111803	-0.859785	-0.91136	-0.837249	-0.824346
Alkenes	106	-0.0516629	0.0893728	0	0	-0.629666	0.129747	0.25767	-0.629666	-1.66381	-0.0234455	-0.141119	-0.226994	0.0198587	-0.352439	-0.420606	-0.0562567	-0.402968	-0.402968	0.224559	-0.0578995	0	-0.129369	-0.315867	0.337761	0	0.0425089	0	-0.315867	0	0	0	0	0	0	0	-0.301565	-0.371461	-0.508928	-0.385498	-0.350492	-0.526791	-0.353709	-0.207328	-0.111803	0.0377712	-0.342013	0.038209	-0.38389
Alkenes	101.9	-0.0430845	0.14235	0	0	-0.0827026	-0.226586	-0.122247	-0.0827026	-0.477975	0.0824881	0.0631364	-0.363736	0.203283	-0.0829111	-0.077365	0.178983	-0.402968	-0.402968	0.567814	0.141784	0	-0.129369	-0.467755	0.717148	0	0.274006	0	-0.467755	0	0	0	0	0	0	0	-0.575591	-0.551773	-0.585519	-0.38546	-0.0691262	-0.133311	-0.324995	-0.207328	-0.111803	0.0510674	-0.0925529	0.00784405	0.00396282
Alkenes	90.2	-0.700647	-0.608669	0	0	-0.419278	-1.05466	-1.00513	-0.419278	-0.0215325	-0.49603	-0.369321	0.231349	-0.313281	-0.555216	-0.495322	-0.342189	-0.402968	-0.402968	-0.187162	-0.457021	0	-0.129369	-0.467755	-0.0414726	0	-0.281457	0	-0.467755	0	0	0	0	0	0	0	-0.760787	-0.830197	-0.798424	-0.55379	-0.182952	-0.0974498	-0.181249	-0.207328	-0.111803	-0.701337	-0.647795	-0.720482	-0.59879
Alkenes	76.4	-0.895345	-0.796064	0	0	-0.654684	-1.0693	-1.02074	-0.654684	-0.144134	-0.744057	-0.672254	0.473092	-0.599761	-0.737981	-0.697891	-0.607927	-0.402968	-0.402968	-0.41035	-0.706645	0	-0.129369	-0.467755	-0.231247	0	-0.513012	0	-0.467755	0	0	0	0	0	0	0	-0.871932	-0.940027	-0.866586	-0.641836	-0.350487	-0.324101	-0.353709	-0.207328	-0.111803	-0.85983	-0.798466	-0.822071	-0.704255
Alkenes	72.5	-0.0334944	0.0609054	0	0	0.191394	-0.696056	-0.622789	0.191394	-0.0364737	0.158456	0.317511	-0.405979	0.369414	0.093948	0.124087	0.335607	-0.402968	-0.402968	0.619165	0.291393	0	-0.129369	-0.467755	0.717021	0	0.412787	0	-0.467755	0	0	0	0	0	0	0	-0.508962	-0.547916	-0.588408	-0.286011	0.272505	0.582153	0.623123	0.233172	-0.111803	-0.0414624	-0.0738198	-0.152151	-0.0825348
Alkenes	103.5	-0.0604592	0.0933473	0	0	-0.599925	0.152723	0.282167	-0.599925	-1.56765	-0.0230913	-0.153282	-0.235699	0.0161441	-0.348797	-0.413029	-0.0533898	-0.402968	-0.402968	0.258848	-0.0579072	0	-0.129369	-0.467755	0.385139	0	0.0887689	0	-0.467755	0	0	0	0	0	0	0	-0.397819	-0.394969	-0.531623	-0.469643	-0.450938	-0.526791	-0.353709	-0.207328	-0.111803	0.0509543	-0.337318	0.0381932	-0.358618
Alkenes	73.4	-0.659181	-0.565926	0	0	-0.381259	-1.03476	-0.983907	-0.381259	-0.0328026	-0.448458	-0.31734	0.183959	-0.261796	-0.516983	-0.455966	-0.292969	-0.402968	-0.402968	-0.170005	-0.407142	0	-0.129369	-0.467755	-0.0414635	0	-0.235188	0	-0.467755	0	0	0	0	0	0	0	-0.708965	-0.798849	-0.78708	-0.51555	-0.0892143	0.0217351	-0.0951053	-0.207328	-0.111803	-0.67495	-0.619573	-0.695118	-0.573507
Alkenes	87.8	-1.21439	-1.13767	0	0	-1.04133	-1.15573	-1.11289	-1.04133	-0.408251	-1.16206	-1.12767	0.914043	-1.06848	-1.03663	-1.06335	-1.06975	-0.402968	-0.402968	-0.856445	-1.10584	0	-0.129369	-0.467755	-0.657937	0	-0.883316	0	-0.467755	0	0	0	0	0	0	0	-0.901576	-0.971405	-0.946064	-0.871385	-0.70549	-0.526791	-0.353709	-0.207328	-0.111803	-1.16339	-1.13253	-1.10118	-0.99717
Alkenes	90.9	-1.20158	-1.14292	0	0	-1.09436	-1.18161	-1.14048	-1.09436	-0.608175	-1.1625	-1.12041	0.92015	-1.06612	-1.03426	-1.05759	-1.06741	-0.402968	-0.402968	-0.856463	-1.10586	0	-0.129369	-0.467755	-0.657953	0	-0.883332	0	-0.467755	0	0	0	0	0	0	0	-0.931211	-1.0067	-0.948909	-0.83696	-0.672004	-0.526791	-0.353709	-0.207328	-0.111803	-1.16341	-1.12313	-1.0885	-1.00561
Alkenes	82.2	-0.477003	-0.282047	0	0	-0.323767	-0.498197	-0.411835	-0.323767	-0.249447	-0.269059	-0.312043	-0.066158	-0.153179	-0.407338	-0.348397	-0.148993	-0.402968	-0.402968	0.0186408	-0.25751	0	-0.129369	-0.467755	0.148088	0	-0.0963867	0	-0.467755	0	0	0	0	0	0	0	-0.605257	-0.61457	-0.645168	-0.492598	-0.296872	-0.324089	-0.353709	-0.207328	-0.111803	-0.424216	-0.473756	-0.471846	-0.400735
Alkenes	96	-1.01633	-0.906159	0	0	-0.905478	-0.871379	-0.809717	-0.905478	-0.490524	-0.908247	-0.924657	0.619236	-0.821381	-0.915764	-0.915776	-0.829371	-0.402968	-0.402968	-0.650518	-0.906211	0	-0.129369	-0.467755	-0.468261	0	-0.698134	0	-0.467755	0	0	0	0	0	0	0	-0.820071	-0.86551	-0.866571	-0.813992	-0.685397	-0.526791	-0.353709	-0.207328	-0.111803	-0.965374	-0.977228	-0.936211	-0.866481
Alkenes	100	-0.599398	-0.507162	0	0	-0.876482	-0.487607	-0.400544	-0.876482	-1.32665	-0.524727	-0.572683	0.248839	-0.447808	-0.686531	-0.692416	-0.485238	-0.402968	-0.402968	-0.29022	-0.556928	0	-0.129369	-0.467755	-0.136397	0	-0.374133	0	-0.467755	0	0	0	0	0	0	0	-0.634885	-0.677308	-0.738847	-0.664783	-0.571522	-0.526791	-0.353709	-0.207328	-0.111803	-0.569428	-0.746687	-0.560683	-0.731626
Alkenes	89.8	-0.646354	-0.552628	0	0	-0.392927	-0.998213	-0.944945	-0.392927	-0.0705057	-0.444572	-0.327117	0.176962	-0.264761	-0.516808	-0.455598	-0.292844	-0.402968	-0.402968	-0.135716	-0.407148	0	-0.129369	-0.467755	0.0059133	0	-0.235194	0	-0.467755	0	0	0	0	0	0	0	-0.738576	-0.810602	-0.78424	-0.527023	-0.149477	-0.0855317	-0.181249	-0.207328	-0.111803	-0.648569	-0.610173	-0.66976	-0.567195
Alkenes	102.5	-1.29628	-1.26108	0	0	-1.19514	-1.13603	-1.09188	-1.19514	-0.614528	-1.34085	-1.3214	1.13137	-1.2823	-1.14186	-1.23406	-1.2939	-0.402968	-0.402968	-1.04516	-1.25552	0	-0.129369	-0.467755	-0.847565	0	-1.02216	0	-0.467755	0	0	0	0	0	0	0	-0.864522	-0.959626	-0.991474	-0.959381	-0.765776	-0.526791	-0.353709	-0.207328	-0.111803	-1.25576	-1.26897	-1.17728	-1.10886
Alkenes	95.6	-0.32824	-0.0454927	0	0	-0.241627	-0.172153	-0.0642109	-0.241627	-0.360885	-0.123799	-0.204008	-0.199822	-0.0291812	-0.342245	-0.358228	-0.0639598	-0.402968	-0.402968	0.173091	-0.107782	0	-0.129369	-0.467755	0.29035	0	0.0425042	0	-0.467755	0	0	0	0	0	0	0	-0.427439	-0.37926	-0.506057	-0.500252	-0.484454	-0.479112	-0.353709	-0.207328	-0.111803	-0.226195	-0.36081	-0.311955	-0.238437
Alkenes	97.2	-0.949169	-0.836969	0	0	-0.889293	-0.747137	-0.677251	-0.889293	-0.58284	-0.841539	-0.883964	0.54297	-0.765942	-0.887812	-0.889562	-0.777489	-0.402968	-0.402968	-0.599037	-0.856304	0	-0.129369	-0.467755	-0.420843	0	-0.651839	0	-0.467755	0	0	0	0	0	0	0	-0.768211	-0.814528	-0.852375	-0.821644	-0.692097	-0.526791	-0.353709	-0.207328	-0.111803	-0.899374	-0.953696	-0.880384	-0.849612
Alkenes	93.1	-0.0448225	0.233682	0	0	-0.0141466	-0.0747911	0.0395945	-0.0141466	-0.394774	0.122442	0.0807223	-0.411027	0.234976	-0.0890258	-0.136032	0.187261	-0.402968	-0.402968	0.516248	0.191637	0	-0.129369	-0.467755	0.622219	0	0.320251	0	-0.467755	0	0	0	0	0	0	0	-0.368153	-0.31259	-0.432259	-0.32806	-0.196336	-0.300189	-0.353709	-0.207328	-0.111803	0.0641878	-0.106735	-0.0303002	0.0144203
Alkenes	111.7	-0.901745	-0.885031	0	0	-1.21278	-0.0835241	-0.287069	-1.21278	-1.29413	-0.879337	-1.15218	0.796459	-1.04292	-1.01652	-1.05686	-1.03731	-0.402968	-0.402968	-0.736286	-1.05588	0	-0.129369	-0.467755	-0.515659	0	-0.836969	0	-0.467755	0	0	0	0	0	0	0	-0.857075	-0.853716	-0.963064	-0.98998	-0.792572	-0.526791	-0.353709	-0.207328	-0.111803	-0.767371	-0.90665	-0.728126	-0.898092
Alkenes	96.4	-0.50267	-0.266112	0	0	-0.304333	-0.438955	-0.348672	-0.304333	-0.186628	-0.268328	-0.331348	-0.0799925	-0.159102	-0.415171	-0.364674	-0.154756	-0.402968	-0.402968	0.0186408	-0.25751	0	-0.129369	-0.467755	0.148088	0	-0.0963867	0	-0.467755	0	0	0	0	0	0	0	-0.575606	-0.563578	-0.611108	-0.51557	-0.404058	-0.407555	-0.353709	-0.207328	-0.111803	-0.424216	-0.473773	-0.484539	-0.381789
Alkenes	92.7	-1.08692	-1.00174	0	0	-0.816036	-1.24298	-1.20591	-0.816036	-0.162044	-0.960263	-0.870001	0.705254	-0.818458	-0.881602	-0.859367	-0.823702	-0.402968	-0.402968	-0.616198	-0.906197	0	-0.129369	-0.467755	-0.420851	0	-0.698121	0	-0.467755	0	0	0	0	0	0	0	-0.931176	-1.00275	-0.917665	-0.733637	-0.49782	-0.419468	-0.353709	-0.207328	-0.111803	-1.04457	-0.95841	-0.989506	-0.84753
Alkenes	101.3	-0.962297	-0.88035	0	0	-1.04594	-0.588913	-0.508555	-1.04594	-0.940731	-0.938132	-1.00803	0.683685	-0.902863	-0.987541	-1.06927	-0.950326	-0.402968	-0.402968	-0.73628	-0.956092	0	-0.129369	-0.467755	-0.563056	0	-0.744405	0	-0.467755	0	0	0	0	0	0	0	-0.723764	-0.759634	-0.855217	-0.901991	-0.772475	-0.526791	-0.353709	-0.207328	-0.111803	-0.912559	-1.03368	-0.900668	-0.904404
Alkenes	100	-1.82726	-1.90163	0	0	-1.57613	-2.11893	-2.13984	-1.57613	-0.6115	-2.12796	-1.91198	2.14395	-2.05686	-1.39855	-1.60821	-2.04677	-0.402968	-0.402968	-1.49126	-1.75451	0	-0.129369	-0.467755	-1.22685	0	-1.48503	0	-0.467755	0	0	0	0	0	0	0	-1.17564	-1.29292	-1.16178	-1.02442	-0.765776	-0.526791	-0.353709	-0.207328	-0.111803	-1.71772	-1.59363	-1.52491	-1.36385
Alkenes	95.7	-0.997056	-0.913993	0	0	-0.98503	-0.910157	-0.851061	-0.98503	-0.79057	-0.908859	-0.913729	0.628345	-0.817787	-0.91218	-0.907097	-0.825813	-0.402968	-0.402968	-0.650505	-0.906199	0	-0.129369	-0.467755	-0.468249	0	-0.698123	0	-0.467755	0	0	0	0	0	0	0	-0.834882	-0.896877	-0.877923	-0.783375	-0.645197	-0.526791	-0.353709	-0.207328	-0.111803	-0.965361	-0.981927	-0.920972	-0.895988
Alkenes	105.3	-0.438399	-0.28092	0	0	-0.805398	0.271989	0.276456	-0.805398	-1.22774	-0.350143	-0.588465	0.150266	-0.417454	-0.705713	-0.776775	-0.484997	-0.402968	-0.402968	-0.170111	-0.507004	0	-0.129369	-0.467755	0.00583072	0	-0.327821	0	-0.467755	0	0	0	0	0	0	0	-0.590403	-0.524351	-0.713272	-0.844586	-0.765777	-0.526791	-0.353709	-0.207328	-0.111803	-0.265839	-0.520846	-0.306927	-0.432371
Alkenes	90	-1.2144	-1.13767	0	0	-1.04134	-1.15574	-1.11289	-1.04134	-0.408248	-1.16207	-1.12767	0.914049	-1.06849	-1.03663	-1.06335	-1.06976	-0.402968	-0.402968	-0.856449	-1.10585	0	-0.129369	-0.467755	-0.65794	0	-0.88332	0	-0.467755	0	0	0	0	0	0	0	-0.901577	-0.971407	-0.946065	-0.871386	-0.70549	-0.526791	-0.353709	-0.207328	-0.111803	-1.1634	-1.13253	-1.10118	-0.997172
Alkenes	79.8	1.48988	1.60225	0	0	1.59119	0.890206	1.06846	1.59119	0.426345	1.30574	1.31345	-1.29675	1.35035	1.82901	1.50156	1.39475	-0.402968	-0.402968	2.14623	1.73849	0	-0.129369	-0.467755	2.13938	0	1.75514	0	-0.467755	0	0	0	0	0	0	0	-0.0496741	0.240232	0.348297	0.808213	1.14329	0.987449	0.508035	-0.0312188	-0.111803	1.75358	1.7518	1.83722	2.11339
Alkenes	96.8	-0.496253	-0.270096	0	0	-0.308665	-0.452162	-0.362753	-0.308665	-0.200632	-0.26851	-0.328656	-0.0780626	-0.158272	-0.411994	-0.358074	-0.152413	-0.402968	-0.402968	0.0186408	-0.25751	0	-0.129369	-0.467755	0.148088	0	-0.0963867	0	-0.467755	0	0	0	0	0	0	0	-0.597839	-0.594956	-0.622462	-0.492607	-0.357162	-0.383703	-0.353709	-0.207328	-0.111803	-0.424216	-0.464355	-0.474387	-0.377566
Cycloalkanes	80.6	1.73183	1.67038	0	0	1.26114	2.06558	1.89349	1.26114	0.518895	1.42636	1.18473	-0.977334	1.11581	1.41691	1.31946	1.15128	-0.402968	-0.402968	0.996651	1.28943	0	4.1577	-0.315824	0.764431	0	1.29231	0	-0.315824	0	0	0	0	0	0	0	0.676339	1.34609	1.46389	1.09525	0.30599	-0.431389	-0.353709	-0.207328	-0.111803	2.00447	2.13777	2.22554	1.87535
Alkenes	96	-0.632697	-0.416668	0	0	-0.556099	-0.287574	-0.187272	-0.556099	-0.355225	-0.474207	-0.571445	0.164159	-0.411867	-0.670315	-0.702497	-0.454866	-0.402968	-0.402968	-0.238695	-0.506979	0	-0.129369	-0.467755	-0.0889391	0	-0.327799	0	-0.467755	0	0	0	0	0	0	0	-0.590406	-0.563558	-0.670702	-0.725985	-0.685388	-0.526791	-0.353709	-0.207328	-0.111803	-0.529784	-0.647844	-0.575868	-0.503991
Alkenes	99.7	-0.901262	-0.790971	0	0	-0.88273	-0.736462	-0.665869	-0.88273	-0.698598	-0.786054	-0.825287	0.484178	-0.70426	-0.852134	-0.84143	-0.715366	-0.402968	-0.402968	-0.547573	-0.806414	0	-0.129369	-0.467755	-0.37344	0	-0.60556	0	-0.467755	0	0	0	0	0	0	0	-0.768219	-0.814542	-0.835351	-0.779554	-0.658596	-0.526791	-0.353709	-0.207328	-0.111803	-0.859785	-0.91136	-0.839786	-0.824347
Alkenes	103.5	-0.555298	-0.368435	0	0	-0.678894	-0.0837221	0.0300723	-0.678894	-0.790176	-0.444685	-0.581281	0.156874	-0.41496	-0.697232	-0.762731	-0.479001	-0.402968	-0.402968	-0.238699	-0.506982	0	-0.129369	-0.467755	-0.0889421	0	-0.327802	0	-0.467755	0	0	0	0	0	0	0	-0.545971	-0.516512	-0.6707	-0.771892	-0.725579	-0.526791	-0.353709	-0.207328	-0.111803	-0.437381	-0.647835	-0.484506	-0.512413
Alkenes	97.5	-0.61581	-0.407162	0	0	-0.588144	-0.257938	-0.155674	-0.588144	-0.476089	-0.469708	-0.568837	0.166331	-0.411008	-0.677017	-0.718749	-0.46175	-0.402968	-0.402968	-0.23869	-0.506974	0	-0.129369	-0.467755	-0.0889345	0	-0.327794	0	-0.467755	0	0	0	0	0	0	0	-0.553372	-0.536112	-0.679213	-0.75276	-0.698782	-0.526791	-0.353709	-0.207328	-0.111803	-0.516577	-0.666655	-0.56571	-0.520842
Alkenes	98.6	-0.483421	-0.278063	0	0	-0.318381	-0.48178	-0.394331	-0.318381	-0.232038	-0.268876	-0.319004	-0.0711462	-0.15531	-0.408078	-0.349936	-0.149532	-0.402968	-0.402968	0.0186408	-0.25751	0	-0.129369	-0.467755	0.148088	0	-0.0963867	0	-0.467755	0	0	0	0	0	0	0	-0.590436	-0.598878	-0.639488	-0.500254	-0.323676	-0.347943	-0.353709	-0.207328	-0.111803	-0.424216	-0.478465	-0.474386	-0.400739
Alkenes	96.3	-0.130135	0.125271	0	0	-0.100338	-0.158275	-0.049415	-0.100338	-0.407822	0.0396725	-0.0137635	-0.347153	0.149829	-0.150411	-0.160797	0.123224	-0.402968	-0.402968	0.481976	0.0918792	0	-0.129369	-0.467755	0.62226	0	0.227714	0	-0.467755	0	0	0	0	0	0	0	-0.538509	-0.489008	-0.528743	-0.393086	-0.229827	-0.300192	-0.353709	-0.207328	-0.111803	-0.0149614	-0.125518	-0.0683231	0.00603892
Alkenes	95.6	-0.550576	-0.30744	0	0	-0.33491	-0.442143	-0.35207	-0.33491	-0.152973	-0.315037	-0.381746	-0.0329316	-0.210394	-0.459404	-0.417656	-0.209235	-0.402968	-0.402968	-0.0328245	-0.307402	0	-0.129369	-0.467755	0.100685	0	-0.142667	0	-0.467755	0	0	0	0	0	0	0	-0.605249	-0.591032	-0.619613	-0.527031	-0.444249	-0.443334	-0.353709	-0.207328	-0.111803	-0.463807	-0.497278	-0.51498	-0.396513
Alkenes	56.5	-0.0270844	0.0811639	0	0	0.166852	-0.643653	-0.566918	0.166852	-0.105891	0.162012	0.2947	-0.420283	0.362868	0.0978092	0.131108	0.337782	-0.402968	-0.402968	0.687766	0.291393	0	-0.129369	-0.467755	0.811803	0	0.412787	0	-0.467755	0	0	0	0	0	0	0	-0.590407	-0.618466	-0.62813	-0.328075	0.239026	0.558319	0.565721	0.145163	-0.111803	-0.00188747	-0.0314896	-0.0862074	-0.0109099
Alkenes	75.5	-0.499213	-0.358028	0	0	-0.377056	-0.636759	-0.559568	-0.377056	-0.287522	-0.321444	-0.319446	0.0131875	-0.19105	-0.442051	-0.380434	-0.195653	-0.402968	-0.402968	0.00148802	-0.307395	0	-0.129369	-0.467755	0.148088	0	-0.142661	0	-0.467755	0	0	0	0	0	0	0	-0.694127	-0.732189	-0.721809	-0.496419	-0.196367	-0.240601	-0.353709	-0.207328	-0.111803	-0.463801	-0.497285	-0.47945	-0.434463
Alkenes	97.9	-0.451329	-0.297987	0	0	-0.345311	-0.563872	-0.481856	-0.345311	-0.319088	-0.26979	-0.284197	-0.0462032	-0.144651	-0.404375	-0.34224	-0.146836	-0.402968	-0.402968	0.0186408	-0.25751	0	-0.129369	-0.467755	0.148088	0	-0.0963867	0	-0.467755	0	0	0	0	0	0	0	-0.620066	-0.649854	-0.673554	-0.4773	-0.216495	-0.264471	-0.353709	-0.207328	-0.111803	-0.424216	-0.483173	-0.464236	-0.432354
Alkenes	104.4	-0.495015	-0.400251	0	0	-0.897639	-0.138147	-0.0279548	-0.897639	-1.57193	-0.445941	-0.592064	0.167079	-0.426202	-0.648811	-0.67355	-0.45575	-0.402968	-0.402968	-0.204381	-0.506975	0	-0.129369	-0.467755	-0.0415319	0	-0.327795	0	-0.467755	0	0	0	0	0	0	0	-0.62004	-0.649824	-0.724628	-0.668586	-0.57821	-0.526791	-0.353709	-0.207328	-0.111803	-0.397777	-0.67136	-0.375389	-0.659938
Alkenes	91.5	-0.496254	-0.270096	0	0	-0.308665	-0.45216	-0.362751	-0.308665	-0.200631	-0.26851	-0.328656	-0.0780629	-0.158272	-0.411995	-0.358074	-0.152414	-0.402968	-0.402968	0.0186408	-0.25751	0	-0.129369	-0.467755	0.148088	0	-0.0963867	0	-0.467755	0	0	0	0	0	0	0	-0.590418	-0.59102	-0.625297	-0.496444	-0.357181	-0.383715	-0.353709	-0.207328	-0.111803	-0.424216	-0.469068	-0.474392	-0.381789
Alkenes	103	-0.0907931	0.184775	0	0	-0.340152	0.343715	0.4858	-0.340152	-0.907356	0.0203239	-0.153859	-0.303229	0.0469024	-0.325684	-0.413948	-0.0245166	-0.402968	-0.402968	0.310318	-0.00801088	0	-0.129369	-0.467755	0.432549	0	0.135054	0	-0.467755	0	0	0	0	0	0	0	-0.353374	-0.242038	-0.432271	-0.561478	-0.625114	-0.526791	-0.353709	-0.207328	-0.111803	0.0905491	-0.210265	0.000123672	-0.0551153
Alkenes	96	-0.632695	-0.416668	0	0	-0.556105	-0.287567	-0.187265	-0.556105	-0.355241	-0.474208	-0.571448	0.164161	-0.41187	-0.670318	-0.702502	-0.45487	-0.402968	-0.402968	-0.238698	-0.506982	0	-0.129369	-0.467755	-0.0889414	0	-0.327801	0	-0.467755	0	0	0	0	0	0	0	-0.590407	-0.563559	-0.670703	-0.725987	-0.68539	-0.526791	-0.353709	-0.207328	-0.111803	-0.529782	-0.647844	-0.575866	-0.503992
Alkenes	103.5	1.60621	1.4874	0	0	1.7178	0.798481	0.970665	1.7178	0.697125	1.34568	1.45984	-1.22802	1.38795	1.9795	1.70625	1.43688	1.71244	1.71244	1.11673	1.73851	0	-0.129369	-0.467755	0.717001	0	1.75516	0	-0.467755	0	0	0	0	0	0	0	1.08374	1.51857	1.40995	1.82595	2.00072	2.19188	2.05962	1.64261	1.1232	1.41043	1.28602	1.0963	1.15664
Alkenes	105.3	-0.457065	-0.337681	0	0	-0.83188	-0.0956004	0.0174079	-0.83188	-1.43149	-0.391556	-0.536164	0.106445	-0.365345	-0.624338	-0.649788	-0.402451	-0.402968	-0.402968	-0.187222	-0.45708	0	-0.129369	-0.467755	-0.0415283	0	-0.281511	0	-0.467755	0	0	0	0	0	0	0	-0.545972	-0.559648	-0.682054	-0.680063	-0.611699	-0.526791	-0.353709	-0.207328	-0.111803	-0.371382	-0.647836	-0.383	-0.617795
Alkynes	85.9	-1.38572	-1.37479	0	0	-1.28169	-1.27254	-1.23743	-1.28169	-0.640128	-1.47229	-1.42871	1.2881	-1.4135	-1.2003	-1.31019	-1.42148	-0.402968	-0.402968	-1.28544	-1.35537	0	-0.129369	-0.467755	-1.13211	0	-1.11479	0	-0.467755	0	0	0	0	0	0	0	-0.723768	-0.857687	-0.971621	-0.967044	-0.779174	-0.526791	-0.353709	-0.207328	-0.111803	-1.40101	-1.42429	-1.33466	-1.26906
Alkynes	80	-2.38603	-2.59184	0	0	-2.01268	-3.25027	-3.34605	-2.01268	-1.0055	-3.09707	-2.63122	3.52248	-3.05173	-1.6285	-2.07161	-3.04998	-0.402968	-0.402968	-2.07482	-2.25367	0	-0.129369	-0.0119796	-1.79598	0	-2.08689	0	-0.0119796	0	0	0	0	0	0	0	-1.14607	-1.46549	-1.25549	-1.06653	-0.779177	-0.526791	-0.353709	-0.207328	-0.111803	-2.16662	-1.93723	-1.85996	-1.61682
Alkynes	91.6	-1.04497	-0.975527	0	0	-1.03619	-0.997035	-0.943689	-1.03619	-0.83655	-0.970285	-0.957967	0.700456	-0.874573	-0.942215	-0.939944	-0.881057	-0.402968	-0.402968	-0.804942	-0.956111	0	-0.129369	-0.467755	-0.657912	0	-0.744422	0	-0.467755	0	0	0	0	0	0	0	-0.716357	-0.826299	-0.860895	-0.752769	-0.618403	-0.526791	-0.353709	-0.207328	-0.111803	-1.05777	-1.07134	-1.01233	-0.997155
Alkynes	98	-1.31019	-1.24518	0	0	-1.0991	-1.25328	-1.2169	-1.0991	-0.33865	-1.27896	-1.23057	1.04493	-1.18693	-1.10233	-1.14431	-1.1871	-0.402968	-0.402968	-1.09665	-1.20563	0	-0.129369	-0.467755	-0.942408	0	-0.975879	0	-0.467755	0	0	0	0	0	0	0	-0.753382	-0.869427	-0.934704	-0.894341	-0.732283	-0.526791	-0.353709	-0.207328	-0.111803	-1.30857	-1.27839	-1.25596	-1.13626
Alkynes	40	-0.726278	-0.635242	0	0	-0.395926	-1.12773	-1.08303	-0.395926	0.0538587	-0.50378	-0.349744	0.24532	-0.307328	-0.555548	-0.49604	-0.342416	-0.402968	-0.402968	-0.290113	-0.456987	0	-0.129369	-0.467755	-0.183728	0	-0.281425	0	-0.467755	0	0	0	0	0	0	0	-0.627373	-0.72426	-0.747297	-0.511673	-0.149431	-0.0139773	-0.0663502	-0.207328	-0.111803	-0.767308	-0.699548	-0.80928	-0.66834
Aromatics	98.6	1.14969	0.953956	0	0	1.30367	0.599444	0.758454	1.30367	0.853517	1.03608	1.16497	-0.897083	1.06539	1.28326	1.23511	1.0929	2.50558	2.50558	0.20742	1.18962	0	-0.129369	-0.467755	-0.278571	0	1.246	0	-0.467755	0	0	0	0	0	0	0	1.2393	1.66757	1.53485	1.83743	1.65905	1.58362	0.852799	-0.207328	-0.111803	0.763729	0.664954	0.368097	0.330586
Aromatics	104.4	1.44868	1.23645	0	0	1.64511	0.675281	0.83931	1.64511	0.916204	1.24333	1.37596	-1.10768	1.28192	1.8309	1.68562	1.3479	2.50558	2.50558	0.739269	1.53889	0	-0.129369	-0.467755	0.290317	0	1.56999	0	-0.467755	0	0	0	0	0	0	0	1.18002	1.65577	1.549	1.83357	1.71937	1.96532	2.03086	1.73057	1.12307	1.14644	1.04604	0.758811	0.779406
Aromatics	101.5	1.14562	0.944901	0	0	1.31539	0.592175	0.750705	1.31539	0.8801	1.03605	1.17691	-0.891062	1.06844	1.26381	1.20685	1.08621	2.50558	2.50558	0.276012	1.18959	0	-0.129369	-0.467755	-0.183788	0	1.24597	0	-0.467755	0	0	0	0	0	0	0	1.17262	1.60873	1.48941	1.74558	1.49158	1.41669	0.795326	-0.119273	-0.111803	0.790092	0.69786	0.408663	0.381128
Aromatics	103.5	1.35693	1.18217	0	0	1.55911	0.703103	0.868974	1.55911	0.926206	1.1868	1.3105	-1.05172	1.21901	1.60657	1.4722	1.26189	2.50558	2.50558	0.602017	1.4391	0	-0.129369	-0.467755	0.148096	0	1.47742	0	-0.467755	0	0	0	0	0	0	0	1.18744	1.66364	1.5689	1.86802	1.69252	1.71474	1.28362	0.409123	-0.111803	1.05408	0.961355	0.677642	0.701452
Aromatics	103	1.35287	1.17979	0	0	1.57049	0.699	0.8646	1.57049	0.95199	1.18679	1.32039	-1.04675	1.22155	1.58662	1.44319	1.25503	2.50558	2.50558	0.601999	1.43908	0	-0.129369	-0.467755	0.14808	0	1.4774	0	-0.467755	0	0	0	0	0	0	0	1.18743	1.66755	1.57457	1.87566	1.6925	1.67895	1.22616	0.409121	-0.111803	1.05406	0.961339	0.675086	0.701432
Aromatics	108.3	0.711801	0.531452	0	0	0.834168	0.614158	0.744239	0.834168	1.0233	0.688763	0.805128	-0.46209	0.665899	0.514883	0.575504	0.623999	2.50558	2.50558	-0.341748	0.590726	0	-0.129369	-0.467755	-0.7528	0	0.690454	0	-0.467755	0	0	0	0	0	0	0	0.987396	1.42831	1.32188	1.24433	0.399708	-0.0975385	-0.353709	-0.207328	-0.111803	0.367642	0.316651	0.0736247	0.0269925
Aromatics	106	1.36572	1.17806	0	0	1.54978	0.698039	0.863575	1.54978	0.905088	1.18928	1.34423	-1.0348	1.22765	1.54438	1.38174	1.23997	2.50558	2.50558	0.636327	1.4391	0	-0.129369	-0.467755	0.195499	0	1.47742	0	-0.467755	0	0	0	0	0	0	0	1.16522	1.65579	1.56038	1.81828	1.57198	1.55983	1.19762	0.497367	-0.111803	1.08047	0.975464	0.703001	0.720403
Aromatics	111.4	1.46151	1.25171	0	0	1.61422	0.684439	0.849075	1.61422	0.846355	1.24584	1.39801	-1.0966	1.28757	1.766	1.59124	1.32658	2.50558	2.50558	0.739248	1.53887	0	-0.129369	-0.467755	0.290298	0	1.56997	0	-0.467755	0	0	0	0	0	0	0	1.18744	1.66363	1.55754	1.84889	1.73274	1.92937	1.85805	1.46565	1.12243	1.15965	1.04603	0.776583	0.777299
Aromatics	100.2	1.09026	0.905644	0	0	1.17546	0.845762	0.991165	1.17546	0.961837	0.975077	1.10443	-0.733129	0.953024	0.935269	0.883412	0.908101	2.50558	2.50558	0.0358058	0.989988	0	-0.129369	-0.467755	-0.420838	0	1.06082	0	-0.467755	0	0	0	0	0	0	0	1.20224	1.7342	1.65403	1.68052	0.861903	0.24819	-0.181374	-0.207328	-0.111803	0.776887	0.70255	0.469552	0.440118
Aromatics	112.8	1.1146	0.916435	0	0	1.25128	0.609738	0.769429	1.25128	0.835354	1.00918	1.14792	-0.857404	1.03675	1.18804	1.13821	1.04504	2.50558	2.50558	0.19022	1.13969	0	-0.129369	-0.467755	-0.278614	0	1.19968	0	-0.467755	0	0	0	0	0	0	0	1.20965	1.65578	1.52063	1.75323	1.43129	1.2617	0.594277	-0.207328	-0.111803	0.750494	0.641392	0.357912	0.320004
Aromatics	104.4	1.01877	0.828737	0	0	1.19751	0.568013	0.724943	1.19751	0.915638	0.944685	1.06838	-0.801544	0.967781	1.09341	1.087	0.985146	2.50558	2.50558	0.0186105	1.03988	0	-0.129369	-0.467755	-0.468297	0	1.1071	0	-0.467755	0	0	0	0	0	0	0	1.22447	1.65578	1.51494	1.76854	1.45814	1.21412	0.47947	-0.207328	-0.111803	0.618474	0.528445	0.215777	0.189312
Aromatics	112.1	1.10915	0.921872	0	0	1.27685	0.736142	0.9042	1.27685	0.9893	1.00423	1.13669	-0.814358	1.00964	1.09157	1.03063	0.993495	2.50558	2.50558	0.173061	1.08979	0	-0.129369	-0.467755	-0.278615	0	1.15339	0	-0.467755	0	0	0	0	0	0	0	1.16521	1.66363	1.58024	1.74557	1.12986	0.665529	0.0197394	-0.207328	-0.111803	0.790087	0.721373	0.451791	0.465406
Aromatics	100.5	1.01877	0.828732	0	0	1.19751	0.568011	0.724941	1.19751	0.915638	0.944681	1.06838	-0.801539	0.967777	1.0934	1.087	0.985142	2.50558	2.50558	0.0186009	1.03987	0	-0.129369	-0.467755	-0.468307	0	1.10709	0	-0.467755	0	0	0	0	0	0	0	1.22447	1.65578	1.51494	1.76853	1.45814	1.21411	0.479462	-0.207328	-0.111803	0.618467	0.528438	0.21577	0.189304
Aromatics	110.5	1.093	0.96471	0	0	1.08897	0.878667	1.02625	1.08897	0.762423	0.96771	1.10394	-0.73288	0.953102	0.828481	0.725674	0.868513	2.50558	2.50558	0.104438	0.989992	0	-0.129369	-0.467755	-0.326016	0	1.06082	0	-0.467755	0	0	0	0	0	0	0	1.20225	1.7499	1.63701	1.5734	0.580564	-0.109494	-0.353709	-0.207328	-0.111803	0.816491	0.669613	0.49747	0.425369
Aromatics	100.5	1.24544	1.08741	0	0	1.27926	0.970779	1.12446	1.27926	0.896042	1.07706	1.21807	-0.82025	1.05497	1.03214	0.90003	0.983346	2.50558	2.50558	0.258882	1.13972	0	-0.129369	-0.467755	-0.183763	0	1.19971	0	-0.467755	0	0	0	0	0	0	0	1.25413	1.84404	1.76477	1.7303	0.727954	0.0335783	-0.26755	-0.207328	-0.111803	0.988107	0.867257	0.687806	0.65089
Aromatics	120	-0.703007	-0.918652	0	0	-0.5221	-0.271208	-0.495368	-0.5221	1.14243	-0.651078	-0.65922	1.00175	-0.798056	-0.72182	-0.419118	-0.704385	0.390451	0.390451	-1.38837	-0.956044	0	-0.129369	-0.467755	-1.46402	0	-0.74436	0	-0.467755	0	0	0	0	0	0	0	-0.249559	-0.179179	-0.207892	-0.519219	-0.785879	-0.526791	-0.353709	-0.207328	-0.111803	-0.938971	-0.741943	-0.913403	-0.93392
Aromatics	103.4	0.636343	0.49004	0	0	0.675576	0.51656	0.670084	0.675576	0.71389	0.616909	0.746188	-0.437849	0.623004	0.377934	0.387554	0.543761	2.24124	2.24124	-0.290286	0.540835	0	-0.129369	-0.467755	-0.657996	0	0.644174	0	-0.467755	0	0	0	0	0	0	0	0.920751	1.30288	1.12891	1.07219	0.265732	-0.121414	-0.353709	-0.207328	-0.111803	0.314873	0.18023	0.00514705	-0.0762526
Aromatics	100.3	0.238068	0.196862	0	0	0.408049	0.296116	0.3752	0.408049	0.697771	0.240261	0.275391	-0.194055	0.230754	0.170719	0.176457	0.209305	1.18364	1.18364	-0.238733	0.191676	0	-0.129369	-0.467755	-0.420897	0	0.320287	0	-0.467755	0	0	0	0	0	0	0	0.343055	0.671726	0.655057	0.567353	0.0649879	-0.335977	-0.353709	-0.207328	-0.111803	0.117043	0.114531	-0.00484078	0.0250553
Aromatics	120.1	-0.513683	-0.70816	0	0	-0.382525	-0.215595	-0.259132	-0.382525	0.797802	-0.461984	-0.449163	0.700125	-0.556973	-0.570338	-0.35321	-0.512988	0.654814	0.654814	-1.19948	-0.70647	0	-0.129369	-0.467755	-1.32161	0	-0.512851	0	-0.467755	0	0	0	0	0	0	0	-0.0125195	0.0757051	-0.0347473	-0.232295	-0.698753	-0.526791	-0.353709	-0.207328	-0.111803	-0.754054	-0.652446	-0.801618	-0.832681
Aromatics	105.3	1.25832	1.05341	0	0	1.35938	0.641501	0.803295	1.35938	0.775521	1.10333	1.27716	-0.936096	1.14279	1.30413	1.17458	1.12525	2.50558	2.50558	0.378964	1.2894	0	-0.129369	-0.467755	-0.0889655	0	1.33856	0	-0.467755	0	0	0	0	0	0	0	1.2393	1.69501	1.56039	1.82977	1.59879	1.51212	0.852819	-0.119262	-0.111803	0.90889	0.773146	0.51524	0.454883
Aromatics	115.5	0.446033	0.27977	0	0	0.612221	0.378142	0.492607	0.612221	1.00178	0.460303	0.569925	-0.270582	0.447978	0.298719	0.397686	0.419985	2.24127	2.24127	-0.564806	0.341249	0	-0.129369	-0.467755	-0.942463	0	0.459033	0	-0.467755	0	0	0	0	0	0	0	0.824471	1.1931	1.08917	1.03394	0.319307	-0.10947	-0.353709	-0.207328	-0.111803	0.0904874	0.0766942	-0.180111	-0.198502
Aromatics	101.4	1.4369	1.24216	0	0	1.54123	0.718958	0.885879	1.54123	0.783753	1.22403	1.40248	-1.05321	1.26688	1.54932	1.3435	1.25392	2.50558	2.50558	0.653461	1.48897	0	-0.129369	-0.467755	0.19548	0	1.52368	0	-0.467755	0	0	0	0	0	0	0	1.23928	1.7342	1.61714	1.90242	1.71258	1.69089	1.2262	0.409159	-0.111803	1.13324	0.989562	0.741051	0.71828
Aromatics	105	0.0545727	-0.0664193	0	0	0.137269	0.361787	0.326547	0.137269	0.759685	0.119749	0.0804148	0.0519901	0.0213034	-0.100094	0.0534028	0.0348081	1.18371	1.18371	-0.616224	-0.107761	0	-0.129369	-0.467755	-0.800195	0	0.0425237	0	-0.467755	0	0	0	0	0	0	0	0.29119	0.557981	0.461955	0.234421	-0.363881	-0.49103	-0.353709	-0.207328	-0.111803	-0.133799	-0.120838	-0.263763	-0.335409
Aromatics	104.4	1.34545	1.20909	0	0	1.46478	0.930928	1.11188	1.46478	0.912487	1.16807	1.30387	-0.964738	1.1713	1.29433	1.10852	1.12924	2.50558	2.50558	0.464758	1.33931	0	-0.129369	-0.467755	0.00586235	0	1.38485	0	-0.467755	0	0	0	0	0	0	0	1.29116	1.86755	1.78464	1.94456	1.21697	0.641691	0.0197176	-0.207328	-0.111803	1.09369	0.966081	0.748705	0.766805
Aromatics	112.1	1.42644	1.23208	0	0	1.54703	0.707163	0.873303	1.54703	0.796865	1.22142	1.38633	-1.06132	1.26277	1.59225	1.40594	1.26923	2.50558	2.50558	0.65348	1.48898	0	-0.129369	-0.467755	0.1955	0	1.52369	0	-0.467755	0	0	0	0	0	0	0	1.23187	1.71851	1.60578	1.90243	1.73269	1.73861	1.28371	0.409214	-0.111803	1.12005	0.984872	0.730911	0.707764
Bicycloalkanes	51.9	1.06137	0.983407	0	0	1.11774	1.00671	0.871791	1.11774	1.15463	0.953116	1.00117	-0.635297	0.850099	0.919308	1.00492	0.865197	-0.402968	-0.402968	0.979422	0.840329	0	1.30025	-0.467755	0.953981	0	0.92199	0	-0.467755	0	0	0	0	0	0	0	-0.234778	0.11099	0.413803	0.226734	0.265856	-0.0618044	-0.353709	-0.207328	-0.111803	1.19937	1.50266	1.57102	1.60992
Bicycloalkanes	77.7	1.60983	1.52466	0	0	1.19879	1.88283	1.82052	1.19879	0.486035	1.34667	1.14029	-0.950431	1.08052	1.30047	1.18989	1.09611	-0.402968	-0.402968	1.15106	1.23953	0	3.44312	-0.315806	1.00148	0	1.24601	0	-0.315806	0	0	0	0	0	0	0	0.439304	1.04809	1.12329	0.896283	0.07827	-0.43139	-0.353709	-0.207328	-0.111803	1.91208	2.04835	2.11645	1.94066
Bicycloalkanes	9.7	1.05327	0.979204	0	0	1.19104	0.685346	0.666799	1.19104	0.996545	0.956918	1.06916	-0.748016	0.93978	1.06841	1.08753	0.957755	-0.402968	-0.402968	1.23689	0.990062	0	-0.129369	-0.467755	1.23857	0	1.06088	0	-0.467755	0	0	0	0	0	0	0	-0.301473	-0.0302324	0.197962	0.34531	0.560664	0.462995	-0.181406	-0.207328	-0.111803	1.15977	1.41788	1.40094	1.61617
Cyclic alkenes	84.1	-0.355788	-0.480659	0	0	-0.269763	0.261363	0.0117183	-0.269763	0.919284	-0.235426	-0.36522	0.528633	-0.435146	-0.443884	-0.108782	-0.324856	-0.402968	-0.402968	-0.581758	-0.606592	0	-0.129369	-0.467755	-0.5156	0	-0.420201	0	-0.467755	0	0	0	0	0	0	0	-0.612475	-0.488906	-0.386679	-0.58805	-0.645145	-0.526791	-0.353709	-0.207328	-0.111803	-0.371278	-0.125466	-0.210354	-0.248847
Cyclic alkenes	93.3	-1.10916	-1.29739	0	0	-1.01292	-0.392613	-0.908417	-1.01292	0.577749	-1.07094	-1.24514	1.39797	-1.3298	-1.02137	-0.768207	-1.16802	-0.402968	-0.402968	-1.3197	-1.35534	0	-0.129369	-0.467755	-1.17946	0	-1.11475	0	-0.467755	0	0	0	0	0	0	0	-0.871941	-0.841991	-0.79278	-1.02061	-0.799269	-0.526791	-0.353709	-0.207328	-0.111803	-1.13696	-0.90663	-1.00726	-1.04563
Cyclic alkenes	64.3	0.438643	0.257548	0	0	0.60924	0.361444	0.381926	0.60924	1.01728	0.486712	0.606623	-0.285446	0.476946	0.305114	0.455759	0.458963	-0.402968	-0.402968	0.533278	0.341261	0	-0.129369	-0.467755	0.574667	0	0.459045	0	-0.467755	0	0	0	0	0	0	0	-0.471851	-0.292964	-0.119982	0.0468461	-0.0758169	-0.240557	-0.353709	-0.207328	-0.111803	0.486464	0.711929	0.672497	0.872058
Cyclic alkenes	107.4	1.94587	1.83594	0	0	1.67441	2.07787	1.84791	1.67441	1.10825	1.57288	1.41363	-1.03761	1.26402	1.7368	1.61969	1.31507	0.125768	0.125768	0.824978	1.48896	0	4.15762	-0.315794	0.432458	0	1.47738	0	-0.315794	0	0	0	0	0	0	0	1.10596	1.87933	2.04585	1.68819	1.06292	-0.0499813	-0.267571	-0.207328	-0.111803	2.0704	2.2789	2.22809	1.94062
Cyclic alkenes	93.6	-0.822381	-0.932977	0	0	-0.820461	0.220601	-0.383884	-0.820461	0.488249	-0.660755	-1.03534	0.959914	-1.02831	-0.848231	-0.543474	-0.850984	-0.402968	-0.402968	-1.02799	-1.10578	0	-0.129369	-0.467755	-0.89498	0	-0.883262	0	-0.467755	0	0	0	0	0	0	0	-0.7904	-0.692931	-0.750144	-0.944073	-0.799268	-0.526791	-0.353709	-0.207328	-0.111803	-0.793749	-0.591353	-0.740782	-0.83065
Cyclic alkenes	83.9	-0.783657	-1.03199	0	0	-0.662353	0.00595981	-0.453637	-0.662353	1.1374	-0.685571	-0.857729	1.14526	-0.981592	-0.802012	-0.430003	-0.814858	-0.402968	-0.402968	-1.19954	-1.10578	0	-0.129369	-0.467755	-1.132	0	-0.883254	0	-0.467755	0	0	0	0	0	0	0	-0.694126	-0.610628	-0.548652	-0.813932	-0.805965	-0.526791	-0.353709	-0.207328	-0.111803	-0.872964	-0.591372	-0.750964	-0.796911
Cyclic ketone	101.3	-0.815161	-0.844276	0	0	-0.73303	-0.519953	-0.61921	-0.73303	0.0994712	-0.794536	-0.792357	0.802833	-0.815437	-0.806874	-0.724343	-0.80087	-0.402968	-0.402968	-1.02797	-0.9061	0	-0.129369	1.35572	-0.989815	0	-1.25349	0	1.35572	0	0	0	0	0	0	0	0.350509	-0.206599	-0.153977	-0.347068	-0.531257	-0.526791	-0.353709	-0.207328	-0.111803	-0.899268	-0.746542	-0.801613	-0.779984
Cycloalkanes	57.6	0.513884	0.393934	0	0	0.601704	0.543581	0.538406	0.601704	0.873256	0.537323	0.590981	-0.354446	0.499612	0.340676	0.469425	0.489082	-0.402968	-0.402968	0.65345	0.391147	0	-0.129369	-0.467755	0.717	0	0.50532	0	-0.467755	0	0	0	0	0	0	0	-0.494157	-0.289132	-0.0888303	-0.0565325	-0.16293	-0.276399	-0.353709	-0.207328	-0.111803	0.618467	0.815459	0.855232	0.962711
Cycloalkanes	102.5	-1.44235	-1.68812	0	0	-1.47412	-0.526135	-1.2033	-1.47412	-0.269064	-1.48683	-1.83958	1.83434	-1.89795	-1.2705	-1.17431	-1.70501	-0.402968	-0.402968	-1.33684	-1.70462	0	-0.129369	-0.467755	-1.03721	0	-1.43875	0	-0.467755	0	0	0	0	0	0	0	-1.28676	-1.24194	-1.21288	-1.10859	-0.805965	-0.526791	-0.353709	-0.207328	-0.111803	-1.29535	-1.08545	-1.1722	-1.20158
Cycloalkanes	79.2	-0.00846785	-0.0850185	0	0	-0.0501848	0.441563	0.169695	-0.0501848	0.6445	0.0584181	0.0100598	0.178192	-0.0617918	-0.226874	0.0186621	-0.0321672	-0.402968	-0.402968	-0.0842771	-0.257578	0	-0.129369	-0.467755	0.0059268	0	-0.0964493	0	-0.467755	0	0	0	0	0	0	0	-0.620186	-0.465671	-0.267703	-0.527223	-0.625183	-0.526791	-0.353709	-0.207328	-0.111803	0.0509398	0.241453	0.319897	0.225159
Cycloalkanes	96	1.66835	1.73481	0	0	1.63599	1.0112	1.19746	1.63599	0.347999	1.38754	1.46783	-1.29972	1.4285	1.77582	1.34583	1.40063	-0.402968	-0.402968	2.18062	1.83832	0	-0.129369	-0.467755	2.13947	0	1.84775	0	-0.467755	0	0	0	0	0	0	0	0.11327	0.455875	0.532789	0.98036	1.25712	0.987422	0.335686	-0.207328	-0.111803	1.93843	1.8789	2.0276	2.27154
Cycloalkanes	89.2	0.613338	0.529303	0	0	0.366444	0.849567	0.783276	0.366444	0.214749	0.577216	0.57992	-0.361578	0.496579	0.234114	0.280365	0.435463	-0.402968	-0.402968	0.653432	0.391121	0	-0.129369	-0.467755	0.716988	0	0.505296	0	-0.467755	0	0	0	0	0	0	0	-0.39788	-0.151923	0.0303588	-0.129228	-0.49788	-0.526791	-0.353709	-0.207328	-0.111803	0.77683	0.853081	1.05821	0.969021
Cycloalkanes	41.2	-1.18697	-1.34622	0	0	-1.2508	-0.186667	-0.740665	-1.2508	-0.144046	-1.12872	-1.49316	1.41973	-1.50866	-1.11102	-0.926437	-1.32854	-0.402968	-0.402968	-1.07949	-1.4551	0	-0.129369	-0.467755	-0.800183	0	-1.2073	0	-0.467755	0	0	0	0	0	0	0	-1.22006	-1.14778	-1.10217	-1.07416	-0.799269	-0.526791	-0.353709	-0.207328	-0.111803	-1.04452	-0.826592	-0.915891	-0.971862
Cycloalkanes	80.9	0.46245	0.244806	0	0	0.441887	0.48173	0.574018	0.441887	0.672022	0.47185	0.588392	-0.236126	0.445389	0.185044	0.289718	0.385545	-0.402968	-0.402968	0.584854	0.291393	0	-0.129369	-0.467755	0.669617	0	0.412787	0	-0.467755	0	0	0	0	0	0	0	-0.545982	-0.355758	-0.171125	-0.0908686	-0.330403	-0.455268	-0.353709	-0.207328	-0.111803	0.565714	0.735504	0.809591	0.922745
Cycloalkanes	98.5	1.32544	1.35572	0	0	1.30199	0.923324	1.07147	1.30199	0.46112	1.14708	1.20933	-1.02811	1.15889	1.2797	1.019	1.11892	-0.402968	-0.402968	1.75158	1.38919	0	-0.129369	-0.467755	1.76007	0	1.43113	0	-0.467755	0	0	0	0	0	0	0	-0.123731	0.177529	0.302917	0.605448	0.714572	0.367465	-0.152631	-0.207328	-0.111803	1.56886	1.58719	1.7282	1.93433
Cycloalkanes	95.1	-0.572631	-0.647087	0	0	-0.521019	-0.11402	-0.372702	-0.521019	0.147009	-0.363992	-0.569822	0.431642	-0.527993	-0.599735	-0.41994	-0.470954	-0.402968	-0.402968	-0.496051	-0.656617	0	-0.129369	-0.467755	-0.37342	0	-0.466606	0	-0.467755	0	0	0	0	0	0	0	-0.716309	-0.641899	-0.730292	-0.576684	-0.450795	-0.526791	-0.353709	-0.207328	-0.111803	-0.51642	-0.388809	-0.545292	-0.569231
Cycloalkanes	51	1.35307	1.12216	0	0	1.55293	0.59208	0.711176	1.55293	0.914119	1.17414	1.23661	-1.08309	1.19723	1.95776	1.95692	1.36202	-0.402968	-0.402968	1.76876	1.43911	0	-0.129369	-0.467755	1.76009	0	1.47743	0	-0.467755	0	0	0	0	0	0	0	-0.22004	0.0167454	0.180842	0.521265	0.902156	1.34525	1.59985	1.11397	0.299879	1.45005	1.63422	1.5886	1.83104
Cycloalkanes	80.6	-0.00846775	-0.0850183	0	0	-0.0501848	0.441563	0.169695	-0.0501848	0.644499	0.0584182	0.0100598	0.178192	-0.0617917	-0.226874	0.0186621	-0.0321671	-0.402968	-0.402968	-0.084277	-0.257578	0	-0.129369	-0.467755	0.005927	0	-0.0964492	0	-0.467755	0	0	0	0	0	0	0	-0.620187	-0.465671	-0.267703	-0.527223	-0.625183	-0.526791	-0.353709	-0.207328	-0.111803	0.0509399	0.241454	0.319897	0.22516
Cycloalkanes	62.8	0.912847	0.820032	0	0	1.0193	0.638666	0.660616	1.0193	0.91338	0.84749	0.960521	-0.650387	0.836031	0.82639	0.848937	0.823081	-0.402968	-0.402968	1.11674	0.840263	0	-0.129369	-0.467755	1.14373	0	0.921929	0	-0.467755	0	0	0	0	0	0	0	-0.360813	-0.108767	0.10132	0.261121	0.305893	0.15273	-0.296306	-0.207328	-0.111803	1.02763	1.24832	1.25867	1.46853
Cycloalkanes	45.6	0.49059	0.309803	0	0	0.636491	0.386722	0.408881	0.636491	0.969022	0.522665	0.648531	-0.319391	0.515283	0.342205	0.472069	0.489899	-0.402968	-0.402968	0.653451	0.391142	0	-0.129369	-0.467755	0.717005	0	0.505316	0	-0.467755	0	0	0	0	0	0	0	-0.523789	-0.340106	-0.148444	0.0276558	-0.0759299	-0.240637	-0.353709	-0.207328	-0.111803	0.565681	0.791933	0.776581	0.985915
Cycloalkanes	111	-0.614297	-0.552505	0	0	-1.06766	0.547913	0.120212	-1.06766	-1.22781	-0.497641	-0.946821	0.526384	-0.802255	-0.871369	-0.84875	-0.77835	-0.402968	-0.402968	-0.461842	-0.856355	0	-0.129369	-0.467755	-0.231268	0	-0.651886	0	-0.467755	0	0	0	0	0	0	0	-0.827486	-0.732191	-0.929039	-1.00913	-0.805965	-0.526791	-0.353709	-0.207328	-0.111803	-0.397837	-0.534925	-0.41098	-0.613631
Cycloalkanes	74.8	-0.79237	-1.02076	0	0	-0.603819	-0.221927	-0.56782	-0.603819	1.17455	-0.712112	-0.810256	1.07529	-0.924	-0.778715	-0.444332	-0.788114	-0.138631	-0.138631	-1.35396	-1.05582	0	-0.129369	-0.467755	-1.36908	0	-0.836916	0	-0.467755	0	0	0	0	0	0	0	-0.434804	-0.379212	-0.398098	-0.664688	-0.805965	-0.526791	-0.353709	-0.207328	-0.111803	-0.965314	-0.732482	-0.910774	-0.931743
Cycloalkanes	96.2	1.12038	1.01861	0	0	0.668888	1.31079	1.3754	0.668888	0.0204759	0.950938	0.91541	-0.673545	0.824581	0.668029	0.586363	0.751496	-0.402968	-0.402968	1.01383	0.840306	0	1.29939	-0.467755	1.00153	0	0.921968	0	-0.467755	0	0	0	0	0	0	0	-0.0644865	0.314741	0.447658	0.291707	-0.316979	-0.526791	-0.353709	-0.207328	-0.111803	1.37086	1.37542	1.64951	1.44117
Cycloalkanes	81.3	1.02	1.06638	0	0	0.694885	1.07239	1.21608	0.694885	-0.115021	0.916351	0.89889	-0.796642	0.873901	0.67792	0.523559	0.78742	-0.402968	-0.402968	1.32262	0.94008	0	0.58493	-0.467755	1.38076	0	1.01452	0	-0.467755	0	0	0	0	0	0	0	-0.234862	0.0833906	0.203547	0.22669	-0.189704	-0.455258	-0.353709	-0.207328	-0.111803	1.31804	1.2813	1.53784	1.51912
Cycloalkanes	83.1	1.73182	1.67036	0	0	1.26112	2.06556	1.89349	1.26112	0.518876	1.42635	1.18472	-0.977325	1.1158	1.41689	1.31943	1.15127	-0.402968	-0.402968	0.996647	1.28942	0	4.15767	-0.315832	0.764431	0	1.2923	0	-0.315832	0	0	0	0	0	0	0	0.683732	1.35391	1.46955	1.08758	0.285879	-0.431395	-0.353709	-0.207328	-0.111803	2.00445	2.13304	2.22299	1.86691
Cycloalkanes	84.8	0.829117	0.74804	0	0	0.709086	0.792519	0.964308	0.709086	0.346827	0.775596	0.863786	-0.601286	0.762833	0.518865	0.450709	0.669551	-0.402968	-0.402968	1.08245	0.740521	0	-0.129369	-0.467755	1.14374	0	0.829406	0	-0.467755	0	0	0	0	0	0	0	-0.360768	-0.0930121	0.0815362	0.18845	-0.216503	-0.44334	-0.353709	-0.207328	-0.111803	1.02772	1.11668	1.26131	1.39907
Cycloalkanes	68.5	0.984325	0.888091	0	0	0.789809	0.813907	0.987112	0.789809	0.232812	0.875279	0.987839	-0.697463	0.874264	0.658125	0.544363	0.771696	-0.402968	-0.402968	1.23685	0.890197	0	-0.129369	-0.467755	1.28596	0	0.968249	0	-0.467755	0	0	0	0	0	0	0	-0.301515	-0.0342123	0.13261	0.299383	-0.0356583	-0.336036	-0.353709	-0.207328	-0.111803	1.17288	1.22487	1.40592	1.50019
Cycloalkanes	74	0.825899	0.761581	0	0	0.92654	0.647847	0.611509	0.92654	0.903308	0.786646	0.876419	-0.591736	0.762245	0.713808	0.765312	0.752036	-0.402968	-0.402968	1.01388	0.740549	0	-0.129369	-0.467755	1.04899	0	0.829432	0	-0.467755	0	0	0	0	0	0	0	-0.390416	-0.140102	0.0786423	0.173205	0.192091	0.0335661	-0.353709	-0.207328	-0.111803	0.948511	1.17311	1.19275	1.36958
Cycloalkanes	28	0.885434	0.788904	0	0	1.04925	0.566438	0.562249	1.04925	0.988819	0.838499	0.956659	-0.652466	0.83495	0.869969	0.919432	0.841765	-0.402968	-0.402968	1.11668	0.840197	0	-0.129369	-0.467755	1.14368	0	0.921867	0	-0.467755	0	0	0	0	0	0	0	-0.383066	-0.144096	0.0700545	0.295535	0.339291	0.236091	-0.238895	-0.207328	-0.111803	0.987969	1.23413	1.20785	1.46426
Cycloalkanes	83	-0.783413	-0.947429	0	0	-0.620393	-0.385863	-0.521875	-0.620393	0.720931	-0.712234	-0.741776	0.936067	-0.834557	-0.759325	-0.525258	-0.753544	-0.402968	-0.402968	-0.633254	-0.955925	0	-0.129369	-0.467755	-0.420791	0	-0.74425	0	-0.467755	0	0	0	0	0	0	0	-1.05702	-0.990861	-0.803995	-0.74499	-0.779186	-0.526791	-0.353709	-0.207328	-0.111803	-0.714376	-0.44526	-0.507134	-0.389945
Cycloalkanes	71	0.350324	0.0629496	0	0	0.377746	0.241126	0.330506	0.377746	0.745741	0.375135	0.580465	-0.0989854	0.381551	0.0986496	0.220613	0.304799	-0.402968	-0.402968	0.481896	0.191582	0	-0.129369	-0.467755	0.574784	0	0.3202	0	-0.467755	0	0	0	0	0	0	0	-0.620094	-0.461685	-0.270531	-0.0525719	-0.310161	-0.467176	-0.353709	-0.207328	-0.111803	0.407261	0.627251	0.634419	0.84897
Cycloalkanes	34	1.401	1.16931	0	0	1.57852	0.617259	0.738027	1.57852	0.871848	1.20364	1.26714	-1.1094	1.22687	2.04014	2.01633	1.39499	-0.402968	-0.402968	1.82027	1.48904	0	-0.129369	-0.467755	1.80754	0	1.52375	0	-0.467755	0	0	0	0	0	0	0	-0.197803	0.0442097	0.206403	0.555723	0.942373	1.39298	1.6861	1.20213	0.299917	1.50288	1.67659	1.64192	1.87743
Cycloalkanes	33.4	0.985439	0.913459	0	0	1.10033	0.636569	0.626081	1.10033	0.887845	0.908295	0.99892	-0.735706	0.897508	0.999476	1.03064	0.920321	-0.402968	-0.402968	1.21973	0.940131	0	-0.129369	-0.467755	1.23859	0	1.01457	0	-0.467755	0	0	0	0	0	0	0	-0.33855	-0.0891077	0.124089	0.291737	0.480184	0.367512	-0.181344	-0.207328	-0.111803	1.09371	1.31898	1.31712	1.51284
Cycloalkanes	30.4	1.26532	1.15479	0	0	1.46874	0.658718	0.782231	1.46874	0.82997	1.13577	1.16878	-1.07344	1.15802	1.71277	1.67238	1.28145	-0.402968	-0.402968	1.75152	1.38914	0	-0.129369	-0.467755	1.76001	0	1.43108	0	-0.467755	0	0	0	0	0	0	0	-0.242274	0.0088934	0.18368	0.521259	0.815019	0.987431	0.852725	0.232941	-0.111803	1.41041	1.57772	1.55305	1.82258
Cycloalkanes	89.2	0.613344	0.529304	0	0	0.36645	0.849568	0.783288	0.36645	0.214752	0.57722	0.579926	-0.361581	0.496584	0.234119	0.280369	0.435467	-0.402968	-0.402968	0.653436	0.391127	0	-0.129369	-0.467755	0.716991	0	0.505302	0	-0.467755	0	0	0	0	0	0	0	-0.397875	-0.151918	0.0303609	-0.129217	-0.497874	-0.526791	-0.353709	-0.207328	-0.111803	0.776835	0.853084	1.05821	0.969027
Cycloalkanes	67.2	0.474802	0.284363	0	0	0.539217	0.418645	0.44296	0.539217	0.819249	0.496176	0.620799	-0.276545	0.480872	0.271039	0.393815	0.44081	-0.402968	-0.402968	0.636285	0.341252	0	-0.129369	-0.467755	0.716989	0	0.459036	0	-0.467755	0	0	0	0	0	0	0	-0.553391	-0.367524	-0.173973	-0.0412048	-0.216571	-0.347944	-0.353709	-0.207328	-0.111803	0.565701	0.768408	0.796897	0.964833
Cycloalkanes	29.9	1.26531	1.15478	0	0	1.46874	0.658716	0.782229	1.46874	0.829971	1.13577	1.16878	-1.07344	1.15802	1.71276	1.67237	1.28145	-0.402968	-0.402968	1.75152	1.38914	0	-0.129369	-0.467755	1.76001	0	1.43108	0	-0.467755	0	0	0	0	0	0	0	-0.242276	0.00889173	0.183679	0.521257	0.815016	0.987429	0.852722	0.232939	-0.111803	1.41041	1.57772	1.55304	1.82257
Cycloalkanes	74.8	-0.129279	-0.240413	0	0	-0.071898	0.142699	-0.0803274	-0.071898	0.72267	-0.036398	0.0075099	0.26146	-0.0991651	-0.28598	-0.057338	-0.0917526	-0.402968	-0.402968	0.0014576	-0.307414	0	-0.129369	-0.467755	0.148055	0	-0.142679	0	-0.467755	0	0	0	0	0	0	0	-0.812662	-0.68514	-0.452146	-0.519339	-0.605012	-0.526791	-0.353709	-0.207328	-0.111803	-0.0546494	0.189702	0.210733	0.286321
Cycloalkanes	39	1.35946	1.13547	0	0	1.52316	0.615817	0.736485	1.52316	0.84684	1.17677	1.24579	-1.07846	1.19959	1.9194	1.90117	1.34991	-0.402968	-0.402968	1.76873	1.43907	0	-0.129369	-0.467755	1.76006	0	1.4774	0	-0.467755	0	0	0	0	0	0	0	-0.212641	0.0285007	0.195031	0.536562	0.895426	1.28555	1.45602	0.93757	0.299779	1.46322	1.6389	1.60888	1.84155
Cycloalkanes	103.9	-1.14276	-1.27694	0	0	-1.27521	-0.0475385	-0.692206	-1.27521	-0.376371	-1.0635	-1.49506	1.30552	-1.46738	-1.11566	-0.977897	-1.30665	-0.402968	-0.402968	-1.02803	-1.40523	0	-0.129369	-0.467755	-0.75278	0	-1.16103	0	-0.467755	0	0	0	0	0	0	0	-1.14601	-1.07723	-1.12488	-1.07799	-0.805965	-0.526791	-0.353709	-0.207328	-0.111803	-0.991737	-0.850115	-0.923508	-0.986615
Cycloalkanes	79.2	0.0148091	-0.0444034	0	0	-0.0695465	0.431004	0.206278	-0.0695465	0.446213	0.073971	0.0306337	0.118811	-0.0258416	-0.224896	-0.0302517	-0.0192806	-0.402968	-0.402968	0.0699607	-0.207737	0	-0.129369	-0.467755	0.195348	0	-0.0502164	0	-0.467755	0	0	0	0	0	0	0	-0.686779	-0.532252	-0.32724	-0.550153	-0.645258	-0.526791	-0.353709	-0.207328	-0.111803	0.116862	0.27436	0.390872	0.30726
Cycloalkanes	91.3	-0.691536	-0.803535	0	0	-0.683931	0.209648	-0.217284	-0.683931	0.5212	-0.539873	-0.822083	0.823459	-0.840865	-0.761083	-0.478708	-0.709238	-0.402968	-0.402968	-0.667715	-0.956136	0	-0.129369	-0.467755	-0.468305	0	-0.744445	0	-0.467755	0	0	0	0	0	0	0	-0.983052	-0.873356	-0.809782	-0.879063	-0.785874	-0.526791	-0.353709	-0.207328	-0.111803	-0.595793	-0.360796	-0.454046	-0.459743
Cycloalkanes	75.4	-0.792358	-1.02075	0	0	-0.603806	-0.221905	-0.5678	-0.603806	1.17458	-0.712094	-0.810242	1.07528	-0.923987	-0.778707	-0.444317	-0.788099	-0.13863	-0.13863	-1.35395	-1.05581	0	-0.129369	-0.467755	-1.36907	0	-0.836907	0	-0.467755	0	0	0	0	0	0	0	-0.434809	-0.383135	-0.398095	-0.660857	-0.805965	-0.526791	-0.353709	-0.207328	-0.111803	-0.965301	-0.732465	-0.91076	-0.933836
Cycloalkanes	70	0.955157	0.851379	0	0	1.06871	0.930735	0.813767	1.06871	1.26071	0.87733	0.925373	-0.564461	0.775165	0.843447	0.974809	0.804773	-0.402968	-0.402968	0.842192	0.740562	0	0.585647	-0.467755	0.811777	0	0.829444	0	-0.467755	0	0	0	0	0	0	0	-0.242182	0.0913985	0.379771	0.230594	0.205602	-0.157247	-0.353709	-0.207328	-0.111803	1.06745	1.38981	1.41379	1.50464
Cycloalkanes	28	1.32686	1.10592	0	0	1.50013	0.497459	0.610298	1.50013	0.785754	1.14949	1.22836	-1.08193	1.19246	1.95622	1.93514	1.35112	-0.402968	-0.402968	1.80313	1.43917	0	-0.129369	-0.467755	1.80754	0	1.47749	0	-0.467755	0	0	0	0	0	0	0	-0.242225	-0.0263324	0.118454	0.460121	0.902204	1.42874	1.85841	1.55438	0.711577	1.42373	1.57313	1.53793	1.74895
Cycloalkanes	69.3	-0.14846	-0.249349	0	0	-0.0517193	0.36662	0.0119274	-0.0517193	1.06999	-0.0159902	-0.112918	0.338359	-0.199569	-0.28763	0.0390976	-0.126177	-0.402968	-0.402968	-0.410239	-0.407071	0	-0.129369	-0.467755	-0.37341	0	-0.235122	0	-0.467755	0	0	0	0	0	0	0	-0.523637	-0.37133	-0.278879	-0.496248	-0.497763	-0.526791	-0.353709	-0.207328	-0.111803	-0.160179	0.0956157	0.000156628	-0.0676813
Cycloalkanes	104.4	-1.19469	-1.33766	0	0	-1.30279	-0.113708	-0.762748	-1.30279	-0.339891	-1.12389	-1.54905	1.3682	-1.52752	-1.14224	-1.00399	-1.35951	-0.402968	-0.402968	-1.07948	-1.45511	0	-0.129369	-0.467755	-0.800169	0	-1.2073	0	-0.467755	0	0	0	0	0	0	0	-1.18303	-1.11642	-1.14191	-1.08181	-0.805965	-0.526791	-0.353709	-0.207328	-0.111803	-1.04451	-0.883043	-0.966629	-1.02032
Cycloalkanes	67.2	-0.00491165	-0.133434	0	0	0.0161861	0.423534	0.0465322	0.0161861	0.853872	0.113746	0.0516491	0.204599	-0.0503772	-0.192227	0.0908521	-0.0102975	-0.402968	-0.402968	-0.0842862	-0.257562	0	-0.129369	-0.467755	0.00590699	0	-0.0964351	0	-0.467755	0	0	0	0	0	0	0	-0.664574	-0.497005	-0.344256	-0.481287	-0.431087	-0.526791	-0.353709	-0.207328	-0.111803	0.0508969	0.316637	0.269141	0.227292
Cycloalkanes	68.3	0.517937	0.423333	0	0	0.634826	0.480332	0.508719	0.634826	0.838928	0.545128	0.620026	-0.396948	0.534024	0.352454	0.438603	0.505368	-0.402968	-0.402968	0.773448	0.440984	0	-0.129369	-0.467755	0.859117	0	0.55155	0	-0.467755	0	0	0	0	0	0	0	-0.531182	-0.332259	-0.145607	-0.0297151	-0.176401	-0.264527	-0.353709	-0.207328	-0.111803	0.64484	0.820137	0.857756	1.03223
Cycloalkanes	72.9	0.990237	0.866983	0	0	0.912108	0.755794	0.871516	0.912108	0.540322	0.885531	1.02027	-0.679373	0.88302	0.719248	0.643164	0.799528	-0.402968	-0.402968	1.20253	0.890182	0	-0.129369	-0.467755	1.23854	0	0.968234	0	-0.467755	0	0	0	0	0	0	0	-0.30895	-0.0420899	0.132575	0.329981	0.0715416	-0.180996	-0.353709	-0.207328	-0.111803	1.14644	1.26248	1.37541	1.54653
Cycloalkanes	67.2	0.395941	0.299416	0	0	0.489124	0.332084	0.350683	0.489124	0.677543	0.448781	0.538599	-0.328098	0.45751	0.243951	0.344555	0.425468	-0.402968	-0.402968	0.704874	0.34126	0	-0.129369	-0.467755	0.811749	0	0.459044	0	-0.467755	0	0	0	0	0	0	0	-0.597802	-0.430214	-0.25623	-0.106181	-0.183103	-0.312195	-0.353709	-0.207328	-0.111803	0.512951	0.674377	0.703084	0.882717
Cycloalkanes	58	0.995788	0.908045	0	0	1.09257	0.682704	0.707559	1.09257	0.86859	0.913044	1.02086	-0.723364	0.903302	0.950631	0.951815	0.899421	-0.402968	-0.402968	1.21964	0.940023	0	-0.129369	-0.467755	1.2385	0	1.01447	0	-0.467755	0	0	0	0	0	0	0	-0.323788	-0.0617304	0.149562	0.329954	0.386275	0.224284	-0.238871	-0.207328	-0.111803	1.11999	1.33299	1.34998	1.56121
Cycloalkanes	71.7	0.464826	0.242217	0	0	0.423229	0.473835	0.565592	0.423229	0.619248	0.471703	0.592872	-0.233317	0.44663	0.183486	0.286886	0.384694	-0.402968	-0.402968	0.584854	0.291393	0	-0.129369	-0.467755	0.669617	0	0.412787	0	-0.467755	0	0	0	0	0	0	0	-0.545978	-0.359675	-0.17396	-0.0870469	-0.323713	-0.455275	-0.353709	-0.207328	-0.111803	0.565721	0.730798	0.812139	0.910094
Cycloalkanes	17.8	1.26762	1.06439	0	0	1.45496	0.600613	0.720266	1.45496	0.895378	1.11762	1.18107	-1.02151	1.13685	1.7443	1.75233	1.27317	-0.402968	-0.402968	1.66569	1.33919	0	-0.129369	-0.467755	1.66516	0	1.38474	0	-0.467755	0	0	0	0	0	0	0	-0.249711	-0.0107467	0.166615	0.494424	0.808275	1.11851	1.13984	0.497023	-0.111803	1.37075	1.56355	1.52507	1.77193
Cycloalkanes	34	1.35948	1.13032	0	0	1.53771	0.613087	0.733579	1.53771	0.879695	1.17678	1.24776	-1.07749	1.20011	1.91933	1.90104	1.34989	-0.402968	-0.402968	1.76875	1.4391	0	-0.129369	-0.467755	1.76009	0	1.47742	0	-0.467755	0	0	0	0	0	0	0	-0.212633	0.028509	0.192198	0.528922	0.888747	1.29752	1.51359	1.0258	0.299835	1.46324	1.63892	1.60636	1.84157
Cycloalkanes	75	-0.297525	-0.466855	0	0	-0.191237	0.106833	0.0366905	-0.191237	0.900148	-0.187282	-0.221929	0.427874	-0.304859	-0.419783	-0.147258	-0.256507	-0.138518	-0.138518	-0.787768	-0.506948	0	-0.129369	-0.467755	-0.847565	0	-0.32777	0	-0.467755	0	0	0	0	0	0	0	-0.197737	-0.0890272	-0.111436	-0.297414	-0.678675	-0.526791	-0.353709	-0.207328	-0.111803	-0.450542	-0.318424	-0.436263	-0.482905
Cycloalkanes	31.2	0.625504	0.541951	0	0	0.733921	0.53256	0.489535	0.733921	0.873541	0.633572	0.690425	-0.472416	0.60737	0.524729	0.645534	0.617119	-0.402968	-0.402968	0.842195	0.540866	0	-0.129369	-0.467755	0.906649	0	0.644203	0	-0.467755	0	0	0	0	0	0	0	-0.486749	-0.277373	-0.0718048	0.0200638	0.00456466	-0.121368	-0.353709	-0.207328	-0.111803	0.737241	0.942508	0.96685	1.11448
Cyclic alkenes	82.4	-0.227328	-0.307172	0	0	-0.119089	0.299721	0.0240502	-0.119089	0.825884	-0.0485179	-0.205677	0.262288	-0.229242	-0.327865	-0.0496649	-0.157776	-0.402968	-0.402968	-0.478895	-0.407086	0	-0.129369	-0.467755	-0.46826	0	-0.235136	0	-0.467755	0	0	0	0	0	0	0	-0.382908	-0.245873	-0.287287	-0.427443	-0.511263	-0.526791	-0.353709	-0.207328	-0.111803	-0.252546	-0.0831288	-0.22553	-0.28463
Cyclic alkenes	94.5	-0.939368	-0.936642	0	0	-0.925922	-0.415232	-0.561811	-0.925922	-0.27977	-0.861124	-1.03751	0.768806	-0.95492	-0.922043	-0.868683	-0.915598	-0.402968	-0.402968	-0.959384	-1.00601	0	-0.129369	-0.467755	-0.847587	0	-0.790709	0	-0.467755	0	0	0	0	0	0	0	-0.605226	-0.610604	-0.755846	-0.867545	-0.785872	-0.526791	-0.353709	-0.207328	-0.111803	-0.938945	-0.944239	-0.946331	-0.973967
Cyclic alkenes	92.8	1.86155	1.96611	0	0	1.7672	1.22012	1.3536	1.7672	0.344374	1.50628	1.5866	-1.36677	1.52401	1.89128	1.36298	1.46766	0.125876	0.125876	1.9232	1.98807	0	0.584891	-0.315842	1.71268	0	1.94038	0	-0.315842	0	0	0	0	0	0	0	0.765261	1.22062	1.22548	1.49321	1.71281	1.32147	0.565591	0.0568866	-0.111803	2.04407	1.86953	1.99211	2.08822
Cyclic alkenes	96.2	0.483026	0.468536	0	0	0.172611	0.82079	0.77058	0.172611	-0.0920562	0.462396	0.395423	-0.343764	0.381815	0.116137	0.141453	0.329087	-0.402968	-0.402968	0.447559	0.291394	0	-0.129369	-0.467755	0.479926	0	0.412787	0	-0.467755	0	0	0	0	0	0	0	-0.234837	-0.0224472	0.0417805	-0.167349	-0.517917	-0.526791	-0.353709	-0.207328	-0.111803	0.631716	0.561429	0.814678	0.593989
Furans	72.9	-1.41536	-1.56991	0	0	-1.29591	-1.32443	-1.5876	-1.29591	-0.175985	-1.67815	-1.55518	1.95478	-1.74833	-1.18389	-1.20433	-1.69521	-0.402968	-0.402968	-1.52557	-1.55491	0	-0.129369	1.20378	-1.36909	0	-1.80905	0	1.20378	0	0	0	0	0	0	0	-0.175576	-0.755705	-0.630955	-0.890515	-0.805965	-0.526791	-0.353709	-0.207328	-0.111803	-1.41413	-1.19836	-1.18741	-1.1573
Furans	108.6	-1.36425	-1.54596	0	0	-1.11913	-1.32142	-1.67296	-1.11913	0.448371	-1.6227	-1.45507	2.08254	-1.72573	-1.0947	-1.05078	-1.65452	0.0378525	0.0378525	-1.78286	-1.50484	0	-0.129369	1.05189	-1.74834	0	-1.71634	0	1.05189	0	0	0	0	0	0	0	0.150546	-0.328081	-0.318534	-0.833057	-0.805965	-0.526791	-0.353709	-0.207328	-0.111803	-1.44038	-1.19822	-1.25581	-1.22257
Cyclic ethers	92.2	-0.600988	-0.583857	0	0	-0.732289	-0.21279	-0.306759	-0.732289	-0.487841	-0.575786	-0.631893	0.508602	-0.597612	-0.725235	-0.699166	-0.626238	-0.402968	-0.402968	-0.822047	-0.706546	0	-0.129369	1.35573	-0.800104	0	-1.06838	0	1.35573	0	0	0	0	0	0	0	0.543008	0.0599615	-0.0461585	-0.446703	-0.571526	-0.526791	-0.353709	-0.207328	-0.111803	-0.674915	-0.666593	-0.639238	-0.716795
Furans	66.5	-0.901631	-1.05523	0	0	-0.737016	-0.574406	-0.787932	-0.737016	0.77316	-0.921957	-0.872287	1.17783	-1.00567	-0.865583	-0.663767	-0.938326	-0.18259	-0.18259	-1.40545	-1.10575	0	-0.129369	1.35569	-1.4165	0	-1.43868	0	1.35569	0	0	0	0	0	0	0	0.446718	-0.108625	-0.134133	-0.492586	-0.725614	-0.526791	-0.353709	-0.207328	-0.111803	-1.0841	-0.854816	-0.958988	-0.946528
Furans	86	-1.12785	-1.23125	0	0	-1.12271	-0.767626	-0.964347	-1.12271	-0.241759	-1.2266	-1.22067	1.3255	-1.29245	-1.06672	-1.00725	-1.25115	-0.402968	-0.402968	-1.33679	-1.30533	0	-0.129369	1.20378	-1.22682	0	-1.57754	0	1.20378	0	0	0	0	0	0	0	0.0541244	-0.504671	-0.505984	-0.848396	-0.805965	-0.526791	-0.353709	-0.207328	-0.111803	-1.20287	-1.05241	-1.03762	-1.06031
Ketones	111	-1.43008	-1.46843	0	0	-1.44428	-1.29766	-1.26421	-1.44428	-1.10756	-1.60745	-1.56408	1.46519	-1.57284	-1.26282	-1.4192	-1.58669	-0.402968	-0.402968	-1.38828	-1.45506	0	-0.129369	1.20378	-1.22683	0	-1.71643	0	1.20378	0	0	0	0	0	0	0	-0.0718176	-0.704684	-0.770029	-0.852231	-0.792569	-0.526791	-0.353709	-0.207328	-0.111803	-1.4537	-1.40068	-1.3498	-1.26478
Ketones	105.7	-0.499442	-0.367818	0	0	-0.651994	-0.338585	-0.308029	-0.651994	-0.812152	-0.408802	-0.439403	0.188777	-0.341191	-0.623898	-0.648057	-0.404969	-0.402968	-0.402968	-0.564702	-0.457077	0	-0.129369	1.50771	-0.563064	0	-0.883264	0	1.50771	0	0	0	0	0	0	0	0.78005	0.204968	0.0786412	-0.197952	-0.370489	-0.526791	-0.353709	-0.207328	-0.111803	-0.595781	-0.68079	-0.659603	-0.718962
Ketones	108	-1.45947	-1.55592	0	0	-1.64127	-1.27313	-1.23805	-1.64127	-1.68516	-1.71657	-1.68492	1.60698	-1.70908	-1.33265	-1.52979	-1.73222	-0.402968	-0.402968	-1.4913	-1.55494	0	-0.129369	0.899948	-1.32172	0	-1.71653	0	0.899948	0	0	0	0	0	0	0	-0.219982	-0.755705	-0.860905	-0.947913	-0.805965	-0.526791	-0.353709	-0.207328	-0.111803	-1.49337	-1.50896	-1.3803	-1.37863
Ketones	69	0.314695	0.431313	0	0	0.366067	-0.422423	-0.331046	0.366067	-0.344282	0.416908	0.516282	-0.666208	0.60403	0.49791	0.467232	0.607335	-0.402968	-0.402968	0.46476	0.640714	0	-0.129369	1.65986	0.337742	0	0.0887203	0	1.65986	0	0	0	0	0	0	0	1.29866	0.667696	0.424995	0.490706	1.61216	2.63283	2.14585	1.20189	0.711761	0.116951	0.00149849	-0.152116	-0.109889
Ketones	99	0.25114	0.481623	0	0	0.161914	0.0728137	0.144319	0.161914	-0.484948	0.329409	0.32278	-0.547241	0.435494	0.159911	0.0551737	0.370644	-0.402968	-0.402968	0.0186432	0.441028	0	-0.129369	2.57116	-0.183759	0	-0.374105	0	2.57116	0	0	0	0	0	0	0	2.08358	1.34983	1.26512	0.735429	0.827992	1.12986	0.507719	0.496977	-0.111803	0.0641686	-0.10203	-0.212972	-0.244764
Ketones	108.9	-1.07971	-1.04096	0	0	-1.19927	-0.695904	-0.622627	-1.19927	-1.09736	-1.10573	-1.17209	0.870131	-1.08402	-1.07975	-1.17771	-1.12171	-0.402968	-0.402968	-1.13094	-1.10579	0	-0.129369	1.35571	-1.03721	0	-1.43872	0	1.35571	0	0	0	0	0	0	0	0.298546	-0.30867	-0.471999	-0.737446	-0.792569	-0.526791	-0.353709	-0.207328	-0.111803	-1.12375	-1.17955	-1.11891	-1.09831
Polyfunctionals	53	-0.390963	-0.449639	0	0	-0.237977	-0.135304	-0.246065	-0.237977	0.651969	-0.335803	-0.328668	0.451353	-0.38404	-0.419617	-0.243403	-0.34739	0.566676	0.566676	-1.26831	-0.506965	0	-0.129369	1.96371	-1.51148	0	-1.06844	0	1.96371	0	0	0	0	0	0	0	1.46921	0.864	0.822633	0.739515	0.26602	-0.300314	-0.353709	-0.207328	-0.111803	-0.714562	-0.581941	-0.799167	-0.839114
Polyfunctionals	107.5	-0.0122204	0.196989	0	0	0.0458452	-0.105182	0.00719252	0.0458452	-0.256512	0.126107	0.100118	-0.388062	0.231963	-0.0290383	-0.0557342	0.201857	-0.138677	-0.138677	-0.376015	0.191573	0	-0.129369	2.8755	-0.61052	0	-0.698211	0	2.8755	0	0	0	0	0	0	0	2.19501	1.33431	1.38159	1.2444	0.855056	0.403016	-0.238841	-0.207328	-0.111803	-0.265858	-0.370286	-0.573387	-0.531443
Saturated esters	120	-1.11817	-1.05851	0	0	-1.12555	-0.773754	-0.70563	-1.12555	-0.771068	-1.10647	-1.16123	0.850564	-1.06913	-1.07271	-1.14594	-1.09501	-0.402968	-0.402968	-1.16533	-1.10583	0	-0.129369	1.65971	-1.0847	0	-1.53136	0	1.65971	0	0	0	0	0	0	0	0.41717	-0.29684	-0.381133	-0.607411	-0.75909	-0.526791	-0.353709	-0.207328	-0.111803	-1.17659	-1.18431	-1.17478	-1.111
Saturated esters	118	-0.743026	-0.635059	0	0	-0.792994	-0.493407	-0.473125	-0.792994	-0.657841	-0.655774	-0.704869	0.421165	-0.603736	-0.782882	-0.791495	-0.63804	-0.402968	-0.402968	-0.925064	-0.706592	0	-0.129369	1.96366	-0.942412	0	-1.25361	0	1.96366	0	0	0	0	0	0	0	1.00235	0.271716	0.155398	-0.320407	-0.477746	-0.526791	-0.353709	-0.207328	-0.111803	-0.872979	-0.906646	-0.93622	-0.919182
Saturated esters	115.4	0.270054	0.463243	0	0	0.335103	-0.116801	-0.00519578	0.335103	-0.240384	0.372766	0.410208	-0.6084	0.511649	0.323803	0.244069	0.481137	-0.138679	-0.138679	-0.118621	0.540829	0	-0.129369	3.17917	-0.420818	0	-0.466736	0	3.17917	0	0	0	0	0	0	0	2.62444	1.65961	1.59432	1.38574	1.80615	1.97672	0.709074	0.497187	-0.111803	-0.0414951	-0.182083	-0.410985	-0.379695
Saturated esters	103.6	-0.183532	0.0282529	0	0	-0.226897	-0.0916159	-0.0447307	-0.226897	-0.444951	-0.0518158	-0.103047	-0.187397	0.0257759	-0.290263	-0.30767	-0.0232621	-0.402968	-0.402968	-0.530456	-0.0579557	0	-0.129369	2.72333	-0.705357	0	-0.883326	0	2.72333	0	0	0	0	0	0	0	1.99487	1.14602	1.12606	0.559464	0.0178332	-0.22879	-0.353709	-0.207328	-0.111803	-0.397856	-0.511441	-0.631742	-0.641021
Saturated esters	97	0.372196	0.504881	0	0	0.490623	-0.399061	-0.306138	0.490623	-0.223039	0.481539	0.577554	-0.736172	0.672077	0.619533	0.569752	0.684749	-0.402968	-0.402968	0.464864	0.740745	0	-0.129369	2.1161	0.290365	0	0.0425348	0	2.1161	0	0	0	0	0	0	0	1.6695	0.954308	0.754603	0.743524	1.80699	2.68142	2.37625	1.6431	1.12397	0.143501	0.043958	-0.174865	-0.0992789
Saturated esters	76.5	0.378588	0.498735	0	0	0.48826	-0.420861	-0.329381	0.48826	-0.229671	0.481359	0.59	-0.728343	0.675661	0.619305	0.569361	0.684618	-0.402968	-0.402968	0.533462	0.740723	0	-0.129369	1.81229	0.385152	0	0.135059	0	1.81229	0	0	0	0	0	0	0	1.4399	0.797486	0.581494	0.605814	1.74664	2.8243	2.51982	1.64302	1.12399	0.169873	0.0627673	-0.131754	-0.0655725
Saturated esters	110.5	-0.0512958	0.184345	0	0	0.0136412	-0.191112	-0.0844252	0.0136412	-0.318202	0.112627	0.0848716	-0.40937	0.23609	-0.043249	-0.0602216	0.209388	-0.402968	-0.402968	-0.273059	0.191597	0	-0.129369	2.8754	-0.468286	0	-0.698158	0	2.8754	0	0	0	0	0	0	0	2.14312	1.23237	1.19147	0.808308	0.607334	0.259996	-0.00912967	-0.119289	-0.111803	-0.279016	-0.398476	-0.570809	-0.520871
Saturated esters	100	-0.482298	-0.379005	0	0	-0.46289	-0.238176	-0.267433	-0.46289	-0.183448	-0.356547	-0.403795	0.201248	-0.325139	-0.552357	-0.493586	-0.345182	-0.402968	-0.402968	-0.770696	-0.457088	0	-0.129369	1.96376	-0.847665	0	-1.02219	0	1.96376	0	0	0	0	0	0	0	1.18767	0.503187	0.44789	0.00864371	-0.283507	-0.502947	-0.353709	-0.207328	-0.111803	-0.635379	-0.624315	-0.702754	-0.710558
Saturated esters	110.3	-0.0448681	0.180825	0	0	-0.0107594	-0.200234	-0.0941511	-0.0107594	-0.387245	0.112478	0.0838872	-0.410003	0.23581	-0.035829	-0.0467413	0.21373	-0.402968	-0.402968	-0.273047	0.191609	0	-0.129369	2.8754	-0.468274	0	-0.698147	0	2.8754	0	0	0	0	0	0	0	2.14312	1.24414	1.19715	0.793006	0.593964	0.271946	-0.00911129	-0.119282	-0.111803	-0.279008	-0.403173	-0.575877	-0.531401
Saturated esters	109.7	0.4186	0.556162	0	0	0.540641	0.0467102	0.169137	0.540641	0.0463369	0.482083	0.532393	-0.645899	0.595934	0.464019	0.374847	0.566509	0.390514	0.390514	-0.221588	0.640792	0	-0.129369	3.02728	-0.610569	0	-0.327742	0	3.02728	0	0	0	0	0	0	0	2.78769	1.95008	2.02048	1.96021	2.26227	1.81046	0.335707	-0.11929	-0.111803	0.0510302	-0.0784362	-0.360148	-0.339585
Saturated esters	107.2	-0.179815	0.0346477	0	0	-0.143332	-0.157511	-0.114957	-0.143332	-0.299046	-0.0156894	-0.0654099	-0.243602	0.0732197	-0.215501	-0.198339	0.0500076	-0.402968	-0.402968	-0.444634	-0.00799073	0	-0.129369	2.72346	-0.61052	0	-0.837016	0	2.72346	0	0	0	0	0	0	0	1.92092	1.0716	1.07788	0.639979	0.245717	-0.157169	-0.324985	-0.207328	-0.111803	-0.384634	-0.464383	-0.613987	-0.594655
Saturated esters	98.9	0.35793	0.54083	0	0	0.432132	-0.233054	-0.129143	0.432132	-0.273996	0.46385	0.516443	-0.723765	0.630841	0.51382	0.444038	0.624553	-0.402968	-0.402968	0.207464	0.690713	0	-0.129369	2.87542	-0.0414959	0	-0.235176	0	2.87542	0	0	0	0	0	0	0	2.34318	1.43239	1.23401	0.957551	1.82689	2.41889	1.74382	1.29044	0.711678	0.0774109	-0.0643365	-0.281499	-0.225777
Terpenes	80.9	1.90643	1.92269	0	0	1.55832	2.16294	1.85905	1.55832	0.844544	1.56833	1.29754	-1.09686	1.23423	1.70602	1.57689	1.30496	-0.402968	-0.402968	1.13387	1.489	0	4.15708	-0.31575	0.859207	0	1.47741	0	-0.31575	0	0	0	0	0	0	0	0.809723	1.53044	1.6371	1.26357	0.727935	-0.0499393	-0.267564	-0.207328	-0.111803	2.17605	2.3542	2.37524	2.07972
iso-Alkanes	72.5	0.22589	0.498913	0	0	0.120276	0.115835	0.242837	0.120276	-0.563449	0.329786	0.249944	-0.613752	0.426883	0.178841	0.1288	0.408987	-0.402968	-0.402968	1.08229	0.44098	0	-0.129369	-0.467755	1.28583	0	0.551546	0	-0.467755	0	0	0	0	0	0	0	-0.664525	-0.575395	-0.531696	-0.33963	-0.115999	-0.18096	-0.267553	-0.207328	-0.111803	0.459999	0.297767	0.479578	0.490517
iso-Alkanes	52	-0.504053	-0.317482	0	0	-0.371793	-0.509099	-0.423458	-0.371793	-0.26238	-0.319615	-0.349966	0.00432715	-0.205995	-0.456167	-0.421488	-0.216958	-0.402968	-0.402968	0.241702	-0.307467	0	-0.129369	-0.467755	0.480007	0	-0.142727	0	-0.467755	0	0	0	0	0	0	0	-0.931284	-0.924424	-0.809856	-0.61509	-0.370619	-0.347968	-0.353709	-0.207328	-0.111803	-0.345072	-0.342036	-0.284104	-0.175258
iso-Alkanes	92.8	-0.586371	-0.474143	0	0	-0.908237	-0.0935796	0.0195624	-0.908237	-1.35392	-0.543058	-0.711994	0.265524	-0.542403	-0.734336	-0.788621	-0.578671	-0.402968	-0.402968	0.00151785	-0.606794	0	-0.129369	-0.467755	0.290363	0	-0.420389	0	-0.467755	0	0	0	0	0	0	0	-0.968235	-0.963547	-0.911993	-0.863736	-0.698797	-0.526791	-0.353709	-0.207328	-0.111803	-0.345	-0.553734	-0.223152	-0.392289
iso-Alkanes	71.3	0.0427778	0.192289	0	0	0.0731863	-0.0360304	0.0809206	0.0731863	-0.14612	0.171651	0.146207	-0.37951	0.257701	-0.00469017	0.0246318	0.241248	-0.402968	-0.402968	0.756527	0.191647	0	-0.129369	-0.467755	0.95419	0	0.32026	0	-0.467755	0	0	0	0	0	0	0	-0.745981	-0.661604	-0.568547	-0.396978	-0.229874	-0.25254	-0.324992	-0.207328	-0.111803	0.222573	0.184961	0.284329	0.366358
iso-Alkanes	112.8	1.00597	1.24609	0	0	0.666235	0.803795	0.97633	0.666235	-0.595553	0.879487	0.833105	-0.982297	0.925692	0.847856	0.562257	0.86672	-0.402968	-0.402968	1.59726	1.13973	0	-0.129369	-0.467755	1.66536	0	1.19972	0	-0.467755	0	0	0	0	0	0	0	-0.108947	0.142214	0.0900057	0.284031	0.379584	0.105077	-0.210096	-0.207328	-0.111803	1.30491	1.03198	1.31461	1.35273
iso-Alkanes	100	0.0754202	0.267412	0	0	-0.48851	0.335274	0.4768	-0.48851	-1.56698	0.106643	-0.0663255	-0.374691	0.129517	-0.213917	-0.284752	0.077528	-0.402968	-0.402968	0.584825	0.0917608	0	-0.129369	-0.467755	0.764415	0	0.227604	0	-0.467755	0	0	0	0	0	0	0	-0.531182	-0.49695	-0.557196	-0.469666	-0.44425	-0.526791	-0.353709	-0.207328	-0.111803	0.288508	-0.0926669	0.335058	-0.0383105
iso-Alkanes	76.3	0.129746	0.262267	0	0	0.148783	0.113699	0.24056	0.148783	-0.0435571	0.243245	0.222383	-0.398995	0.310338	0.0298419	0.0473792	0.278792	-0.402968	-0.402968	0.739372	0.241518	0	-0.129369	-0.467755	0.906796	0	0.366521	0	-0.467755	0	0	0	0	0	0	0	-0.657145	-0.547942	-0.469217	-0.328131	-0.250019	-0.30027	-0.353709	-0.207328	-0.111803	0.301736	0.269665	0.368052	0.457011
iso-Alkanes	103.5	-0.892935	-0.850653	0	0	-1.1085	-0.154879	-0.363088	-1.1085	-1.04803	-0.846706	-1.09478	0.755521	-0.98926	-0.973449	-1.00234	-0.980569	-0.402968	-0.402968	-0.444575	-1.00599	0	-0.129369	-0.467755	-0.136327	0	-0.790687	0	-0.467755	0	0	0	0	0	0	0	-1.1164	-1.0812	-1.0454	-1.00528	-0.779175	-0.526791	-0.353709	-0.207328	-0.111803	-0.675003	-0.72786	-0.565734	-0.645177
iso-Alkanes	65	-0.64363	-0.443256	0	0	-0.507027	-0.541382	-0.457878	-0.507027	-0.333673	-0.469518	-0.502824	0.165028	-0.367639	-0.588758	-0.589583	-0.392059	-0.402968	-0.402968	0.155982	-0.457071	0	-0.129369	-0.467755	0.432646	0	-0.281503	0	-0.467755	0	0	0	0	0	0	0	-1.04233	-1.01453	-0.858063	-0.710705	-0.538054	-0.455263	-0.353709	-0.207328	-0.111803	-0.437375	-0.407842	-0.342397	-0.196263
iso-Alkanes	80.8	-0.0791869	0.263036	0	0	-0.130912	0.345752	0.487972	-0.130912	-0.548885	0.0794027	-0.0842885	-0.369242	0.119542	-0.233508	-0.344119	0.0474969	-0.402968	-0.402968	0.756483	0.0918389	0	-0.129369	-0.467755	1.00154	0	0.227676	0	-0.467755	0	0	0	0	0	0	0	-0.768206	-0.634151	-0.594056	-0.595884	-0.591599	-0.514869	-0.353709	-0.207328	-0.111803	0.262167	0.119143	0.312267	0.431735
iso-Alkanes	91.1	-0.558604	-0.362257	0	0	-0.615206	-0.20396	-0.0981234	-0.615206	-0.716692	-0.430136	-0.5496	0.127477	-0.382738	-0.616448	-0.652968	-0.417344	-0.402968	-0.402968	0.190227	-0.457105	0	-0.129369	-0.467755	0.479977	0	-0.281535	0	-0.467755	0	0	0	0	0	0	0	-1.00527	-0.96354	-0.858052	-0.791039	-0.658617	-0.514873	-0.353709	-0.207328	-0.111803	-0.305435	-0.389053	-0.200355	-0.168892
iso-Alkanes	87.3	-0.016415	0.353626	0	0	0.0405736	0.171254	0.301924	0.0405736	-0.346882	0.173361	0.0659087	-0.478159	0.257453	-0.0768873	-0.161993	0.204376	-0.402968	-0.402968	0.910834	0.241471	0	-0.129369	-0.467755	1.14371	0	0.366478	0	-0.467755	0	0	0	0	0	0	0	-0.775634	-0.645942	-0.545835	-0.446714	-0.437556	-0.479091	-0.353709	-0.207328	-0.111803	0.28851	0.227305	0.340127	0.520185
iso-Alkanes	112.1	0.553749	0.855348	0	0	0.246974	0.688973	0.853909	0.246974	-0.736205	0.591071	0.48639	-0.755338	0.62849	0.328963	0.160553	0.550668	-0.402968	-0.402968	1.30555	0.690633	0	-0.129369	-0.467755	1.47568	0	0.783129	0	-0.467755	0	0	0	0	0	0	0	-0.486719	-0.296935	-0.24493	-0.152096	-0.303574	-0.491016	-0.353709	-0.207328	-0.111803	0.895708	0.693169	0.989754	0.979673
iso-Alkanes	36	0.770811	0.765192	0	0	0.834279	0.0207509	0.102056	0.834279	0.0924251	0.740531	0.786402	-0.873682	0.852463	1.25941	1.28695	0.963755	-0.402968	-0.402968	1.54563	0.989862	0	-0.129369	-0.467755	1.66523	0	1.0607	0	-0.467755	0	0	0	0	0	0	0	-0.516433	-0.418624	-0.338754	-0.0451168	0.547011	1.08276	1.42718	1.02549	0.29966	0.895533	0.885851	0.921055	0.994142
iso-Alkanes	101.2	-1.41271	-1.58632	0	0	-1.47784	-0.726257	-1.25688	-1.47784	-0.687944	-1.48871	-1.74044	1.66872	-1.76983	-1.25817	-1.24414	-1.64541	-0.402968	-0.402968	-1.13097	-1.60487	0	-0.129369	-0.467755	-0.800161	0	-1.34622	0	-0.467755	0	0	0	0	0	0	0	-1.33125	-1.30082	-1.21006	-1.08947	-0.799267	-0.526791	-0.353709	-0.207328	-0.111803	-1.24263	-1.09495	-1.09612	-1.10467
iso-Alkanes	26.7	0.228122	0.314063	0	0	0.381989	-0.351343	-0.294651	0.381989	0.0263072	0.359047	0.457184	-0.554573	0.515491	0.389993	0.442796	0.525023	-0.402968	-0.402968	0.996674	0.490877	0	-0.129369	-0.467755	1.14383	0	0.597832	0	-0.467755	0	0	0	0	0	0	0	-0.657252	-0.626478	-0.548788	-0.2823	0.252211	0.60563	0.651341	0.144757	-0.111803	0.314847	0.335427	0.314703	0.40423
iso-Alkanes	74.5	-1.22197	-1.17633	0	0	-1.1243	-1.16209	-1.11967	-1.1243	-0.709504	-1.283	-1.23669	1.10213	-1.2144	-1.05878	-1.16375	-1.23078	-0.402968	-0.402968	-0.530272	-1.15558	0	-0.129369	-0.467755	-0.183662	0	-0.929451	0	-0.467755	0	0	0	0	0	0	0	-1.30153	-1.30855	-1.08511	-0.951709	-0.725589	-0.514873	-0.353709	-0.207328	-0.111803	-1.01805	-0.953596	-0.834609	-0.712542
iso-Alkanes	42.4	-0.462559	-0.274549	0	0	-0.317732	-0.507114	-0.421342	-0.317732	-0.222015	-0.279634	-0.302061	-0.0316974	-0.161037	-0.41161	-0.377691	-0.171717	-0.402968	-0.402968	0.293167	-0.257581	0	-0.129369	-0.467755	0.527413	0	-0.0964528	0	-0.467755	0	0	0	0	0	0	0	-0.916477	-0.908757	-0.795686	-0.588324	-0.330413	-0.324099	-0.353709	-0.207328	-0.111803	-0.305483	-0.304415	-0.248584	-0.139467
iso-Alkanes	49	1.27752	1.11993	0	0	1.30713	0.372752	0.516758	1.30713	0.330125	1.10204	1.14045	-1.12985	1.17146	1.9816	1.96762	1.34972	-0.402968	-0.402968	1.90605	1.43911	0	-0.129369	-0.467755	1.94977	0	1.47743	0	-0.467755	0	0	0	0	0	0	0	-0.279309	-0.116585	-0.040583	0.329954	0.861951	1.47639	2.0308	1.64257	0.299914	1.39725	1.39893	1.45156	1.54441
iso-Alkanes	93	-1.38164	-1.51511	0	0	-1.37726	-0.837158	-1.21641	-1.37726	-0.558241	-1.43961	-1.62286	1.52334	-1.6348	-1.21807	-1.21929	-1.53833	-0.402968	-0.402968	-0.993638	-1.50501	0	-0.129369	-0.467755	-0.657858	0	-1.25359	0	-0.467755	0	0	0	0	0	0	0	-1.33123	-1.31256	-1.18449	-1.06268	-0.792567	-0.526791	-0.353709	-0.207328	-0.111803	-1.20298	-1.07138	-1.04533	-1.01611
iso-Alkanes	7	1.0485	0.948243	0	0	1.14483	0.189293	0.281741	1.14483	0.334053	0.943648	0.995133	-1.00935	1.03325	1.68439	1.70356	1.19017	-0.402968	-0.402968	1.73444	1.23948	0	-0.129369	-0.467755	1.80751	0	1.29225	0	-0.467755	0	0	0	0	0	0	0	-0.390441	-0.253848	-0.1655	0.153938	0.734658	1.35712	1.91579	1.55433	0.299838	1.15963	1.18716	1.20285	1.30623
iso-Alkanes	102.4	-0.0703789	0.254232	0	0	-0.157619	0.290355	0.428908	-0.157619	-0.622745	0.0748293	-0.0752995	-0.364387	0.122019	-0.226296	-0.326141	0.0549262	-0.402968	-0.402968	0.756492	0.091848	0	-0.129369	-0.467755	1.00155	0	0.227685	0	-0.467755	0	0	0	0	0	0	0	-0.77561	-0.653747	-0.602564	-0.576754	-0.56481	-0.514868	-0.353709	-0.207328	-0.111803	0.248976	0.105041	0.307198	0.393825
iso-Alkanes	85.5	-0.931186	-0.94803	0	0	-1.31731	0.0187431	-0.310825	-1.31731	-1.43473	-0.915074	-1.24892	0.910976	-1.15223	-1.06631	-1.0918	-1.13053	-0.402968	-0.402968	-0.70197	-1.15574	0	-0.129369	-0.467755	-0.420804	0	-0.929606	0	-0.467755	0	0	0	0	0	0	0	-1.02755	-0.998927	-1.07098	-1.06651	-0.805965	-0.526791	-0.353709	-0.207328	-0.111803	-0.741044	-0.845574	-0.664705	-0.874952
iso-Alkanes	116.8	0.365504	0.715883	0	0	-0.0833654	0.798369	0.970545	-0.0833654	-1.1287	0.396717	0.196799	-0.626587	0.403664	0.0243083	-0.172286	0.301672	-0.402968	-0.402968	1.01382	0.441114	0	-0.129369	-0.467755	1.19116	0	0.55167	0	-0.467755	0	0	0	0	0	0	0	-0.420037	-0.226342	-0.347106	-0.458169	-0.538033	-0.491024	-0.353709	-0.207328	-0.111803	0.724124	0.368507	0.705569	0.686729
iso-Alkanes	55	1.23847	1.34319	0	0	1.42406	0.723011	0.85079	1.42406	0.53961	1.1496	1.10858	-1.18303	1.18598	1.69574	1.54957	1.2955	-0.402968	-0.402968	1.92321	1.48903	0	-0.129369	-0.467755	1.94977	0	1.52373	0	-0.467755	0	0	0	0	0	0	0	-0.212624	0.0324448	0.169504	0.55191	0.908853	0.880153	0.536776	-0.0312097	-0.111803	1.46327	1.52601	1.55309	1.80578
iso-Alkanes	91.8	-0.91862	-0.894525	0	0	-1.18076	-0.113193	-0.31862	-1.18076	-1.17341	-0.883846	-1.15477	0.794262	-1.04375	-1.00982	-1.04064	-1.03042	-0.402968	-0.402968	-0.53033	-1.05586	0	-0.129369	-0.467755	-0.231112	0	-0.836955	0	-0.467755	0	0	0	0	0	0	0	-1.08675	-1.06158	-1.05108	-1.02442	-0.792571	-0.526791	-0.353709	-0.207328	-0.111803	-0.701354	-0.79373	-0.596129	-0.737902
iso-Alkanes	84	0.215405	0.624756	0	0	0.21194	0.387485	0.532467	0.21194	-0.423001	0.38197	0.249015	-0.676736	0.45724	0.142985	0.0277945	0.409669	-0.402968	-0.402968	1.09965	0.49103	0	-0.129369	-0.467755	1.28603	0	0.597974	0	-0.467755	0	0	0	0	0	0	0	-0.575626	-0.42242	-0.39252	-0.301293	-0.31699	-0.431424	-0.353709	-0.207328	-0.111803	0.526155	0.39677	0.535584	0.690987
iso-Alkanes	26.8	0.145162	0.256839	0	0	0.336159	-0.473232	-0.424595	0.336159	0.0242401	0.298308	0.4133	-0.522515	0.476467	0.307809	0.350192	0.473089	-0.402968	-0.402968	0.945192	0.440973	0	-0.129369	-0.467755	1.09641	0	0.55154	0	-0.467755	0	0	0	0	0	0	0	-0.664666	-0.653919	-0.599855	-0.332004	0.252184	0.629399	0.708666	0.232735	-0.111803	0.222476	0.222546	0.19041	0.273639
n-Alkanes	112	-1.84951	-2.07131	0	0	-1.70535	-1.8448	-2.13214	-1.70535	-0.727385	-2.17851	-2.11648	2.39925	-2.29298	-1.43543	-1.59009	-2.2088	-0.402968	-0.402968	-1.47408	-1.90423	0	-0.129369	-0.467755	-1.13199	0	-1.62391	0	-0.467755	0	0	0	0	0	0	0	-1.42754	-1.4694	-1.26114	-1.08182	-0.785874	-0.526791	-0.353709	-0.207328	-0.111803	-1.66493	-1.48072	-1.43356	-1.33645
n-Alkanes	24.8	-0.69733	-0.558384	0	0	-0.514742	-0.783388	-0.715901	-0.514742	-0.21376	-0.527851	-0.511034	0.230862	-0.400343	-0.596601	-0.553976	-0.407494	-0.402968	-0.402968	0.00147557	-0.50707	0	-0.129369	-0.467755	0.242929	0	-0.327883	0	-0.467755	0	0	0	0	0	0	0	-0.983122	-1.00675	-0.87797	-0.657171	-0.370614	-0.336038	-0.353709	-0.207328	-0.111803	-0.569447	-0.534954	-0.497247	-0.392319
n-Alkanes	93.8	-1.54633	-1.71105	0	0	-1.46743	-1.17573	-1.4188	-1.46743	-0.443909	-1.6792	-1.76715	1.79128	-1.83115	-1.29434	-1.31126	-1.72617	-0.402968	-0.402968	-1.18244	-1.65477	0	-0.129369	-0.467755	-0.847564	0	-1.39251	0	-0.467755	0	0	0	0	0	0	0	-1.36829	-1.37532	-1.20722	-1.07416	-0.792569	-0.526791	-0.353709	-0.207328	-0.111803	-1.38781	-1.21728	-1.19509	-1.14471
Acyclic ethers	118	-0.506241	-0.417316	0	0	-0.953792	-5.90347e-05	0.119273	-0.953792	-1.6546	-0.472868	-0.650891	0.205588	-0.480529	-0.709778	-0.768064	-0.528068	-0.402968	-0.402968	-0.255865	-0.556877	0	-0.129369	0.596228	-0.0889561	0	-0.698189	0	0.596228	0	0	0	0	0	0	0	-0.064298	-0.320327	-0.582647	-0.7375	-0.598351	-0.526791	-0.353709	-0.207328	-0.111803	-0.384596	-0.690193	-0.383043	-0.649403
Acyclic ethers	100.5	0.718276	0.855906	0	0	0.798912	0.230114	0.312054	0.798912	0.0817949	0.715013	0.801476	-0.811598	0.824736	0.752981	0.579594	0.776636	0.390447	0.390447	0.0872681	0.940162	0	-0.129369	3.02727	-0.326066	0	-0.0500365	0	3.02727	0	0	0	0	0	0	0	2.92096	2.15779	2.22755	1.96009	2.72444	2.9432	0.939075	0.497286	-0.111803	0.380954	0.222657	-0.0328557	-0.0656462
Alcohols	105	-1.42478	-1.43294	0	0	-1.34097	-1.32737	-1.29588	-1.34097	-0.803769	-1.54868	-1.49929	1.38411	-1.49769	-1.22494	-1.34944	-1.50158	-0.402968	-0.402968	-1.23388	-1.40522	0	-0.129369	1.20378	-1.03719	0	-1.6702	0	1.20378	0	0	0	0	0	0	0	-0.271923	-0.873381	-0.801296	-0.794867	-0.725591	-0.526791	-0.353709	-0.207328	-0.111803	-1.40094	-1.3019	-1.2813	-1.16153
Alcohols	93.5	-1.16941	-1.10938	0	0	-1.09325	-1.01767	-0.965689	-1.09325	-0.623399	-1.1457	-1.14551	0.89539	-1.07482	-1.04521	-1.08897	-1.08212	-0.402968	-0.402968	-1.02799	-1.10578	0	-0.129369	1.20378	-0.894975	0	-1.39243	0	1.20378	0	0	0	0	0	0	0	-0.0496049	-0.689012	-0.659337	-0.534661	-0.491104	-0.526791	-0.353709	-0.207328	-0.111803	-1.18974	-1.13721	-1.13159	-1.05827
Alcohols	103	-1.34814	-1.33295	0	0	-1.24809	-1.26705	-1.23158	-1.24809	-0.734848	-1.43692	-1.39271	1.25719	-1.37773	-1.15709	-1.26175	-1.3807	-0.402968	-0.402968	-1.09652	-1.30531	0	-0.129369	1.20378	-0.894869	0	-1.57752	0	1.20378	0	0	0	0	0	0	0	-0.308903	-0.885082	-0.770018	-0.733596	-0.678681	-0.526791	-0.353709	-0.207328	-0.111803	-1.30846	-1.20301	-1.19496	-1.06873
Alcohols	98	-1.53988	-1.55305	0	0	-1.35158	-1.67236	-1.66371	-1.35158	-0.672914	-1.72862	-1.5938	1.66991	-1.66485	-1.22543	-1.38657	-1.66762	-0.402968	-0.402968	-1.25107	-1.45515	0	-0.129369	1.20378	-1.03722	0	-1.71652	0	1.20378	0	0	0	0	0	0	0	-0.368235	-0.991037	-0.841055	-0.741307	-0.651895	-0.526791	-0.353709	-0.207328	-0.111803	-1.45377	-1.31133	-1.30163	-1.1468
Alkenes	71.1	-1.34862	-1.32526	0	0	-1.00301	-1.70692	-1.70055	-1.00301	-0.173766	-1.35697	-1.16465	1.24335	-1.21746	-1.02639	-1.08116	-1.2311	-0.402968	-0.402968	-1.0108	-1.15565	0	-0.129369	-0.467755	-0.847529	0	-0.929519	0	-0.467755	0	0	0	0	0	0	0	-0.908923	-1.0184	-0.948866	-0.733612	-0.43751	-0.35984	-0.353709	-0.207328	-0.111803	-1.32171	-1.20305	-1.25337	-1.08565
Alkenes	99.2	-0.992676	-0.944999	0	0	-1.02074	-0.586366	-0.595558	-1.02074	-0.637283	-0.947717	-1.05628	0.753177	-0.960901	-0.984253	-1.01948	-0.973318	-0.402968	-0.402968	-0.925089	-1.00603	0	-0.129369	-0.467755	-0.800193	0	-0.790731	0	-0.467755	0	0	0	0	0	0	0	-0.597819	-0.634151	-0.806959	-0.879035	-0.785874	-0.526791	-0.353709	-0.207328	-0.111803	-0.991802	-1.07138	-1.0149	-1.00561
Alkenes	99.5	-0.345121	-0.0548177	0	0	-0.229604	-0.195159	-0.08874	-0.229604	-0.322036	-0.127639	-0.207135	-0.20207	-0.0301414	-0.335994	-0.345243	-0.0592002	-0.402968	-0.402968	0.173097	-0.107776	0	-0.129369	-0.467755	0.290355	0	0.0425092	0	-0.467755	0	0	0	0	0	0	0	-0.47189	-0.418479	-0.500381	-0.46198	-0.457641	-0.479104	-0.353709	-0.207328	-0.111803	-0.239396	-0.337281	-0.317031	-0.217363
Alkenes	93.7	-0.675036	-0.443418	0	0	-0.439675	-0.491395	-0.404582	-0.439675	-0.0940769	-0.455736	-0.52487	0.114075	-0.361804	-0.582584	-0.556796	-0.365662	-0.402968	-0.402968	-0.187247	-0.457103	0	-0.129369	-0.467755	-0.0415508	0	-0.281533	0	-0.467755	0	0	0	0	0	0	0	-0.627468	-0.618475	-0.673545	-0.63799	-0.558128	-0.479105	-0.353709	-0.207328	-0.111803	-0.582599	-0.624325	-0.626632	-0.503996
Alkenes	96.4	-0.502669	-0.266113	0	0	-0.304333	-0.438956	-0.348673	-0.304333	-0.186629	-0.268328	-0.331348	-0.0799924	-0.159102	-0.41517	-0.364673	-0.154756	-0.402968	-0.402968	0.0186408	-0.25751	0	-0.129369	-0.467755	0.148088	0	-0.0963867	0	-0.467755	0	0	0	0	0	0	0	-0.575606	-0.563579	-0.611109	-0.515569	-0.404057	-0.407554	-0.353709	-0.207328	-0.111803	-0.424216	-0.473773	-0.484539	-0.38179
Alkenes	99.7	-0.901262	-0.790971	0	0	-0.882728	-0.736461	-0.665869	-0.882728	-0.698592	-0.786054	-0.825287	0.484178	-0.70426	-0.852134	-0.841431	-0.715366	-0.402968	-0.402968	-0.547573	-0.806414	0	-0.129369	-0.467755	-0.37344	0	-0.60556	0	-0.467755	0	0	0	0	0	0	0	-0.768219	-0.814541	-0.835351	-0.779554	-0.658597	-0.526791	-0.353709	-0.207328	-0.111803	-0.859785	-0.91136	-0.839786	-0.824346
Alkenes	98.3	-1.0578	-0.95476	0	0	-0.938582	-0.89498	-0.83488	-0.938582	-0.474893	-0.963925	-0.979679	0.681056	-0.881854	-0.950241	-0.961006	-0.890297	-0.402968	-0.402968	-0.701968	-0.956089	0	-0.129369	-0.467755	-0.515651	0	-0.744402	0	-0.467755	0	0	0	0	0	0	0	-0.82006	-0.869418	-0.886432	-0.852245	-0.712188	-0.526791	-0.353709	-0.207328	-0.111803	-1.00495	-1.02426	-0.974256	-0.904398
Alkenes	106	0.00231041	0.309347	0	0	-0.255532	0.451931	0.601178	-0.255532	-0.86535	0.1047	-0.0661167	-0.371207	0.130263	-0.270798	-0.397077	0.0374221	-0.402968	-0.402968	0.447509	0.0917342	0	-0.129369	-0.467755	0.574708	0	0.227579	0	-0.467755	0	0	0	0	0	0	0	-0.345978	-0.206771	-0.392552	-0.538535	-0.625116	-0.526791	-0.353709	-0.207328	-0.111803	0.222468	-0.078581	0.134539	0.130254
Alkenes	63.8	0.0464774	0.142875	0	0	0.141822	-0.6082	-0.529119	0.141822	-0.282645	0.203899	0.361072	-0.438893	0.408137	0.115447	0.119389	0.360491	-0.402968	-0.402968	0.739182	0.341255	0	-0.129369	-0.467755	0.859152	0	0.45904	0	-0.467755	0	0	0	0	0	0	0	-0.568164	-0.598843	-0.619614	-0.316604	0.285912	0.653664	0.623015	0.0568914	-0.111803	0.0640889	0.00611452	-0.0202489	0.0164512
Alkenes	97.2	-0.949169	-0.836969	0	0	-0.889293	-0.747137	-0.677251	-0.889293	-0.58284	-0.841539	-0.883964	0.54297	-0.765942	-0.887812	-0.889562	-0.777489	-0.402968	-0.402968	-0.599036	-0.856304	0	-0.129369	-0.467755	-0.420843	0	-0.651839	0	-0.467755	0	0	0	0	0	0	0	-0.768211	-0.814528	-0.852375	-0.821644	-0.692097	-0.526791	-0.353709	-0.207328	-0.111803	-0.899374	-0.953696	-0.880384	-0.849612
Alkenes	105.3	-0.511388	-0.394945	0	0	-0.855878	-0.13816	-0.0279691	-0.855878	-1.39083	-0.442329	-0.592829	0.149464	-0.418465	-0.651142	-0.666133	-0.443448	-0.402968	-0.402968	-0.238697	-0.506981	0	-0.129369	-0.467755	-0.0889404	0	-0.3278	0	-0.467755	0	0	0	0	0	0	0	-0.568195	-0.579255	-0.699087	-0.710671	-0.638491	-0.526791	-0.353709	-0.207328	-0.111803	-0.42418	-0.685479	-0.436289	-0.6473
Alkenes	79.8	0.0528672	0.136731	0	0	0.139475	-0.629997	-0.552358	0.139475	-0.289246	0.203722	0.373512	-0.431072	0.411721	0.115234	0.119016	0.360368	-0.402968	-0.402968	0.704849	0.341238	0	-0.129369	-0.315962	0.811725	0	0.412785	0	-0.315962	0	0	0	0	0	0	0	-0.46452	-0.540046	-0.588405	-0.293661	0.339438	0.736987	0.709044	0.0569165	-0.111803	0.0508682	-0.0174318	-0.0507197	-0.0236069
Alkenes	94	-1.08693	-1.00175	0	0	-0.816049	-1.24299	-1.20592	-0.816049	-0.162052	-0.960278	-0.870015	0.70527	-0.818473	-0.881611	-0.859378	-0.823717	-0.402968	-0.402968	-0.61621	-0.906211	0	-0.129369	-0.467755	-0.420861	0	-0.698134	0	-0.467755	0	0	0	0	0	0	0	-0.923777	-0.987072	-0.909157	-0.745119	-0.524613	-0.43139	-0.353709	-0.207328	-0.111803	-1.04458	-0.963123	-0.997126	-0.853858
Alkenes	97.1	-1.17633	-1.10714	0	0	-0.882751	-1.3323	-1.30114	-0.882751	-0.110906	-1.05887	-0.953015	0.813698	-0.915384	-0.960364	-0.943975	-0.924713	-0.402968	-0.402968	-0.890756	-1.00602	0	-0.129369	-0.467755	-0.752762	0	-0.790723	0	-0.467755	0	0	0	0	0	0	0	-0.775615	-0.881192	-0.880765	-0.725989	-0.504529	-0.419477	-0.353709	-0.207328	-0.111803	-1.20298	-1.12782	-1.17983	-1.04143
Alkenes	96	-0.50267	-0.266112	0	0	-0.304333	-0.438955	-0.348671	-0.304333	-0.186627	-0.268328	-0.331349	-0.0799926	-0.159102	-0.415171	-0.364674	-0.154756	-0.402968	-0.402968	0.0186408	-0.25751	0	-0.129369	-0.467755	0.148088	0	-0.0963867	0	-0.467755	0	0	0	0	0	0	0	-0.575606	-0.563578	-0.611108	-0.515569	-0.404059	-0.407555	-0.353709	-0.207328	-0.111803	-0.424216	-0.473773	-0.484539	-0.381789
Alkynes	84	-0.64333	-0.55291	0	0	-0.305769	-1.09407	-1.04714	-0.305769	0.0740388	-0.41517	-0.249396	0.160099	-0.211156	-0.47438	-0.418624	-0.250694	-0.402968	-0.402968	-0.221486	-0.357217	0	-0.129369	-0.467755	-0.136309	0	-0.188876	0	-0.467755	0	0	0	0	0	0	0	-0.560764	-0.673346	-0.713276	-0.442839	-0.0288526	0.141069	0.106014	-0.119305	-0.111803	-0.701326	-0.633674	-0.753452	-0.615637
Alkynes	59.6	0.0494102	0.13739	0	0	0.263398	-0.681023	-0.606762	0.263398	-0.0631684	0.225944	0.391357	-0.467724	0.440978	0.216393	0.228452	0.413469	-0.402968	-0.402968	0.516186	0.391119	0	-0.129369	-0.0122107	0.527368	0	0.366529	0	-0.0122107	0	0	0	0	0	0	0	0.0019576	-0.187298	-0.307516	-0.0259538	0.593809	0.951452	1.13982	0.585267	0.29953	-0.0415106	-0.0926877	-0.215619	-0.162655
Aromatics	108	1.598	1.40002	0	0	1.72852	0.875085	1.05234	1.72852	0.920388	1.32967	1.49563	-1.12931	1.3535	1.7417	1.48121	1.34998	2.24109	2.24109	0.842314	1.63877	0	-0.129369	-0.467755	0.38524	0	1.66264	0	-0.467755	0	0	0	0	0	0	0	1.25413	1.78521	1.70232	2.04405	1.8869	1.73873	1.11138	0.409173	-0.111803	1.35773	1.23902	1.02028	1.05769
Aromatics	113.1	0.842763	0.665807	0	0	0.959495	0.586066	0.744191	0.959495	0.880792	0.796156	0.91685	-0.621301	0.801321	0.739716	0.7556	0.774594	2.50558	2.50558	-0.170088	0.790403	0	-0.129369	-0.467755	-0.610489	0	0.875678	0	-0.467755	0	0	0	0	0	0	0	1.09115	1.51857	1.37873	1.47013	0.855243	0.498587	-0.00902931	-0.207328	-0.111803	0.47333	0.382611	0.119398	0.0839802
Aromatics	96.5	1.44732	1.20936	0	0	1.57198	0.924641	1.07526	1.57198	1.06386	1.22827	1.3843	-0.971316	1.2162	1.46324	1.31755	1.20504	2.50558	2.50558	0.447582	1.3892	0	-0.129369	-0.467755	-0.0415721	0	1.43114	0	-0.467755	0	0	0	0	0	0	0	1.29857	1.86756	1.84144	2.06702	1.58539	1.07091	0.306922	-0.207328	-0.111803	1.14649	1.09315	0.842611	0.840598
Aromatics	105.3	1.04914	0.928099	0	0	1.04842	0.886298	1.03438	1.04842	0.772069	0.935128	1.05938	-0.700282	0.914057	0.78204	0.692244	0.832544	2.50558	2.50558	0.087239	0.940068	0	-0.129369	-0.467755	-0.326062	0	1.01451	0	-0.467755	0	0	0	0	0	0	0	1.15781	1.70285	1.5916	1.47392	0.406394	-0.228756	-0.353709	-0.207328	-0.111803	0.790079	0.650787	0.487312	0.423248
Aromatics	120.3	1.06269	0.931727	0	0	0.983413	0.892522	1.04102	0.983413	0.608579	0.93764	1.06828	-0.695349	0.916424	0.771283	0.674837	0.827688	2.50558	2.50558	0.0872674	0.940093	0	-0.129369	-0.467755	-0.326034	0	1.01453	0	-0.467755	0	0	0	0	0	0	0	1.18004	1.71854	1.60296	1.4816	0.35954	-0.300274	-0.353709	-0.207328	-0.111803	0.803298	0.631978	0.510168	0.376893
Aromatics	113.1	1.0886	0.896227	0	0	1.20531	0.744025	0.912604	1.20531	0.924567	0.977522	1.11028	-0.779209	0.978661	1.01451	0.957166	0.950498	2.50558	2.50558	0.121591	1.0399	0	-0.129369	-0.467755	-0.326024	0	1.10711	0	-0.467755	0	0	0	0	0	0	0	1.15781	1.65187	1.55754	1.6882	1.02939	0.58206	-0.00901107	-0.207328	-0.111803	0.763701	0.683747	0.431506	0.429598
Aromatics	100.6	1.34951	1.19435	0	0	1.43696	0.9606	1.11361	1.43696	0.959	1.15945	1.30301	-0.916124	1.14695	1.23696	1.07105	1.0964	2.50558	2.50558	0.413307	1.28943	0	-0.129369	-0.467755	-0.0415289	0	1.33859	0	-0.467755	0	0	0	0	0	0	0	1.25413	1.84796	1.80168	1.89867	1.12993	0.415202	-0.15261	-0.207328	-0.111803	1.09371	0.999027	0.784242	0.787892
Aromatics	89.2	0.929033	0.815106	0	0	1.10686	0.0237841	0.144694	1.10686	0.432154	0.853132	1.02341	-0.880417	0.982497	1.36155	1.27262	1.02683	0.919412	0.919412	0.807982	1.13991	0	-0.129369	-0.467755	0.574796	0	1.19989	0	-0.467755	0	0	0	0	0	0	0	0.491327	0.687542	0.541604	0.877368	1.36459	2.1206	2.83563	2.96444	2.35901	0.711094	0.627474	0.418972	0.446619
Bicycloalkanes	58.5	0.955161	0.851385	0	0	1.06871	0.930734	0.813767	1.06871	1.2607	0.877333	0.925376	-0.564465	0.775169	0.843451	0.974811	0.804776	-0.402968	-0.402968	0.842201	0.740567	0	0.585643	-0.467755	0.811786	0	0.829449	0	-0.467755	0	0	0	0	0	0	0	-0.242184	0.0913966	0.379769	0.230594	0.20561	-0.157235	-0.353709	-0.207328	-0.111803	1.06745	1.38982	1.41379	1.50464
Cyclic ethers	93.5	0.674353	0.877832	0	0	0.65133	0.295718	0.329303	0.65133	-0.15668	0.682187	0.713869	-0.813994	0.78024	0.669581	0.498023	0.731486	-0.138571	-0.138571	0.310383	0.890219	0	-0.129369	2.87522	0.00592033	0	-0.0500488	0	2.87522	0	0	0	0	0	0	0	2.55782	1.89504	1.94653	1.35529	1.71907	1.98868	0.881317	0.849392	0.299702	0.460229	0.288601	0.114446	0.0566734
Cyclic alkenes	85	0.654652	0.520339	0	0	0.867788	0.603282	0.57997	0.867788	1.22574	0.667232	0.737504	-0.445524	0.61994	0.579452	0.733775	0.640457	-0.402968	-0.402968	0.670418	0.54075	0	-0.129369	-0.467755	0.669374	0	0.644095	0	-0.467755	0	0	0	0	0	0	0	-0.338516	-0.0890994	0.124049	0.199821	0.0312748	-0.240613	-0.353709	-0.207328	-0.111803	0.723894	0.998759	0.953954	1.15635
Cyclic alkenes	89.2	-0.297422	-0.441085	0	0	-0.249532	0.267254	0.101066	-0.249532	0.826438	-0.188044	-0.290721	0.482677	-0.368544	-0.424093	-0.112048	-0.284637	-0.402968	-0.402968	-0.63319	-0.556675	0	-0.129369	-0.467755	-0.610372	0	-0.373898	0	-0.467755	0	0	0	0	0	0	0	-0.464339	-0.343841	-0.293008	-0.49624	-0.658523	-0.526791	-0.353709	-0.207328	-0.111803	-0.358066	-0.153675	-0.243316	-0.309918
Cyclic ketone	101	-0.922838	-0.957821	0	0	-0.884211	-0.520449	-0.700779	-0.884211	0.0245181	-0.925872	-0.950951	0.968375	-0.977492	-0.916924	-0.826689	-0.948515	-0.402968	-0.402968	-1.18242	-1.05588	0	-0.129369	1.20378	-1.13205	0	-1.34614	0	1.20378	0	0	0	0	0	0	0	0.283747	-0.277275	-0.313003	-0.580564	-0.718878	-0.526791	-0.353709	-0.207328	-0.111803	-1.01813	-0.878372	-0.908256	-0.912827
Cycloalkanes	39	1.39862	1.17518	0	0	1.58181	0.626876	0.748281	1.58181	0.87865	1.20374	1.261	-1.11218	1.22532	2.04103	2.0175	1.3952	-0.402968	-0.402968	1.82026	1.48903	0	-0.129369	-0.467755	1.80753	0	1.52374	0	-0.467755	0	0	0	0	0	0	0	-0.197807	0.0481276	0.212078	0.559545	0.942364	1.38104	1.6286	1.114	0.299895	1.50287	1.68129	1.64191	1.89007
Cycloalkanes	33.7	1.32202	1.11462	0	0	1.47934	0.612092	0.732514	1.47934	0.848344	1.14994	1.2296	-1.04489	1.17365	1.77278	1.74821	1.29579	-0.402968	-0.402968	1.71725	1.38917	0	-0.129369	-0.467755	1.71265	0	1.43111	0	-0.467755	0	0	0	0	0	0	0	-0.227458	0.0128136	0.183673	0.521254	0.861932	1.19016	1.1975	0.497224	-0.111803	1.42362	1.60125	1.57589	1.80783
Cycloalkanes	105.3	-0.253788	-0.0575078	0	0	-0.727906	0.786814	0.564888	-0.727906	-1.21138	-0.122707	-0.536967	0.0336956	-0.335678	-0.589896	-0.619932	-0.362072	-0.402968	-0.402968	-0.0328907	-0.40725	0	-0.129369	-0.467755	0.148027	0	-0.235288	0	-0.467755	0	0	0	0	0	0	0	-0.575612	-0.42239	-0.69344	-0.863768	-0.765794	-0.526791	-0.353709	-0.207328	-0.111803	0.0245859	-0.219621	-0.05569	-0.225828
Cycloalkanes	86.2	0.829117	0.74804	0	0	0.709087	0.792519	0.964308	0.709087	0.346827	0.775596	0.863786	-0.601286	0.762833	0.518865	0.450709	0.669552	-0.402968	-0.402968	1.08245	0.740522	0	-0.129369	-0.467755	1.14374	0	0.829407	0	-0.467755	0	0	0	0	0	0	0	-0.360767	-0.093012	0.0815363	0.18845	-0.216503	-0.44334	-0.353709	-0.207328	-0.111803	1.02772	1.11668	1.26131	1.39907
Cycloalkanes	-3	1.31151	1.11212	0	0	1.49946	0.59891	0.679024	1.49946	0.895799	1.14546	1.18267	-1.06395	1.15861	1.91988	1.95632	1.33825	-0.402968	-0.402968	1.7172	1.38912	0	-0.129369	-0.467755	1.7126	0	1.43106	0	-0.467755	0	0	0	0	0	0	0	-0.234886	0.00102619	0.169461	0.467648	0.875298	1.29744	1.4847	0.937501	0.29975	1.41038	1.59651	1.55554	1.77617
Cycloalkanes	81.7	0.701561	0.621031	0	0	0.290281	0.963042	0.873956	0.290281	-0.0910732	0.628621	0.604459	-0.405322	0.530292	0.267337	0.292012	0.46524	-0.402968	-0.402968	0.670604	0.44105	0	-0.129369	-0.467755	0.716993	0	0.551611	0	-0.467755	0	0	0	0	0	0	0	-0.30154	-0.0577699	0.101351	-0.102423	-0.477778	-0.526791	-0.353709	-0.207328	-0.111803	0.882462	0.862513	1.17243	0.901613
Cycloalkanes	90.6	1.64337	1.68838	0	0	1.5887	0.85615	1.03215	1.5887	0.232088	1.3662	1.49402	-1.28987	1.43747	1.80927	1.37153	1.39702	0.125929	0.125929	1.7	1.83829	0	-0.129369	-0.315773	1.47546	0	1.80142	0	-0.315773	0	0	0	0	0	0	0	0.743088	1.00892	0.870724	1.34398	1.85341	2.13224	2.14563	1.46621	1.12329	1.68762	1.50247	1.53529	1.63502
Cycloalkanes	103	-1.38501	-1.57993	0	0	-1.3505	-0.506774	-1.14799	-1.3505	-0.0496298	-1.37005	-1.72479	1.65552	-1.75296	-1.1994	-1.05713	-1.55231	-0.402968	-0.402968	-1.23389	-1.60479	0	-0.129369	-0.467755	-0.942384	0	-1.34615	0	-0.467755	0	0	0	0	0	0	0	-1.26452	-1.21054	-1.1788	-1.07798	-0.799268	-0.526791	-0.353709	-0.207328	-0.111803	-1.22931	-1.0007	-1.11888	-1.11726
Cycloalkanes	71.7	0.464824	0.242224	0	0	0.423234	0.473843	0.565589	0.423234	0.619265	0.471703	0.592866	-0.233321	0.446629	0.183489	0.28689	0.384695	-0.402968	-0.402968	0.584854	0.291393	0	-0.129369	-0.467755	0.669617	0	0.412787	0	-0.467755	0	0	0	0	0	0	0	-0.545978	-0.359673	-0.173956	-0.0870536	-0.323715	-0.455271	-0.353709	-0.207328	-0.111803	0.565722	0.7308	0.812141	0.910092
Cycloalkanes	87.3	0.456908	0.429519	0	0	0.22543	0.742951	0.734206	0.22543	0.0597936	0.464189	0.428375	-0.336463	0.40048	0.113193	0.159079	0.344877	-0.402968	-0.402968	0.619149	0.291393	0	-0.129369	-0.467755	0.716999	0	0.412787	0	-0.467755	0	0	0	0	0	0	0	-0.471906	-0.265573	-0.122859	-0.24388	-0.53132	-0.526791	-0.353709	-0.207328	-0.111803	0.644921	0.660261	0.880674	0.785796
Cycloalkanes	90.4	1.45943	1.50962	0	0	1.53113	0.875557	1.05284	1.53113	0.488331	1.26592	1.31572	-1.20908	1.30476	1.64612	1.34236	1.31575	-0.402968	-0.402968	2.04328	1.6387	0	-0.129369	-0.467755	2.04456	0	1.66258	0	-0.467755	0	0	0	0	0	0	0	-0.0867022	0.208885	0.325618	0.739365	1.00932	0.844407	0.307015	-0.207328	-0.111803	1.71402	1.72833	1.82712	2.09238
Cycloalkanes	38.9	-0.45149	-0.628028	0	0	-0.309852	-0.103695	-0.266848	-0.309852	0.793313	-0.32182	-0.325979	0.565032	-0.430839	-0.50285	-0.245711	-0.376956	-0.402968	-0.402968	-0.307165	-0.606568	0	-0.129369	-0.467755	-0.136227	0	-0.42018	0	-0.467755	0	0	0	0	0	0	0	-0.923712	-0.834071	-0.676246	-0.534413	-0.658556	-0.526791	-0.353709	-0.207328	-0.111803	-0.397593	-0.125279	-0.220343	-0.0420569
Cycloalkanes	73.5	1.89237	1.83329	0	0	1.47924	2.0741	1.83114	1.47924	0.648234	1.54553	1.29799	-1.09623	1.23432	1.67569	1.52338	1.28943	-0.402968	-0.402968	1.16822	1.48901	0	3.44264	-0.315741	0.906668	0	1.47741	0	-0.315741	0	0	0	0	0	0	0	0.794879	1.47943	1.52068	1.34386	0.73463	-0.0975793	-0.267558	-0.207328	-0.111803	2.14965	2.2742	2.29658	2.06499
Cyclic ketone	101.9	1.43905	1.46675	0	0	1.35921	0.707363	0.873516	1.35921	0.0833442	1.23063	1.26918	-1.2357	1.29434	1.81332	1.55455	1.34974	-0.402968	-0.402968	1.90592	1.63871	0	-0.129369	-0.163672	1.85477	0	1.56995	0	-0.163672	0	0	0	0	0	0	0	0.269094	0.381583	0.3456	0.796876	1.34439	1.78663	1.97351	0.673221	0.299698	1.59526	1.47893	1.59115	1.67928
Cyclic alkenes	89.7	0.343078	0.2188	0	0	0.291892	0.592353	0.574001	0.291892	0.627545	0.370376	0.381573	-0.156356	0.295266	0.0754921	0.2244	0.275956	-0.402968	-0.402968	0.190141	0.141671	0	-0.129369	-0.467755	0.1954	0	0.273902	0	-0.467755	0	0	0	0	0	0	0	-0.264417	-0.0655343	0.0219155	-0.136746	-0.517938	-0.502955	-0.353709	-0.207328	-0.111803	0.380876	0.476644	0.548144	0.507493
Cyclic alkenes	95.5	1.56026	1.48887	0	0	1.05167	1.82484	1.7122	1.05167	0.225554	1.29863	1.09827	-0.924153	1.04528	1.21472	1.10421	1.05021	-0.402968	-0.402968	1.06526	1.18955	0	2.72836	-0.315836	0.906678	0	1.19965	0	-0.315836	0	0	0	0	0	0	0	0.483622	1.0479	1.11462	0.869381	0.0781719	-0.431431	-0.353709	-0.207328	-0.111803	1.83274	1.87879	2.02244	1.71507
Cyclic ethers	98.4	1.91537	1.98437	0	0	1.65266	1.65862	1.51483	1.65266	0.460088	1.54766	1.46199	-1.26093	1.40468	1.81412	1.43556	1.39688	-0.13859	-0.13859	1.68295	1.78847	0	1.30027	-0.16369	1.47557	0	1.70888	0	-0.16369	0	0	0	0	0	0	0	0.787631	1.35414	1.42443	1.34013	1.15	0.558198	-0.009014	-0.207328	-0.111803	2.17614	2.13312	2.25613	2.20206
Furans	52.2	-1.26857	-1.4395	0	0	-1.07962	-1.2078	-1.37474	-1.07962	0.232545	-1.4774	-1.33375	1.78203	-1.53837	-1.06802	-1.03523	-1.49017	-0.402968	-0.402968	-1.43973	-1.40513	0	-0.129369	1.20378	-1.32164	0	-1.67011	0	1.20378	0	0	0	0	0	0	0	-0.0495866	-0.614476	-0.503164	-0.722138	-0.805965	-0.526791	-0.353709	-0.207328	-0.111803	-1.29526	-1.06182	-1.08837	-1.03501
Furans	101.3	-1.06414	-1.01612	0	0	-0.939338	-0.846656	-0.916184	-0.939338	-0.202527	-1.06178	-1.06162	0.919557	-1.03258	-0.965118	-0.983254	-1.03046	0.0378815	0.0378815	-1.1481	-1.05585	0	-0.129369	-0.0117799	-1.08465	0	-0.975838	0	-0.0117799	0	0	0	0	0	0	0	-0.20507	-0.300685	-0.451987	-0.836924	-0.759074	-0.526791	-0.353709	-0.207328	-0.111803	-1.1237	-1.14657	-1.1214	-1.12359
Ketones	106.8	-1.16537	-1.09465	0	0	-1.07226	-0.962174	-0.906521	-1.07226	-0.544235	-1.1408	-1.15019	0.89149	-1.07636	-1.05431	-1.11102	-1.09137	-0.402968	-0.402968	-0.993673	-1.10579	0	-0.129369	1.20378	-0.847562	0	-1.39244	0	1.20378	0	0	0	0	0	0	0	-0.0347873	-0.634109	-0.628103	-0.645636	-0.678709	-0.526791	-0.353709	-0.207328	-0.111803	-1.16334	-1.09956	-1.10622	-0.997145
Ketones	101.9	-0.275644	-0.0639103	0	0	-0.22594	-0.200079	-0.160353	-0.22594	-0.325724	-0.106532	-0.177574	-0.167561	-0.0266963	-0.279404	-0.245636	-0.0322133	-0.402968	-0.402968	-0.513229	-0.107817	0	-0.129369	2.57129	-0.657868	0	-0.883265	0	2.57129	0	0	0	0	0	0	0	1.76515	0.953812	0.93864	0.532752	0.0715196	-0.324094	-0.324992	-0.207328	-0.111803	-0.463824	-0.520826	-0.672317	-0.632558
Polyfunctionals	110	0.558881	0.712472	0	0	0.647107	-0.146435	-0.0367915	0.647107	-0.157121	0.611456	0.719193	-0.808745	0.782184	0.712636	0.571763	0.753658	-0.138689	-0.138689	0.241746	0.890244	0	-0.129369	3.02741	-0.0889214	0	-0.0963847	0	3.02741	0	0	0	0	0	0	0	2.66909	1.70681	1.50358	1.39354	2.69078	3.87346	2.31833	1.81899	0.711639	0.222543	0.0673485	-0.177511	-0.145741
Saturated esters	108.7	0.101199	0.307725	0	0	0.0988052	-0.196403	-0.0900661	0.0988052	-0.415212	0.222877	0.252793	-0.481774	0.365201	0.074946	0.0122425	0.311141	-0.402968	-0.402968	-0.22155	0.341287	0	-0.129369	3.17915	-0.468231	0	-0.651831	0	3.17915	0	0	0	0	0	0	0	2.46893	1.47146	1.34462	0.938244	1.2236	1.52379	0.507956	0.497107	-0.111803	-0.186627	-0.346719	-0.522585	-0.501894
Saturated esters	100.8	0.322772	0.495634	0	0	0.374207	-0.261529	-0.159503	0.374207	-0.321205	0.427933	0.489393	-0.683049	0.596184	0.456813	0.39255	0.583312	-0.402968	-0.402968	0.155879	0.640692	0	-0.129369	2.87538	-0.0890046	0	-0.281562	0	2.87538	0	0	0	0	0	0	0	2.3283	1.40879	1.1942	0.888571	1.74631	2.41858	1.82958	1.20193	0.711259	0.0377297	-0.106772	-0.31455	-0.263785
Terpenes	82.5	0.75346	0.721546	0	0	0.861879	-0.0982208	0.014614	0.861879	0.142269	0.722951	0.906066	-0.799037	0.877743	1.01399	0.908978	0.872394	0.390151	0.390151	0.790765	0.990004	0	-0.129369	-0.467755	0.622222	0	1.06083	0	-0.467755	0	0	0	0	0	0	0	0.313327	0.432381	0.248934	0.590105	1.25048	2.02491	2.54789	2.17103	1.12347	0.578913	0.457868	0.312233	0.326305
iso-Alkanes	105.3	0.579369	0.876272	0	0	0.349681	0.607845	0.767411	0.349681	-0.572738	0.609819	0.518663	-0.787949	0.660834	0.419668	0.266697	0.605378	-0.402968	-0.402968	1.35697	0.740497	0	-0.129369	-0.467755	1.52304	0	0.829384	0	-0.467755	0	0	0	0	0	0	0	-0.494142	-0.304795	-0.24493	-0.110008	-0.169643	-0.371826	-0.353709	-0.207328	-0.111803	0.895668	0.730793	0.974503	1.03233
iso-Alkanes	20.7	0.0815749	0.185407	0	0	0.21795	-0.585941	-0.505387	0.21795	-0.182226	0.239773	0.395505	-0.476135	0.444614	0.169707	0.16699	0.400763	-0.402968	-0.402968	0.893786	0.391174	0	-0.129369	-0.467755	1.04904	0	0.505346	0	-0.467755	0	0	0	0	0	0	0	-0.664612	-0.681302	-0.656559	-0.347273	0.245583	0.617681	0.680196	0.232812	-0.111803	0.143395	0.105041	0.0864946	0.1494
iso-Alkanes	106	0.054925	0.375767	0	0	-0.210382	0.56225	0.718799	-0.210382	-0.849118	0.156185	-0.0376206	-0.420923	0.169306	-0.237809	-0.374364	0.0755705	-0.402968	-0.402968	0.704974	0.141685	0	-0.129369	-0.467755	0.906698	0	0.273914	0	-0.467755	0	0	0	0	0	0	0	-0.575646	-0.422456	-0.494744	-0.592094	-0.638505	-0.526791	-0.353709	-0.207328	-0.111803	0.380917	0.1097	0.378214	0.393776
iso-Alkanes	112.1	-0.390483	-0.22781	0	0	-0.782106	0.351933	0.36169	-0.782106	-1.26767	-0.295771	-0.562483	0.0854026	-0.373767	-0.656851	-0.711851	-0.425137	-0.402968	-0.402968	0.0529956	-0.457115	0	-0.129369	-0.467755	0.290379	0	-0.281544	0	-0.467755	0	0	0	0	0	0	0	-0.783068	-0.704787	-0.787116	-0.859923	-0.752391	-0.526791	-0.353709	-0.207328	-0.111803	-0.133834	-0.370254	-0.106428	-0.248978
iso-Alkanes	80.8	-0.508537	-0.313531	0	0	-0.657217	0.0187703	0.139348	-0.657217	-0.860692	-0.402273	-0.576418	0.109214	-0.390885	-0.638776	-0.699572	-0.434761	-0.402968	-0.402968	0.155917	-0.457121	0	-0.129369	-0.467755	0.43258	0	-0.281549	0	-0.467755	0	0	0	0	0	0	0	-0.9238	-0.869458	-0.826858	-0.829321	-0.718899	-0.526791	-0.353709	-0.207328	-0.111803	-0.226225	-0.393776	-0.139425	-0.171032
iso-Alkanes	86.4	1.47345	1.56495	0	0	1.52115	0.866003	1.04266	1.52115	0.362452	1.27974	1.30351	-1.26207	1.32589	1.74717	1.43151	1.35609	-0.402968	-0.402968	2.12907	1.68857	0	-0.129369	-0.467755	2.13939	0	1.70884	0	-0.467755	0	0	0	0	0	0	0	-0.0867251	0.197082	0.29718	0.720184	1.03608	0.915884	0.479285	-0.0312329	-0.111803	1.74038	1.71413	1.83213	2.067
n-Alkanes	61.7	-1.41544	-1.53648	0	0	-1.32239	-1.14778	-1.38892	-1.32239	-0.501873	-1.47444	-1.54504	1.4828	-1.56655	-1.19141	-1.20168	-1.48924	-0.402968	-0.402968	-0.942195	-1.45514	0	-0.129369	-0.467755	-0.610471	0	-1.20733	0	-0.467755	0	0	0	0	0	0	0	-1.33866	-1.35179	-1.16747	-0.997653	-0.732299	-0.514873	-0.353709	-0.207328	-0.111803	-1.2558	-1.11374	-1.08087	-1.01822
[truncated: 1,778 more columns]

## Sheet: category
category
ALET
ALET
ALET
ALET
ALET
ALET
ALET
ALET
ALET
ALET
ALET
ALET
ALET
ALET
ALET
ALET
ALET
ALET
ALET
ALET
HC
HC
HC
HC
HC
HC
HC
HC
HC
HC
HC
HC
HC
HC
HC
HC
HC
HC
HC
HC
HC
HC
HC
HC
HC
HC
HC
HC
HC
HC
HC
HC
HC
HC
HC
HC
HC
HC
HC
HC
HC
HC
HC
HC
HC
HC
HC
HC
CHC
HC
HC
HC
HC
HC
HC
HC
HC
HC
HC
HC
HC
HC
HC
HC
HC
HC
HC
HC
HC
HC
AROM
AROM
AROM
AROM
AROM
AROM
AROM
AROM
AROM
AROM
AROM
AROM
AROM
AROM
AROM
AROM
AROM
AROM
AROM
AROM
AROM
AROM
AROM
AROM
AROM
CHC
CHC
CHC
CHC
CHC
CHC
CHC
CHC
CHC
ALKE
CHC
CHC
CHC
CHC
CHC
CHC
CHC
CHC
CHC
CHC
CHC
CHC
CHC
CHC
CHC
CHC
CHC
CHC
CHC
CHC
CHC
CHC
CHC
CHC
CHC
CHC
CHC
CHC
CHC
CHC
CHC
CHC
CHC
CHC
CHC
CHC
CHC
CHC
CHC
CHC
CHC
CHC
CHC
CHC
CHC
CHC
CHC
CHC
CHC
CHC
CHC
CHC
CHC
CHC
EPOX
EPOX
ALET
EPOX
EPOX
ALKE
ALKE
ALKE
ALKE
ALKE
ALKE
PolyF
PolyF
ES
ES
ES
ES
ES
ES
ES
ES
ES
ES
ES
ES
AROM
HC
HC
HC
HC
HC
HC
HC
HC
HC
HC
HC
HC
HC
HC
HC
HC
HC
HC
HC
HC
HC
HC
HC
HC
HC
HC
HC
HC
HC
HC
HC
ALET
ALET
ALET
ALET
ALET
ALET
HC
HC
HC
HC
HC
HC
HC
HC
HC
HC
HC
HC
HC
HC
HC
HC
HC
AROM
AROM
AROM
AROM
AROM
AROM
AROM
AROM
CHC
ALET
CHC
CHC
ALKE
CHC
CHC
CHC
CHC
CHC
CHC
CHC
CHC
CHC
CHC
CHC
CHC
CHC
ALKE
CHC
CHC
ALET
EPOX
EPOX
ALKE
ALKE
PolyF
ES
ES
AROM
HC
HC
HC
HC
HC
HC
HC
