# Supplementary material for: LG-Transformer: learned-graph transformer framework enabling diverse physicochemical properties prediction toward fuel design
Source: Nat Commun. 2026 Jun 3;17:7137. doi: 10.1038/s41467-026-73853-z (PMC13396237; doi:10.1038/s41467-026-73853-z)
Supplement: Supplementary file 5 — Source data for Supplementary Figures 1-3 [file 41467_2026_73853_MOESM5_ESM.zip › train_data/train_fused_features_surface_tension5.xlsx]

## Sheet: original
category	label	ABC	ABCGG	nAcid	nBase	SpAbs_A	SpMax_A	SpDiam_A	SpAD_A	SpMAD_A	LogEE_A	VE1_A	VE2_A	VE3_A	VR1_A	VR2_A	VR3_A	nAromAtom	nAromBond	nAtom	nHeavyAtom	nSpiro	nBridgehead	nHetero	nH	nB	nC	nN	nO	nS	nP	nF	nCl	nBr	nI	nX	ATS0dv	ATS1dv	ATS2dv	ATS3dv	ATS4dv	ATS5dv	ATS6dv	ATS7dv	ATS8dv	ATS0d	ATS1d	ATS2d	ATS3d
Acyclic ethers	12.82	2.12132	2.3401	0	0	4.47214	1.61803	3.23607	4.47214	1.11803	2.15591	1.9465	0.486625	-0.250259	5.89199	1.473	0.857304	0	0	12	4	0	0	1	8	0	3	0	1	0	0	0	0	0	0	0	42	20	8	1	0	0	0	0	0	18	18	29	21
Acyclic ethers	11.36	1.41421	1.41421	0	0	2.82843	1.41421	2.82843	2.82843	0.942809	1.84946	1.70711	0.569036	-0.669173	3.36359	1.1212	0.00903476	0	0	9	3	0	0	1	6	0	2	0	1	0	0	0	0	0	0	0	38	12	1	0	0	0	0	0	0	12	10	19	6
Acyclic ethers	38.82	9.8995	8.28989	0	0	17.3006	2.23607	4.47214	17.3006	1.33081	3.48439	3.45873	0.266057	1.50327	54.7809	4.21392	4.26571	12	12	23	13	0	0	1	10	0	12	0	1	0	0	0	0	0	0	0	158	168	208	180	120	96	72	36	9	72	88	125	128
Acyclic ethers	16.42	2.82843	3.14626	0	0	5.4641	1.73205	3.4641	5.4641	1.09282	2.39017	2.1547	0.43094	0.0745046	8.98672	1.79734	1.5026	0	0	15	5	0	0	1	10	0	4	0	1	0	0	0	0	0	0	0	46	28	16	4	1	0	0	0	0	24	26	40	36
Acyclic ethers	19.09	4.01229	4.28482	0	0	5.81863	2.07431	4.14863	5.81863	0.969771	2.62636	2.2855	0.380917	0.315759	11.6374	1.93956	1.9434	0	0	18	6	0	0	1	12	0	5	0	1	0	0	0	0	0	0	0	56	42	25	3	0	0	0	0	0	36	34	67	51
Alcohols	22.16	0	0	0	0	2	1	2	2	1	1.40761	1.41421	0.707107	-1.26286	1.41421	0.707107	-1.26286	0	0	6	2	0	0	1	4	0	1	0	1	0	0	0	0	0	0	0	26	5	0	0	0	0	0	0	0	6	5	7	3
Alcohols	23.45	3.75431	4.05705	0	0	6.15537	1.90211	3.80423	6.15537	1.02589	2.5951	2.31281	0.385469	0.327638	12.3912	2.06519	2.00616	0	0	18	6	0	0	1	12	0	5	0	1	0	0	0	0	0	0	0	44	30	25	15	6	0	0	0	0	32	36	59	55
Alcohols	19.81	3.4641	3.4641	0	0	4	2	4	4	0.8	2.44447	2.12132	0.424264	0.0588915	8	1.6	1.38629	0	0	15	5	0	0	1	10	0	4	0	1	0	0	0	0	0	0	0	44	32	18	0	0	0	0	0	0	30	26	55	30
Alcohols	33.1	5.64528	5.87393	0	0	7.38465	2.14896	4.29792	7.38465	0.923081	2.92244	2.61183	0.326479	0.736908	19.5512	2.44389	2.74989	0	0	22	8	0	0	2	14	0	6	0	2	0	0	0	0	0	0	0	82	60	54	45	42	0	0	0	0	48	50	94	77
Alcohols	21	2.44949	2.44949	0	0	3.4641	1.73205	3.4641	3.4641	0.866025	2.17806	1.93185	0.482963	-0.257812	5.58363	1.39591	0.803548	0	0	12	4	0	0	1	8	0	3	0	1	0	0	0	0	0	0	0	36	21	11	0	0	0	0	0	0	20	19	33	21
Alcohols	24.67	3.93265	4.24438	0	0	6	2	4	6	1	2.61085	2.3094	0.3849	0.326163	11.53	1.92167	1.93413	0	0	18	6	0	0	1	12	0	5	0	1	0	0	0	0	0	0	0	46	33	30	12	0	0	0	0	0	34	37	63	59
Alcohols	24.77	3.75431	4.05705	0	0	6.15537	1.90211	3.80423	6.15537	1.02589	2.5951	2.31281	0.385469	0.327638	12.3912	2.06519	2.00616	0	0	18	6	0	0	1	12	0	5	0	1	0	0	0	0	0	0	0	44	26	21	19	10	0	0	0	0	32	36	61	55
Alcohols	22.63	4.6802	4.94248	0	0	6.82843	2	4	6.82843	0.97549	2.76511	2.5	0.357143	0.559616	15.3137	2.18767	2.37207	0	0	21	7	0	0	1	14	0	6	0	1	0	0	0	0	0	0	0	50	36	31	24	12	0	0	0	0	40	44	79	70
Alcohols	23.4	2.12132	2.3401	0	0	4.47214	1.61803	3.23607	4.47214	1.11803	2.15591	1.9465	0.486625	-0.250259	5.89199	1.473	0.857304	0	0	12	4	0	0	1	8	0	3	0	1	0	0	0	0	0	0	0	34	16	12	5	0	0	0	0	0	18	20	29	25
Alcohols	14.87	4.01229	4.28482	0	0	5.81863	2.07431	4.14863	5.81863	0.969771	2.62636	2.2855	0.380917	0.315759	11.6374	1.93956	1.9434	0	0	18	6	0	0	1	12	0	5	0	1	0	0	0	0	0	0	0	48	30	29	15	0	0	0	0	0	36	36	71	51
Alcohols	35.76	5.87563	5.56604	0	0	9.43115	2.17533	4.35066	9.43115	1.17889	2.97974	2.73673	0.342092	0.783622	22.2878	2.78598	2.8809	6	6	16	8	0	0	1	8	0	7	0	1	0	0	0	0	0	0	0	94	90	103	75	23	0	0	0	0	44	50	76	66
Aldehydes	25.68	4.94975	5.14314	0	0	9.51754	1.87939	3.75877	9.51754	1.18969	2.87661	2.67347	0.334183	0.760233	21.483	2.68537	2.84412	0	0	22	8	0	0	1	14	0	7	0	1	0	0	0	0	0	0	0	66	42	32	28	24	20	15	6	0	40	49	75	80
Aldehydes	27.3797	0	0	0	0	2	1	2	2	1	1.40761	1.41421	0.707107	-1.26286	1.41421	0.707107	-1.26286	0	0	4	2	0	0	1	2	0	1	0	1	0	0	0	0	0	0	0	40	12	0	0	0	0	0	0	0	4	3	3	0
Aldehydes	27.82	6.69213	6.35589	0	0	10.129	2.23607	4.47214	10.129	1.12544	3.09901	2.86791	0.318657	0.948224	26.5286	2.94763	3.17286	0	0	21	9	0	0	3	12	0	6	0	3	0	0	0	0	0	0	0	138	117	171	72	21	0	0	0	0	54	63	102	99
Aldehydes	22.57	2.12132	2.3401	0	0	4.47214	1.61803	3.23607	4.47214	1.11803	2.15591	1.9465	0.486625	-0.250259	5.89199	1.473	0.857304	0	0	10	4	0	0	1	6	0	3	0	1	0	0	0	0	0	0	0	50	26	15	6	0	0	0	0	0	16	17	23	18
Aldehydes	23.14	2.12132	2.3401	0	0	4.47214	1.61803	3.23607	4.47214	1.11803	2.15591	1.9465	0.486625	-0.250259	5.89199	1.473	0.857304	0	0	8	4	0	0	1	4	0	3	0	1	0	0	0	0	0	0	0	58	33	24	12	0	0	0	0	0	14	14	15	10
Aldehydes	19.53	1.41421	1.41421	0	0	2.82843	1.41421	2.82843	2.82843	0.942809	1.84946	1.70711	0.569036	-0.669173	3.36359	1.1212	0.00903476	0	0	7	3	0	0	1	4	0	2	0	1	0	0	0	0	0	0	0	46	21	6	0	0	0	0	0	0	10	9	12	6
Aldehydes	28.2	5.65685	6.14278	0	0	10.5652	2.04208	4.08416	10.5652	1.17391	3.00846	2.71379	0.301532	0.892985	28.014	3.11267	3.22734	0	0	23	9	0	0	1	14	0	8	0	1	0	0	0	0	0	0	0	84	64	65	57	34	19	7	0	0	46	54	82	87
Aldehydes	23.41	3.04721	3.30518	0	0	5.22625	1.84776	3.69552	5.22625	1.04525	2.40858	2.13099	0.426197	0.0634378	8.62987	1.72597	1.46208	0	0	11	5	0	0	1	6	0	4	0	1	0	0	0	0	0	0	0	66	42	35	18	0	0	0	0	0	22	21	31	19
Alkenes	9.5	1.41421	1.41421	0	0	2.82843	1.41421	2.82843	2.82843	0.942809	1.84946	1.70711	0.569036	-0.669173	3.36359	1.1212	0.00903476	0	0	7	3	0	0	0	4	0	3	0	0	0	0	0	0	0	0	0	24	16	4	0	0	0	0	0	0	10	8	11	4
Alkenes	14.69	4.94975	5.14314	0	0	9.51754	1.87939	3.75877	9.51754	1.18969	2.87661	2.67347	0.334183	0.760233	21.483	2.68537	2.84412	0	0	22	8	0	0	0	14	0	8	0	0	0	0	0	0	0	0	0	46	40	30	25	22	15	6	1	0	40	46	70	70
Alkenes	20.52	4.46142	4.73671	0	0	7.72741	1.93185	3.8637	7.72741	1.10392	2.75223	2.48138	0.354483	0.55214	16.8195	2.40279	2.46586	0	0	19	7	0	0	0	12	0	7	0	0	0	0	0	0	0	0	0	42	36	26	22	17	6	0	0	0	36	39	64	57
Alkenes	17.61	3.04721	3.30518	0	0	5.22625	1.84776	3.69552	5.22625	1.04525	2.40858	2.13099	0.426197	0.0634378	8.62987	1.72597	1.46208	0	0	13	5	0	0	0	8	0	5	0	0	0	0	0	0	0	0	0	38	32	17	4	0	0	0	0	0	24	22	37	26
Alkenes	16.75	2.82843	3.14626	0	0	5.4641	1.73205	3.4641	5.4641	1.09282	2.39017	2.1547	0.43094	0.0745046	8.98672	1.79734	1.5026	0	0	13	5	0	0	0	8	0	5	0	0	0	0	0	0	0	0	0	32	27	18	9	2	0	0	0	0	22	23	32	27
Alkenes	20	3.53553	3.86973	0	0	6.98792	1.80194	3.60388	6.98792	1.16465	2.57983	2.3419	0.390316	0.340135	12.6289	2.10481	2.02516	0	0	16	6	0	0	0	10	0	6	0	0	0	0	0	0	0	0	0	38	32	22	15	8	2	0	0	0	28	31	46	43
Alkenes	18.29	2.82843	3.14626	0	0	5.4641	1.73205	3.4641	5.4641	1.09282	2.39017	2.1547	0.43094	0.0745046	8.98672	1.79734	1.5026	0	0	13	5	0	0	0	8	0	5	0	0	0	0	0	0	0	0	0	34	28	17	8	2	0	0	0	0	22	23	33	28
Alkenes	22.65	4.46142	4.73671	0	0	7.72741	1.93185	3.8637	7.72741	1.10392	2.75223	2.48138	0.354483	0.55214	16.8195	2.40279	2.46586	0	0	19	7	0	0	0	12	0	7	0	0	0	0	0	0	0	0	0	46	41	31	21	10	2	0	0	0	36	37	62	51
Alkenes	15.58	3.53553	3.86973	0	0	6.98792	1.80194	3.60388	6.98792	1.16465	2.57983	2.3419	0.390316	0.340135	12.6289	2.10481	2.02516	0	0	16	6	0	0	0	10	0	6	0	0	0	0	0	0	0	0	0	40	35	24	13	5	1	0	0	0	28	30	44	40
Alkenes	13.41	2.12132	2.3401	0	0	4.47214	1.61803	3.23607	4.47214	1.11803	2.15591	1.9465	0.486625	-0.250259	5.89199	1.473	0.857304	0	0	10	4	0	0	0	6	0	4	0	0	0	0	0	0	0	0	0	26	21	12	4	0	0	0	0	0	16	16	20	16
Alkenes	32.76	3.53553	3.53553	0	0	6.47214	2	3.61803	6.47214	1.29443	2.52542	2.23607	0.447214	0.111572	11.1803	2.23607	1.72101	0	0	11	5	0	0	0	6	0	5	0	0	0	0	0	0	0	0	0	40	39	39	0	0	0	0	0	0	26	32	45	31
Alkenes	23.46	6.69213	6.81594	0	0	11.179	2.03144	4.06288	11.179	1.1179	3.12364	2.97285	0.297285	1.08952	29.2334	2.92334	3.37531	0	0	28	10	0	0	0	18	0	10	0	0	0	0	0	0	0	0	0	58	54	44	35	32	28	16	4	0	56	63	107	107
Alkenes	17.94	3.53553	3.86973	0	0	6.98792	1.80194	3.60388	6.98792	1.16465	2.57983	2.3419	0.390316	0.340135	12.6289	2.10481	2.02516	0	0	16	6	0	0	0	10	0	6	0	0	0	0	0	0	0	0	0	34	28	20	17	12	4	0	0	0	28	32	46	44
Alkenes	25.38	5.05914	5.4365	0	0	9.40926	1.98904	3.97809	9.40926	1.17616	2.88852	2.60405	0.325506	0.733923	22.1293	2.76616	2.87376	0	0	24	8	0	0	0	16	0	8	0	0	0	0	0	0	0	0	0	38	36	30	22	14	6	1	0	0	44	51	84	88
Alkenes	21.38	5.16853	5.36185	0	0	8.76257	1.94986	3.89971	8.76257	1.09532	2.88799	2.63927	0.329909	0.747359	21.8817	2.73522	2.86251	0	0	24	8	0	0	0	16	0	8	0	0	0	0	0	0	0	0	0	38	34	26	20	16	10	3	0	0	44	50	85	83
Alkenes	28.4	12.7279	10.18	0	0	23.4124	1.97538	3.95075	23.4124	1.23223	3.75723	4.01805	0.211477	2.03265	103.276	5.43556	5.27926	0	0	57	19	0	0	0	38	0	19	0	0	0	0	0	0	0	0	0	78	74	68	64	60	56	52	48	44	108	139	223	262
Alkenes	18.75	4.24264	4.53095	0	0	8.05468	1.84776	3.69552	8.05468	1.15067	2.73919	2.51367	0.359096	0.565069	16.7999	2.39999	2.4647	0	0	21	7	0	0	0	14	0	7	0	0	0	0	0	0	0	0	0	32	29	23	16	9	4	1	0	0	36	42	65	66
Alkenes	20.7	5.16853	5.36185	0	0	8.76257	1.94986	3.89971	8.76257	1.09532	2.88799	2.63927	0.329909	0.747359	21.8817	2.73522	2.86251	0	0	24	8	0	0	0	16	0	8	0	0	0	0	0	0	0	0	0	38	34	26	21	17	9	2	0	0	44	50	85	83
Alkenes	20.58	4.94975	5.14314	0	0	9.51754	1.87939	3.75877	9.51754	1.18969	2.87661	2.67347	0.334183	0.760233	21.483	2.68537	2.84412	0	0	24	8	0	0	0	16	0	8	0	0	0	0	0	0	0	0	0	36	33	28	22	14	8	4	1	0	42	50	78	81
Alkenes	19.23	4.24264	4.85993	0	0	8	2	4	8	1.14286	2.75345	2.44949	0.349927	0.539205	16.3923	2.34176	2.44014	0	0	21	7	0	0	0	14	0	7	0	0	0	0	0	0	0	0	0	32	31	28	18	5	0	0	0	0	38	45	72	78
Alkenes	6.88	1.41421	1.41421	0	0	2.82843	1.41421	2.82843	2.82843	0.942809	1.84946	1.70711	0.569036	-0.669173	3.36359	1.1212	0.00903476	0	0	9	3	0	0	0	6	0	3	0	0	0	0	0	0	0	0	0	14	9	2	0	0	0	0	0	0	12	11	17	10
Alkenes	13.8	3.04721	3.30518	0	0	5.22625	1.84776	3.69552	5.22625	1.04525	2.40858	2.13099	0.426197	0.0634378	8.62987	1.72597	1.46208	0	0	15	5	0	0	0	10	0	5	0	0	0	0	0	0	0	0	0	24	21	13	4	0	0	0	0	0	26	27	45	38
Alkenes	21.29	4.94975	5.14314	0	0	9.51754	1.87939	3.75877	9.51754	1.18969	2.87661	2.67347	0.334183	0.760233	21.483	2.68537	2.84412	0	0	24	8	0	0	0	16	0	8	0	0	0	0	0	0	0	0	0	34	30	24	20	16	12	7	2	0	42	51	80	86
Alkenes	20.81	4.24264	4.53095	0	0	8.05468	1.84776	3.69552	8.05468	1.15067	2.73919	2.51367	0.359096	0.565069	16.7999	2.39999	2.4647	0	0	21	7	0	0	0	14	0	7	0	0	0	0	0	0	0	0	0	32	28	21	16	11	5	1	0	0	36	42	66	67
Alkenes	15.92	3.75431	4.05705	0	0	6.15537	1.90211	3.80423	6.15537	1.02589	2.5951	2.31281	0.385469	0.327638	12.3912	2.06519	2.00616	0	0	18	6	0	0	0	12	0	6	0	0	0	0	0	0	0	0	0	28	24	18	12	4	0	0	0	0	32	35	60	52
Alkenes	11.69	2.44949	2.44949	0	0	3.4641	1.73205	3.4641	3.4641	0.866025	2.17806	1.93185	0.482963	-0.257812	5.58363	1.39591	0.803548	0	0	12	4	0	0	0	8	0	4	0	0	0	0	0	0	0	0	0	22	16	5	0	0	0	0	0	0	20	17	34	16
Alkenes	19.46	4.24264	4.53095	0	0	8.05468	1.84776	3.69552	8.05468	1.15067	2.73919	2.51367	0.359096	0.565069	16.7999	2.39999	2.4647	0	0	21	7	0	0	0	14	0	7	0	0	0	0	0	0	0	0	0	32	28	21	16	11	5	1	0	0	36	42	66	67
Alkenes	15.5	4.01229	4.28482	0	0	5.81863	2.07431	4.14863	5.81863	0.969771	2.62636	2.2855	0.380917	0.315759	11.6374	1.93956	1.9434	0	0	18	6	0	0	0	12	0	6	0	0	0	0	0	0	0	0	0	32	30	20	6	0	0	0	0	0	36	35	68	52
Alkenes	19.1	3.53553	3.86973	0	0	6.98792	1.80194	3.60388	6.98792	1.16465	2.57983	2.3419	0.390316	0.340135	12.6289	2.10481	2.02516	0	0	18	6	0	0	0	12	0	6	0	0	0	0	0	0	0	0	0	28	24	17	11	5	1	0	0	0	30	34	53	51
Alkenes	19.01	4.6802	4.94248	0	0	6.82843	2	4	6.82843	0.97549	2.76511	2.5	0.357143	0.559616	15.3137	2.18767	2.37207	0	0	21	7	0	0	0	14	0	7	0	0	0	0	0	0	0	0	0	36	32	25	17	6	0	0	0	0	40	42	79	64
Alkenes	17.21	3.53553	3.86973	0	0	6.98792	1.80194	3.60388	6.98792	1.16465	2.57983	2.3419	0.390316	0.340135	12.6289	2.10481	2.02516	0	0	18	6	0	0	0	12	0	6	0	0	0	0	0	0	0	0	0	28	25	18	10	4	1	0	0	0	30	34	52	51
Alkenes	20.86	4.94975	5.14314	0	0	9.51754	1.87939	3.75877	9.51754	1.18969	2.87661	2.67347	0.334183	0.760233	21.483	2.68537	2.84412	0	0	24	8	0	0	0	16	0	8	0	0	0	0	0	0	0	0	0	36	33	27	21	15	9	4	1	0	42	50	78	82
Alkenes	25.79	8.48528	7.71801	0	0	15.7505	1.94986	3.89971	15.7505	1.21158	3.37252	3.35453	0.258041	1.47268	52.0921	4.00709	4.21538	0	0	39	13	0	0	0	26	0	13	0	0	0	0	0	0	0	0	0	54	50	44	40	36	32	28	24	20	72	91	145	166
Alkenes	17.06	3.04721	3.30518	0	0	5.22625	1.84776	3.69552	5.22625	1.04525	2.40858	2.13099	0.426197	0.0634378	8.62987	1.72597	1.46208	0	0	15	5	0	0	0	10	0	5	0	0	0	0	0	0	0	0	0	28	23	11	2	0	0	0	0	0	26	25	45	34
Alkenes	22.61	4.53037	5.00409	0	0	7.66299	2.05288	4.10576	7.66299	1.09471	2.76632	2.45983	0.351405	0.543418	15.7116	2.24452	2.39773	0	0	21	7	0	0	0	14	0	7	0	0	0	0	0	0	0	0	0	40	38	27	11	2	0	0	0	0	40	42	75	72
Alkenes	17.89	3.53553	3.86973	0	0	6.98792	1.80194	3.60388	6.98792	1.16465	2.57983	2.3419	0.390316	0.340135	12.6289	2.10481	2.02516	0	0	18	6	0	0	0	12	0	6	0	0	0	0	0	0	0	0	0	26	22	16	12	7	2	0	0	0	30	35	54	54
Alkenes	21.14	4.35203	4.79832	0	0	7.87846	1.96962	3.93923	7.87846	1.12549	2.75284	2.45839	0.351198	0.54283	16.7387	2.39125	2.46105	0	0	21	7	0	0	0	14	0	7	0	0	0	0	0	0	0	0	0	36	33	25	15	6	1	0	0	0	38	42	71	69
Alkenes	19.38	4.56048	5.0657	0	0	7.59587	2.13578	4.27156	7.59587	1.08512	2.78023	2.42986	0.347123	0.531158	15.7939	2.25627	2.40295	0	0	21	7	0	0	0	14	0	7	0	0	0	0	0	0	0	0	0	36	36	29	13	2	0	0	0	0	42	45	81	78
Alkenes	20.7	4.53037	5.00409	0	0	7.66299	2.05288	4.10576	7.66299	1.09471	2.76632	2.45983	0.351405	0.543418	15.7116	2.24452	2.39773	0	0	21	7	0	0	0	14	0	7	0	0	0	0	0	0	0	0	0	36	36	29	13	2	0	0	0	0	40	44	75	76
Alkenes	19.68	5.64528	5.87393	0	0	7.38465	2.14896	4.29792	7.38465	0.923081	2.92244	2.61183	0.326479	0.736908	19.5512	2.44389	2.74989	0	0	24	8	0	0	0	16	0	8	0	0	0	0	0	0	0	0	0	46	44	35	20	6	0	0	0	0	50	49	102	76
Alkenes	20.67	4.94975	5.14314	0	0	9.51754	1.87939	3.75877	9.51754	1.18969	2.87661	2.67347	0.334183	0.760233	21.483	2.68537	2.84412	0	0	24	8	0	0	0	16	0	8	0	0	0	0	0	0	0	0	0	36	33	28	22	14	8	4	1	0	42	50	78	81
Alkenes	15.46	2.82843	3.14626	0	0	5.4641	1.73205	3.4641	5.4641	1.09282	2.39017	2.1547	0.43094	0.0745046	8.98672	1.79734	1.5026	0	0	15	5	0	0	0	10	0	5	0	0	0	0	0	0	0	0	0	22	18	12	7	2	0	0	0	0	24	27	41	38
Alkenes	18.72	4.35203	4.79832	0	0	7.87846	1.96962	3.93923	7.87846	1.12549	2.75284	2.45839	0.351198	0.54283	16.7387	2.39125	2.46105	0	0	21	7	0	0	0	14	0	7	0	0	0	0	0	0	0	0	0	32	30	25	17	8	2	0	0	0	38	44	72	74
Alkenes	19.47	4.46142	4.73671	0	0	7.72741	1.93185	3.8637	7.72741	1.10392	2.75223	2.48138	0.354483	0.55214	16.8195	2.40279	2.46586	0	0	21	7	0	0	0	14	0	7	0	0	0	0	0	0	0	0	0	34	30	23	17	9	2	0	0	0	38	42	72	66
Alkenes	20.21	4.87657	5.20985	0	0	6.60272	2.17533	4.35066	6.60272	0.943246	2.79278	2.45369	0.350527	0.540918	14.7303	2.10433	2.33323	0	0	21	7	0	0	0	14	0	7	0	0	0	0	0	0	0	0	0	40	40	29	9	0	0	0	0	0	44	44	85	76
Alkenes	17.58	3.75431	4.05705	0	0	6.15537	1.90211	3.80423	6.15537	1.02589	2.5951	2.31281	0.385469	0.327638	12.3912	2.06519	2.00616	0	0	18	6	0	0	0	12	0	6	0	0	0	0	0	0	0	0	0	30	26	18	10	3	0	0	0	0	32	34	59	50
Alkenes	19.26	4.35203	4.79832	0	0	7.87846	1.96962	3.93923	7.87846	1.12549	2.75284	2.45839	0.351198	0.54283	16.7387	2.39125	2.46105	0	0	21	7	0	0	0	14	0	7	0	0	0	0	0	0	0	0	0	34	32	26	16	6	1	0	0	0	38	43	71	71
Alkenes	27.33	10.6066	9.01047	0	0	19.6759	1.96595	3.93189	19.6759	1.22974	3.58326	3.70153	0.231346	1.77875	75.8163	4.73852	4.79832	0	0	48	16	0	0	0	32	0	16	0	0	0	0	0	0	0	0	0	66	62	56	52	48	44	40	36	32	90	115	184	214
Alkenes	20.19	3.93265	4.24438	0	0	6	2	4	6	1	2.61085	2.3094	0.3849	0.326163	11.53	1.92167	1.93413	0	0	18	6	0	0	0	12	0	6	0	0	0	0	0	0	0	0	0	36	32	18	4	0	0	0	0	0	34	33	62	52
Alkenes	17.91	3.75431	4.05705	0	0	6.15537	1.90211	3.80423	6.15537	1.02589	2.5951	2.31281	0.385469	0.327638	12.3912	2.06519	2.00616	0	0	18	6	0	0	0	12	0	6	0	0	0	0	0	0	0	0	0	32	28	18	8	2	0	0	0	0	32	33	58	48
Alkenes	20.96	5.05914	5.45658	0	0	8.82843	2	4	8.82843	1.10355	2.88853	2.59808	0.32476	0.731628	21.9043	2.73804	2.86354	0	0	24	8	0	0	0	16	0	8	0	0	0	0	0	0	0	0	0	36	33	29	24	15	7	2	0	0	44	52	87	90
Alkenes	17.05	3.93265	4.24438	0	0	6	2	4	6	1	2.61085	2.3094	0.3849	0.326163	11.53	1.92167	1.93413	0	0	18	6	0	0	0	12	0	6	0	0	0	0	0	0	0	0	0	32	30	20	6	0	0	0	0	0	34	35	62	56
Alkenes	18.62	3.64492	4.0975	0	0	6.89898	1.93185	3.8637	6.89898	1.14983	2.5958	2.3008	0.383466	0.322429	12.2612	2.04353	1.99561	0	0	18	6	0	0	0	12	0	6	0	0	0	0	0	0	0	0	0	30	28	20	8	1	0	0	0	0	32	35	57	56
Alkenes	13.99	2.12132	2.3401	0	0	4.47214	1.61803	3.23607	4.47214	1.11803	2.15591	1.9465	0.486625	-0.250259	5.89199	1.473	0.857304	0	0	12	4	0	0	0	8	0	4	0	0	0	0	0	0	0	0	0	20	15	6	1	0	0	0	0	0	18	18	28	22
Alkenes	16.93	3.64492	4.0975	0	0	6.89898	1.93185	3.8637	6.89898	1.14983	2.5958	2.3008	0.383466	0.322429	12.2612	2.04353	1.99561	0	0	18	6	0	0	0	12	0	6	0	0	0	0	0	0	0	0	0	28	26	20	10	2	0	0	0	0	32	36	58	58
Alkenes	15.4	3.04721	3.30518	0	0	5.22625	1.84776	3.69552	5.22625	1.04525	2.40858	2.13099	0.426197	0.0634378	8.62987	1.72597	1.46208	0	0	15	5	0	0	0	10	0	5	0	0	0	0	0	0	0	0	0	26	22	12	3	0	0	0	0	0	26	26	45	36
Alkenes	23.55	5.23748	5.6753	0	0	8.64705	2.07431	4.14863	8.64705	1.08088	2.90031	2.59179	0.323974	0.729207	21.2985	2.66231	2.83549	0	0	24	8	0	0	0	16	0	8	0	0	0	0	0	0	0	0	0	44	42	33	20	9	2	0	0	0	46	50	89	88
Alkenes	18.78	4.46142	4.73671	0	0	7.72741	1.93185	3.8637	7.72741	1.10392	2.75223	2.48138	0.354483	0.55214	16.8195	2.40279	2.46586	0	0	21	7	0	0	0	14	0	7	0	0	0	0	0	0	0	0	0	32	28	21	17	12	4	0	0	0	38	43	73	70
Alkenes	20.01	4.46142	4.73671	0	0	7.72741	1.93185	3.8637	7.72741	1.10392	2.75223	2.48138	0.354483	0.55214	16.8195	2.40279	2.46586	0	0	21	7	0	0	0	14	0	7	0	0	0	0	0	0	0	0	0	34	30	22	16	10	3	0	0	0	38	42	72	67
Alkenes	22.56	5.65685	5.71548	0	0	10.6275	1.90211	3.80423	10.6275	1.18083	2.99741	2.8236	0.313733	0.932651	26.6628	2.96253	3.17791	0	0	27	9	0	0	0	18	0	9	0	0	0	0	0	0	0	0	0	38	34	28	24	20	16	12	7	2	48	59	93	102
Alkenes	19.42	4.53037	5.00409	0	0	7.66299	2.05288	4.10576	7.66299	1.09471	2.76632	2.45983	0.351405	0.543418	15.7116	2.24452	2.39773	0	0	21	7	0	0	0	14	0	7	0	0	0	0	0	0	0	0	0	34	33	28	16	4	0	0	0	0	40	45	77	78
Alkenes	28.73	13.435	10.5479	0	0	24.763	1.97766	3.95532	24.763	1.23815	3.80908	4.11807	0.205904	2.10853	113.227	5.66133	5.42254	0	0	60	20	0	0	0	40	0	20	0	0	0	0	0	0	0	0	0	82	78	72	68	64	60	56	52	48	114	147	236	278
Alkenes	20.58	4.35203	4.79832	0	0	7.87846	1.96962	3.93923	7.87846	1.12549	2.75284	2.45839	0.351198	0.54283	16.7387	2.39125	2.46105	0	0	21	7	0	0	0	14	0	7	0	0	0	0	0	0	0	0	0	34	32	26	16	6	1	0	0	0	38	43	71	71
Alkenes	21.7	4.24264	4.85993	0	0	8	2	4	8	1.14286	2.75345	2.44949	0.349927	0.539205	16.3923	2.34176	2.44014	0	0	21	7	0	0	0	14	0	7	0	0	0	0	0	0	0	0	0	36	35	28	14	3	0	0	0	0	38	43	70	74
Alkenes	18.4	4.46142	4.73671	0	0	7.72741	1.93185	3.8637	7.72741	1.10392	2.75223	2.48138	0.354483	0.55214	16.8195	2.40279	2.46586	0	0	21	7	0	0	0	14	0	7	0	0	0	0	0	0	0	0	0	34	32	25	15	7	2	0	0	0	38	42	70	66
Alkenes	20.94	4.94975	5.14314	0	0	9.51754	1.87939	3.75877	9.51754	1.18969	2.87661	2.67347	0.334183	0.760233	21.483	2.68537	2.84412	0	0	24	8	0	0	0	16	0	8	0	0	0	0	0	0	0	0	0	36	32	25	20	16	11	5	1	0	42	50	79	83
Alkenes	20.97	4.35203	4.79832	0	0	7.87846	1.96962	3.93923	7.87846	1.12549	2.75284	2.45839	0.351198	0.54283	16.7387	2.39125	2.46105	0	0	21	7	0	0	0	14	0	7	0	0	0	0	0	0	0	0	0	36	33	25	15	6	1	0	0	0	38	42	71	69
Alkenes	20.7	4.7194	5.00409	0	0	6.72057	2.101	4.20201	6.72057	0.960081	2.77903	2.42522	0.34646	0.529248	16.7776	2.39681	2.46337	0	0	21	7	0	0	0	14	0	7	0	0	0	0	0	0	0	0	0	38	36	27	13	3	0	0	0	0	42	42	82	64
Alkenes	23.21	5.42475	5.96866	0	0	8.37513	2.22158	4.44317	8.37513	1.04689	2.92455	2.58138	0.322672	0.725179	19.3901	2.42376	2.74162	0	0	24	8	0	0	0	16	0	8	0	0	0	0	0	0	0	0	0	44	46	39	18	3	0	0	0	0	50	54	99	102
Alkenes	21.26	4.53037	5.00409	0	0	7.66299	2.05288	4.10576	7.66299	1.09471	2.76632	2.45983	0.351405	0.543418	15.7116	2.24452	2.39773	0	0	21	7	0	0	0	14	0	7	0	0	0	0	0	0	0	0	0	38	37	28	12	2	0	0	0	0	40	43	75	74
Alkenes	11.93	5.4265	5.65522	0	0	8.31285	2.11199	4.22398	8.31285	1.03911	2.91143	2.54201	0.317751	0.709812	23.9711	2.99639	2.95371	0	0	24	8	0	0	0	16	0	8	0	0	0	0	0	0	0	0	0	42	41	33	20	10	3	0	0	0	48	50	94	81
Alkenes	20.87	4.53037	5.00409	0	0	7.66299	2.05288	4.10576	7.66299	1.09471	2.76632	2.45983	0.351405	0.543418	15.7116	2.24452	2.39773	0	0	21	7	0	0	0	14	0	7	0	0	0	0	0	0	0	0	0	38	37	28	12	2	0	0	0	0	40	43	75	74
Alkenes	19.93	4.24264	4.53095	0	0	8.05468	1.84776	3.69552	8.05468	1.15067	2.73919	2.51367	0.359096	0.565069	16.7999	2.39999	2.4647	0	0	21	7	0	0	0	14	0	7	0	0	0	0	0	0	0	0	0	32	29	23	16	9	4	1	0	0	36	42	65	66
Alkenes	26.87	9.8995	8.59516	0	0	18.3063	1.96157	3.92314	18.3063	1.22042	3.51783	3.58969	0.239313	1.68353	67.4832	4.49888	4.61734	0	0	45	15	0	0	0	30	0	15	0	0	0	0	0	0	0	0	0	62	58	52	48	44	40	36	32	28	84	107	171	198
Alkynes	24.5	5.65685	5.71548	0	0	10.6275	1.90211	3.80423	10.6275	1.18083	2.99741	2.8236	0.313733	0.932651	26.6628	2.96253	3.17791	0	0	25	9	0	0	0	16	0	9	0	0	0	0	0	0	0	0	0	50	42	32	28	24	20	16	10	3	46	56	87	94
Alkynes	11.51	1.41421	1.41421	0	0	2.82843	1.41421	2.82843	2.82843	0.942809	1.84946	1.70711	0.569036	-0.669173	3.36359	1.1212	0.00903476	0	0	7	3	0	0	0	4	0	3	0	0	0	0	0	0	0	0	0	26	16	3	0	0	0	0	0	0	10	8	12	4
Alkynes	21.89	2.82843	3.14626	0	0	5.4641	1.73205	3.4641	5.4641	1.09282	2.39017	2.1547	0.43094	0.0745046	8.98672	1.79734	1.5026	0	0	13	5	0	0	0	8	0	5	0	0	0	0	0	0	0	0	0	38	30	16	6	1	0	0	0	0	22	22	33	26
Alkynes	1.19	0	0	0	0	2	1	2	2	1	1.40761	1.41421	0.707107	-1.26286	1.41421	0.707107	-1.26286	0	0	4	2	0	0	0	2	0	2	0	0	0	0	0	0	0	0	0	18	9	0	0	0	0	0	0	0	4	3	2	1
Alkynes	20.15	2.12132	2.3401	0	0	4.47214	1.61803	3.23607	4.47214	1.11803	2.15591	1.9465	0.486625	-0.250259	5.89199	1.473	0.857304	0	0	10	4	0	0	0	6	0	4	0	0	0	0	0	0	0	0	0	34	24	8	1	0	0	0	0	0	16	14	22	13
Alkynes	25.4	6.36396	6.25464	0	0	12.0533	1.91899	3.83797	12.0533	1.20533	3.10518	2.96569	0.296569	1.08711	32.3255	3.23255	3.47586	0	0	28	10	0	0	0	18	0	10	0	0	0	0	0	0	0	0	0	54	46	36	32	28	24	20	16	10	52	64	100	110
Alkynes	19.89	2.82843	3.14626	0	0	5.4641	1.73205	3.4641	5.4641	1.09282	2.39017	2.1547	0.43094	0.0745046	8.98672	1.79734	1.5026	0	0	13	5	0	0	0	8	0	5	0	0	0	0	0	0	0	0	0	34	26	16	10	3	0	0	0	0	22	24	35	30
Aromatics	28.47	7.18046	6.67404	0	0	12.5055	2.20265	4.40531	12.5055	1.25055	3.18849	2.94848	0.294848	1.08129	36.6415	3.66415	3.60118	6	6	24	10	0	0	0	14	0	10	0	0	0	0	0	0	0	0	0	78	84	94	68	30	16	6	1	0	58	69	111	112
Aromatics	29.6	5.83519	5.60621	0	0	9.95396	2.19353	4.38705	9.95396	1.24424	2.98024	2.72191	0.340239	0.778191	22.4579	2.80724	2.8885	6	6	18	8	0	0	0	10	0	8	0	0	0	0	0	0	0	0	0	70	75	80	46	6	0	0	0	0	46	53	84	80
Aromatics	29.47	7.28985	6.97631	0	0	11.8494	2.25524	4.51049	11.8494	1.18494	3.19726	2.97104	0.297104	1.08891	33.0091	3.30091	3.49678	6	6	24	10	0	0	0	14	0	10	0	0	0	0	0	0	0	0	0	82	90	103	74	25	5	0	0	0	60	69	118	113
Aromatics	31.93	7.80668	7.2782	0	0	13.3341	2.37595	4.60217	13.3341	1.33341	3.26142	3.0079	0.30079	1.10124	36.7617	3.67617	3.60446	6	6	22	10	0	0	0	12	0	10	0	0	0	0	0	0	0	0	0	86	100	129	84	33	3	0	0	0	64	83	138	140
Aromatics	42.47	9.28985	8.15845	0	0	15.7999	2.39276	4.78551	15.7999	1.31666	3.42693	3.26082	0.271735	1.3643	47.3451	3.94543	4.03978	10	11	24	12	0	0	0	12	0	12	0	0	0	0	0	0	0	0	0	120	140	184	159	80	25	0	0	0	74	91	148	157
Aromatics	53.48	9.96844	8.419	0	0	17.1392	2.29962	4.59924	17.1392	1.3184	3.49123	3.40567	0.261975	1.48781	55.2518	4.25014	4.27427	12	12	25	13	0	0	0	12	0	13	0	0	0	0	0	0	0	0	0	130	146	180	154	104	82	48	18	3	76	93	142	149
Aromatics	28.88	7.3588	6.98947	0	0	11.9087	2.24284	4.48568	11.9087	1.19087	3.19725	2.98808	0.298808	1.09463	32.0539	3.20539	3.46742	6	6	24	10	0	0	0	14	0	10	0	0	0	0	0	0	0	0	0	80	88	100	73	29	8	0	0	0	60	70	117	118
Aromatics	33.86	12.647	10.2612	0	0	22.2903	2.37037	4.74075	22.2903	1.31119	3.73687	3.39007	0.199416	1.75148	350.493	20.6172	6.38997	6	6	43	17	0	0	0	26	0	17	0	0	0	0	0	0	0	0	0	114	129	163	147	101	76	60	55	46	106	140	232	277
Aromatics	29.66	6.43291	6.25559	0	0	11.2036	2.22158	4.44317	11.2036	1.24484	3.09023	2.83301	0.314779	0.93598	28.1564	3.12849	3.23241	6	6	21	9	0	0	0	12	0	9	0	0	0	0	0	0	0	0	0	74	81	91	60	16	3	0	0	0	52	62	98	101
Aromatics	36.6	9.15195	7.83655	0	0	16.1113	2.34266	4.68532	16.1113	1.3426	3.41961	3.25361	0.271134	1.36209	50.649	4.22075	4.10724	10	11	24	12	0	0	0	12	0	12	0	0	0	0	0	0	0	0	0	116	134	173	147	81	40	12	3	0	72	90	140	150
Aromatics	30.82	6.36396	6.00779	0	0	11.3846	2.14896	4.29792	11.3846	1.26496	3.08002	2.82437	0.313819	0.932924	30.6717	3.40797	3.31798	6	6	19	9	0	0	0	10	0	9	0	0	0	0	0	0	0	0	0	80	84	93	70	33	15	3	0	0	48	57	83	81
Aromatics	28.02	7.14002	6.87336	0	0	12.8573	2.21432	4.42864	12.8573	1.28573	3.18888	2.96301	0.296301	1.08621	33.9683	3.39683	3.52543	6	6	24	10	0	0	0	14	0	10	0	0	0	0	0	0	0	0	0	76	83	95	71	33	15	3	0	0	58	71	112	122
Aromatics	37.17	11.9399	10.4282	0	0	21.3495	2.33263	4.66526	21.3495	1.33434	3.68098	3.61587	0.225992	1.75534	83.6272	5.2267	4.89637	12	12	34	16	0	0	0	18	0	16	0	0	0	0	0	0	0	0	0	140	156	196	187	158	144	96	42	9	94	120	188	219
Aromatics	34.4	11.9399	9.85123	0	0	21.1746	2.37034	4.74068	21.1746	1.32341	3.68102	3.38161	0.21135	1.68835	208.105	13.0066	5.80805	10	11	36	16	0	0	0	20	0	16	0	0	0	0	0	0	0	0	0	132	151	196	181	123	86	62	51	34	96	123	195	222
Aromatics	33.84	13.3541	10.6565	0	0	23.7108	2.37038	4.74076	23.7108	1.31727	3.78976	3.39485	0.188603	1.81005	609.789	33.8772	7.0009	10	11	42	18	0	0	0	24	0	18	0	0	0	0	0	0	0	0	0	140	159	204	189	131	94	72	68	62	108	139	221	254
Aromatics	28.21	4.24264	4	0	0	8	2	4	8	1.33333	2.68762	2.44949	0.408248	0.385054	14.6969	2.44949	2.17681	6	6	12	6	0	0	0	6	0	6	0	0	0	0	0	0	0	0	0	54	54	54	27	0	0	0	0	0	30	36	48	42
Aromatics	30.4	10.6066	8.8756	0	0	19.1255	2.15839	4.31678	19.1255	1.27503	3.56774	3.12113	0.208075	1.54366	227.348	15.1565	5.83195	6	6	39	15	0	0	0	24	0	15	0	0	0	0	0	0	0	0	0	94	98	106	84	56	52	48	44	40	86	109	171	192
Aromatics	65.73	20.4252	15.099	0	0	36.5917	2.33524	4.67047	36.5917	1.30685	4.20529	3.73839	0.133514	2.34827	23012.4	821.871	11.0734	12	12	70	28	0	0	0	42	0	28	0	0	0	0	0	0	0	0	0	188	204	244	236	214	216	188	148	117	166	216	344	412
Aromatics	30.52	7.14002	6.83349	0	0	12.5277	2.23099	4.46199	12.5277	1.25277	3.18891	2.92348	0.292348	1.07278	36.6425	3.66425	3.60121	6	6	24	10	0	0	0	14	0	10	0	0	0	0	0	0	0	0	0	78	85	97	71	30	13	3	0	0	58	70	112	118
Aromatics	32.76	7.03063	6.90006	0	0	12.8646	2.24698	4.49396	12.8646	1.28646	3.18932	2.93664	0.293664	1.07727	34.3039	3.43039	3.53526	6	6	22	10	0	0	0	12	0	10	0	0	0	0	0	0	0	0	0	86	95	113	90	40	11	0	0	0	56	68	103	111
Aromatics	29.77	7.03063	6.90006	0	0	12.8646	2.24698	4.49396	12.8646	1.28646	3.18932	2.93664	0.293664	1.07727	34.3039	3.43039	3.53526	6	6	24	10	0	0	0	14	0	10	0	0	0	0	0	0	0	0	0	78	87	102	75	28	7	0	0	0	58	71	112	123
Aromatics	32.66	6.43291	6.25559	0	0	11.2036	2.22158	4.44317	11.2036	1.24484	3.09023	2.83301	0.314779	0.93598	28.1564	3.12849	3.23241	6	6	19	9	0	0	0	10	0	9	0	0	0	0	0	0	0	0	0	82	89	102	74	26	6	0	0	0	50	59	89	89
Aromatics	33.53	14.0613	11.0389	0	0	24.8533	2.37039	4.74077	24.8533	1.30807	3.84	3.39753	0.178817	1.8649	1082.03	56.949	7.62845	6	6	49	19	0	0	0	30	0	19	0	0	0	0	0	0	0	0	0	122	137	171	155	109	84	68	64	60	118	156	258	309
Aromatics	35.24	9.85905	8.31246	0	0	17.0832	2.34554	4.69108	17.0832	1.31409	3.49157	3.31167	0.254744	1.45982	65.7005	5.05389	4.44747	10	11	27	13	0	0	0	14	0	13	0	0	0	0	0	0	0	0	0	120	138	179	157	94	54	25	12	3	78	98	154	166
Aromatics	35.32	14.7684	12.2573	0	0	26.4229	2.33521	4.67042	26.4229	1.32115	3.88781	3.7225	0.186125	2.00754	298.125	14.9062	6.39066	12	12	46	20	0	0	0	26	0	20	0	0	0	0	0	0	0	0	0	156	172	212	204	182	184	156	115	77	118	152	240	284
Aromatics	35.15	9.81861	8.49999	0	0	17.1309	2.36875	4.7375	17.1309	1.31776	3.49189	3.30215	0.254011	1.45694	63.1201	4.85539	4.4074	6	6	31	13	0	0	0	18	0	13	0	0	0	0	0	0	0	0	0	98	113	147	130	79	43	14	3	0	82	108	180	212
Aromatics	35.77	14.0613	11.8411	0	0	25.0119	2.33515	4.67031	25.0119	1.31642	3.83997	3.71093	0.195312	1.95314	194.571	10.2406	5.91265	12	12	43	19	0	0	0	24	0	19	0	0	0	0	0	0	0	0	0	152	168	208	200	178	180	151	104	57	112	144	227	268
Aromatics	31.2	7.24941	6.99964	0	0	12.3768	2.26824	4.53647	12.3768	1.23768	3.19767	2.96442	0.296442	1.08668	32.7975	3.27975	3.49035	6	6	24	10	0	0	0	14	0	10	0	0	0	0	0	0	0	0	0	82	91	104	73	24	5	0	0	0	60	70	117	119
Aromatics	29.59	12.7279	10.0753	0	0	23.0726	2.15846	4.31691	23.0726	1.28181	3.7442	3.1522	0.175122	1.73589	717.388	39.8549	7.1634	6	6	48	18	0	0	0	30	0	18	0	0	0	0	0	0	0	0	0	106	110	118	96	68	64	60	56	52	104	133	210	240
Aromatics	32.27	7.18046	6.67404	0	0	12.5055	2.20265	4.40531	12.5055	1.25055	3.18849	2.94848	0.294848	1.08129	36.6415	3.66415	3.60118	6	6	22	10	0	0	0	12	0	10	0	0	0	0	0	0	0	0	0	88	94	105	80	40	21	7	1	0	56	65	101	98
Aromatics	33.23	7.03063	6.54761	0	0	12.1707	2.3226	4.51612	12.1707	1.3523	3.16041	2.90187	0.32243	0.959994	31.504	3.50044	3.34475	6	6	19	9	0	0	0	10	0	9	0	0	0	0	0	0	0	0	0	80	91	114	69	24	0	0	0	0	56	73	117	115
Aromatics	30.86	7.07107	6.69394	0	0	12.8573	2.21432	4.42864	12.8573	1.28573	3.18888	2.96301	0.296301	1.08621	34.5244	3.45244	3.54167	6	6	22	10	0	0	0	12	0	10	0	0	0	0	0	0	0	0	0	86	94	108	82	38	18	7	2	0	56	67	101	106
Aromatics	33.86	7.84712	7.17462	0	0	13.043	2.36361	4.55714	13.043	1.3043	3.26103	3.01221	0.301221	1.10267	36.8665	3.68665	3.6073	6	6	20	10	0	0	0	10	0	10	0	0	0	0	0	0	0	0	0	98	111	144	95	45	6	0	0	0	62	77	127	113
Aromatics	85.6	9.15195	7.83001	0	0	16.3834	2.27841	4.55683	16.3834	1.36528	3.41225	3.28279	0.273565	1.37101	49.813	4.15108	4.0906	6	6	28	12	0	0	0	16	0	12	0	0	0	0	0	0	0	0	0	90	100	122	102	65	48	24	6	0	74	98	158	184
Aromatics	34.34	7.80668	7.34358	0	0	13.0984	2.36984	4.63395	13.0984	1.30984	3.26131	3.02608	0.302608	1.10727	35.9907	3.59907	3.58326	6	6	22	10	0	0	0	12	0	10	0	0	0	0	0	0	0	0	0	88	102	130	85	31	0	0	0	0	64	82	137	139
Aromatics	35.01	15.4755	12.6551	0	0	27.5727	2.33523	4.67045	27.5727	1.31298	3.93346	3.72932	0.177587	2.05816	481.383	22.923	6.9186	12	12	49	21	0	0	0	28	0	21	0	0	0	0	0	0	0	0	0	160	176	216	208	186	188	160	120	88	124	160	253	300
Aromatics	34.9	10.5662	8.75939	0	0	18.6208	2.34643	4.69285	18.6208	1.33006	3.55869	3.34946	0.239247	1.54527	92.2411	6.58865	4.86088	10	11	30	14	0	0	0	16	0	14	0	0	0	0	0	0	0	0	0	124	142	183	163	104	67	39	25	12	84	106	167	183
Aromatics	35.7	9.33029	8.06048	0	0	15.5315	2.37002	4.74004	15.5315	1.29429	3.42659	3.28166	0.273471	1.37067	47.2215	3.93512	4.03717	6	6	28	12	0	0	0	16	0	12	0	0	0	0	0	0	0	0	0	100	116	146	116	56	24	4	0	0	78	98	168	185
Aromatics	32.96	7.42775	7.18868	0	0	11.6431	2.30725	4.6145	11.6431	1.16431	3.20636	2.97965	0.297965	1.09181	31.0904	3.10904	3.4369	6	6	24	10	0	0	0	14	0	10	0	0	0	0	0	0	0	0	0	86	96	109	72	17	1	0	0	0	62	70	123	119
Aromatics	33.16	7.73773	6.63476	0	0	13.6832	2.30278	4.60555	13.6832	1.36832	3.24941	3.04781	0.304781	1.11442	36.7686	3.67686	3.60464	6	6	22	10	0	0	0	12	0	10	0	0	0	0	0	0	0	0	0	84	95	118	89	36	12	0	0	0	62	81	130	143
Aromatics	30.71	7.14002	6.87336	0	0	12.8573	2.21432	4.42864	12.8573	1.28573	3.18888	2.96301	0.296301	1.08621	33.9683	3.39683	3.52543	6	6	22	10	0	0	0	12	0	10	0	0	0	0	0	0	0	0	0	86	94	108	84	42	18	3	0	0	56	67	101	107
Aromatics	38.05	14.1017	10.7484	0	0	24.8186	2.34683	4.69366	24.8186	1.30624	3.83977	3.40251	0.179079	1.86637	1125.35	59.2288	7.6677	10	11	45	19	0	0	0	26	0	19	0	0	0	0	0	0	0	0	0	144	162	203	183	126	95	76	72	68	114	146	232	263
Aromatics	28.59	5.65685	5.42766	0	0	10.4243	2.13578	4.27156	10.4243	1.30304	2.96934	2.718	0.33975	0.776754	23.561	2.94512	2.93645	6	6	18	8	0	0	0	10	0	8	0	0	0	0	0	0	0	0	0	66	70	76	48	12	3	0	0	0	44	53	79	79
Aromatics	29.77	7.07107	6.797	0	0	12.8473	2.22158	4.44317	12.8473	1.28473	3.18889	2.95616	0.295616	1.08389	34.4682	3.44682	3.54004	6	6	24	10	0	0	0	14	0	10	0	0	0	0	0	0	0	0	0	78	86	99	73	30	10	1	0	0	58	70	111	118
Aromatics	39.11	9.96844	8.52452	0	0	17.1017	2.30513	4.61027	17.1017	1.31552	3.49123	3.39956	0.261504	1.48601	55.3559	4.25815	4.27615	12	12	25	13	0	0	0	12	0	13	0	0	0	0	0	0	0	0	0	130	146	181	158	109	84	45	12	0	76	93	143	150
Aromatics	33.77	9.37073	7.9602	0	0	15.4749	2.35805	4.7161	15.4749	1.28958	3.42626	3.28524	0.27377	1.37176	47.1927	3.93272	4.03656	6	6	28	12	0	0	0	16	0	12	0	0	0	0	0	0	0	0	0	98	112	141	115	59	28	7	1	0	78	98	170	183
Aromatics	60.22	10.7849	8.98908	0	0	18.1213	2.31627	4.63253	18.1213	1.29438	3.56442	3.52769	0.251978	1.59712	60.4349	4.31678	4.43804	12	12	28	14	0	0	0	14	0	14	0	0	0	0	0	0	0	0	0	138	156	192	164	112	92	60	28	8	84	101	160	166
Aromatics	32.31	7.84712	7.17462	0	0	13.043	2.36361	4.55714	13.043	1.3043	3.26103	3.01221	0.301221	1.10267	36.8665	3.68665	3.6073	6	6	22	10	0	0	0	12	0	10	0	0	0	0	0	0	0	0	0	86	98	126	83	36	6	0	0	0	64	82	139	134
Aromatics	28.54	6.47335	6.19159	0	0	11.1421	2.20012	4.40024	11.1421	1.23801	3.08978	2.85032	0.316702	0.94207	28.0798	3.11997	3.22969	6	6	21	9	0	0	0	12	0	9	0	0	0	0	0	0	0	0	0	74	80	89	60	18	4	0	0	0	52	61	98	96
Aromatics	36.09	13.3541	11.4024	0	0	23.8847	2.33497	4.66995	23.8847	1.32693	3.78973	3.69181	0.205101	1.8939	136	7.55556	5.50044	12	12	40	18	0	0	0	22	0	18	0	0	0	0	0	0	0	0	0	148	164	204	196	174	175	140	84	33	106	136	214	252
Aromatics	34.31	17.5968	13.7638	0	0	31.5053	2.33524	4.67047	31.5053	1.31272	4.0591	3.73686	0.155703	2.19371	2396.77	99.8652	8.65734	12	12	58	24	0	0	0	34	0	24	0	0	0	0	0	0	0	0	0	172	188	228	220	198	200	172	132	101	142	184	292	348
Aromatics	19.09	7.03063	6.54761	0	0	12.1707	2.3226	4.51612	12.1707	1.3523	3.16041	2.90187	0.32243	0.959994	31.504	3.50044	3.34475	6	6	17	9	0	0	0	8	0	9	0	0	0	0	0	0	0	0	0	90	102	131	81	33	0	0	0	0	54	69	106	97
Aromatics	32.62	6.47335	6.19159	0	0	11.1421	2.20012	4.40024	11.1421	1.23801	3.08978	2.85032	0.316702	0.94207	28.0798	3.11997	3.22969	6	6	19	9	0	0	0	10	0	9	0	0	0	0	0	0	0	0	0	82	88	99	73	29	8	0	0	0	50	58	89	85
Aromatics	35.24	10.5257	8.97569	0	0	18.6445	2.3699	4.73979	18.6445	1.33175	3.55899	3.34217	0.238727	1.54309	86.8752	6.20537	4.80094	10	11	30	14	0	0	0	16	0	14	0	0	0	0	0	0	0	0	0	124	143	188	173	113	69	34	15	3	84	107	169	190
Aromatics	30.85	5.65685	5.42766	0	0	10.4243	2.13578	4.27156	10.4243	1.30304	2.96934	2.718	0.33975	0.776754	23.561	2.94512	2.93645	6	6	16	8	0	0	0	8	0	8	0	0	0	0	0	0	0	0	0	74	78	86	60	21	6	0	0	0	42	50	70	68
Aromatics	27.69	6.5423	6.2361	0	0	11.19	2.19399	4.38799	11.19	1.24333	3.08977	2.85639	0.317376	0.944197	27.6091	3.06768	3.21279	6	6	21	9	0	0	0	12	0	9	0	0	0	0	0	0	0	0	0	72	78	87	60	21	6	0	0	0	52	62	98	100
Aromatics	27.63	7.48621	7.10906	0	0	11.7887	2.28825	4.57649	11.7887	1.17887	3.20633	2.9576	0.29576	1.08438	32.9643	3.29643	3.49543	6	6	24	10	0	0	0	14	0	10	0	0	0	0	0	0	0	0	0	80	88	99	72	30	9	0	0	0	62	71	123	121
Aromatics	29.97	14.1421	10.8177	0	0	25.6147	2.15846	4.31693	25.6147	1.28073	3.84662	3.1601	0.158005	1.84375	1567.49	78.3743	8.05037	6	6	54	20	0	0	0	34	0	20	0	0	0	0	0	0	0	0	0	114	118	126	104	76	72	68	64	60	116	149	236	272
Aromatics	27.92	5.87563	5.52587	0	0	9.92478	2.17009	4.34017	9.92478	1.2406	2.97973	2.74204	0.342755	0.785559	22.2278	2.77848	2.8782	6	6	18	8	0	0	0	10	0	8	0	0	0	0	0	0	0	0	0	70	74	78	46	8	1	0	0	0	46	52	84	75
Aromatics	30.32	13.435	10.4516	0	0	24.242	2.15846	4.31692	24.242	1.2759	3.79672	3.1569	0.166153	1.79144	1059.48	55.7618	7.60738	6	6	51	19	0	0	0	32	0	19	0	0	0	0	0	0	0	0	0	110	114	122	100	72	68	64	60	56	110	141	223	256
Aromatics	36.74	12.647	10.9349	0	0	22.4453	2.33441	4.66883	22.4453	1.32031	3.73683	3.6614	0.215377	1.82847	102.756	6.04447	5.16299	12	12	37	17	0	0	0	20	0	17	0	0	0	0	0	0	0	0	0	144	160	200	192	169	164	120	60	15	100	128	201	236
Aromatics	30.91	7.24941	6.97631	0	0	11.9458	2.26718	4.53437	11.9458	1.19458	3.19767	2.96474	0.296474	1.08679	32.8716	3.28716	3.49261	6	6	24	10	0	0	0	14	0	10	0	0	0	0	0	0	0	0	0	82	91	104	72	23	6	1	0	0	60	70	117	118
Aromatics	28.63	7.07107	6.54776	0	0	12.9321	2.15434	4.30868	12.9321	1.29321	3.17965	2.91166	0.291166	1.06872	40.8279	4.08279	3.70937	6	6	24	10	0	0	0	14	0	10	0	0	0	0	0	0	0	0	0	74	78	86	64	34	24	12	3	0	56	69	106	112
Aromatics	40.43	10.6066	8.73114	0	0	18.8778	2.21051	4.42102	18.8778	1.34842	3.55197	3.62591	0.258994	1.62458	59.6224	4.25874	4.4245	12	12	26	14	0	0	0	12	0	14	0	0	0	0	0	0	0	0	0	140	153	180	148	102	102	96	72	36	78	96	138	144
Aromatics	28.76	7.18046	6.75377	0	0	12.0984	2.20893	4.41787	12.0984	1.20984	3.1885	2.94202	0.294202	1.07909	36.6549	3.66549	3.60155	6	6	24	10	0	0	0	14	0	10	0	0	0	0	0	0	0	0	0	78	84	95	70	31	15	4	0	0	58	69	112	112
Aromatics	36.99	10.6351	9.19704	0	0	18.8146	2.30725	4.6145	18.8146	1.3439	3.55865	3.48721	0.249086	1.58557	63.6076	4.5434	4.48921	12	12	28	14	0	0	0	14	0	14	0	0	0	0	0	0	0	0	0	132	147	180	156	114	102	72	36	9	82	103	158	177
Aromatics	35.16	14.7684	11.4098	0	0	26.2503	2.37039	4.74077	26.2503	1.31251	3.88783	3.39902	0.169951	1.91663	1942.13	97.1065	8.26469	10	11	48	20	0	0	0	28	0	20	0	0	0	0	0	0	0	0	0	148	167	212	197	139	102	80	76	72	120	155	247	286
Aromatics	34.16	9.85905	8.31246	0	0	17.0832	2.34554	4.69108	17.0832	1.31409	3.49157	3.31167	0.254744	1.45982	65.7005	5.05389	4.44747	6	6	31	13	0	0	0	18	0	13	0	0	0	0	0	0	0	0	0	100	115	147	125	72	41	18	8	2	82	106	176	199
Aromatics	30.51	11.3137	9.28841	0	0	20.5319	2.15843	4.31686	20.5319	1.28325	3.63008	3.13541	0.195963	1.61276	331.865	20.7416	6.27473	6	6	42	16	0	0	0	26	0	16	0	0	0	0	0	0	0	0	0	98	102	110	88	60	56	52	48	44	92	117	184	208
Aromatics	28.35	7.3588	6.90974	0	0	11.9362	2.23607	4.47214	11.9362	1.19362	3.19724	2.99535	0.299535	1.09706	31.9769	3.19769	3.46501	6	6	24	10	0	0	0	14	0	10	0	0	0	0	0	0	0	0	0	80	88	99	70	28	11	2	0	0	60	70	116	117
Aromatics	35.25	7.38731	7.21201	0	0	12.2503	2.31801	4.63603	12.2503	1.22503	3.20676	2.97513	0.297513	1.09029	31.0202	3.10202	3.43464	6	6	24	10	0	0	0	14	0	10	0	0	0	0	0	0	0	0	0	86	97	110	71	16	1	0	0	0	62	71	122	125
Aromatics	39.71	8.51379	7.39998	0	0	14.4954	2.35137	4.70273	14.4954	1.31776	3.3421	3.15697	0.286997	1.24492	41.8853	3.80775	3.83024	10	11	21	11	0	0	0	10	0	11	0	0	0	0	0	0	0	0	0	112	129	167	139	66	21	0	0	0	66	82	128	133
Aromatics	36.2	9.81861	8.49999	0	0	17.1309	2.36875	4.7375	17.1309	1.31776	3.49189	3.30215	0.254011	1.45694	63.1201	4.85539	4.4074	10	11	27	13	0	0	0	14	0	13	0	0	0	0	0	0	0	0	0	120	139	184	167	102	52	15	3	0	78	99	156	173
Aromatics	35.59	14.0613	11.0389	0	0	24.8533	2.37039	4.74077	24.8533	1.30807	3.84	3.39753	0.178817	1.8649	1082.03	56.949	7.62845	10	11	45	19	0	0	0	26	0	19	0	0	0	0	0	0	0	0	0	144	163	208	193	135	98	76	72	68	114	147	234	270
Aromatics	34.96	8.51379	7.39998	0	0	14.4954	2.35137	4.70273	14.4954	1.31776	3.3421	3.15697	0.286997	1.24492	41.8853	3.80775	3.83024	6	6	25	11	0	0	0	14	0	11	0	0	0	0	0	0	0	0	0	90	104	133	106	47	15	0	0	0	70	91	151	170
Aromatics	38.81	9.28985	8.13189	0	0	15.8021	2.3869	4.77379	15.8021	1.31684	3.42692	3.26664	0.27222	1.36608	47.376	3.948	4.04044	10	11	24	12	0	0	0	12	0	12	0	0	0	0	0	0	0	0	0	120	140	182	154	79	30	3	0	0	74	91	147	157
Carboxylic acids	26.81	4.46142	4.73671	1	0	7.72741	1.93185	3.8637	7.72741	1.10392	2.75223	2.48138	0.354483	0.55214	16.8195	2.40279	2.46586	0	0	17	7	0	0	2	10	0	5	0	2	0	0	0	0	0	0	0	90	62	66	32	26	11	0	0	0	34	38	56	55
Carboxylic acids	37.07	1.41421	1.41421	1	0	2.82843	1.41421	2.82843	2.82843	0.942809	1.84946	1.70711	0.569036	-0.669173	3.36359	1.1212	0.00903476	0	0	5	3	0	0	2	2	0	1	0	2	0	0	0	0	0	0	0	70	33	30	0	0	0	0	0	0	8	7	5	2
Carboxylic acids	26.2	3.04721	3.30518	1	0	5.22625	1.84776	3.69552	5.22625	1.04525	2.40858	2.13099	0.426197	0.0634378	8.62987	1.72597	1.46208	0	0	11	5	0	0	2	6	0	3	0	2	0	0	0	0	0	0	0	82	54	56	11	0	0	0	0	0	22	22	29	24
Carboxylic acids	24.61	3.93265	4.24438	1	0	6	2	4	6	1	2.61085	2.3094	0.3849	0.326163	11.53	1.92167	1.93413	0	0	14	6	0	0	2	8	0	4	0	2	0	0	0	0	0	0	0	88	62	72	22	0	0	0	0	0	30	31	46	40
Cyclic alkenes	27.03	5.65685	5.42766	0	0	10.4243	2.13578	4.27156	10.4243	1.30304	2.96934	2.718	0.33975	0.776754	23.561	2.94512	2.93645	0	0	22	8	0	0	0	14	0	8	0	0	0	0	0	0	0	0	0	46	48	50	31	8	2	0	0	0	48	61	100	109
Cyclic alkenes	26.09	4.24264	4	0	0	8	2	4	8	1.33333	2.68762	2.44949	0.408248	0.385054	14.6969	2.44949	2.17681	0	0	16	6	0	0	0	10	0	6	0	0	0	0	0	0	0	0	0	34	33	32	16	0	0	0	0	0	34	44	68	69
Cyclic alkenes	25.43	5.05914	4.78585	0	0	8.72057	2.101	4.20201	8.72057	1.2458	2.8443	2.59417	0.370595	0.59659	18.4116	2.63023	2.55631	0	0	19	7	0	0	0	12	0	7	0	0	0	0	0	0	0	0	0	42	42	41	22	2	0	0	0	0	42	52	87	87
Cyclic alkenes	21.51	3.53553	3.53553	0	0	6.47214	2	3.61803	6.47214	1.29443	2.52542	2.23607	0.447214	0.111572	11.1803	2.23607	1.72101	0	0	13	5	0	0	0	8	0	5	0	0	0	0	0	0	0	0	0	30	29	28	0	0	0	0	0	0	28	36	55	45
Cyclic alkenes	22.21	4.35203	4.42996	0	0	7.46588	2.11491	3.97571	7.46588	1.24431	2.70751	2.39923	0.399872	0.364323	14.5163	2.41938	2.16445	0	0	16	6	0	0	0	10	0	6	0	0	0	0	0	0	0	0	0	38	38	37	4	0	0	0	0	0	36	44	74	61
Cyclic alkenes	22.78	4.94975	5.15551	0	0	8.91737	2.15154	4.09639	8.91737	1.27391	2.84962	2.53437	0.362053	0.573272	19.3723	2.76747	2.60717	0	0	19	7	0	0	0	12	0	7	0	0	0	0	0	0	0	0	0	40	42	46	15	5	0	0	0	0	42	54	88	85
Cyclic ketone	32	7.60768	7.21201	0	0	10.6982	2.32685	4.65369	10.6982	1.06982	3.21458	2.97831	0.297831	1.09136	31.0557	3.10557	3.43578	0	0	24	10	0	0	1	14	0	9	0	1	0	0	0	0	0	0	0	104	92	108	100	40	0	0	0	0	64	73	140	122
Cycloalkanes	34.95	6.36396	5.51135	0	0	11.5175	2	3.87939	11.5175	1.27973	3.06881	3	0.333333	0.993252	27	3	3.19048	0	0	27	9	0	0	0	18	0	9	0	0	0	0	0	0	0	0	0	36	36	36	36	36	0	0	0	0	54	72	117	144
Cycloalkanes	24.29	5.81577	6.09428	0	0	9.84734	2.29224	4.44224	9.84734	1.23092	2.99626	2.6594	0.332424	0.754955	23.1913	2.89891	2.92063	0	0	24	8	0	0	0	16	0	8	0	0	0	0	0	0	0	0	0	38	42	46	17	4	0	0	0	0	54	68	125	127
Cycloalkanes	26.51	7.07107	6.54776	0	0	12.9321	2.15434	4.30868	12.9321	1.29321	3.17965	2.91166	0.291166	1.06872	40.8279	4.08279	3.70937	0	0	30	10	0	0	0	20	0	10	0	0	0	0	0	0	0	0	0	42	44	48	38	23	16	8	2	0	62	82	139	162
Cycloalkanes	12.99	2.12132	0	0	0	4	2	3	4	1.33333	2.211	1.73205	0.57735	-0.654667	5.19615	1.73205	0.443946	0	0	9	3	0	0	0	6	0	3	0	0	0	0	0	0	0	0	0	12	12	0	0	0	0	0	0	0	18	24	27	12
Cycloalkanes	22.5	5.76624	5.90945	0	0	9.9101	2.2245	4.19461	9.9101	1.23876	2.98453	2.66882	0.333603	0.758494	23.8075	2.97594	2.94686	0	0	24	8	0	0	0	16	0	8	0	0	0	0	0	0	0	0	0	36	39	44	19	7	1	0	0	0	52	67	120	122
Cycloalkanes	23.89	5.83519	6.01963	0	0	9.67499	2.21051	4.27459	9.67499	1.20937	2.98438	2.69293	0.336616	0.767485	22.9029	2.86287	2.90812	0	0	24	8	0	0	0	16	0	8	0	0	0	0	0	0	0	0	0	36	39	43	20	8	0	0	0	0	52	67	119	125
Cycloalkanes	28.6	9.8995	8.88182	0	0	17.7187	2.17381	4.19755	17.7187	1.26562	3.50371	2.93189	0.209421	1.41212	241.9	17.2785	5.825	0	0	42	14	0	0	0	28	0	14	0	0	0	0	0	0	0	0	0	58	60	64	44	40	36	32	28	24	86	114	191	216
Cycloalkanes	26.2	6.32352	6.72584	0	0	11.3757	2.26835	4.36365	11.3757	1.26396	3.09454	2.77271	0.308079	0.914464	29.6082	3.28979	3.28269	0	0	27	9	0	0	0	18	0	9	0	0	0	0	0	0	0	0	0	40	45	54	30	12	1	0	0	0	58	77	135	151
Cycloalkanes	29.42	15.5563	11.9889	0	0	27.9139	2.17387	4.20076	27.9139	1.26881	3.9411	2.96826	0.134921	1.87643	6424.97	292.044	9.5564	0	0	66	22	0	0	0	44	0	22	0	0	0	0	0	0	0	0	0	90	92	96	76	72	68	64	60	56	134	178	295	344
Cycloalkanes	22.5	6.02247	6.25138	0	0	9.09204	2.33709	4.51567	9.09204	1.1365	3.00703	2.67488	0.334361	0.760763	21.877	2.73463	2.86229	0	0	24	8	0	0	0	16	0	8	0	0	0	0	0	0	0	0	0	40	45	49	14	0	0	0	0	0	56	69	131	129
Cycloalkanes	29.66	17.6777	12.993	0	0	31.7637	2.17387	4.20089	31.7637	1.27055	4.06584	2.9693	0.118772	2.00462	22227	889.079	10.9254	0	0	75	25	0	0	0	50	0	25	0	0	0	0	0	0	0	0	0	102	104	108	88	84	80	76	72	68	152	202	334	392
Cycloalkanes	21.2	5.26758	5.36128	0	0	8.12833	2.25619	4.34582	8.12833	1.16119	2.87418	2.54127	0.363038	0.575988	18.0072	2.57246	2.5341	0	0	21	7	0	0	0	14	0	7	0	0	0	0	0	0	0	0	0	34	36	37	8	0	0	0	0	0	48	58	111	98
Cycloalkanes	18.62	3.71387	3.85337	0	0	5.84162	2.30278	3.92081	5.84162	1.16832	2.66216	2.1118	0.422359	0.0543918	10.938	2.18759	1.69909	0	0	15	5	0	0	0	10	0	5	0	0	0	0	0	0	0	0	0	24	27	10	1	0	0	0	0	0	34	43	59	48
Cycloalkanes	22.99	5.90414	6.14933	0	0	9.79876	2.29041	4.36004	9.79876	1.22484	2.99591	2.67975	0.334969	0.762582	22.1054	2.76317	2.87268	0	0	24	8	0	0	0	16	0	8	0	0	0	0	0	0	0	0	0	38	43	49	16	1	0	0	0	0	54	69	126	129
Cycloalkanes	25.19	5.83519	5.60621	0	0	9.95396	2.19353	4.38705	9.95396	1.24424	2.98024	2.72191	0.340239	0.778191	22.4579	2.80724	2.8885	0	0	24	8	0	0	0	16	0	8	0	0	0	0	0	0	0	0	0	36	39	42	25	4	0	0	0	0	52	67	118	132
Cycloalkanes	26.43	6.36396	6.10392	0	0	11.4391	2.12479	4.15748	11.4391	1.27101	3.07925	2.88222	0.320247	0.953201	28.2328	3.13698	3.23512	0	0	27	9	0	0	0	18	0	9	0	0	0	0	0	0	0	0	0	38	40	43	44	12	4	0	0	0	56	74	125	158
Cycloalkanes	28	9.19239	8.43071	0	0	16.5043	2.17374	4.19594	16.5043	1.26956	3.43266	2.91389	0.224146	1.33185	162.534	12.5026	5.35325	0	0	39	13	0	0	0	26	0	13	0	0	0	0	0	0	0	0	0	54	56	60	40	36	32	28	24	19	80	106	178	200
Cycloalkanes	20.22	5.16853	5.23996	0	0	8.31842	2.19869	4.11092	8.31842	1.18835	2.8615	2.54953	0.364218	0.579234	18.1904	2.59862	2.54422	0	0	21	7	0	0	0	14	0	7	0	0	0	0	0	0	0	0	0	32	34	37	10	1	0	0	0	0	46	58	106	98
Cycloalkanes	28.4	9.8995	8.44803	0	0	17.9935	2.1583	4.3166	17.9935	1.28525	3.50125	3.10082	0.221487	1.46814	156.913	11.2081	5.39217	0	0	42	14	0	0	0	28	0	14	0	0	0	0	0	0	0	0	0	58	60	64	54	40	36	32	28	23	86	114	191	226
Cycloalkanes	29.01	13.435	10.9092	0	0	24.1305	2.17387	4.20039	24.1305	1.27002	3.79855	2.96469	0.156036	1.72863	1861.4	97.9682	8.17094	0	0	57	19	0	0	0	38	0	19	0	0	0	0	0	0	0	0	0	78	80	84	64	60	56	52	48	44	116	154	256	296
Cycloalkanes	22.59	5.87563	5.56604	0	0	9.43115	2.17533	4.35066	9.43115	1.17889	2.97974	2.73673	0.342092	0.783622	22.2878	2.78598	2.8809	0	0	24	8	0	0	0	16	0	8	0	0	0	0	0	0	0	0	0	36	38	41	26	5	0	0	0	0	52	66	119	126
Cycloalkanes	23.33	4.94975	5.15551	0	0	8.91737	2.15154	4.09639	8.91737	1.27391	2.84962	2.53437	0.362053	0.573272	19.3723	2.76747	2.60717	0	0	21	7	0	0	0	14	0	7	0	0	0	0	0	0	0	0	0	30	32	35	12	4	0	0	0	0	44	58	99	102
Cycloalkanes	27.9	9.19239	8.00395	0	0	16.5597	2.1581	4.31619	16.5597	1.27382	3.43002	3.07237	0.236336	1.38481	109.412	8.41631	4.95749	0	0	39	13	0	0	0	26	0	13	0	0	0	0	0	0	0	0	0	54	56	60	50	36	32	28	23	16	80	106	178	210
Cycloalkanes	28.9	10.6066	8.8756	0	0	19.1255	2.15839	4.31678	19.1255	1.27503	3.56774	3.12113	0.208075	1.54366	227.348	15.1565	5.83195	0	0	45	15	0	0	0	30	0	15	0	0	0	0	0	0	0	0	0	62	64	68	58	44	40	36	32	28	92	122	204	242
Cycloalkanes	23.3	5.05914	4.78585	0	0	8.72057	2.101	4.20201	8.72057	1.2458	2.8443	2.59417	0.370595	0.59659	18.4116	2.63023	2.55631	0	0	21	7	0	0	0	14	0	7	0	0	0	0	0	0	0	0	0	30	31	32	18	2	0	0	0	0	44	57	98	105
Cycloalkanes	28.89	10.6066	9.31548	0	0	19.0449	2.17384	4.19862	19.0449	1.26966	3.57005	2.94426	0.196284	1.48532	361.895	24.1263	6.29682	0	0	45	15	0	0	0	30	0	15	0	0	0	0	0	0	0	0	0	62	64	68	48	44	40	36	32	28	92	122	204	232
Cycloalkanes	16.38	3.64492	3.69445	0	0	5.59587	2.13578	4.27156	5.59587	1.11917	2.56775	2.18287	0.436575	0.0874953	10.9995	2.1999	1.7047	0	0	15	5	0	0	0	10	0	5	0	0	0	0	0	0	0	0	0	22	23	14	2	0	0	0	0	0	32	41	62	49
Cycloalkanes	26.56	6.52288	6.73708	0	0	10.804	2.30278	4.47286	10.804	1.20045	3.10416	2.75046	0.305606	0.906407	31.4446	3.49385	3.34287	0	0	27	9	0	0	0	18	0	9	0	0	0	0	0	0	0	0	0	42	46	52	26	13	4	0	0	0	60	76	140	144
Cycloalkanes	20.65	5.16853	5.23996	0	0	8.31842	2.19869	4.11092	8.31842	1.18835	2.8615	2.54953	0.364218	0.579234	18.1904	2.59862	2.54422	0	0	21	7	0	0	0	14	0	7	0	0	0	0	0	0	0	0	0	32	34	37	10	1	0	0	0	0	46	58	106	98
Cycloalkanes	25.16	6.62019	6.95415	0	0	10.6103	2.35755	4.5651	10.6103	1.17892	3.11428	2.77783	0.308648	0.916311	28.2413	3.13792	3.23543	0	0	27	9	0	0	0	18	0	9	0	0	0	0	0	0	0	0	0	44	50	58	26	6	0	0	0	0	62	78	147	152
Cycloalkanes	29.3	5.65685	4.89898	0	0	9.65685	2	4	9.65685	1.20711	2.95684	2.82843	0.353553	0.816577	22.6274	2.82843	2.89602	0	0	24	8	0	0	0	16	0	8	0	0	0	0	0	0	0	0	0	32	32	32	32	16	0	0	0	0	48	64	104	128
Cycloalkanes	21.65	4.35203	4.42996	0	0	7.46588	2.11491	3.97571	7.46588	1.24431	2.70751	2.39923	0.399872	0.364323	14.5163	2.41938	2.16445	0	0	18	6	0	0	0	12	0	6	0	0	0	0	0	0	0	0	0	26	27	28	4	0	0	0	0	0	38	49	85	79
Cycloalkanes	29.51	14.1421	10.8177	0	0	25.6147	2.15846	4.31693	25.6147	1.28073	3.84662	3.1601	0.158005	1.84375	1567.49	78.3743	8.05037	0	0	60	20	0	0	0	40	0	20	0	0	0	0	0	0	0	0	0	82	84	88	78	64	60	56	52	48	122	162	269	322
Cycloalkanes	29.16	12.7279	10.0753	0	0	23.0726	2.15846	4.31691	23.0726	1.28181	3.7442	3.1522	0.175122	1.73589	717.388	39.8549	7.1634	0	0	54	18	0	0	0	36	0	18	0	0	0	0	0	0	0	0	0	74	76	80	70	56	52	48	44	40	110	146	243	290
Cycloalkanes	22.5	5.76624	5.90945	0	0	9.9101	2.2245	4.19461	9.9101	1.23876	2.98453	2.66882	0.333603	0.758494	23.8075	2.97594	2.94686	0	0	24	8	0	0	0	16	0	8	0	0	0	0	0	0	0	0	0	36	39	44	19	7	1	0	0	0	52	67	120	122
Cycloalkanes	30	7.73773	6.63476	0	0	13.6832	2.30278	4.60555	13.6832	1.36832	3.24941	3.04781	0.304781	1.11442	36.7686	3.67686	3.60464	0	0	28	10	0	0	0	18	0	10	0	0	0	0	0	0	0	0	0	50	57	72	56	24	8	0	0	0	68	95	166	201
Cycloalkanes	23.62	5.12809	5.32084	0	0	8.42864	2.21432	4.21432	8.42864	1.20409	2.86206	2.5442	0.363457	0.577141	18.154	2.59343	2.54222	0	0	21	7	0	0	0	14	0	7	0	0	0	0	0	0	0	0	0	32	35	38	9	0	0	0	0	0	46	59	105	104
Cycloalkanes	24.05	5.90414	6.14933	0	0	9.79876	2.29041	4.36004	9.79876	1.22484	2.99591	2.67975	0.334969	0.762582	22.1054	2.76317	2.87268	0	0	24	8	0	0	0	16	0	8	0	0	0	0	0	0	0	0	0	38	43	49	16	1	0	0	0	0	54	69	126	129
Cycloalkanes	24.42	5.65685	5.80092	0	0	10.0518	2.16484	4.1464	10.0518	1.25647	2.97354	2.64548	0.330685	0.74971	26.3843	3.29804	3.04963	0	0	24	8	0	0	0	16	0	8	0	0	0	0	0	0	0	0	0	34	36	40	19	12	4	0	0	0	50	66	113	119
Cycloalkanes	19.58	4.24264	4.42996	0	0	6.60272	2.17533	4.35066	6.60272	1.10045	2.72957	2.32849	0.388081	0.334393	15.6026	2.60043	2.23661	0	0	18	6	0	0	0	12	0	6	0	0	0	0	0	0	0	0	0	26	28	21	8	2	0	0	0	0	38	50	76	70
Cycloalkanes	29.83	16.9706	12.1946	0	0	30.7014	2.15846	4.31693	30.7014	1.27923	4.02451	3.16542	0.131893	2.02776	7577.34	315.723	9.80839	0	0	72	24	0	0	0	48	0	24	0	0	0	0	0	0	0	0	0	98	100	104	94	80	76	72	68	64	146	194	321	386
Cycloalkanes	20.42	6.08408	6.12817	0	0	8.94702	2.3113	4.41453	8.94702	1.11838	3.00604	2.68365	0.335456	0.764035	21.9628	2.74535	2.86621	0	0	24	8	0	0	0	16	0	8	0	0	0	0	0	0	0	0	0	40	43	47	16	2	0	0	0	0	56	67	133	117
Cycloalkanes	29.52	16.2635	12.3312	0	0	29.2189	2.17387	4.20082	29.2189	1.27039	3.98443	2.96875	0.129076	1.92105	9715.91	422.431	10.0144	0	0	69	23	0	0	0	46	0	23	0	0	0	0	0	0	0	0	0	94	96	100	80	76	72	68	64	60	140	186	308	360
Cycloalkanes	33.88	7.3588	6.90974	0	0	11.9362	2.23607	4.47214	11.9362	1.19362	3.19724	2.99535	0.299535	1.09706	31.9769	3.19769	3.46501	0	0	30	10	0	0	0	20	0	10	0	0	0	0	0	0	0	0	0	46	50	55	41	20	9	2	0	0	66	84	152	173
Cycloalkanes	29.95	18.3848	12.8384	0	0	33.2456	2.15846	4.31693	33.2456	1.27868	4.10284	3.16619	0.121776	2.10804	16697.4	642.207	10.6785	0	0	78	26	0	0	0	52	0	26	0	0	0	0	0	0	0	0	0	106	108	112	102	88	84	80	76	72	158	210	347	418
Cycloalkanes	26.3	7.07107	6.9457	0	0	12.613	2.17225	4.18243	12.613	1.2613	3.18305	2.80129	0.280129	1.03008	52.1067	5.21067	3.95329	0	0	30	10	0	0	0	20	0	10	0	0	0	0	0	0	0	0	0	42	44	48	28	24	19	12	4	0	62	82	139	152
Cycloalkanes	28.76	6.36396	6.82058	0	0	11.3262	2.32641	4.52867	11.3262	1.25847	3.10505	2.76958	0.307731	0.913334	28.6678	3.18531	3.25042	0	0	27	9	0	0	0	18	0	9	0	0	0	0	0	0	0	0	0	42	48	56	28	9	0	0	0	0	60	78	140	156
Cycloalkanes	26	7.3588	6.90974	0	0	11.9362	2.23607	4.47214	11.9362	1.19362	3.19724	2.99535	0.299535	1.09706	31.9769	3.19769	3.46501	0	0	26	10	0	0	0	16	0	10	0	0	0	0	0	0	0	0	0	68	70	73	58	34	16	3	0	0	62	75	131	139
Cycloalkanes	28.86	12.7279	10.5292	0	0	22.8175	2.17387	4.20016	22.8175	1.26764	3.74613	2.96215	0.164564	1.6737	1233.16	68.5091	7.70512	0	0	54	18	0	0	0	36	0	18	0	0	0	0	0	0	0	0	0	74	76	80	60	56	52	48	44	40	110	146	243	280
Cycloalkanes	26.07	6.36396	6.00779	0	0	11.3846	2.14896	4.29792	11.3846	1.26496	3.08002	2.82437	0.313819	0.932924	30.6717	3.40797	3.31798	0	0	27	9	0	0	0	18	0	9	0	0	0	0	0	0	0	0	0	38	40	44	33	16	8	2	0	0	56	74	126	145
Cycloalkanes	27.5	8.48528	7.54122	0	0	15.459	2.15765	4.31529	15.459	1.28825	3.35332	3.03322	0.252768	1.29195	77.332	6.44433	4.53043	0	0	36	12	0	0	0	24	0	12	0	0	0	0	0	0	0	0	0	50	52	56	46	32	28	23	16	8	74	98	165	194
Cycloalkanes	27	7.77817	7.05707	0	0	13.9834	2.15664	4.31328	13.9834	1.27121	3.27025	2.98057	0.270961	1.18742	55.6098	5.05544	4.11367	0	0	33	11	0	0	0	22	0	11	0	0	0	0	0	0	0	0	0	46	48	52	42	28	23	16	8	2	68	90	152	178
Cycloalkanes	29.89	17.6777	12.5198	0	0	31.9004	2.15846	4.31693	31.9004	1.27601	4.06444	3.16588	0.126635	2.06872	11247.2	449.888	10.2442	0	0	75	25	0	0	0	50	0	25	0	0	0	0	0	0	0	0	0	102	104	108	98	84	80	76	72	68	152	202	334	402
Cycloalkanes	29.61	15.5563	11.5224	0	0	28.1577	2.15846	4.31693	28.1577	1.2799	3.93951	3.16375	0.143807	1.94022	3442.32	156.469	8.93236	0	0	66	22	0	0	0	44	0	22	0	0	0	0	0	0	0	0	0	90	92	96	86	72	68	64	60	56	134	178	295	354
Cycloalkanes	25.39	6.36396	6.39327	0	0	11.4345	2.17009	4.17009	11.4345	1.2705	3.08378	2.73366	0.30374	0.90028	36.7118	4.07909	3.49774	0	0	27	9	0	0	0	18	0	9	0	0	0	0	0	0	0	0	0	38	40	44	24	19	12	4	0	0	56	74	126	136
Cycloalkanes	26.99	7.14002	6.87336	0	0	12.8573	2.21432	4.42864	12.8573	1.28573	3.18888	2.96301	0.296301	1.08621	33.9683	3.39683	3.52543	0	0	30	10	0	0	0	20	0	10	0	0	0	0	0	0	0	0	0	44	48	54	42	22	10	2	0	0	64	84	146	174
Cycloalkanes	25.34	7.28985	6.78346	0	0	12.0668	2.17533	4.35066	12.0668	1.20668	3.18807	2.98451	0.298451	1.09343	33.7632	3.37632	3.51937	0	0	30	10	0	0	0	20	0	10	0	0	0	0	0	0	0	0	0	44	46	50	40	24	14	4	0	0	64	82	146	162
Cycloalkanes	23.94	5.87563	5.52587	0	0	9.92478	2.17009	4.34017	9.92478	1.2406	2.97973	2.74204	0.342755	0.785559	22.2278	2.77848	2.8782	0	0	24	8	0	0	0	16	0	8	0	0	0	0	0	0	0	0	0	36	38	40	25	6	1	0	0	0	52	66	118	127
Ketones	23.92	6.91091	7.10317	0	0	10.1847	2.101	4.20201	10.1847	1.01847	3.13256	2.93072	0.293072	1.07525	29.0127	2.90127	3.36773	0	0	28	10	0	0	1	18	0	9	0	1	0	0	0	0	0	0	0	82	64	62	64	41	12	4	0	0	58	65	118	108
Ketones	39.04	6.5423	6.2361	0	0	11.19	2.19399	4.38799	11.19	1.24333	3.08977	2.85639	0.317376	0.944197	27.6091	3.06768	3.21279	6	6	17	9	0	0	1	8	0	8	0	1	0	0	0	0	0	0	0	114	104	118	96	54	21	0	0	0	48	56	81	78
Ketones	23.04	2.44949	2.44949	0	0	3.4641	1.73205	3.4641	3.4641	0.866025	2.17806	1.93185	0.482963	-0.257812	5.58363	1.39591	0.803548	0	0	10	4	0	0	1	6	0	3	0	1	0	0	0	0	0	0	0	54	32	13	0	0	0	0	0	0	18	15	27	12
Ketones	25.2	5.05914	5.45658	0	0	8.82843	2	4	8.82843	1.10355	2.88853	2.59808	0.32476	0.731628	21.9043	2.73804	2.86354	0	0	22	8	0	0	1	14	0	7	0	1	0	0	0	0	0	0	0	70	52	48	40	20	4	1	0	0	42	49	78	78
Ketones	23.96	3.04721	3.30518	0	0	5.22625	1.84776	3.69552	5.22625	1.04525	2.40858	2.13099	0.426197	0.0634378	8.62987	1.72597	1.46208	0	0	13	5	0	0	1	8	0	4	0	1	0	0	0	0	0	0	0	58	38	24	7	0	0	0	0	0	24	24	38	30
Ketones	45.1	10.6351	9.19704	0	0	18.8146	2.30725	4.6145	18.8146	1.3439	3.55865	3.48721	0.249086	1.58557	63.6076	4.5434	4.48921	12	12	24	14	0	0	1	10	0	13	0	1	0	0	0	0	0	0	0	174	176	232	228	180	132	72	36	9	78	97	139	148
Aldehydes	22.9	4.6802	4.94248	0	0	6.82843	2	4	6.82843	0.97549	2.76511	2.5	0.357143	0.559616	15.3137	2.18767	2.37207	0	0	17	7	0	0	1	10	0	6	0	1	0	0	0	0	0	0	0	80	60	50	36	14	0	0	0	0	36	35	61	43
Polyfunctionals	48.18	4.24264	4.53095	0	0	8.05468	1.84776	3.69552	8.05468	1.15067	2.73919	2.51367	0.359096	0.565069	16.7999	2.39999	2.4647	0	0	17	7	0	0	3	10	0	4	0	3	0	0	0	0	0	0	0	102	52	48	68	24	20	25	0	0	32	38	52	48
Polyfunctionals	24.2	6.35239	6.4839	0	0	9.05997	2.13578	4.27156	9.05997	1.00666	3.0381	2.74022	0.304469	0.902678	25.7185	2.85761	3.14185	0	0	25	9	0	0	2	16	0	7	0	2	0	0	0	0	0	0	0	94	72	64	54	33	18	0	0	0	54	56	103	90
Polyfunctionals	30.84	2.82843	3.14626	0	0	5.4641	1.73205	3.4641	5.4641	1.09282	2.39017	2.1547	0.43094	0.0745046	8.98672	1.79734	1.5026	0	0	13	5	0	0	2	8	0	3	0	2	0	0	0	0	0	0	0	70	32	24	32	5	0	0	0	0	22	24	35	26
Polyfunctionals	29.6	8.48528	7.71801	0	0	15.7505	1.94986	3.89971	15.7505	1.21158	3.37252	3.35453	0.258041	1.47268	52.0921	4.00709	4.21538	0	0	35	13	0	0	3	22	0	10	0	3	0	0	0	0	0	0	0	134	84	80	104	64	60	64	36	32	68	84	128	136
Polyfunctionals	38	4.94975	5.15551	0	0	8.91737	2.15154	4.09639	8.91737	1.27391	2.84962	2.53437	0.362053	0.573272	19.3723	2.76747	2.60717	5	5	13	7	0	0	2	6	0	5	0	2	0	0	0	0	0	0	0	108	90	107	57	30	0	0	0	0	36	43	59	43
Saturated esters	23.3	5.27792	5.65522	0	0	8.56519	2.04208	4.08416	8.56519	1.07065	2.89977	2.63932	0.329915	0.747377	19.9377	2.49221	2.76947	0	0	20	8	0	0	2	12	0	6	0	2	0	0	0	0	0	0	0	104	81	83	40	25	7	0	0	0	42	45	72	69
Saturated esters	24.75	5.16853	5.36185	0	0	8.76257	1.94986	3.89971	8.76257	1.09532	2.88799	2.63927	0.329909	0.747359	21.8817	2.73522	2.86251	0	0	20	8	0	0	2	12	0	6	0	2	0	0	0	0	0	0	0	102	74	74	36	28	18	7	0	0	40	44	67	65
Saturated esters	23.86	4.46142	4.73671	0	0	7.72741	1.93185	3.8637	7.72741	1.10392	2.75223	2.48138	0.354483	0.55214	16.8195	2.40279	2.46586	0	0	17	7	0	0	2	10	0	5	0	2	0	0	0	0	0	0	0	98	70	70	28	18	7	0	0	0	34	36	54	49
Saturated esters	24.54	3.04721	3.30518	0	0	5.22625	1.84776	3.69552	5.22625	1.04525	2.40858	2.13099	0.426197	0.0634378	8.62987	1.72597	1.46208	0	0	11	5	0	0	2	6	0	3	0	2	0	0	0	0	0	0	0	90	58	52	7	0	0	0	0	0	22	20	29	20
Saturated esters	23.08	2.82843	3.14626	0	0	5.4641	1.73205	3.4641	5.4641	1.09282	2.39017	2.1547	0.43094	0.0745046	8.98672	1.79734	1.5026	0	0	11	5	0	0	2	6	0	3	0	2	0	0	0	0	0	0	0	86	50	48	15	6	0	0	0	0	20	21	27	22
Saturated esters	34	14.2396	12.6505	0	0	24.8747	2.35107	4.70214	24.8747	1.24374	3.86104	3.57502	0.178751	1.96712	241.746	12.0873	6.18104	6	6	42	20	0	0	4	22	0	16	0	4	0	0	0	0	0	0	0	270	239	342	349	360	332	148	118	88	110	135	202	228
Saturated esters	23.24	3.75431	4.05705	0	0	6.15537	1.90211	3.80423	6.15537	1.02589	2.5951	2.31281	0.385469	0.327638	12.3912	2.06519	2.00616	0	0	14	6	0	0	2	8	0	4	0	2	0	0	0	0	0	0	0	94	66	62	18	7	0	0	0	0	28	28	41	34
Unsaturated esters	2.47	5.98502	6.25559	0	0	10.1505	2.03565	4.0713	10.1505	1.12783	3.01795	2.81143	0.312381	0.928333	24.4189	2.71321	3.09	0	0	21	9	0	0	2	12	0	7	0	2	0	0	0	0	0	0	0	116	90	111	66	39	24	4	0	0	46	50	76	71
iso-Alkanes	20.34	6.13361	6.25559	0	0	9.33533	2.11688	4.23377	9.33533	1.03726	3.02833	2.63779	0.293088	0.864581	34.0302	3.78113	3.42189	0	0	29	9	0	0	0	20	0	9	0	0	0	0	0	0	0	0	0	36	34	27	20	16	10	3	0	0	56	62	119	112
iso-Alkanes	21.59	6.80152	6.72605	0	0	10.9879	2	4	10.9879	1.09879	3.12321	3.02372	0.302372	1.10649	28.1954	2.81954	3.33916	0	0	32	10	0	0	0	22	0	10	0	0	0	0	0	0	0	0	0	38	36	30	24	20	17	12	4	0	60	70	126	128
iso-Alkanes	9.81	2.44949	2.44949	0	0	3.4641	1.73205	3.4641	3.4641	0.866025	2.17806	1.93185	0.482963	-0.257812	5.58363	1.39591	0.803548	0	0	14	4	0	0	0	10	0	4	0	0	0	0	0	0	0	0	0	12	9	3	0	0	0	0	0	0	22	21	42	27
iso-Alkanes	26.21	6.72958	7.31116	0	0	11.021	2.25524	4.51049	11.021	1.1021	3.14395	2.78852	0.278852	1.02551	34.0442	3.40442	3.52766	0	0	32	10	0	0	0	22	0	10	0	0	0	0	0	0	0	0	0	42	45	43	30	16	6	1	0	0	64	75	139	157
iso-Alkanes	17.58	3.64492	4.0975	0	0	6.89898	1.93185	3.8637	6.89898	1.14983	2.5958	2.3008	0.383466	0.322429	12.2612	2.04353	1.99561	0	0	20	6	0	0	0	14	0	6	0	0	0	0	0	0	0	0	0	20	19	14	6	1	0	0	0	0	34	39	67	69
iso-Alkanes	20.82	6.19347	6.5994	0	0	9.18996	2.19399	4.38799	9.18996	1.02111	3.03907	2.72196	0.30244	0.895993	24.8859	2.7651	3.10894	0	0	29	9	0	0	0	20	0	9	0	0	0	0	0	0	0	0	0	38	38	34	24	11	2	0	0	0	58	64	127	122
iso-Alkanes	21.08	4.94975	5.53124	0	0	9.44587	2.02852	4.05705	9.44587	1.18073	2.88907	2.58816	0.32352	0.727805	21.5513	2.69391	2.84729	0	0	26	8	0	0	0	18	0	8	0	0	0	0	0	0	0	0	0	28	28	26	19	9	2	0	0	0	46	56	95	107
iso-Alkanes	19.92	4.24264	4.85993	0	0	8	2	4	8	1.14286	2.75345	2.44949	0.349927	0.539205	16.3923	2.34176	2.44014	0	0	23	7	0	0	0	16	0	7	0	0	0	0	0	0	0	0	0	24	24	21	12	3	0	0	0	0	40	48	81	90
iso-Alkanes	20.54	5.05914	5.45658	0	0	8.82843	2	4	8.82843	1.10355	2.88853	2.59808	0.32476	0.731628	21.9043	2.73804	2.86354	0	0	26	8	0	0	0	18	0	8	0	0	0	0	0	0	0	0	0	28	27	24	18	10	4	1	0	0	46	55	95	101
iso-Alkanes	27.33	7.06382	7.55852	0	0	9.90754	2.34326	4.68652	9.90754	0.990754	3.16264	2.80098	0.280098	1.02997	32.1858	3.21858	3.47153	0	0	32	10	0	0	0	22	0	10	0	0	0	0	0	0	0	0	0	46	50	46	28	12	3	0	0	0	68	76	150	162
iso-Alkanes	20.17	5.26758	5.74995	0	0	8.51926	2.15664	4.31328	8.51926	1.06491	2.9125	2.55245	0.319056	0.71391	21.6987	2.71234	2.85411	0	0	26	8	0	0	0	18	0	8	0	0	0	0	0	0	0	0	0	32	32	27	16	6	1	0	0	0	50	56	106	106
iso-Alkanes	19.3	4.35203	4.79832	0	0	7.87846	1.96962	3.93923	7.87846	1.12549	2.75284	2.45839	0.351198	0.54283	16.7387	2.39125	2.46105	0	0	23	7	0	0	0	16	0	7	0	0	0	0	0	0	0	0	0	24	23	19	12	5	1	0	0	0	40	47	81	85
iso-Alkanes	21.92	5.76624	6.02728	0	0	10.4721	2	4	10.4721	1.16357	3.00797	2.73861	0.30429	0.902091	28.5209	3.16899	3.24528	0	0	29	9	0	0	0	20	0	9	0	0	0	0	0	0	0	0	0	32	31	27	21	16	11	5	1	0	52	63	107	118
iso-Alkanes	22.96	6.47335	6.6201	0	0	11.4299	2.02368	4.04737	11.4299	1.14299	3.11467	2.84814	0.284814	1.04667	35.492	3.5492	3.56931	0	0	32	10	0	0	0	22	0	10	0	0	0	0	0	0	0	0	0	36	35	32	27	21	15	9	4	1	58	71	121	134
iso-Alkanes	17.53	4.7194	5.00409	0	0	6.72057	2.101	4.20201	6.72057	0.960081	2.77903	2.42522	0.34646	0.529248	16.7776	2.39681	2.46337	0	0	23	7	0	0	0	16	0	7	0	0	0	0	0	0	0	0	0	28	26	19	10	3	0	0	0	0	44	46	93	78
iso-Alkanes	16.87	3.93265	4.24438	0	0	6	2	4	6	1	2.61085	2.3094	0.3849	0.326163	11.53	1.92167	1.93413	0	0	20	6	0	0	0	14	0	6	0	0	0	0	0	0	0	0	0	22	21	14	4	0	0	0	0	0	36	39	72	69
iso-Alkanes	21.21	5.12809	5.72987	0	0	9.33174	2.09529	4.19059	9.33174	1.16647	2.90084	2.59508	0.324385	0.730475	20.4907	2.56134	2.79683	0	0	26	8	0	0	0	18	0	8	0	0	0	0	0	0	0	0	0	30	31	28	17	6	1	0	0	0	48	57	100	112
iso-Alkanes	16.87	3.75431	4.05705	0	0	6.15537	1.90211	3.80423	6.15537	1.02589	2.5951	2.31281	0.385469	0.327638	12.3912	2.06519	2.00616	0	0	20	6	0	0	0	14	0	6	0	0	0	0	0	0	0	0	0	20	18	13	7	2	0	0	0	0	34	38	68	63
iso-Alkanes	19.59	6.35239	6.4839	0	0	9.05997	2.13578	4.27156	9.05997	1.00666	3.0381	2.74022	0.304469	0.902678	25.7185	2.85761	3.14185	0	0	29	9	0	0	0	20	0	9	0	0	0	0	0	0	0	0	0	38	36	28	22	17	6	0	0	0	58	62	125	114
iso-Alkanes	18.32	5.64528	5.87393	0	0	7.38465	2.14896	4.29792	7.38465	0.923081	2.92244	2.61183	0.326479	0.736908	19.5512	2.44389	2.74989	0	0	26	8	0	0	0	18	0	8	0	0	0	0	0	0	0	0	0	34	32	26	17	6	0	0	0	0	52	54	114	93
iso-Alkanes	20.56	6.58274	6.49035	0	0	11.3426	1.96962	3.93923	11.3426	1.13426	3.11424	2.92979	0.292979	1.07493	33.8064	3.38064	3.52065	0	0	32	10	0	0	0	22	0	10	0	0	0	0	0	0	0	0	0	36	34	29	24	20	16	12	7	2	58	70	120	128
iso-Alkanes	22.94	6.35671	6.9112	0	0	8.98118	2.33441	4.66883	8.98118	0.997909	3.06119	2.71663	0.301848	0.894031	23.214	2.57933	3.03939	0	0	29	9	0	0	0	20	0	9	0	0	0	0	0	0	0	0	0	42	46	40	18	3	0	0	0	0	62	68	135	144
iso-Alkanes	21.35	6.47335	6.58024	0	0	11.9375	2.00659	4.01319	11.9375	1.19375	3.11466	2.86298	0.286298	1.05186	36.019	3.6019	3.58405	0	0	32	10	0	0	0	22	0	10	0	0	0	0	0	0	0	0	0	36	35	31	25	20	16	11	5	1	58	71	120	134
iso-Alkanes	22.34	6.01353	6.6314	0	0	9.43115	2.17533	4.35066	9.43115	1.04791	3.0293	2.73673	0.304082	0.901405	24.1914	2.68794	3.08064	0	0	29	9	0	0	0	20	0	9	0	0	0	0	0	0	0	0	0	36	38	38	26	8	0	0	0	0	56	66	122	132
iso-Alkanes	21.05	5.12809	5.74995	0	0	8.72057	2.101	4.20201	8.72057	1.09007	2.90085	2.59417	0.324271	0.730121	20.3008	2.53759	2.78751	0	0	26	8	0	0	0	18	0	8	0	0	0	0	0	0	0	0	0	30	31	29	18	5	0	0	0	0	48	57	101	111
iso-Alkanes	21.92	6.072	6.68289	0	0	9.30056	2.23607	4.47214	9.30056	1.0334	3.04003	2.70389	0.300433	0.889332	25.1416	2.79351	3.11916	0	0	29	9	0	0	0	20	0	9	0	0	0	0	0	0	0	0	0	38	40	38	24	7	0	0	0	0	58	66	127	132
iso-Alkanes	19.15	5.4265	5.65522	0	0	8.31285	2.11199	4.22398	8.31285	1.03911	2.91143	2.54201	0.317751	0.709812	23.9711	2.99639	2.95371	0	0	26	8	0	0	0	18	0	8	0	0	0	0	0	0	0	0	0	32	30	23	16	10	3	0	0	0	50	54	106	96
iso-Alkanes	20.75	5.05914	5.4365	0	0	9.40926	1.98904	3.97809	9.40926	1.17616	2.88852	2.60405	0.325506	0.733923	22.1293	2.76616	2.87376	0	0	26	8	0	0	0	18	0	8	0	0	0	0	0	0	0	0	0	28	27	23	17	11	5	1	0	0	46	55	94	102
iso-Alkanes	20.09	6.243	6.56739	0	0	9.12791	2.16786	4.33573	9.12791	1.01421	3.03859	2.74212	0.30468	0.903371	25.2551	2.80613	3.12367	0	0	29	9	0	0	0	20	0	9	0	0	0	0	0	0	0	0	0	38	37	32	24	13	3	0	0	0	58	63	127	117
iso-Alkanes	18.79	4.46142	4.73671	0	0	7.72741	1.93185	3.8637	7.72741	1.10392	2.75223	2.48138	0.354483	0.55214	16.8195	2.40279	2.46586	0	0	23	7	0	0	0	16	0	7	0	0	0	0	0	0	0	0	0	24	22	17	12	7	2	0	0	0	40	46	81	80
iso-Alkanes	21.44	5.87563	5.94378	0	0	10.2517	1.96157	3.92314	10.2517	1.13907	3.0075	2.78829	0.30981	0.920069	27.5514	3.06127	3.21069	0	0	29	9	0	0	0	20	0	9	0	0	0	0	0	0	0	0	0	32	30	25	20	16	12	7	2	0	52	62	107	112
iso-Alkanes	23	6.47335	6.63177	0	0	11.918	2.02852	4.05705	11.918	1.1918	3.11467	2.84708	0.284708	1.04629	34.9884	3.49884	3.55502	0	0	32	10	0	0	0	22	0	10	0	0	0	0	0	0	0	0	0	36	35	32	28	22	14	8	4	1	58	71	121	135
iso-Alkanes	21.41	6.18139	6.5994	0	0	9.24724	2.21635	4.43271	9.24724	1.02747	3.03955	2.68345	0.298161	0.881742	27.7283	3.08093	3.21709	0	0	29	9	0	0	0	20	0	9	0	0	0	0	0	0	0	0	0	38	39	34	22	11	3	0	0	0	58	65	125	129
iso-Alkanes	21.57	6.35973	6.8277	0	0	9.02098	2.25524	4.51049	9.02098	1.00233	3.04971	2.74054	0.304505	0.902796	23.2143	2.57937	3.03941	0	0	29	9	0	0	0	20	0	9	0	0	0	0	0	0	0	0	0	40	42	38	22	6	0	0	0	0	60	66	132	132
iso-Alkanes	19.28	5.38731	5.58056	0	0	8.47214	2	4	8.47214	1.05902	2.89923	2.68328	0.33541	0.763897	19.3573	2.41966	2.73993	0	0	26	8	0	0	0	18	0	8	0	0	0	0	0	0	0	0	0	30	28	22	17	12	4	0	0	0	48	54	100	97
iso-Alkanes	21.95	6.13186	6.6314	0	0	9.30056	2.23607	4.47214	9.30056	1.0334	3.04003	2.68534	0.298371	0.882446	26.4308	2.93676	3.16917	0	0	29	9	0	0	0	20	0	9	0	0	0	0	0	0	0	0	0	38	40	36	22	9	2	0	0	0	58	66	125	134
iso-Alkanes	14.45	3.04721	3.30518	0	0	5.22625	1.84776	3.69552	5.22625	1.04525	2.40858	2.13099	0.426197	0.0634378	8.62987	1.72597	1.46208	0	0	17	5	0	0	0	12	0	5	0	0	0	0	0	0	0	0	0	16	14	8	2	0	0	0	0	0	28	30	54	48
iso-Alkanes	20.68	5.41582	5.89401	0	0	8.42429	2.13578	4.27156	8.42429	1.05304	2.91196	2.61804	0.327255	0.739281	19.1314	2.39143	2.72819	0	0	26	8	0	0	0	18	0	8	0	0	0	0	0	0	0	0	0	32	33	29	16	4	0	0	0	0	50	57	106	111
iso-Alkanes	10.89	3.4641	3.4641	0	0	4	2	4	4	0.8	2.44447	2.12132	0.424264	0.0588915	8	1.6	1.38629	0	0	17	5	0	0	0	12	0	5	0	0	0	0	0	0	0	0	0	20	16	6	0	0	0	0	0	0	32	28	66	36
iso-Alkanes	22.79	6.02247	6.68289	0	0	10.0362	2.24698	4.49396	10.0362	1.11513	3.04049	2.69876	0.299862	0.887432	25.0935	2.78817	3.11725	0	0	29	9	0	0	0	20	0	9	0	0	0	0	0	0	0	0	0	38	41	38	22	7	1	0	0	0	58	67	125	139
n-Alkanes	24.94	7.77817	7.25243	0	0	14.5925	1.94188	3.88377	14.5925	1.21604	3.2911	3.23032	0.269194	1.3549	45.051	3.75425	3.99012	0	0	38	12	0	0	0	26	0	12	0	0	0	0	0	0	0	0	0	42	40	36	32	28	24	20	16	12	68	86	140	160
n-Alkanes	28.54	13.435	10.5479	0	0	24.763	1.97766	3.95532	24.763	1.23815	3.80908	4.11807	0.205904	2.10853	113.227	5.66133	5.42254	0	0	62	20	0	0	0	42	0	20	0	0	0	0	0	0	0	0	0	74	72	68	64	60	56	52	48	44	116	150	244	288
n-Alkanes	11.87	2.12132	2.3401	0	0	4.47214	1.61803	3.23607	4.47214	1.11803	2.15591	1.9465	0.486625	-0.250259	5.89199	1.473	0.857304	0	0	14	4	0	0	0	10	0	4	0	0	0	0	0	0	0	0	0	10	8	4	1	0	0	0	0	0	20	22	36	33
n-Alkanes	28.63	19.799	13.4991	0	0	36.1623	1.98904	3.97809	36.1623	1.24697	4.18396	4.92673	0.169887	2.65939	219.667	7.57472	6.45682	0	0	89	29	0	0	0	60	0	29	0	0	0	0	0	0	0	0	0	110	108	104	100	96	92	88	84	80	170	222	361	432
n-Alkanes	26.68	9.8995	8.59516	0	0	18.3063	1.96157	3.92314	18.3063	1.22042	3.51783	3.58969	0.239313	1.68353	67.4832	4.49888	4.61734	0	0	47	15	0	0	0	32	0	15	0	0	0	0	0	0	0	0	0	54	52	48	44	40	36	32	28	24	86	110	179	208
n-Alkanes	25.55	8.48528	7.71801	0	0	15.7505	1.94986	3.89971	15.7505	1.21158	3.37252	3.35453	0.258041	1.47268	52.0921	4.00709	4.21538	0	0	41	13	0	0	0	28	0	13	0	0	0	0	0	0	0	0	0	46	44	40	36	32	28	24	20	16	74	94	153	176
n-Alkanes	27.52	11.3137	9.41226	0	0	20.8601	1.96962	3.93923	20.8601	1.22706	3.64468	3.81002	0.224119	1.86826	84.564	4.97436	4.96814	0	0	53	17	0	0	0	36	0	17	0	0	0	0	0	0	0	0	0	62	60	56	52	48	44	40	36	32	98	126	205	240
n-Alkanes	28.54	19.0919	13.1974	0	0	34.942	1.98828	3.97655	34.942	1.24793	4.14861	4.84361	0.172986	2.60728	206.396	7.37128	6.35942	0	0	86	28	0	0	0	58	0	28	0	0	0	0	0	0	0	0	0	106	104	100	96	92	88	84	80	76	164	214	348	416
n-Alkanes	22.38	5.65685	5.71548	0	0	10.6275	1.90211	3.80423	10.6275	1.18083	2.99741	2.8236	0.313733	0.932651	26.6628	2.96253	3.17791	0	0	29	9	0	0	0	20	0	9	0	0	0	0	0	0	0	0	0	30	28	24	20	16	12	8	4	1	50	62	101	112
n-Alkanes	17.98	3.53553	3.86973	0	0	6.98792	1.80194	3.60388	6.98792	1.16465	2.57983	2.3419	0.390316	0.340135	12.6289	2.10481	2.02516	0	0	20	6	0	0	0	14	0	6	0	0	0	0	0	0	0	0	0	18	16	12	8	4	1	0	0	0	32	38	62	64
n-Alkanes	27.09	10.6066	9.01047	0	0	19.6759	1.96595	3.93189	19.6759	1.22974	3.58326	3.70153	0.231346	1.77875	75.8163	4.73852	4.79832	0	0	50	16	0	0	0	34	0	16	0	0	0	0	0	0	0	0	0	58	56	52	48	44	40	36	32	28	92	118	192	224
n-Alkanes	28.22	12.7279	10.18	0	0	23.4124	1.97538	3.95075	23.4124	1.23223	3.75723	4.01805	0.211477	2.03265	103.276	5.43556	5.27926	0	0	59	19	0	0	0	40	0	19	0	0	0	0	0	0	0	0	0	70	68	64	60	56	52	48	44	40	110	142	231	272
n-Alkanes	21.08	4.94975	5.14314	0	0	9.51754	1.87939	3.75877	9.51754	1.18969	2.87661	2.67347	0.334183	0.760233	21.483	2.68537	2.84412	0	0	26	8	0	0	0	18	0	8	0	0	0	0	0	0	0	0	0	26	24	20	16	12	8	4	1	0	44	54	88	96
n-Alkanes	28.48	18.3848	12.8901	0	0	33.6133	1.98742	3.97485	33.6133	1.24494	4.11196	4.75903	0.17626	2.5533	193.476	7.16577	6.2584	0	0	83	27	0	0	0	56	0	27	0	0	0	0	0	0	0	0	0	102	100	96	92	88	84	80	76	72	158	206	335	400
n-Alkanes	27.91	14.8492	11.2558	0	0	27.3073	1.98137	3.96274	27.3073	1.24124	3.90537	4.31105	0.195957	2.24964	134.289	6.10405	5.68845	0	0	68	22	0	0	0	46	0	22	0	0	0	0	0	0	0	0	0	82	80	76	72	68	64	60	56	52	128	166	270	320
n-Alkanes	28.68	20.5061	13.7954	0	0	37.4873	1.98974	3.97948	37.4873	1.24958	4.21811	5.00846	0.166949	2.70974	233.285	7.77617	6.55087	0	0	92	30	0	0	0	62	0	30	0	0	0	0	0	0	0	0	0	114	112	108	104	100	96	92	88	84	176	230	374	448
Acyclic ethers	24.61	3.53553	3.86973	0	0	6.98792	1.80194	3.60388	6.98792	1.16465	2.57983	2.3419	0.390316	0.340135	12.6289	2.10481	2.02516	0	0	16	6	0	0	2	10	0	4	0	2	0	0	0	0	0	0	0	82	40	28	40	12	1	0	0	0	28	30	48	36
Acyclic ethers	35	5.65685	5.42766	0	0	10.4243	2.13578	4.27156	10.4243	1.30304	2.96934	2.718	0.33975	0.776754	23.561	2.94512	2.93645	6	6	16	8	0	0	1	8	0	7	0	1	0	0	0	0	0	0	0	98	90	100	72	24	3	0	0	0	42	49	70	65
Alcohols	22.56	3.04721	3.30518	0	0	5.22625	1.84776	3.69552	5.22625	1.04525	2.40858	2.13099	0.426197	0.0634378	8.62987	1.72597	1.46208	0	0	15	5	0	0	1	10	0	4	0	1	0	0	0	0	0	0	0	40	22	20	10	0	0	0	0	0	26	28	47	38
Alcohols	25.3	3.53553	3.86973	0	0	6.98792	1.80194	3.60388	6.98792	1.16465	2.57983	2.3419	0.390316	0.340135	12.6289	2.10481	2.02516	0	0	18	6	0	0	1	12	0	5	0	1	0	0	0	0	0	0	0	42	24	20	16	12	5	0	0	0	30	36	55	56
Alcohols	22.31	4.01229	4.28482	0	0	5.81863	2.07431	4.14863	5.81863	0.969771	2.62636	2.2855	0.380917	0.315759	11.6374	1.93956	1.9434	0	0	18	6	0	0	1	12	0	5	0	1	0	0	0	0	0	0	0	48	38	29	7	0	0	0	0	0	36	36	67	55
Alcohols	23.02	3.04721	3.30518	0	0	5.22625	1.84776	3.69552	5.22625	1.04525	2.40858	2.13099	0.426197	0.0634378	8.62987	1.72597	1.46208	0	0	15	5	0	0	1	10	0	4	0	1	0	0	0	0	0	0	0	40	26	20	6	0	0	0	0	0	26	28	45	40
Aldehydes	25.66	2.82843	3.14626	0	0	5.4641	1.73205	3.4641	5.4641	1.09282	2.39017	2.1547	0.43094	0.0745046	8.98672	1.79734	1.5026	0	0	11	5	0	0	1	6	0	4	0	1	0	0	0	0	0	0	0	64	39	30	21	6	0	0	0	0	20	21	27	21
Aldehydes	24.21	2.82843	3.14626	0	0	5.4641	1.73205	3.4641	5.4641	1.09282	2.39017	2.1547	0.43094	0.0745046	8.98672	1.79734	1.5026	0	0	13	5	0	0	1	8	0	4	0	1	0	0	0	0	0	0	0	54	30	20	15	6	0	0	0	0	22	25	36	32
Alkenes	17.57	2.82843	3.14626	0	0	5.4641	1.73205	3.4641	5.4641	1.09282	2.39017	2.1547	0.43094	0.0745046	8.98672	1.79734	1.5026	0	0	13	5	0	0	0	8	0	5	0	0	0	0	0	0	0	0	0	36	30	17	6	1	0	0	0	0	22	22	32	26
Alkenes	19.09	3.64492	4.0975	0	0	6.89898	1.93185	3.8637	6.89898	1.14983	2.5958	2.3008	0.383466	0.322429	12.2612	2.04353	1.99561	0	0	16	6	0	0	0	10	0	6	0	0	0	0	0	0	0	0	0	42	38	26	11	2	0	0	0	0	30	31	49	45
Alkenes	15.52	2.82843	3.14626	0	0	5.4641	1.73205	3.4641	5.4641	1.09282	2.39017	2.1547	0.43094	0.0745046	8.98672	1.79734	1.5026	0	0	13	5	0	0	0	8	0	5	0	0	0	0	0	0	0	0	0	30	24	17	12	4	0	0	0	0	22	24	33	28
Alkenes	17.75	4.7194	5.00409	0	0	6.72057	2.101	4.20201	6.72057	0.960081	2.77903	2.42522	0.34646	0.529248	16.7776	2.39681	2.46337	0	0	21	7	0	0	0	14	0	7	0	0	0	0	0	0	0	0	0	36	32	25	17	6	0	0	0	0	42	43	85	66
Alkenes	18.5	4.46142	4.73671	0	0	7.72741	1.93185	3.8637	7.72741	1.10392	2.75223	2.48138	0.354483	0.55214	16.8195	2.40279	2.46586	0	0	21	7	0	0	0	14	0	7	0	0	0	0	0	0	0	0	0	34	30	23	17	9	2	0	0	0	38	42	72	66
Alkenes	19.81	4.24264	4.53095	0	0	8.05468	1.84776	3.69552	8.05468	1.15067	2.73919	2.51367	0.359096	0.565069	16.7999	2.39999	2.4647	0	0	21	7	0	0	0	14	0	7	0	0	0	0	0	0	0	0	0	30	26	20	16	12	7	2	0	0	36	43	67	70
Alkenes	20.41	4.35203	4.79832	0	0	7.87846	1.96962	3.93923	7.87846	1.12549	2.75284	2.45839	0.351198	0.54283	16.7387	2.39125	2.46105	0	0	21	7	0	0	0	14	0	7	0	0	0	0	0	0	0	0	0	36	34	26	14	5	1	0	0	0	38	42	70	69
Alkenes	19.85	3.64492	4.0975	0	0	6.89898	1.93185	3.8637	6.89898	1.14983	2.5958	2.3008	0.383466	0.322429	12.2612	2.04353	1.99561	0	0	18	6	0	0	0	12	0	6	0	0	0	0	0	0	0	0	0	32	29	19	7	1	0	0	0	0	32	34	57	54
Alkenes	0.0132	2.12132	2.3401	0	0	4.47214	1.61803	3.23607	4.47214	1.11803	2.15591	1.9465	0.486625	-0.250259	5.89199	1.473	0.857304	0	0	12	4	0	0	0	8	0	4	0	0	0	0	0	0	0	0	0	20	15	6	1	0	0	0	0	0	18	18	28	22
Alkenes	8.73	3.75431	4.05705	0	0	6.15537	1.90211	3.80423	6.15537	1.02589	2.5951	2.31281	0.385469	0.327638	12.3912	2.06519	2.00616	0	0	18	6	0	0	0	12	0	6	0	0	0	0	0	0	0	0	0	30	27	19	9	2	0	0	0	0	32	34	58	50
Alkenes	25.14	7.77817	7.25243	0	0	14.5925	1.94188	3.88377	14.5925	1.21604	3.2911	3.23032	0.269194	1.3549	45.051	3.75425	3.99012	0	0	36	12	0	0	0	24	0	12	0	0	0	0	0	0	0	0	0	50	46	40	36	32	28	24	20	16	66	83	132	150
Alkenes	21.5	5.23748	5.6753	0	0	8.64705	2.07431	4.14863	8.64705	1.08088	2.90031	2.59179	0.323974	0.729207	21.2985	2.66231	2.83549	0	0	24	8	0	0	0	16	0	8	0	0	0	0	0	0	0	0	0	40	39	33	22	11	3	0	0	0	46	52	90	93
Alkenes	24.4	7.07107	6.76566	0	0	13.1915	1.93185	3.8637	13.1915	1.19923	3.20245	3.10095	0.281905	1.22702	38.4587	3.49624	3.74489	0	0	33	11	0	0	0	22	0	11	0	0	0	0	0	0	0	0	0	46	42	36	32	28	24	20	16	12	60	75	119	134
Alkenes	22.01	4.94975	5.53124	0	0	9.44587	2.02852	4.05705	9.44587	1.18073	2.88907	2.58816	0.32352	0.727805	21.5513	2.69391	2.84729	0	0	24	8	0	0	0	16	0	8	0	0	0	0	0	0	0	0	0	36	34	31	26	15	4	0	0	0	44	53	87	96
Alkenes	19.24	4.7194	5.00409	0	0	6.72057	2.101	4.20201	6.72057	0.960081	2.77903	2.42522	0.34646	0.529248	16.7776	2.39681	2.46337	0	0	21	7	0	0	0	14	0	7	0	0	0	0	0	0	0	0	0	38	36	27	13	3	0	0	0	0	42	42	82	64
Alkenes	19.25	5.64528	5.87393	0	0	7.38465	2.14896	4.29792	7.38465	0.923081	2.92244	2.61183	0.326479	0.736908	19.5512	2.44389	2.74989	0	0	24	8	0	0	0	16	0	8	0	0	0	0	0	0	0	0	0	44	40	33	24	9	0	0	0	0	50	50	105	78
Alkenes	17.5	3.53553	3.86973	0	0	6.98792	1.80194	3.60388	6.98792	1.16465	2.57983	2.3419	0.390316	0.340135	12.6289	2.10481	2.02516	0	0	18	6	0	0	0	12	0	6	0	0	0	0	0	0	0	0	0	28	25	18	10	4	1	0	0	0	30	34	52	51
Alkenes	27.71	11.3137	9.41226	0	0	20.8601	1.96962	3.93923	20.8601	1.22706	3.64468	3.81002	0.224119	1.86826	84.564	4.97436	4.96814	0	0	51	17	0	0	0	34	0	17	0	0	0	0	0	0	0	0	0	70	66	60	56	52	48	44	40	36	96	123	197	230
Alkenes	17.84	4.46142	4.73671	0	0	7.72741	1.93185	3.8637	7.72741	1.10392	2.75223	2.48138	0.354483	0.55214	16.8195	2.40279	2.46586	0	0	21	7	0	0	0	14	0	7	0	0	0	0	0	0	0	0	0	34	32	25	15	7	2	0	0	0	38	42	70	66
Alkynes	17.06	2.12132	2.3401	0	0	4.47214	1.61803	3.23607	4.47214	1.11803	2.15591	1.9465	0.486625	-0.250259	5.89199	1.473	0.857304	0	0	10	4	0	0	0	6	0	4	0	0	0	0	0	0	0	0	0	30	22	10	3	0	0	0	0	0	16	16	22	17
Aromatics	32.74	7.84712	7.26385	0	0	13.052	2.35136	4.59721	13.052	1.3052	3.26091	3.03483	0.303483	1.11016	36.1297	3.61297	3.58711	6	6	22	10	0	0	0	12	0	10	0	0	0	0	0	0	0	0	0	88	101	127	82	34	4	0	0	0	64	81	136	133
Aromatics	33.44	14.7684	11.4098	0	0	26.2503	2.37039	4.74077	26.2503	1.31251	3.88783	3.39902	0.169951	1.91663	1942.13	97.1065	8.26469	6	6	52	20	0	0	0	32	0	20	0	0	0	0	0	0	0	0	0	126	141	175	159	113	88	72	68	64	124	164	271	325
Aromatics	27.93	5.05914	4.78585	0	0	8.72057	2.101	4.20201	8.72057	1.2458	2.8443	2.59417	0.370595	0.59659	18.4116	2.63023	2.55631	6	6	15	7	0	0	0	8	0	7	0	0	0	0	0	0	0	0	0	62	64	66	36	3	0	0	0	0	38	44	66	58
Aromatics	30.65	7.24941	6.95298	0	0	12.3929	2.26272	4.52545	12.3929	1.23929	3.19766	2.96657	0.296657	1.08741	33.2183	3.32183	3.5031	6	6	24	10	0	0	0	14	0	10	0	0	0	0	0	0	0	0	0	82	91	103	71	24	7	1	0	0	60	70	116	119
Aromatics	30.75	6.61125	6.41989	0	0	10.8913	2.26382	4.52764	10.8913	1.21015	3.0999	2.8501	0.316678	0.941994	26.6231	2.95812	3.17642	6	6	21	9	0	0	0	12	0	9	0	0	0	0	0	0	0	0	0	78	86	95	58	10	0	0	0	0	54	62	103	102
Aromatics	32.15	5.65685	5.42766	0	0	10.4243	2.13578	4.27156	10.4243	1.30304	2.96934	2.718	0.33975	0.776754	23.561	2.94512	2.93645	6	6	14	8	0	0	0	6	0	8	0	0	0	0	0	0	0	0	0	86	88	96	72	30	9	0	0	0	40	47	63	59
Aromatics	28.05	6.69213	6.35589	0	0	10.129	2.23607	4.47214	10.129	1.12544	3.09901	2.86791	0.318657	0.948224	26.5286	2.94763	3.17286	6	6	21	9	0	0	0	12	0	9	0	0	0	0	0	0	0	0	0	78	84	93	60	12	0	0	0	0	54	60	105	90
Aromatics	34.74	16.1826	13.0374	0	0	28.9634	2.33523	4.67047	28.9634	1.31652	3.97711	3.73328	0.169695	2.10575	805.782	36.6264	7.48027	12	12	52	22	0	0	0	30	0	22	0	0	0	0	0	0	0	0	0	164	180	220	212	190	192	164	124	93	130	168	266	316
Aromatics	33.67	13.3541	10.6565	0	0	23.7108	2.37038	4.74076	23.7108	1.31727	3.78976	3.39485	0.188603	1.81005	609.789	33.8772	7.0009	6	6	46	18	0	0	0	28	0	18	0	0	0	0	0	0	0	0	0	118	133	167	151	105	80	64	60	55	112	148	245	293
Aromatics	29.86	9.19239	8.00395	0	0	16.5597	2.1581	4.31619	16.5597	1.27382	3.43002	3.07237	0.236336	1.38481	109.412	8.41631	4.95749	6	6	33	13	0	0	0	20	0	13	0	0	0	0	0	0	0	0	0	86	90	98	76	48	44	40	34	24	74	93	145	160
Aromatics	36.44	11.3827	9.63785	0	0	19.7577	2.26862	4.53725	19.7577	1.31718	3.62127	3.64261	0.242841	1.69817	69.6004	4.64003	4.64824	12	12	31	15	0	0	0	16	0	15	0	0	0	0	0	0	0	0	0	136	149	176	146	105	108	99	72	36	88	110	171	189
Aromatics	43.91	10.5662	8.8844	0	0	18.8146	2.30725	4.6145	18.8146	1.3439	3.55865	3.48721	0.249086	1.58557	64.8412	4.63152	4.50841	12	12	28	14	0	0	0	14	0	14	0	0	0	0	0	0	0	0	0	134	152	190	166	114	90	58	30	12	82	102	155	170
Aromatics	30.65	15.5563	11.5224	0	0	28.1577	2.15846	4.31693	28.1577	1.2799	3.93951	3.16375	0.143807	1.94022	3442.32	156.469	8.93236	6	6	60	22	0	0	0	38	0	22	0	0	0	0	0	0	0	0	0	122	126	134	112	84	80	76	72	68	128	165	262	304
Aromatics	28.3	6.47335	6.12758	0	0	11.19	2.19399	4.38799	11.19	1.24333	3.08977	2.85639	0.317376	0.944197	28.0497	3.11663	3.22862	6	6	21	9	0	0	0	12	0	9	0	0	0	0	0	0	0	0	0	74	80	88	58	18	6	1	0	0	52	61	97	96
Aromatics	29.24	7.77817	7.05707	0	0	13.9834	2.15664	4.31328	13.9834	1.27121	3.27025	2.98057	0.270961	1.18742	55.6098	5.05544	4.11367	6	6	27	11	0	0	0	16	0	11	0	0	0	0	0	0	0	0	0	78	82	90	68	40	34	24	12	3	62	77	119	128
Aromatics	38.69	9.928	8.63004	0	0	17.1505	2.32653	4.65305	17.1505	1.31927	3.49155	3.37025	0.25925	1.47735	56.3134	4.3318	4.2933	12	12	25	13	0	0	0	12	0	13	0	0	0	0	0	0	0	0	0	130	147	185	163	111	81	39	9	0	76	94	144	155
Aromatics	34.18	12.647	10.2612	0	0	22.2903	2.37037	4.74075	22.2903	1.31119	3.73687	3.39007	0.199416	1.75148	350.493	20.6172	6.38997	10	11	39	17	0	0	0	22	0	17	0	0	0	0	0	0	0	0	0	136	155	200	185	127	90	68	62	51	102	131	208	238
Aromatics	33.54	11.9804	9.59575	0	0	21.1485	2.34679	4.69358	21.1485	1.32178	3.68075	3.38691	0.211682	1.68992	223.853	13.9908	5.88099	10	11	36	16	0	0	0	20	0	16	0	0	0	0	0	0	0	0	0	132	150	191	171	114	83	62	52	39	96	122	193	215
Aromatics	33.82	7.20897	7.05603	0	0	12.4174	2.28441	4.56883	12.4174	1.24174	3.19808	2.95208	0.295208	1.08251	33.0158	3.30158	3.49699	6	6	24	10	0	0	0	14	0	10	0	0	0	0	0	0	0	0	0	82	92	106	73	22	4	0	0	0	60	71	117	124
Aromatics	47.71	19.011	14.4484	0	0	34.0482	2.33524	4.67047	34.0482	1.30954	4.13487	3.73802	0.14377	2.27407	7383.29	283.973	9.86249	12	12	64	26	0	0	0	38	0	26	0	0	0	0	0	0	0	0	0	180	196	236	228	206	208	180	140	109	154	200	318	380
Carboxylic acids	26.08	3.75431	4.05705	1	0	6.15537	1.90211	3.80423	6.15537	1.02589	2.5951	2.31281	0.385469	0.327638	12.3912	2.06519	2.00616	0	0	14	6	0	0	2	8	0	4	0	2	0	0	0	0	0	0	0	86	58	62	26	11	0	0	0	0	28	30	43	38
Carboxylic acids	25.04	4.6802	4.94248	1	0	6.82843	2	4	6.82843	0.97549	2.76511	2.5	0.357143	0.559616	15.3137	2.18767	2.37207	0	0	17	7	0	0	2	10	0	5	0	2	0	0	0	0	0	0	0	92	64	69	41	22	0	0	0	0	36	38	63	52
Cyclic alkenes	24.56	4.94975	5.15551	0	0	8.91737	2.15154	4.09639	8.91737	1.27391	2.84962	2.53437	0.362053	0.573272	19.3723	2.76747	2.60717	0	0	19	7	0	0	0	12	0	7	0	0	0	0	0	0	0	0	0	42	44	46	13	4	0	0	0	0	42	53	87	83
Cycloalkanes	29.59	16.9706	12.6658	0	0	30.4616	2.17387	4.20086	30.4616	1.26923	4.02597	2.96908	0.123712	1.96372	14694.7	612.279	10.4707	0	0	72	24	0	0	0	48	0	24	0	0	0	0	0	0	0	0	0	98	100	104	84	80	76	72	68	64	146	194	321	376
Cycloalkanes	26.18	7.48621	7.10906	0	0	11.7887	2.28825	4.57649	11.7887	1.17887	3.20633	2.9576	0.29576	1.08438	32.9643	3.29643	3.49543	0	0	30	10	0	0	0	20	0	10	0	0	0	0	0	0	0	0	0	48	52	56	42	20	6	0	0	0	68	84	158	174
Cycloalkanes	27.4	8.48528	7.95979	0	0	15.1673	2.17357	4.19341	15.1673	1.26394	3.35618	2.88805	0.240671	1.2429	110.009	9.16742	4.88288	0	0	36	12	0	0	0	24	0	12	0	0	0	0	0	0	0	0	0	50	52	56	36	32	28	24	19	12	74	98	165	184
Cycloalkanes	25.05	5.65685	5.42766	0	0	10.4243	2.13578	4.27156	10.4243	1.30304	2.96934	2.718	0.33975	0.776754	23.561	2.94512	2.93645	0	0	24	8	0	0	0	16	0	8	0	0	0	0	0	0	0	0	0	34	36	39	26	8	2	0	0	0	50	66	112	128
Cycloalkanes	23.57	5.83519	5.60621	0	0	9.95396	2.19353	4.38705	9.95396	1.24424	2.98024	2.72191	0.340239	0.778191	22.4579	2.80724	2.8885	0	0	24	8	0	0	0	16	0	8	0	0	0	0	0	0	0	0	0	36	39	42	25	4	0	0	0	0	52	67	118	132
Cycloalkanes	16.73	2.82843	2.82843	0	0	4	2	4	4	1	2.3537	2	0.5	-0.223144	8	2	1.16315	0	0	12	4	0	0	0	8	0	4	0	0	0	0	0	0	0	0	0	16	16	8	0	0	0	0	0	0	24	32	44	32
Cycloalkanes	26.85	8.04174	7.51529	0	0	12.1845	2.55446	5.10893	12.1845	1.21845	3.30216	2.94064	0.294064	1.07863	35.636	3.5636	3.57336	0	0	26	10	0	2	0	16	0	10	0	0	0	0	0	0	0	0	0	68	82	96	62	14	0	0	0	0	74	98	172	176
Cycloalkanes	20.33	5.94458	6.06845	0	0	9.19169	2.27841	4.27841	9.19169	1.14896	2.99542	2.6826	0.335325	0.763642	22.1892	2.77365	2.87646	0	0	24	8	0	0	0	16	0	8	0	0	0	0	0	0	0	0	0	38	42	48	17	2	0	0	0	0	54	68	127	123
Cycloalkanes	21.71	3.53553	3.53553	0	0	6.47214	2	3.61803	6.47214	1.29443	2.52542	2.23607	0.447214	0.111572	11.1803	2.23607	1.72101	0	0	15	5	0	0	0	10	0	5	0	0	0	0	0	0	0	0	0	20	20	20	0	0	0	0	0	0	30	40	65	60
Cycloalkanes	24.83	5.7258	6.03267	0	0	9.93914	2.24274	4.29612	9.93914	1.24239	2.98504	2.66293	0.332867	0.756285	23.64	2.955	2.9398	0	0	24	8	0	0	0	16	0	8	0	0	0	0	0	0	0	0	0	36	40	46	19	5	0	0	0	0	52	68	120	127
Cycloalkanes	29.76	16.2635	11.8623	0	0	29.3489	2.15846	4.31693	29.3489	1.27604	3.98291	3.16475	0.137598	1.98498	5106.24	222.01	9.37113	0	0	69	23	0	0	0	46	0	23	0	0	0	0	0	0	0	0	0	94	96	100	90	76	72	68	64	60	140	186	308	370
Cycloalkanes	28.7	12.0208	10.1377	0	0	21.5872	2.17386	4.19982	21.5872	1.26983	3.69081	2.95834	0.17402	1.61526	817.89	48.1112	7.23736	0	0	51	17	0	0	0	34	0	17	0	0	0	0	0	0	0	0	0	70	72	76	56	52	48	44	40	36	104	138	230	264
Cycloalkanes	29.23	14.8492	11.6383	0	0	26.6744	2.17387	4.20068	26.6744	1.27021	3.89581	2.96751	0.14131	1.82966	4249.68	202.366	9.09654	0	0	63	21	0	0	0	42	0	21	0	0	0	0	0	0	0	0	0	86	88	92	72	68	64	60	56	52	128	170	282	328
Cycloalkanes	23.06	5.94458	6.06845	0	0	9.19169	2.27841	4.27841	9.19169	1.14896	2.99542	2.6826	0.335325	0.763642	22.1892	2.77365	2.87646	0	0	24	8	0	0	0	16	0	8	0	0	0	0	0	0	0	0	0	38	42	48	17	2	0	0	0	0	54	68	127	123
Cycloalkanes	28.47	11.3137	9.7336	0	0	20.2685	2.17386	4.19933	20.2685	1.26678	3.63225	2.95267	0.184542	1.55271	543.376	33.961	6.7678	0	0	48	16	0	0	0	32	0	16	0	0	0	0	0	0	0	0	0	66	68	72	52	48	44	40	36	32	98	130	217	248
Cycloalkanes	21.2	5.12809	5.32084	0	0	8.42864	2.21432	4.21432	8.42864	1.20409	2.86206	2.5442	0.363457	0.577141	18.154	2.59343	2.54222	0	0	21	7	0	0	0	14	0	7	0	0	0	0	0	0	0	0	0	32	35	38	9	0	0	0	0	0	46	59	105	104
Furans	24.98	3.53553	3.53553	0	0	6.47214	2	3.61803	6.47214	1.29443	2.52542	2.23607	0.447214	0.111572	11.1803	2.23607	1.72101	0	0	13	5	0	0	1	8	0	4	0	1	0	0	0	0	0	0	0	52	36	36	0	0	0	0	0	0	28	36	56	44
Ketones	26.17	5.16853	5.36185	0	0	8.76257	1.94986	3.89971	8.76257	1.09532	2.88799	2.63927	0.329909	0.747359	21.8817	2.73522	2.86251	0	0	22	8	0	0	1	14	0	7	0	1	0	0	0	0	0	0	0	70	50	38	28	24	18	7	0	0	42	48	78	77
Ketones	24.56	3.64492	4.0975	0	0	6.89898	1.93185	3.8637	6.89898	1.14983	2.5958	2.3008	0.383466	0.322429	12.2612	2.04353	1.99561	0	0	16	6	0	0	1	10	0	5	0	1	0	0	0	0	0	0	0	62	44	36	16	1	0	0	0	0	30	33	50	48
Polyfunctionals	43.01	4.94975	5.15551	0	0	8.91737	2.15154	4.09639	8.91737	1.27391	2.84962	2.53437	0.362053	0.573272	19.3723	2.76747	2.60717	5	5	11	7	0	0	2	4	0	5	0	2	0	0	0	0	0	0	0	124	102	120	72	36	0	0	0	0	34	40	52	34
Polyfunctionals	44.13	8.48528	7.71801	0	0	15.7505	1.94986	3.89971	15.7505	1.21158	3.37252	3.35453	0.258041	1.47268	52.0921	4.00709	4.21538	0	0	31	13	0	0	5	18	0	8	0	5	0	0	0	0	0	0	0	190	108	104	156	80	76	112	52	48	64	78	112	112
Saturated esters	24.58	4.35203	4.79832	0	0	7.87846	1.96962	3.93923	7.87846	1.12549	2.75284	2.45839	0.351198	0.54283	16.7387	2.39125	2.46105	0	0	17	7	0	0	2	10	0	5	0	2	0	0	0	0	0	0	0	98	68	74	36	14	1	0	0	0	34	37	55	51
Saturated esters	23.95	3.53553	3.86973	0	0	6.98792	1.80194	3.60388	6.98792	1.16465	2.57983	2.3419	0.390316	0.340135	12.6289	2.10481	2.02516	0	0	14	6	0	0	2	8	0	4	0	2	0	0	0	0	0	0	0	90	54	56	24	15	6	0	0	0	26	29	40	36
Saturated esters	21.28	4.6802	4.94248	0	0	6.82843	2	4	6.82843	0.97549	2.76511	2.5	0.357143	0.559616	15.3137	2.18767	2.37207	0	0	17	7	0	0	2	10	0	5	0	2	0	0	0	0	0	0	0	100	76	73	29	14	0	0	0	0	36	36	59	48
Unsaturated esters	31.3	14.2515	11.2878	0	0	25.8314	2.01942	4.03883	25.8314	1.23007	3.86286	3.72879	0.177561	2.05802	249.263	11.8697	6.26045	0	0	57	21	0	0	2	36	0	19	0	2	0	0	0	0	0	0	0	164	133	138	102	92	88	84	80	77	116	145	227	261
iso-Alkanes	20.15	5.16853	5.36185	0	0	8.76257	1.94986	3.89971	8.76257	1.09532	2.88799	2.63927	0.329909	0.747359	21.8817	2.73522	2.86251	0	0	26	8	0	0	0	18	0	8	0	0	0	0	0	0	0	0	0	28	26	21	16	12	7	2	0	0	46	54	94	96
iso-Alkanes	21.26	7.31747	7.37724	0	0	9.64892	2.19869	4.39738	9.64892	0.964892	3.16002	2.97213	0.297213	1.08928	26.4433	2.64433	3.275	0	0	32	10	0	0	0	22	0	10	0	0	0	0	0	0	0	0	0	46	44	34	28	24	9	0	0	0	68	70	150	132
iso-Alkanes	17.64	4.6802	4.94248	0	0	6.82843	2	4	6.82843	0.97549	2.76511	2.5	0.357143	0.559616	15.3137	2.18767	2.37207	0	0	23	7	0	0	0	16	0	7	0	0	0	0	0	0	0	0	0	26	24	19	12	4	0	0	0	0	42	46	88	78
iso-Alkanes	20.95	5.80853	6.16729	0	0	7.2111	2.30278	4.60555	7.2111	0.901388	2.94723	2.6026	0.325324	0.733365	17.8817	2.23521	2.66063	0	0	26	8	0	0	0	18	0	8	0	0	0	0	0	0	0	0	0	38	40	30	9	0	0	0	0	0	56	58	120	117
iso-Alkanes	20.22	5.47428	5.94858	0	0	8.26113	2.20595	4.41189	8.26113	1.03264	2.92402	2.58279	0.322849	0.725726	19.8375	2.47968	2.76443	0	0	26	8	0	0	0	18	0	8	0	0	0	0	0	0	0	0	0	34	35	29	14	3	0	0	0	0	52	57	111	111
iso-Alkanes	21.11	5.42475	5.96866	0	0	8.37513	2.22158	4.44317	8.37513	1.04689	2.92455	2.58138	0.322672	0.725179	19.3901	2.42376	2.74162	0	0	26	8	0	0	0	18	0	8	0	0	0	0	0	0	0	0	0	34	36	30	13	2	0	0	0	0	52	58	110	117
iso-Alkanes	18.99	4.87657	5.20985	0	0	6.60272	2.17533	4.35066	6.60272	0.943246	2.79278	2.45369	0.350527	0.540918	14.7303	2.10433	2.33323	0	0	23	7	0	0	0	16	0	7	0	0	0	0	0	0	0	0	0	30	30	21	6	0	0	0	0	0	46	48	96	90
iso-Alkanes	20.38	6.09441	6.17209	0	0	9.4641	2	4	9.4641	1.05157	3.01748	2.85774	0.317526	0.94467	23.6544	2.62826	3.05819	0	0	29	9	0	0	0	20	0	9	0	0	0	0	0	0	0	0	0	34	32	26	20	17	12	4	0	0	54	62	113	112
iso-Alkanes	19.07	4.56048	5.0657	0	0	7.59587	2.13578	4.27156	7.59587	1.08512	2.78023	2.42986	0.347123	0.531158	15.7939	2.25627	2.40295	0	0	23	7	0	0	0	16	0	7	0	0	0	0	0	0	0	0	0	28	28	21	8	1	0	0	0	0	44	48	91	90
iso-Alkanes	23.29	5.65685	6.57008	0	0	10.4721	2.23607	4.47214	10.4721	1.16357	3.03119	2.67912	0.297681	0.88013	25.3769	2.81966	3.12848	0	0	29	9	0	0	0	20	0	9	0	0	0	0	0	0	0	0	0	36	40	40	24	6	0	0	0	0	56	68	120	144
n-Alkanes	28.14	16.2635	11.9307	0	0	29.8519	1.98423	3.96846	29.8519	1.24383	3.99319	4.49566	0.187319	2.37858	156.864	6.53599	5.93085	0	0	74	24	0	0	0	50	0	24	0	0	0	0	0	0	0	0	0	90	88	84	80	76	72	68	64	60	140	182	296	352
n-Alkanes	24.24	7.07107	6.76566	0	0	13.1915	1.93185	3.8637	13.1915	1.19923	3.20245	3.10095	0.281905	1.22702	38.4587	3.49624	3.74489	0	0	35	11	0	0	0	24	0	11	0	0	0	0	0	0	0	0	0	38	36	32	28	24	20	16	12	8	62	78	127	144
n-Alkanes	27.97	12.0208	9.80176	0	0	22.2191	1.97272	3.94545	22.2191	1.2344	3.70253	3.91544	0.217525	1.95272	93.7194	5.20663	5.12809	0	0	56	18	0	0	0	38	0	18	0	0	0	0	0	0	0	0	0	66	64	60	56	52	48	44	40	36	104	134	218	256
n-Alkanes	28.04	15.5563	11.5971	0	0	28.5141	1.98289	3.96578	28.5141	1.23974	3.95024	4.40433	0.191493	2.3155	145.39	6.32131	5.81233	0	0	71	23	0	0	0	48	0	23	0	0	0	0	0	0	0	0	0	86	84	80	76	72	68	64	60	56	134	174	283	336
[truncated: 1,778 more columns]

## Sheet: fused
category	label	ABC	ABCGG	nAcid	nBase	SpAbs_A	SpMax_A	SpDiam_A	SpAD_A	SpMAD_A	LogEE_A	VE1_A	VE2_A	VE3_A	VR1_A	VR2_A	VR3_A	nAromAtom	nAromBond	nAtom	nHeavyAtom	nSpiro	nBridgehead	nHetero	nH	nB	nC	nN	nO	nS	nP	nF	nCl	nBr	nI	nX	ATS0dv	ATS1dv	ATS2dv	ATS3dv	ATS4dv	ATS5dv	ATS6dv	ATS7dv	ATS8dv	ATS0d	ATS1d	ATS2d	ATS3d
Acyclic ethers	12.82	-1.29478	-1.60681	-0.110432	0	-1.12859	-2.54136	-2.48882	-1.12859	-1.01802	-2.00535	-1.73929	2.22	-1.98049	-0.201674	-0.220603	-1.45124	-0.562097	-0.558758	-1.11056	-1.18303	0	-0.054965	1.21394	-1.03448	0	-1.29319	0	1.21394	0	0	0	0	0	0	0	-0.608306	-1.02629	-0.991827	-0.860644	-0.698023	-0.534835	-0.492326	-0.468754	-0.445904	-1.2875	-1.22192	-1.27089	-1.1632
Acyclic ethers	11.36	-1.30971	-1.64824	-0.110432	0	-1.1643	-2.48538	-2.5759	-1.1643	-1.19306	-2.05722	-1.81985	2.35402	-2.08475	-0.201799	-0.220817	-1.5078	-0.562097	-0.558758	-1.14733	-1.21778	0	-0.054965	1.0674	-1.07106	0	-1.31014	0	1.0674	0	0	0	0	0	0	0	-0.665125	-1.04352	-1.03309	-0.887284	-0.698024	-0.534835	-0.492326	-0.468754	-0.445904	-1.29872	-1.22604	-1.28346	-1.18727
Acyclic ethers	38.82	0.827657	0.828767	-0.110432	0	0.793896	0.998531	1.09074	0.793896	1.29798	0.95871	1.30725	-0.679607	0.983859	-0.179648	-0.188376	0.433127	2.68874	2.66059	-0.125046	0.639111	0	-0.054965	0.0416462	-0.522994	0	0.618127	0	0.0416462	0	0	0	0	0	0	0	1.95201	2.13485	2.17596	2.15565	1.83849	1.55639	1.16339	0.504817	-0.110349	0.57442	0.533089	0.342441	0.293359
Acyclic ethers	16.42	-1.20726	-1.46596	-0.110432	0	-1.0615	-2.26885	-2.21325	-1.0615	-0.988885	-1.79245	-1.56422	1.94312	-1.76009	-0.201069	-0.219042	-1.30953	-0.562097	-0.558758	-1.01873	-1.09625	0	-0.054965	1.21394	-0.943122	0	-1.2086	0	1.21394	0	0	0	0	0	0	0	-0.575171	-0.961861	-0.939475	-0.815704	-0.663644	-0.534835	-0.492326	-0.468754	-0.445904	-1.19803	-1.1362	-1.1894	-1.08205
Acyclic ethers	19.09	-0.87875	-0.984186	-0.110432	0	-0.94729	-0.59352	-0.519149	-0.94729	-1.63392	-1.08775	-1.10937	0.972737	-1.10393	-0.199891	-0.215962	-0.899986	-0.562097	-0.558758	-0.792197	-0.870628	0	-0.054965	1.3604	-0.72385	0	-1.0056	0	1.3604	0	0	0	0	0	0	0	-0.28656	-0.62903	-0.707894	-0.799041	-0.700046	-0.534835	-0.492326	-0.468754	-0.445904	-0.879277	-0.944334	-0.903532	-0.939754
Alcohols	22.16	-1.39978	-1.77778	-0.110432	0	-1.19361	-2.96133	-3.05714	-1.19361	-1.04859	-2.27849	-1.96234	2.71217	-2.30693	-0.202032	-0.221888	-1.65625	-0.562097	-0.558758	-1.21468	-1.26985	0	-0.054965	0.920959	-1.14414	0	-1.34399	0	0.920959	0	0	0	0	0	0	0	-0.736081	-1.08432	-1.05212	-0.887281	-0.698024	-0.534835	-0.492326	-0.468754	-0.445904	-1.36025	-1.26891	-1.33738	-1.21032
Alcohols	23.45	-1.02714	-1.18682	-0.110432	0	-0.9575	-1.44716	-1.38236	-0.9575	-0.990205	-1.34699	-1.24784	1.28772	-1.3112	-0.200272	-0.21649	-1.01615	-0.562097	-0.558758	-0.884044	-0.957409	0	-0.054965	1.36049	-0.815226	0	-1.09019	0	1.36049	0	0	0	0	0	0	0	-0.43795	-0.839466	-0.830021	-0.717472	-0.643399	-0.534835	-0.492326	-0.468754	-0.445904	-1.05264	-1.01374	-1.06402	-0.992876
Alcohols	19.81	-0.889029	-1.01527	-0.110432	0	-0.981242	-0.649987	-0.576249	-0.981242	-1.9125	-1.12909	-1.14138	1.0316	-1.14768	-0.200002	-0.216283	-0.929926	-0.562097	-0.558758	-0.773916	-0.888038	0	-0.054965	1.21394	-0.687407	0	-1.00566	0	1.21394	0	0	0	0	0	0	0	-0.475799	-0.755712	-0.788801	-0.795747	-0.679827	-0.534835	-0.492326	-0.468754	-0.445904	-0.879349	-0.938285	-0.884805	-0.934825
Alcohols	33.1	-0.597362	-0.578761	3.22253	0	-0.714162	-0.32151	-0.244091	-0.714162	-1.32472	-0.609843	-0.599721	0.48186	-0.582452	-0.197468	-0.211471	-0.574935	-0.562097	-0.558758	-0.706502	-0.592969	0	-0.054965	2.97254	-0.742125	0	-0.921028	0	2.97254	0	0	0	0	0	0	0	0.797164	0.150486	0.121649	-0.322946	-0.327796	-0.519577	-0.492326	-0.468754	-0.445904	-0.683589	-0.750482	-0.783195	-0.798527
Alcohols	21	-1.18528	-1.46847	-0.110432	0	-1.11896	-1.88338	-1.96717	-1.11896	-1.45787	-1.77302	-1.62904	1.94244	-1.80904	-0.201321	-0.219376	-1.33123	-0.562097	-0.558758	-1.04324	-1.13097	0	-0.054965	1.06738	-0.961412	0	-1.22554	0	1.06738	0	0	0	0	0	0	0	-0.665102	-0.994087	-0.980726	-0.855656	-0.679822	-0.534835	-0.492326	-0.468754	-0.445904	-1.18686	-1.1403	-1.17938	-1.12113
Alcohols	24.67	-0.846017	-0.910489	-0.110432	0	-0.87355	-0.582195	-0.507697	-0.87355	-1.22596	-0.986945	-1.00673	0.840061	-0.984603	-0.199473	-0.2149	-0.819893	-0.562097	-0.558758	-0.737154	-0.818607	0	-0.054965	1.36042	-0.669097	0	-0.954895	0	1.36042	0	0	0	0	0	0	0	-0.291303	-0.626906	-0.652396	-0.732474	-0.685892	-0.534835	-0.492326	-0.468754	-0.445904	-0.84578	-0.881113	-0.874752	-0.870673
Alcohols	24.77	-1.01161	-1.16845	-0.110432	0	-0.94964	-1.25835	-1.3351	-0.94964	-0.897235	-1.30073	-1.25122	1.28394	-1.31247	-0.200184	-0.216042	-1.00562	-0.562097	-0.558758	-0.871808	-0.957412	0	-0.054965	1.21397	-0.796965	0	-1.07328	0	1.21397	0	0	0	0	0	0	0	-0.518387	-0.871677	-0.858571	-0.720801	-0.635308	-0.534835	-0.492326	-0.468754	-0.445904	-1.02469	-0.974979	-1.0352	-0.97485
Alcohols	22.63	-0.765809	-0.799945	0.722561	0	-0.789066	-0.821959	-0.750148	-0.789066	-1.15782	-0.836053	-0.792579	0.686788	-0.783661	-0.198451	-0.21276	-0.689946	-0.562097	-0.558758	-0.712624	-0.714464	0	-0.054965	1.94655	-0.68731	0	-0.921036	0	1.94655	0	0	0	0	0	0	0	0.120343	-0.403607	-0.463661	-0.521068	-0.483621	-0.495599	-0.473112	-0.468754	-0.445904	-0.823379	-0.836187	-0.874705	-0.851607
Alcohols	23.4	-1.24025	-1.51823	-0.110432	0	-1.08607	-2.33886	-2.28405	-1.08607	-0.955253	-1.86931	-1.63283	2.03855	-1.842	-0.201331	-0.219687	-1.36246	-0.562097	-0.558758	-1.05548	-1.13098	0	-0.054965	1.21394	-0.979682	0	-1.24245	0	1.21394	0	0	0	0	0	0	0	-0.613047	-1.00483	-0.953761	-0.822363	-0.677801	-0.534835	-0.492326	-0.468754	-0.445904	-1.2316	-1.16479	-1.21825	-1.11012
Alcohols	14.87	-0.892673	-1.01285	-0.110432	0	-0.969802	-0.64152	-0.567687	-0.969802	-1.76929	-1.12979	-1.14436	1.02882	-1.14855	-0.200007	-0.216282	-0.929248	-0.562097	-0.558758	-0.786074	-0.887972	0	-0.054965	1.21394	-0.705585	0	-1.0056	0	1.21394	0	0	0	0	0	0	0	-0.433209	-0.734227	-0.766546	-0.790705	-0.700046	-0.534835	-0.492326	-0.468754	-0.445904	-0.884863	-0.942288	-0.893501	-0.93875
Alcohols	35.76	-0.363297	-0.326582	0.722456	0	-0.411835	0.206688	0.176184	-0.411835	-0.0653939	-0.230063	-0.207756	0.249746	-0.245666	-0.195102	-0.206164	-0.339355	0.454035	0.432056	-0.743302	-0.41945	0	-0.054965	1.80003	-0.88837	0	-0.616579	0	1.80003	0	0	0	0	0	0	0	0.939193	0.565049	0.516775	0.206453	-0.0972775	-0.46724	-0.492326	-0.468754	-0.445904	-0.521459	-0.55049	-0.654113	-0.715391
Aldehydes	25.68	-0.7446	-0.785354	-0.110432	0	-0.603552	-1.21893	-1.15157	-0.603552	-0.194512	-0.762443	-0.625618	0.629527	-0.657285	-0.197239	-0.210634	-0.602919	-0.562097	-0.558758	-0.645335	-0.627696	0	-0.054965	1.50722	-0.632573	0	-0.785759	0	1.50722	0	0	0	0	0	0	0	0.05432	-0.525886	-0.592045	-0.451154	-0.372349	-0.325478	-0.311096	-0.340756	-0.393369	-0.817814	-0.768867	-0.867228	-0.783516
Aldehydes	27.3797	-1.43688	-1.82847	-0.110432	0	-1.2111	-3.24541	-3.20076	-1.2111	-1.08658	-2.37082	-1.99138	2.77566	-2.34923	-0.202224	-0.222581	-1.69365	-0.562097	-0.558758	-1.282	-1.28719	0	-0.054965	1.06744	-1.23547	0	-1.3778	0	1.06744	0	0	0	0	0	0	0	-0.603584	-1.05209	-1.02357	-0.850669	-0.687913	-0.534835	-0.492326	-0.468754	-0.445904	-1.42732	-1.33419	-1.40254	-1.25538
Aldehydes	27.82	-0.629709	-0.636013	1.5552	0	-0.670048	-0.458506	-0.382622	-0.670048	-0.871024	-0.64822	-0.612638	0.540835	-0.616185	-0.197381	-0.211084	-0.587138	-0.562097	-0.558758	-0.761566	-0.610269	0	-0.054965	3.11934	-0.815185	0	-0.954832	0	3.11934	0	0	0	0	0	0	0	0.981939	0.285996	0.318639	-0.332854	-0.445138	-0.502129	-0.492326	-0.468754	-0.445904	-0.733835	-0.772855	-0.853328	-0.821499
Aldehydes	22.57	-1.21748	-1.47564	-0.110432	0	-1.06027	-2.20092	-2.14456	-1.06027	-0.77955	-1.7735	-1.56289	1.87021	-1.73493	-0.201276	-0.219134	-1.28878	-0.562097	-0.558758	-1.11058	-1.11362	0	-0.054965	1.36049	-1.07104	0	-1.24245	0	1.36049	0	0	0	0	0	0	0	-0.362215	-0.867379	-0.899818	-0.769088	-0.675777	-0.534835	-0.492326	-0.468754	-0.445904	-1.25956	-1.19132	-1.2709	-1.1552
Aldehydes	23.14	-1.12997	-1.3446	0.722517	0	-1.00787	-1.85729	-1.79708	-1.00787	-0.842457	-1.56939	-1.40945	1.57873	-1.52678	-0.200841	-0.217873	-1.1534	-0.562097	-0.558758	-1.14729	-1.0442	0	-0.054965	1.80014	-1.16236	0	-1.22552	0	1.80014	0	0	0	0	0	0	0	0.0352942	-0.611837	-0.658713	-0.670865	-0.635318	-0.521753	-0.492326	-0.468754	-0.445904	-1.23718	-1.18314	-1.2897	-1.17723
Aldehydes	19.53	-1.33797	-1.67556	-0.110432	0	-1.15622	-2.76945	-2.71947	-1.15622	-1.05959	-2.11081	-1.80968	2.36601	-2.08083	-0.201862	-0.221121	-1.51409	-0.562097	-0.558758	-1.20854	-1.21776	0	-0.054965	1.36046	-1.1624	0	-1.34394	0	1.36046	0	0	0	0	0	0	0	-0.466337	-0.983346	-0.975968	-0.797403	-0.677803	-0.534835	-0.492326	-0.468754	-0.445904	-1.36021	-1.27908	-1.34989	-1.22433
Aldehydes	28.2	-0.357724	-0.245147	0.72243	0	-0.34059	-0.271197	-0.193214	-0.34059	-0.244198	-0.182576	-0.138802	0.0321053	-0.11168	-0.193905	-0.204801	-0.242313	-0.257534	-0.261784	-0.418821	-0.297977	0	-0.054965	1.50724	-0.468119	0	-0.464389	0	1.50724	0	0	0	0	0	0	0	0.57011	0.111854	0.0550798	-0.0300229	-0.0689489	-0.203338	-0.379718	-0.468754	-0.445904	-0.443208	-0.472981	-0.551352	-0.535083
Aldehydes	23.41	-1.04111	-1.2079	-0.110432	0	-0.970109	-1.40846	-1.34322	-0.970109	-0.983005	-1.35853	-1.26815	1.28794	-1.32601	-0.20046	-0.216813	-1.02745	-0.562097	-0.558758	-1.07385	-0.974795	0	-0.054965	1.80003	-1.0893	0	-1.15787	0	1.80003	0	0	0	0	0	0	0	0.129903	-0.489449	-0.585762	-0.659232	-0.651513	-0.534835	-0.492326	-0.468754	-0.445904	-1.14773	-1.13214	-1.2195	-1.14618
Alkenes	9.5	-1.31382	-1.6555	-0.110432	0	-1.17952	-2.63472	-2.58322	-1.17952	-1.42568	-2.08202	-1.80282	2.30729	-2.05754	-0.201895	-0.221135	-1.49761	-0.562097	-0.558758	-1.20852	-1.21775	0	-0.054965	-0.251663	-1.16238	0	-1.15787	0	-0.251663	0	0	0	0	0	0	0	-0.982169	-1.07139	-1.04259	-0.867308	-0.68589	-0.534835	-0.492326	-0.468754	-0.445904	-1.35461	-1.29744	-1.35489	-1.24135
Alkenes	14.69	-0.530352	-0.492174	-0.110432	0	-0.392805	-0.943527	-0.873079	-0.392805	0.00757833	-0.370308	-0.22648	0.203603	-0.236648	-0.195215	-0.206882	-0.339468	-0.562097	-0.558758	-0.296425	-0.402108	0	-0.054965	-0.398171	-0.230671	0	-0.345975	0	-0.398171	0	0	0	0	0	0	0	-0.650885	-0.669807	-0.696782	-0.526057	-0.344048	-0.284065	-0.322086	-0.367689	-0.393346	-0.549435	-0.52603	-0.607743	-0.534081
Alkenes	20.52	-0.762271	-0.788206	-0.110432	0	-0.657649	-1.07753	-1.00858	-0.657649	-0.346804	-0.762931	-0.676389	0.598878	-0.67297	-0.197807	-0.211078	-0.608093	-0.562097	-0.558758	-0.596366	-0.662412	0	-0.054965	-0.398171	-0.541229	0	-0.59969	0	-0.398171	0	0	0	0	0	0	0	-0.731337	-0.753556	-0.779263	-0.627597	-0.487663	-0.454156	-0.481344	-0.468754	-0.445904	-0.795452	-0.787242	-0.84968	-0.794545
Alkenes	17.61	-0.983362	-1.10959	-0.110432	0	-0.921343	-1.17374	-1.10587	-0.921343	-0.858218	-1.23918	-1.17672	1.14352	-1.21064	-0.200142	-0.216203	-0.958476	-0.562097	-0.558758	-0.896348	-0.922742	0	-0.054965	-0.251651	-0.851833	0	-0.87034	0	-0.251651	0	0	0	0	0	0	0	-0.688755	-0.762158	-0.868107	-0.82569	-0.691955	-0.534835	-0.492326	-0.468754	-0.445904	-1.02474	-1.05052	-1.07536	-1.02599
Alkenes	16.75	-1.1566	-1.36878	-0.110432	0	-0.998139	-2.02215	-1.96379	-0.998139	-0.668332	-1.59256	-1.40674	1.62807	-1.53965	-0.200812	-0.217778	-1.16309	-0.562097	-0.558758	-1.03707	-1.04416	0	-0.054965	-0.398171	-0.997914	0	-0.971772	0	-0.398171	0	0	0	0	0	0	0	-0.911131	-0.942502	-0.934693	-0.800699	-0.667677	-0.534835	-0.492326	-0.468754	-0.445904	-1.198	-1.14638	-1.23576	-1.1171
Alkenes	20	-0.892958	-0.966163	-0.110432	0	-0.746407	-1.32542	-1.25925	-0.746407	-0.231689	-0.979198	-0.873464	0.837951	-0.892058	-0.198901	-0.213103	-0.748759	-0.562097	-0.558758	-0.737186	-0.783906	0	-0.054965	-0.398171	-0.68741	0	-0.718109	0	-0.398171	0	0	0	0	0	0	0	-0.773917	-0.790058	-0.820508	-0.704175	-0.580714	-0.499951	-0.489581	-0.468754	-0.445904	-0.935261	-0.909708	-0.996375	-0.907768
Alkenes	18.29	-1.07423	-1.23912	-0.110432	0	-0.93441	-1.68943	-1.62735	-0.93441	-0.543983	-1.37874	-1.24374	1.31503	-1.31701	-0.200385	-0.216422	-1.01697	-0.562097	-0.558758	-0.988122	-0.974773	0	-0.054965	-0.398171	-0.961391	0	-0.904144	0	-0.398171	0	0	0	0	0	0	0	-0.788124	-0.839453	-0.887128	-0.782408	-0.659595	-0.532656	-0.492326	-0.468754	-0.445904	-1.14211	-1.10967	-1.20068	-1.09808
Alkenes	22.65	-0.757177	-0.781316	-0.110432	0	-0.66184	-1.04262	-0.973287	-0.66184	-0.38216	-0.760564	-0.682078	0.59433	-0.67478	-0.197806	-0.211075	-0.608049	-0.562097	-0.558758	-0.596381	-0.662419	0	-0.054965	-0.398171	-0.541247	0	-0.599696	0	-0.398171	0	0	0	0	0	0	0	-0.707659	-0.721334	-0.760225	-0.637583	-0.520027	-0.473782	-0.48409	-0.468754	-0.445904	-0.789868	-0.795417	-0.84969	-0.804577
Alkenes	15.58	-0.830819	-0.856274	-0.110432	0	-0.716062	-1.01537	-0.94573	-0.716062	-0.353854	-0.879173	-0.826561	0.709459	-0.812408	-0.198458	-0.212375	-0.692867	-0.562097	-0.558758	-0.694398	-0.731894	0	-0.054965	-0.398171	-0.650938	0	-0.667413	0	-0.398171	0	0	0	0	0	0	0	-0.660371	-0.676282	-0.753919	-0.689211	-0.602965	-0.517392	-0.492326	-0.468754	-0.445904	-0.86264	-0.873027	-0.931258	-0.865751
Alkenes	13.41	-1.33793	-1.66083	-0.110432	0	-1.12476	-2.77201	-2.72206	-1.12476	-0.751463	-2.0795	-1.77693	2.33941	-2.0468	-0.201743	-0.220839	-1.49514	-0.562097	-0.558758	-1.1779	-1.20037	0	-0.054965	0.0414138	-1.12582	0	-1.17477	0	0.0414138	0	0	0	0	0	0	0	-0.920653	-1.06494	-1.02196	-0.855647	-0.685889	-0.534835	-0.492326	-0.468754	-0.445904	-1.33782	-1.26477	-1.34109	-1.20127
Alkenes	32.76	-1.20609	-1.52669	-0.110432	0	-1.0471	-2.18244	-2.36642	-1.0471	-0.477913	-1.85418	-1.60512	2.22661	-1.88678	-0.201039	-0.218266	-1.36887	-0.409786	-0.410243	-1.22075	-1.14833	0	-0.054965	-0.105049	-1.21716	0	-1.10714	0	-0.105049	0	0	0	0	0	0	0	-0.755022	-0.865246	-0.84431	-0.849014	-0.693978	-0.534835	-0.492326	-0.468754	-0.445904	-1.26514	-1.1709	-1.26211	-1.16621
Alkenes	23.46	-0.106148	0.0237319	-0.110432	0	-0.200984	0.0851493	0.167126	-0.200984	-0.388394	0.0985838	0.193361	-0.165942	0.164915	-0.191837	-0.202157	-0.0847024	-0.104959	-0.113011	-0.082181	-0.107072	0	-0.054965	-0.25169	-0.0662717	0	-0.0753138	0	-0.25169	0	0	0	0	0	0	0	-0.135019	-0.124291	-0.19231	-0.131524	-0.12962	-0.192445	-0.333041	-0.441791	-0.445904	-0.107696	-0.185208	-0.133881	-0.199463
Alkenes	17.94	-0.876466	-0.950483	-0.110432	0	-0.72674	-1.34057	-1.27458	-0.72674	-0.193682	-0.967761	-0.851754	0.837476	-0.878783	-0.198682	-0.212855	-0.74102	-0.562097	-0.558758	-0.706555	-0.76654	0	-0.054965	-0.398171	-0.650843	0	-0.701182	0	-0.398171	0	0	0	0	0	0	0	-0.835463	-0.839468	-0.83003	-0.680865	-0.538231	-0.46506	-0.473109	-0.465386	-0.445904	-0.912878	-0.874995	-0.967522	-0.872685
Alkenes	25.38	-0.507408	-0.440426	-0.110432	0	-0.431594	-0.58055	-0.506034	-0.431594	-0.165945	-0.357249	-0.305884	0.176256	-0.271869	-0.195277	-0.206603	-0.341981	-0.409732	-0.41019	-0.290299	-0.419464	0	-0.054965	-0.398171	-0.212394	0	-0.362892	0	-0.398171	0	0	0	0	0	0	0	-0.669829	-0.626868	-0.620649	-0.502759	-0.406757	-0.388739	-0.451141	-0.468754	-0.445904	-0.493521	-0.495421	-0.525006	-0.479985
Alkenes	21.38	-0.412259	-0.343075	-0.110432	0	-0.387401	-0.420805	-0.344498	-0.387401	-0.28529	-0.248309	-0.196135	0.091954	-0.171385	-0.194345	-0.20511	-0.274754	-0.257389	-0.261643	-0.265806	-0.350054	0	-0.054965	-0.25164	-0.212381	0	-0.31215	0	-0.25164	0	0	0	0	0	0	0	-0.471105	-0.470136	-0.492195	-0.397912	-0.325856	-0.321144	-0.418193	-0.468754	-0.445904	-0.415245	-0.432163	-0.448538	-0.433906
Alkenes	28.4	1.51332	1.41218	-0.110432	0	1.62026	-0.316498	-0.239022	1.62026	0.589257	1.45661	2.10949	-1.27359	1.68897	-0.0816664	-0.0730183	1.08887	-0.562097	-0.558758	2.04192	1.71503	0	-0.054965	-0.398171	2.14422	0	1.71757	0	-0.398171	0	0	0	0	0	0	0	0.286108	0.240708	0.0455719	0.256287	0.594451	0.764746	1.02325	1.24246	1.42991	1.58646	1.59631	1.55592	1.62174
Alkenes	18.75	-0.546878	-0.512749	-0.110432	0	-0.41155	-0.956686	-0.886385	-0.41155	-0.0219595	-0.39545	-0.254644	0.228293	-0.263836	-0.195394	-0.207159	-0.356381	-0.562097	-0.558758	-0.29034	-0.419509	0	-0.054965	-0.398171	-0.212432	0	-0.362935	0	-0.398171	0	0	0	0	0	0	0	-0.707726	-0.7085	-0.712667	-0.547724	-0.384538	-0.321175	-0.34135	-0.371094	-0.393364	-0.555066	-0.526069	-0.604018	-0.526102
Alkenes	20.7	-0.456601	-0.392926	-0.110432	0	-0.438383	-0.566167	-0.49149	-0.438383	-0.424138	-0.306763	-0.226838	0.148217	-0.213526	-0.195044	-0.206472	-0.317095	-0.409751	-0.410208	-0.25357	-0.384759	0	-0.054965	-0.251622	-0.175855	0	-0.345979	0	-0.251622	0	0	0	0	0	0	0	-0.594123	-0.603259	-0.61749	-0.48945	-0.35619	-0.327683	-0.418193	-0.468754	-0.445904	-0.448794	-0.462774	-0.468599	-0.45194
Alkenes	20.58	-0.53035	-0.492172	-0.110432	0	-0.392802	-0.943526	-0.873078	-0.392802	0.00758301	-0.370306	-0.226477	0.203601	-0.236646	-0.195215	-0.206882	-0.339467	-0.562097	-0.558758	-0.271933	-0.402106	0	-0.054965	-0.398171	-0.194126	0	-0.345973	0	-0.398171	0	0	0	0	0	0	0	-0.698215	-0.699874	-0.704712	-0.53771	-0.374394	-0.312418	-0.333071	-0.367688	-0.393342	-0.538248	-0.509701	-0.587681	-0.511036
Alkenes	19.23	-0.745813	-0.690778	-0.110432	0	-0.6386	-0.586991	-0.512547	-0.6386	-0.3008	-0.708873	-0.72244	0.492445	-0.661734	-0.197782	-0.211218	-0.593835	-0.562097	-0.558758	-0.504572	-0.645079	0	-0.054965	-0.398171	-0.413377	0	-0.582796	0	-0.398171	0	0	0	0	0	0	0	-0.811797	-0.757863	-0.752307	-0.685867	-0.62319	-0.528295	-0.492326	-0.468754	-0.445904	-0.706015	-0.705634	-0.733124	-0.653314
Alkenes	6.88	-1.32149	-1.73763	-0.110432	0	-1.17268	-2.52361	-2.68073	-1.17268	-1.07256	-2.07606	-1.83797	2.40069	-2.11274	-0.20191	-0.220809	-1.51364	-0.562097	-0.558758	-1.21464	-1.23511	0	-0.054965	-0.25166	-1.16237	0	-1.1748	0	-0.25166	0	0	0	0	0	0	0	-1.02952	-1.09503	-1.0537	-0.867306	-0.685888	-0.534835	-0.492326	-0.468754	-0.445904	-1.35461	-1.27703	-1.35614	-1.23934
Alkenes	13.8	-1.08266	-1.27244	-0.110432	0	-0.986594	-1.38417	-1.46235	-0.986594	-0.646842	-1.43583	-1.3741	1.43813	-1.45317	-0.20074	-0.217249	-1.09609	-0.562097	-0.558758	-0.957536	-1.02685	0	-0.054965	-0.398171	-0.888338	0	-0.954905	0	-0.398171	0	0	0	0	0	0	0	-0.972709	-0.964028	-0.97438	-0.85898	-0.693979	-0.534835	-0.492326	-0.468754	-0.445904	-1.103	-1.075	-1.13175	-1.06303
Alkenes	21.29	-0.530338	-0.492158	-0.110432	0	-0.392791	-0.943519	-0.873071	-0.392791	0.00758844	-0.37029	-0.226458	0.203586	-0.236628	-0.195215	-0.206881	-0.339456	-0.562097	-0.558758	-0.271925	-0.402093	0	-0.054965	-0.398171	-0.19412	0	-0.345961	0	-0.398171	0	0	0	0	0	0	0	-0.702932	-0.706307	-0.711052	-0.541032	-0.370337	-0.303682	-0.324818	-0.364304	-0.393333	-0.538239	-0.50765	-0.585164	-0.506016
Alkenes	20.81	-0.541776	-0.505415	-0.110432	0	-0.421193	-0.927443	-0.856815	-0.421193	-0.0932477	-0.39337	-0.260645	0.224063	-0.265618	-0.195379	-0.207111	-0.35556	-0.562097	-0.558758	-0.290337	-0.419504	0	-0.054965	-0.398171	-0.21243	0	-0.362931	0	-0.398171	0	0	0	0	0	0	0	-0.70299	-0.708497	-0.717424	-0.547721	-0.376444	-0.318988	-0.346833	-0.374455	-0.39336	-0.549473	-0.526065	-0.59399	-0.524095
Alkenes	15.92	-0.966328	-1.08771	-0.110432	0	-0.905354	-1.35543	-1.2896	-0.905354	-1.0216	-1.1968	-1.10657	1.1018	-1.14601	-0.199736	-0.215133	-0.908597	-0.562097	-0.558758	-0.810606	-0.888005	0	-0.054965	-0.398171	-0.742174	0	-0.819573	0	-0.398171	0	0	0	0	0	0	0	-0.906443	-0.90818	-0.887128	-0.757432	-0.645431	-0.534835	-0.492326	-0.468754	-0.445904	-0.991147	-0.977021	-1.0164	-0.965841
Alkenes	11.69	-1.16789	-1.43768	-0.110432	0	-1.11546	-1.87572	-1.81572	-1.11546	-1.5986	-1.73006	-1.56962	1.7951	-1.71697	-0.201361	-0.219437	-1.28078	-0.562097	-0.558758	-1.03716	-1.11365	0	-0.054965	-0.398171	-0.961462	0	-1.03951	0	-0.398171	0	0	0	0	0	0	0	-1.03896	-1.05208	-1.02674	-0.878961	-0.693979	-0.534835	-0.492326	-0.468754	-0.445904	-1.19809	-1.18523	-1.19697	-1.14521
Alkenes	19.46	-0.541774	-0.505413	-0.110432	0	-0.421191	-0.927441	-0.856813	-0.421191	-0.093249	-0.393367	-0.260643	0.22406	-0.265616	-0.195379	-0.207111	-0.355558	-0.562097	-0.558758	-0.290335	-0.419502	0	-0.054965	-0.398171	-0.212429	0	-0.362929	0	-0.398171	0	0	0	0	0	0	0	-0.702988	-0.708496	-0.717423	-0.54772	-0.376443	-0.318987	-0.346831	-0.374453	-0.393359	-0.549471	-0.526063	-0.593988	-0.524093
Alkenes	15.5	-0.830525	-0.897416	-0.110432	0	-0.894252	-0.458237	-0.38235	-0.894252	-1.44757	-0.987132	-1.02296	0.857445	-1.00146	-0.199496	-0.215183	-0.834822	-0.562097	-0.558758	-0.688192	-0.818601	0	-0.054965	-0.10511	-0.59604	0	-0.785748	0	-0.10511	0	0	0	0	0	0	0	-0.759752	-0.796515	-0.845894	-0.817366	-0.696001	-0.534835	-0.492326	-0.468754	-0.445904	-0.795461	-0.887242	-0.802055	-0.865673
Alkenes	19.1	-0.777581	-0.804741	-0.110432	0	-0.633421	-1.1623	-1.0943	-0.633421	-0.11108	-0.759026	-0.653955	0.593986	-0.656288	-0.197849	-0.211062	-0.600877	-0.562097	-0.558758	-0.53516	-0.662423	0	-0.054965	-0.398171	-0.449891	0	-0.5997	0	-0.398171	0	0	0	0	0	0	0	-0.878058	-0.8545	-0.820512	-0.664225	-0.520035	-0.458522	-0.475854	-0.468754	-0.445904	-0.784279	-0.748475	-0.824618	-0.73845
Alkenes	19.01	-0.58352	-0.540411	-0.110432	0	-0.739749	-0.225492	-0.146996	-0.739749	-1.63061	-0.560544	-0.598046	0.379249	-0.537176	-0.197363	-0.21086	-0.531953	-0.562097	-0.558758	-0.418854	-0.575652	0	-0.054965	-0.398171	-0.322013	0	-0.515126	0	-0.398171	0	0	0	0	0	0	0	-0.731354	-0.706327	-0.730098	-0.649241	-0.598912	-0.534835	-0.492326	-0.468754	-0.445904	-0.543851	-0.660722	-0.526268	-0.674334
Alkenes	17.21	-0.772489	-0.797853	-0.110432	0	-0.637607	-1.12741	-1.05902	-0.637607	-0.146397	-0.756657	-0.659638	0.589436	-0.658093	-0.197849	-0.21106	-0.600832	-0.562097	-0.558758	-0.535165	-0.662428	0	-0.054965	-0.398171	-0.449897	0	-0.599705	0	-0.398171	0	0	0	0	0	0	0	-0.868599	-0.839474	-0.810999	-0.667556	-0.532171	-0.469423	-0.481344	-0.468754	-0.445904	-0.778695	-0.75052	-0.822117	-0.742461
Alkenes	20.86	-0.530346	-0.492168	-0.110432	0	-0.392799	-0.943525	-0.873077	-0.392799	0.00758246	-0.370302	-0.226472	0.203597	-0.236641	-0.195215	-0.206882	-0.339464	-0.562097	-0.558758	-0.271931	-0.402102	0	-0.054965	-0.398171	-0.194125	0	-0.345969	0	-0.398171	0	0	0	0	0	0	0	-0.69821	-0.699871	-0.706297	-0.539373	-0.372367	-0.310232	-0.333065	-0.367682	-0.393338	-0.538246	-0.509698	-0.587678	-0.510031
Alkenes	25.79	0.573878	0.647375	-0.110432	0	0.680543	-0.306306	-0.260208	0.680543	0.509218	0.806446	1.08461	-0.837189	0.965664	-0.167159	-0.16687	0.571083	-0.562097	-0.558758	0.964558	0.708509	0	-0.054965	-0.398171	1.06638	0	0.736528	0	-0.398171	0	0	0	0	0	0	0	-0.243924	-0.231742	-0.290719	-0.123241	0.133283	0.267586	0.397247	0.471059	0.487954	0.630326	0.673891	0.642052	0.716119
Alkenes	17.06	-1.04044	-1.20861	-0.110432	0	-0.967063	-1.22565	-1.30203	-0.967063	-0.736054	-1.35282	-1.3103	1.33755	-1.37307	-0.200525	-0.216814	-1.04821	-0.562097	-0.558758	-0.920813	-0.992144	0	-0.054965	-0.398171	-0.851809	0	-0.921075	0	-0.398171	0	0	0	0	0	0	0	-0.925361	-0.918921	-0.955345	-0.860644	-0.698023	-0.534835	-0.492326	-0.468754	-0.445904	-1.05827	-1.04848	-1.09164	-1.03699
Alkenes	22.61	-0.64527	-0.553949	-0.110432	0	-0.634904	-0.151496	-0.072171	-0.634904	-0.634929	-0.591603	-0.644934	0.387533	-0.570453	-0.197605	-0.211427	-0.55532	-0.562097	-0.558758	-0.461682	-0.592991	0	-0.054965	-0.251672	-0.376793	0	-0.548934	0	-0.251672	0	0	0	0	0	0	0	-0.622524	-0.596803	-0.671406	-0.697514	-0.659591	-0.534835	-0.492326	-0.468754	-0.445904	-0.594153	-0.662748	-0.630292	-0.600185
Alkenes	17.89	-0.777577	-0.804736	-0.110432	0	-0.633418	-1.16229	-1.0943	-0.633418	-0.111082	-0.759019	-0.653948	0.593978	-0.656281	-0.197849	-0.211062	-0.600873	-0.562097	-0.558758	-0.535155	-0.662418	0	-0.054965	-0.398171	-0.449887	0	-0.599696	0	-0.398171	0	0	0	0	0	0	0	-0.882789	-0.858794	-0.822097	-0.662558	-0.515987	-0.456339	-0.475853	-0.468754	-0.445904	-0.784275	-0.74643	-0.82336	-0.73544
Alkenes	21.14	-0.710284	-0.656862	-0.110432	0	-0.614403	-0.631407	-0.557461	-0.614403	-0.344806	-0.654244	-0.654169	0.438931	-0.596357	-0.197411	-0.210438	-0.550407	-0.562097	-0.558758	-0.480064	-0.610356	0	-0.054965	-0.398171	-0.395083	0	-0.548952	0	-0.398171	0	0	0	0	0	0	0	-0.755008	-0.719203	-0.736439	-0.662558	-0.590824	-0.513031	-0.489581	-0.468754	-0.445904	-0.683629	-0.695413	-0.720566	-0.660307
Alkenes	19.38	-0.63724	-0.562661	-0.110432	0	-0.685717	-0.0577753	0.0226	-0.685717	-0.983337	-0.605293	-0.667827	0.415156	-0.596161	-0.197861	-0.212056	-0.580612	-0.562097	-0.558758	-0.467821	-0.610357	0	-0.054965	-0.251636	-0.376814	0	-0.565865	0	-0.251636	0	0	0	0	0	0	0	-0.684029	-0.639751	-0.692029	-0.714163	-0.667684	-0.534835	-0.492326	-0.468754	-0.445904	-0.582985	-0.662762	-0.608997	-0.603207
Alkenes	20.7	-0.666119	-0.586285	-0.110432	0	-0.644007	-0.221528	-0.142988	-0.644007	-0.598775	-0.620481	-0.666302	0.415941	-0.595713	-0.197745	-0.211601	-0.570611	-0.562097	-0.558758	-0.467809	-0.610346	0	-0.054965	-0.398171	-0.376802	0	-0.548942	0	-0.398171	0	0	0	0	0	0	0	-0.731341	-0.663362	-0.711053	-0.710826	-0.657569	-0.534835	-0.492326	-0.468754	-0.445904	-0.616522	-0.672954	-0.649102	-0.61221
Alkenes	19.68	-0.326827	-0.241096	-0.110432	0	-0.534452	0.285323	0.369543	-0.534452	-1.33146	-0.212624	-0.255023	0.0950164	-0.21159	-0.19498	-0.206934	-0.32121	-0.105082	-0.11313	-0.308641	-0.367414	0	-0.054965	-0.398171	-0.267162	0	-0.312159	0	-0.398171	0	0	0	0	0	0	0	-0.36228	-0.304811	-0.352641	-0.367979	-0.485665	-0.489059	-0.478602	-0.468754	-0.445904	-0.297819	-0.448497	-0.290569	-0.497024
Alkenes	20.67	-0.530346	-0.492168	-0.110432	0	-0.392799	-0.943524	-0.873076	-0.392799	0.00758484	-0.370301	-0.226472	0.203597	-0.236641	-0.195215	-0.206882	-0.339464	-0.562097	-0.558758	-0.271931	-0.402102	0	-0.054965	-0.398171	-0.194124	0	-0.34597	0	-0.398171	0	0	0	0	0	0	0	-0.698211	-0.699871	-0.70471	-0.537708	-0.374391	-0.312414	-0.333066	-0.367684	-0.39334	-0.538245	-0.509698	-0.587678	-0.511033
Alkenes	15.46	-1.20606	-1.45389	-0.110432	0	-1.04452	-2.2015	-2.14515	-1.04452	-0.762643	-1.73403	-1.52205	1.81973	-1.68817	-0.201144	-0.218749	-1.25823	-0.562097	-0.558758	-1.05545	-1.09623	0	-0.054965	-0.398171	-0.997918	0	-1.02253	0	-0.398171	0	0	0	0	0	0	0	-1.02474	-1.03487	-0.98388	-0.825675	-0.673747	-0.534835	-0.492326	-0.468754	-0.445904	-1.23156	-1.17088	-1.25081	-1.12812
Alkenes	18.72	-0.748344	-0.761896	-0.110432	0	-0.636239	-1.03287	-0.963419	-0.636239	-0.276184	-0.728212	-0.647525	0.555473	-0.637354	-0.197671	-0.210791	-0.585075	-0.562097	-0.558758	-0.516786	-0.64506	0	-0.054965	-0.398171	-0.431612	0	-0.582777	0	-0.398171	0	0	0	0	0	0	0	-0.830734	-0.802961	-0.791958	-0.669213	-0.546322	-0.47596	-0.481342	-0.468754	-0.445904	-0.750723	-0.736221	-0.79327	-0.725417
Alkenes	19.47	-0.707732	-0.710648	-0.110432	0	-0.609238	-0.965611	-0.89541	-0.609238	-0.284109	-0.662253	-0.586056	0.483133	-0.56969	-0.19737	-0.210192	-0.542032	-0.562097	-0.558758	-0.467815	-0.610352	0	-0.054965	-0.398171	-0.376808	0	-0.548948	0	-0.398171	0	0	0	0	0	0	0	-0.835464	-0.807254	-0.787199	-0.647573	-0.524071	-0.471597	-0.481342	-0.468754	-0.445904	-0.705993	-0.699488	-0.741874	-0.69336
Alkenes	20.21	-0.581387	-0.502365	-0.110432	0	-0.734535	0.222963	0.306484	-0.734535	-1.50455	-0.558994	-0.653105	0.388708	-0.576584	-0.197867	-0.212453	-0.57939	-0.562097	-0.558758	-0.424975	-0.593006	0	-0.054965	0.0414648	-0.322013	0	-0.58278	0	0.0414648	0	0	0	0	0	0	0	-0.584655	-0.581773	-0.674581	-0.747453	-0.685888	-0.534835	-0.492326	-0.468754	-0.445904	-0.493527	-0.623991	-0.497433	-0.548112
Alkenes	17.58	-0.928271	-1.02433	-0.110432	0	-0.87471	-1.17551	-1.10766	-0.87471	-0.944216	-1.09478	-1.03207	0.960613	-1.04423	-0.199535	-0.214546	-0.844004	-0.562097	-0.558758	-0.773885	-0.853303	0	-0.054965	-0.398171	-0.705644	0	-0.785749	0	-0.398171	0	0	0	0	0	0	0	-0.873309	-0.875964	-0.871267	-0.755771	-0.647456	-0.534835	-0.492326	-0.468754	-0.445904	-0.952013	-0.948458	-0.982561	-0.941805
Alkenes	19.26	-0.691253	-0.646463	-0.110432	0	-0.603112	-0.694608	-0.62137	-0.603112	-0.373588	-0.628298	-0.61114	0.41934	-0.560841	-0.197222	-0.210033	-0.528406	-0.562097	-0.558758	-0.461697	-0.593002	0	-0.054965	-0.398171	-0.376811	0	-0.532037	0	-0.398171	0	0	0	0	0	0	0	-0.755015	-0.719209	-0.733268	-0.650905	-0.570595	-0.499947	-0.486834	-0.468754	-0.445904	-0.672446	-0.683165	-0.713043	-0.658301
Alkenes	27.33	1.13425	1.11968	-0.110432	0	1.24911	-0.418563	-0.342232	1.24911	0.511338	1.22293	1.87518	-1.08754	1.47354	-0.144918	-0.148504	0.819268	-0.562097	-0.558758	1.65014	1.33324	0	-0.054965	-0.398171	1.76057	0	1.34544	0	-0.398171	0	0	0	0	0	0	0	0.0589512	0.0259585	-0.125744	0.0864979	0.408365	0.564136	0.770652	0.93255	1.05798	1.20065	1.21265	1.16605	1.23505
Alkenes	20.19	-0.742604	-0.736456	-0.110432	0	-0.778063	-0.379811	-0.303045	-0.778063	-1.06746	-0.812893	-0.837056	0.660152	-0.801646	-0.198667	-0.213633	-0.711559	-0.562097	-0.558758	-0.602501	-0.71449	0	-0.054965	-0.251611	-0.522971	0	-0.667365	0	-0.251611	0	0	0	0	0	0	0	-0.679302	-0.67627	-0.760245	-0.769098	-0.683867	-0.534835	-0.492326	-0.468754	-0.445904	-0.71719	-0.795419	-0.749409	-0.744468
Alkenes	17.91	-0.876291	-0.934027	-0.110432	0	-0.816661	-0.974775	-0.904678	-0.816661	-0.779054	-0.985599	-0.950884	0.824535	-0.939369	-0.199147	-0.21376	-0.776461	-0.562097	-0.558758	-0.706568	-0.801256	0	-0.054965	-0.398171	-0.63259	0	-0.735019	0	-0.398171	0	0	0	0	0	0	0	-0.840185	-0.830874	-0.842722	-0.754112	-0.653525	-0.534835	-0.492326	-0.468754	-0.445904	-0.884934	-0.893375	-0.917393	-0.877709
Alkenes	20.96	-0.556841	-0.495764	-0.110432	0	-0.487358	-0.735964	-0.663189	-0.487358	-0.351953	-0.421305	-0.360974	0.221105	-0.322992	-0.195723	-0.207356	-0.376893	-0.562097	-0.558758	-0.290294	-0.454164	0	-0.054965	-0.398171	-0.194123	0	-0.396713	0	-0.398171	0	0	0	0	0	0	0	-0.778663	-0.75141	-0.733261	-0.570997	-0.414842	-0.380013	-0.442902	-0.468754	-0.445904	-0.538242	-0.532145	-0.558841	-0.510031
Alkenes	17.05	-0.826523	-0.861088	-0.110432	0	-0.815191	-0.616286	-0.54217	-0.815191	-0.907056	-0.945249	-0.949699	0.79837	-0.929419	-0.199163	-0.21439	-0.786054	-0.562097	-0.558758	-0.675965	-0.783908	0	-0.054965	-0.25165	-0.596055	0	-0.735021	0	-0.25165	0	0	0	0	0	0	0	-0.75502	-0.755723	-0.811008	-0.79074	-0.687912	-0.534835	-0.492326	-0.468754	-0.445904	-0.81225	-0.86277	-0.844688	-0.818607
Alkenes	18.62	-0.790026	-0.775302	-0.110432	0	-0.710347	-0.648249	-0.574492	-0.710347	-0.420445	-0.836982	-0.834433	0.662844	-0.800747	-0.198482	-0.212872	-0.694318	-0.562097	-0.558758	-0.602525	-0.714506	0	-0.054965	-0.398171	-0.522999	0	-0.650465	0	-0.398171	0	0	0	0	0	0	0	-0.773948	-0.736402	-0.772942	-0.737475	-0.661619	-0.534835	-0.492326	-0.468754	-0.445904	-0.767537	-0.789317	-0.80334	-0.737479
Alkenes	13.99	-1.28432	-1.58972	-0.110432	0	-1.10934	-2.36317	-2.45231	-1.10934	-0.737598	-1.94922	-1.73297	2.19438	-1.96707	-0.201594	-0.220058	-1.42984	-0.562097	-0.558758	-1.12279	-1.18301	0	-0.054965	-0.105123	-1.05274	0	-1.14093	0	-0.105123	0	0	0	0	0	0	0	-1.01056	-1.07782	-1.0394	-0.878948	-0.693978	-0.534835	-0.492326	-0.468754	-0.445904	-1.27631	-1.20559	-1.28091	-1.1652
Alkenes	16.93	-1.00439	-1.12517	-0.110432	0	-0.886597	-1.29065	-1.22409	-0.886597	-0.497758	-1.25654	-1.18226	1.15809	-1.2192	-0.200052	-0.215904	-0.956131	-0.562097	-0.558758	-0.835093	-0.922711	0	-0.054965	-0.251647	-0.760446	0	-0.870311	0	-0.251647	0	0	0	0	0	0	0	-0.854386	-0.886699	-0.909332	-0.824015	-0.683863	-0.534835	-0.492326	-0.468754	-0.445904	-1.01351	-1.00559	-1.04273	-0.966843
Alkenes	15.4	-1.08266	-1.27243	-0.110432	0	-0.986591	-1.38418	-1.46234	-0.986591	-0.64687	-1.43583	-1.37408	1.43811	-1.45316	-0.20074	-0.217249	-1.09608	-0.562097	-0.558758	-0.957534	-1.02685	0	-0.054965	-0.398171	-0.888339	0	-0.954898	0	-0.398171	0	0	0	0	0	0	0	-0.958489	-0.953278	-0.975961	-0.867299	-0.698023	-0.534835	-0.492326	-0.468754	-0.445904	-1.103	-1.08112	-1.13426	-1.06904
Alkenes	23.55	-0.540069	-0.402683	-0.110432	0	-0.518222	-0.15028	-0.0709417	-0.518222	-0.495611	-0.414674	-0.460224	0.189795	-0.372579	-0.196222	-0.208736	-0.414359	-0.562097	-0.558758	-0.308658	-0.471517	0	-0.054965	-0.398171	-0.212392	0	-0.413627	0	-0.398171	0	0	0	0	0	0	0	-0.66508	-0.598936	-0.647604	-0.620934	-0.568564	-0.502125	-0.48958	-0.468754	-0.445904	-0.48233	-0.538271	-0.507449	-0.467961
Alkenes	18.78	-0.712829	-0.717543	-0.110432	0	-0.605053	-1.00051	-0.930705	-0.605053	-0.248778	-0.664628	-0.580376	0.487689	-0.567889	-0.19737	-0.210195	-0.542081	-0.562097	-0.558758	-0.467813	-0.610349	0	-0.054965	-0.398171	-0.376805	0	-0.548945	0	-0.398171	0	0	0	0	0	0	0	-0.854391	-0.830874	-0.801473	-0.642579	-0.501821	-0.454152	-0.47585	-0.468754	-0.445904	-0.711582	-0.693364	-0.741873	-0.682339
Alkenes	20.01	-0.648096	-0.630369	-0.110432	0	-0.5767	-0.838754	-0.767132	-0.5767	-0.386464	-0.570262	-0.506831	0.381428	-0.479525	-0.196891	-0.209327	-0.483307	-0.562097	-0.558758	-0.412728	-0.558296	0	-0.054965	-0.398171	-0.322008	0	-0.498209	0	-0.398171	0	0	0	0	0	0	0	-0.802341	-0.777193	-0.76658	-0.622607	-0.489688	-0.449793	-0.47585	-0.468754	-0.445904	-0.644494	-0.648475	-0.676695	-0.642274
Alkenes	22.56	-0.480866	-0.433234	-0.110432	0	-0.345687	-0.911506	-0.840699	-0.345687	0.0237116	-0.301087	-0.145545	0.138486	-0.161552	-0.194641	-0.206066	-0.29288	-0.562097	-0.558758	-0.216808	-0.350003	0	-0.054965	-0.398171	-0.139293	0	-0.295189	0	-0.398171	0	0	0	0	0	0	0	-0.674511	-0.680518	-0.692006	-0.521043	-0.346045	-0.275311	-0.283604	-0.323852	-0.377142	-0.48789	-0.458646	-0.536249	-0.457905
Alkenes	19.42	-0.673354	-0.606933	-0.110432	0	-0.669576	-0.221547	-0.143007	-0.669576	-0.706716	-0.646518	-0.690941	0.45053	-0.62533	-0.19793	-0.212008	-0.593117	-0.562097	-0.558758	-0.486181	-0.627707	0	-0.054965	-0.398171	-0.395078	0	-0.565864	0	-0.398171	0	0	0	0	0	0	0	-0.745548	-0.680552	-0.725335	-0.719151	-0.659592	-0.534835	-0.492326	-0.468754	-0.445904	-0.627715	-0.687246	-0.656632	-0.628246
Alkenes	28.73	1.69462	1.54689	-0.110432	0	1.80464	-0.383647	-0.306924	1.80464	0.569069	1.55672	2.44916	-1.29278	1.83922	-0.100672	-0.10405	1.07086	-0.562097	-0.558758	2.27453	1.92327	0	-0.054965	-0.398171	2.38171	0	1.92054	0	-0.398171	0	0	0	0	0	0	0	0.380757	0.318019	0.0899887	0.312884	0.68345	0.860689	1.14406	1.39068	1.60779	1.77098	1.76773	1.72015	1.78003
Alkenes	20.58	-0.691255	-0.646464	-0.110432	0	-0.603114	-0.694603	-0.621365	-0.603114	-0.373589	-0.628302	-0.611145	0.419343	-0.560845	-0.197222	-0.210033	-0.528408	-0.562097	-0.558758	-0.4617	-0.593004	0	-0.054965	-0.398171	-0.376814	0	-0.532039	0	-0.398171	0	0	0	0	0	0	0	-0.755013	-0.719208	-0.733268	-0.650906	-0.570597	-0.499948	-0.486835	-0.468754	-0.445904	-0.672448	-0.683168	-0.713045	-0.658302
Alkenes	21.7	-0.707588	-0.643798	-0.110432	0	-0.64019	-0.458243	-0.382356	-0.64019	-0.438485	-0.670569	-0.690568	0.463836	-0.629742	-0.197741	-0.211354	-0.582523	-0.562097	-0.558758	-0.498425	-0.627708	0	-0.054965	-0.398171	-0.413348	0	-0.565864	0	-0.398171	0	0	0	0	0	0	0	-0.721882	-0.674106	-0.725333	-0.705836	-0.643413	-0.530475	-0.492326	-0.468754	-0.445904	-0.672444	-0.709694	-0.713042	-0.658298
Alkenes	18.4	-0.707736	-0.710653	-0.110432	0	-0.609242	-0.965612	-0.895412	-0.609242	-0.28411	-0.66226	-0.586064	0.48314	-0.569697	-0.19737	-0.210192	-0.542037	-0.562097	-0.558758	-0.46782	-0.610356	0	-0.054965	-0.398171	-0.376812	0	-0.548952	0	-0.398171	0	0	0	0	0	0	0	-0.835465	-0.798666	-0.780855	-0.654234	-0.532165	-0.4716	-0.481342	-0.468754	-0.445904	-0.705996	-0.699492	-0.746892	-0.693364
Alkenes	20.94	-0.530348	-0.492169	-0.110432	0	-0.392801	-0.943525	-0.873078	-0.392801	0.00758125	-0.370304	-0.226474	0.203599	-0.236643	-0.195215	-0.206882	-0.339465	-0.562097	-0.558758	-0.271933	-0.402104	0	-0.054965	-0.398171	-0.194126	0	-0.345971	0	-0.398171	0	0	0	0	0	0	0	-0.698211	-0.70202	-0.70947	-0.541038	-0.370345	-0.305872	-0.330321	-0.367683	-0.393339	-0.538247	-0.509699	-0.586426	-0.50903
Alkenes	20.97	-0.710281	-0.667883	-0.110432	0	-0.613701	-0.694584	-0.621346	-0.613701	-0.3389	-0.656839	-0.642884	0.447986	-0.592758	-0.197396	-0.210382	-0.549311	-0.562097	-0.558758	-0.480059	-0.610353	0	-0.054965	-0.398171	-0.395078	0	-0.548949	0	-0.398171	0	0	0	0	0	0	0	-0.755009	-0.723498	-0.744368	-0.665885	-0.582733	-0.504311	-0.486835	-0.468754	-0.445904	-0.689216	-0.70153	-0.729335	-0.672322
Alkenes	20.7	-0.516035	-0.445695	-0.110432	0	-0.718191	0.00149066	0.0825302	-0.718191	-1.7697	-0.464701	-0.538879	0.271796	-0.456514	-0.196867	-0.209968	-0.474495	-0.562097	-0.558758	-0.339283	-0.523591	0	-0.054965	-0.398171	-0.230681	0	-0.464383	0	-0.398171	0	0	0	0	0	0	0	-0.721875	-0.686985	-0.714227	-0.642581	-0.596891	-0.534835	-0.492326	-0.468754	-0.445904	-0.448796	-0.595422	-0.409687	-0.603214
Alkenes	23.21	-0.439944	-0.258805	-0.110432	0	-0.574197	0.433481	0.519362	-0.574197	-1.12869	-0.323021	-0.42201	0.136045	-0.325965	-0.196443	-0.210073	-0.416842	-0.562097	-0.558758	-0.235208	-0.436815	0	-0.054965	-0.398171	-0.121055	0	-0.379803	0	-0.398171	0	0	0	0	0	0	0	-0.646158	-0.534514	-0.607946	-0.670875	-0.655546	-0.534835	-0.492326	-0.468754	-0.445904	-0.314594	-0.440318	-0.298107	-0.31068
Alkenes	21.26	-0.624647	-0.523581	-0.110432	0	-0.625144	-0.101298	-0.0214108	-0.625144	-0.676548	-0.560507	-0.616996	0.355857	-0.539766	-0.197474	-0.211232	-0.537453	-0.562097	-0.558758	-0.431092	-0.575649	0	-0.054965	-0.398171	-0.340276	0	-0.515123	0	-0.398171	0	0	0	0	0	0	0	-0.69349	-0.622571	-0.68251	-0.695851	-0.653525	-0.534835	-0.492326	-0.468754	-0.445904	-0.566215	-0.636234	-0.596468	-0.568147
Alkenes	11.93	-0.479039	-0.378154	-0.110432	0	-0.540518	-0.131976	-0.0524319	-0.540518	-0.900067	-0.356986	-0.432975	0.121098	-0.327107	-0.195376	-0.206581	-0.353162	-0.562097	-0.558758	-0.271932	-0.436814	0	-0.054965	-0.398171	-0.175855	0	-0.379803	0	-0.398171	0	0	0	0	0	0	0	-0.665094	-0.622566	-0.669813	-0.595969	-0.493732	-0.445435	-0.470362	-0.468754	-0.445904	-0.426418	-0.519904	-0.435995	-0.500018
Alkenes	20.87	-0.666118	-0.586284	-0.110432	0	-0.644007	-0.221524	-0.142984	-0.644007	-0.598784	-0.62048	-0.666302	0.415941	-0.595712	-0.197745	-0.211601	-0.570611	-0.562097	-0.558758	-0.480047	-0.610346	0	-0.054965	-0.398171	-0.395064	0	-0.548941	0	-0.398171	0	0	0	0	0	0	0	-0.698221	-0.639745	-0.703124	-0.7075	-0.655548	-0.534835	-0.492326	-0.468754	-0.445904	-0.622111	-0.683155	-0.659126	-0.62523
Alkenes	19.93	-0.546878	-0.512749	-0.110432	0	-0.411551	-0.956686	-0.886386	-0.411551	-0.0219593	-0.39545	-0.254644	0.228293	-0.263837	-0.195394	-0.207159	-0.356381	-0.562097	-0.558758	-0.29034	-0.419509	0	-0.054965	-0.398171	-0.212432	0	-0.362936	0	-0.398171	0	0	0	0	0	0	0	-0.707727	-0.708501	-0.712667	-0.547724	-0.384539	-0.321175	-0.341351	-0.371095	-0.393364	-0.555066	-0.526069	-0.604019	-0.526102
Alkenes	26.87	0.903516	0.924966	-0.110432	0	1.01395	-0.355083	-0.27804	1.01395	0.523622	1.06188	1.57221	-0.991155	1.27736	-0.16381	-0.168489	0.709744	-0.562097	-0.558758	1.36245	1.07295	0	-0.054965	-0.398171	1.46829	0	1.09174	0	-0.398171	0	0	0	0	0	0	0	-0.0640864	-0.0771177	-0.189194	0.00992857	0.2951	0.442032	0.616904	0.743919	0.827552	0.96582	0.992254	0.95295	1.02868
Alkynes	24.5	-0.497285	-0.453681	-0.110432	0	-0.364323	-0.924595	-0.853935	-0.364323	-0.00573901	-0.326079	-0.173533	0.163035	-0.188578	-0.194819	-0.206342	-0.309692	-0.562097	-0.558758	-0.259609	-0.367291	0	-0.054965	-0.398171	-0.194061	0	-0.312039	0	-0.398171	0	0	0	0	0	0	0	-0.636569	-0.663282	-0.693562	-0.517678	-0.327793	-0.255628	-0.272543	-0.317036	-0.373052	-0.515794	-0.487162	-0.567536	-0.488907
Alkynes	11.51	-1.33913	-1.70989	-0.110432	0	-1.22609	-2.71933	-2.66879	-1.22609	-1.72943	-2.17664	-1.88406	2.44019	-2.16192	-0.202121	-0.221866	-1.5664	-0.562097	-0.558758	-1.23301	-1.25245	0	-0.054965	0.0413604	-1.18065	0	-1.22552	0	0.0413604	0	0	0	0	0	0	0	-0.915936	-1.07784	-1.06321	-0.893933	-0.693977	-0.534835	-0.492326	-0.468754	-0.445904	-1.37698	-1.32193	-1.36367	-1.25838
Alkynes	21.89	-1.0717	-1.23152	-0.110432	0	-0.935562	-1.63559	-1.5729	-0.935562	-0.555152	-1.37588	-1.25101	1.30833	-1.31953	-0.200399	-0.216482	-1.01832	-0.562097	-0.558758	-0.963672	-0.974794	0	-0.054965	-0.105183	-0.924896	0	-0.937979	0	-0.105183	0	0	0	0	0	0	0	-0.702972	-0.828728	-0.893486	-0.805715	-0.675775	-0.534835	-0.492326	-0.468754	-0.445904	-1.12537	-1.09745	-1.17188	-1.07607
Alkynes	1.19	-1.4534	-1.93806	-0.110432	0	-1.23816	-3.17156	-3.3361	-1.23816	-1.05608	-2.41677	-2.07123	2.94704	-2.46376	-0.202347	-0.222671	-1.74982	-0.562097	-0.558758	-1.30651	-1.32192	0	-0.054965	0.187969	-1.25376	0	-1.31015	0	0.187969	0	0	0	0	0	0	0	-0.944399	-1.13373	-1.08545	-0.887286	-0.693979	-0.534835	-0.492326	-0.468754	-0.445904	-1.43852	-1.34031	-1.41759	-1.27543
Alkynes	20.15	-1.09821	-1.29083	-0.110432	0	-0.994461	-1.5731	-1.5097	-0.994461	-0.739789	-1.48213	-1.37074	1.44195	-1.45193	-0.200828	-0.217697	-1.10664	-0.562097	-0.558758	-0.994292	-1.02686	0	-0.054965	0.33436	-0.943181	0	-1.03946	0	0.33436	0	0	0	0	0	0	0	-0.636737	-0.856644	-0.910944	-0.837347	-0.698022	-0.534835	-0.492326	-0.468754	-0.445904	-1.14215	-1.12807	-1.17064	-1.10112
Alkynes	25.4	-0.376837	-0.312351	-0.110432	0	-0.252704	-0.827207	-0.755455	-0.252704	0.0371495	-0.169673	0.00481761	0.0162976	-0.0227132	-0.193406	-0.204414	-0.204987	-0.562097	-0.558758	-0.131082	-0.245834	0	-0.054965	-0.251696	-0.0662037	0	-0.210562	0	-0.251696	0	0	0	0	0	0	0	-0.513569	-0.581701	-0.634887	-0.461095	-0.261058	-0.183682	-0.192926	-0.239558	-0.29624	-0.392805	-0.368819	-0.443454	-0.370715
Alkynes	19.89	-1.23903	-1.51596	-0.110432	0	-1.08653	-2.37071	-2.31626	-1.08653	-1.02742	-1.84586	-1.6062	1.98267	-1.80458	-0.201337	-0.219432	-1.33365	-0.562097	-0.558758	-1.14114	-1.13094	0	-0.054965	-0.398171	-1.10752	0	-1.05635	0	-0.398171	0	0	0	0	0	0	0	-0.93482	-0.987621	-0.979118	-0.825671	-0.673745	-0.534835	-0.492326	-0.468754	-0.445904	-1.28747	-1.22801	-1.30972	-1.18422
Aromatics	28.47	0.0542859	0.133991	-0.110432	0	0.0667842	0.612444	0.700331	0.0667842	0.705881	0.301283	0.364598	-0.260413	0.304645	-0.189424	-0.197693	0.0379489	1.1141	1.07567	-0.253577	-0.002979	0	-0.054965	-0.398171	-0.376818	0	0.0430505	0	-0.398171	0	0	0	0	0	0	0	0.399694	0.558544	0.535731	0.381141	-0.0163824	-0.194674	-0.366027	-0.445175	-0.445904	-0.0238481	-0.0587093	-0.128879	-0.14239
Aromatics	29.6	-0.204594	-0.183568	-0.110432	0	-0.198197	0.50243	0.589084	-0.198197	0.658433	-0.00751311	0.0364153	0.0899928	-0.0334031	-0.193377	-0.203271	-0.198716	1.1141	1.07567	-0.559639	-0.280638	0	-0.054965	-0.398171	-0.687374	0	-0.22758	0	-0.398171	0	0	0	0	0	0	0	0.243521	0.382449	0.348551	0.118124	-0.360253	-0.456344	-0.492326	-0.468754	-0.445904	-0.314596	-0.334203	-0.424717	-0.437908
Aromatics	29.47	0.0632707	0.190715	-0.110432	0	0.0360965	0.763948	0.853533	0.0360965	0.524027	0.309616	0.368447	-0.258322	0.305671	-0.190059	-0.199311	0.0171125	1.1141	1.07567	-0.253565	-0.00297534	0	-0.054965	-0.398171	-0.376802	0	0.043054	0	-0.398171	0	0	0	0	0	0	0	0.451747	0.635852	0.626144	0.444384	-0.0770806	-0.34078	-0.470363	-0.468754	-0.445904	0.00412076	-0.0525805	-0.0849864	-0.120341
Aromatics	31.93	0.233106	0.285436	-0.110432	0	0.189933	1.21412	1.10309	0.189933	1.24302	0.459159	0.520566	-0.228944	0.372071	-0.188479	-0.195989	0.0778095	1.21568	1.19948	-0.363755	0.0317296	0	-0.054965	-0.398171	-0.559494	0	0.0768804	0	-0.398171	0	0	0	0	0	0	0	0.669433	0.945083	1.10836	0.758989	0.159581	-0.358216	-0.492326	-0.468754	-0.445904	0.149491	0.208632	0.184527	0.0960432
Aromatics	42.47	0.558464	0.581006	-0.110432	0	0.48553	1.26933	1.36458	0.48553	1.10001	0.745324	0.917585	-0.512874	0.711599	-0.184004	-0.192247	0.274145	1.87611	1.9673	-0.149526	0.361464	0	-0.054965	-0.398171	-0.41338	0	0.398268	0	-0.398171	0	0	0	0	0	0	0	1.19954	1.5164	1.6684	1.5764	0.885786	0.221821	-0.269938	-0.414861	-0.445904	0.451436	0.437198	0.401393	0.363516
Aromatics	53.48	0.825744	0.826406	-0.110432	0	0.786847	1.09639	1.1897	0.786847	1.26676	0.961309	1.24654	-0.705053	0.969743	-0.178329	-0.185913	0.455432	2.58713	2.61105	-0.0515928	0.639083	0	-0.054965	-0.398171	-0.413372	0	0.668859	0	-0.398171	0	0	0	0	0	0	0	1.67742	1.95223	2.01568	1.98245	1.6179	1.29676	0.863934	0.292434	-0.183192	0.61914	0.584098	0.437721	0.394549
Aromatics	28.88	0.0623258	0.182103	-0.110432	0	0.0501311	0.728718	0.817908	0.0501311	0.607408	0.308003	0.374525	-0.254835	0.307305	-0.190054	-0.199298	0.0172468	1.1141	1.07567	-0.253568	-0.00297603	0	-0.054965	-0.398171	-0.376806	0	0.0430534	0	-0.398171	0	0	0	0	0	0	0	0.432817	0.614375	0.602348	0.431066	-0.0487583	-0.301522	-0.456631	-0.468754	-0.445904	-0.0014746	-0.0485002	-0.0962752	-0.111326
Aromatics	33.86	1.5001	1.42256	-0.110432	0	1.50871	0.986078	1.07815	1.50871	1.0629	1.41548	1.03872	-1.41973	1.32894	0.129199	0.218583	1.68083	1.31723	1.32326	1.16043	1.43734	0	-0.054965	-0.398171	0.975028	0	1.44691	0	-0.398171	0	0	0	0	0	0	0	1.34612	1.5313	1.52232	1.5696	1.39336	1.25315	1.37466	1.66012	1.86243	1.44665	1.4718	1.41927	1.46445
Aromatics	29.66	-0.0286823	0.0783599	-0.110432	0	-0.028133	0.714912	0.803947	-0.028133	0.614073	0.214914	0.258501	-0.164099	0.20254	-0.191153	-0.200588	-0.0475373	1.1141	1.07567	-0.35764	-0.0897509	0	-0.054965	-0.398171	-0.486427	0	-0.0415249	0	-0.398171	0	0	0	0	0	0	0	0.394949	0.573564	0.565858	0.366149	-0.168089	-0.397464	-0.489581	-0.468754	-0.445904	-0.102132	-0.136258	-0.20159	-0.208506
Aromatics	36.6	0.661615	0.679197	-0.110432	0	0.627337	1.14522	1.23908	0.627337	1.22637	0.832748	1.04678	-0.604769	0.82142	-0.181468	-0.189284	0.357134	2.23161	2.28918	-0.118922	0.482919	0	-0.054965	-0.398171	-0.431642	0	0.516648	0	-0.398171	0	0	0	0	0	0	0	1.41717	1.70747	1.80793	1.74947	1.25994	0.788719	0.281877	-0.138703	-0.385291	0.501736	0.480036	0.371292	0.343466
Aromatics	30.82	0.021958	0.108324	-0.110432	0	0.0212958	0.621573	0.709562	0.0212958	0.628273	0.264957	0.323313	-0.221538	0.264027	-0.190101	-0.198756	0.00576346	1.1141	1.07567	-0.302583	-0.0377115	0	-0.054965	-0.398171	-0.431662	0	0.00919714	0	-0.398171	0	0	0	0	0	0	0	0.40914	0.567104	0.54363	0.382785	-0.0426729	-0.249175	-0.423681	-0.468754	-0.445904	-0.0630294	-0.0995562	-0.17155	-0.186511
Aromatics	28.02	0.0400789	0.137387	-0.110432	0	0.0401405	0.648766	0.73706	0.0401405	0.643933	0.284857	0.347722	-0.238886	0.285361	-0.189975	-0.198767	0.0150023	1.1141	1.07567	-0.271928	-0.0203291	0	-0.054965	-0.398171	-0.395068	0	0.0261396	0	-0.398171	0	0	0	0	0	0	0	0.399678	0.564973	0.546824	0.384457	-0.0426886	-0.249192	-0.423686	-0.468754	-0.445904	-0.0350223	-0.0709432	-0.135133	-0.145378
Aromatics	37.17	0.935776	0.98162	-0.110432	0	0.904381	1.16235	1.2564	0.904381	1.2587	1.04489	1.29861	-0.804807	1.05058	-0.174748	-0.181727	0.537606	2.58711	2.61104	0.0892426	0.760602	0	-0.054965	-0.398171	-0.26718	0	0.787302	0	-0.398171	0	0	0	0	0	0	0	1.72003	1.99735	2.08232	2.12896	1.88697	1.58249	1.06999	0.346468	-0.219503	0.747783	0.720869	0.591954	0.572914
Aromatics	34.4	1.17533	1.19725	-0.110432	0	1.15112	1.21256	1.30717	1.15112	1.23459	1.21499	1.34492	-1.0221	1.20282	-0.144819	-0.139185	0.851554	2.43474	2.53675	0.40141	1.02089	0	-0.054965	-0.398171	0.0616298	0	1.041	0	-0.398171	0	0	0	0	0	0	0	1.79101	2.0725	2.16638	2.24714	2.01439	1.73947	1.50376	1.11444	0.540478	1.01615	0.996347	0.882763	0.872425
Aromatics	33.84	1.59241	1.64396	-0.110432	0	1.58816	1.25382	1.34889	1.58816	1.23173	1.48161	1.47802	-1.31504	1.45401	-0.0553946	-0.0250684	1.31529	2.48553	2.56151	0.866617	1.47207	0	-0.054965	-0.398171	0.518327	0	1.48076	0	-0.398171	0	0	0	0	0	0	0	2.04182	2.30013	2.36624	2.5584	2.58069	2.50042	2.45919	2.15194	1.60371	1.44108	1.42897	1.31022	1.33924
Aromatics	28.21	-1.00439	-1.22195	-0.110432	0	-0.91274	-1.37873	-1.31316	-0.91274	-0.475419	-1.35257	-1.22194	1.42928	-1.34766	-0.200101	-0.215831	-1.03449	-0.104831	-0.112885	-1.09834	-0.974776	0	-0.054965	0.62767	-1.12585	0	-1.02254	0	0.62767	0	0	0	0	0	0	0	-0.248634	-0.560268	-0.634875	-0.654203	-0.681848	-0.534835	-0.492326	-0.468754	-0.445904	-1.11976	-1.07701	-1.17813	-1.10209
Aromatics	30.4	1.42328	1.33652	-0.110432	0	1.45225	0.722118	0.811234	1.45225	0.987232	1.36916	0.907129	-1.43547	1.2797	0.10935	0.193921	1.64549	1.1141	1.07567	1.20932	1.40257	0	-0.054965	-0.398171	1.06629	0	1.41302	0	-0.398171	0	0	0	0	0	0	0	1.13787	1.25425	1.15905	1.15509	1.04745	1.06996	1.27578	1.54218	1.74109	1.3683	1.38397	1.31513	1.35116
Aromatics	65.73	2.22534	2.08729	-0.110432	0	2.24023	0.927919	1.01934	2.24023	1.06349	1.78934	1.30214	-1.71769	1.68839	2.20065	2.10414	2.4306	1.72364	1.67003	1.87055	2.20096	0	-0.054965	-0.398171	1.63273	0	2.1912	0	-0.398171	0	0	0	0	0	0	0	1.94247	2.06394	1.91895	2.03575	2.2025	2.41326	2.73657	2.85941	2.9298	2.14004	2.12896	2.04109	2.08359
Aromatics	30.52	0.0400803	0.136056	-0.110432	0	0.0359318	0.655696	0.744068	0.0359318	0.619037	0.284865	0.340775	-0.242798	0.283497	-0.189873	-0.198508	0.018374	1.1141	1.07567	-0.271924	-0.0203266	0	-0.054965	-0.398171	-0.395065	0	0.026142	0	-0.398171	0	0	0	0	0	0	0	0.404414	0.569273	0.550002	0.384461	-0.0487583	-0.253557	-0.423688	-0.468754	-0.445904	-0.0350192	-0.0729809	-0.13513	-0.14938
Aromatics	32.76	0.0553374	0.190826	-0.110432	0	0.0563447	0.772608	0.86229	0.0563447	0.643744	0.308311	0.359063	-0.263598	0.303161	-0.190009	-0.199185	0.0188341	1.1141	1.07567	-0.265819	-0.00297636	0	-0.054965	-0.398171	-0.395087	0	0.043053	0	-0.398171	0	0	0	0	0	0	0	0.461216	0.650886	0.64677	0.469371	-0.0527775	-0.329858	-0.470359	-0.468754	-0.445904	-0.00707467	-0.0505444	-0.105063	-0.111332
Aromatics	29.77	0.0692675	0.211117	-0.110432	0	0.0781348	0.781522	0.871303	0.0781348	0.679029	0.326396	0.377664	-0.284441	0.322864	-0.189766	-0.198868	0.0326303	1.1141	1.07567	-0.235209	0.0143742	0	-0.054965	-0.398171	-0.358543	0	0.0599644	0	-0.398171	0	0	0	0	0	0	0	0.451741	0.646582	0.645173	0.466023	-0.0528007	-0.325508	-0.467614	-0.468754	-0.445904	0.0152929	-0.0260554	-0.0774785	-0.0772687
Aromatics	32.66	-0.101975	-0.0399423	-0.110432	0	-0.081929	0.630055	0.691059	-0.081929	0.792063	0.126236	0.167876	-0.048853	0.100686	-0.191975	-0.201198	-0.105653	1.1141	1.07567	-0.498423	-0.176512	0	-0.054965	-0.398171	-0.650835	0	-0.12609	0	-0.398171	0	0	0	0	0	0	0	0.385492	0.547799	0.553168	0.337862	-0.162013	-0.408359	-0.492326	-0.468754	-0.445904	-0.213955	-0.224009	-0.326947	-0.34174
Aromatics	33.53	1.65221	1.52704	-0.110432	0	1.67378	0.810339	0.900444	1.67378	1.01681	1.51186	0.97182	-1.5559	1.40155	0.268897	0.378176	1.90216	1.1141	1.07567	1.43587	1.62823	0	-0.054965	-0.398171	1.28557	0	1.63296	0	-0.398171	0	0	0	0	0	0	0	1.28937	1.41538	1.31935	1.3333	1.22756	1.21829	1.42959	1.73762	1.99991	1.60881	1.6269	1.57096	1.61272
Aromatics	35.24	0.822253	0.823782	-0.110432	0	0.78285	1.17186	1.26602	0.78285	1.24963	0.962598	1.18143	-0.731723	0.954838	-0.176688	-0.182872	0.482534	2.48553	2.56152	-0.0148648	0.639085	0	-0.054965	-0.398171	-0.358568	0	0.668862	0	-0.398171	0	0	0	0	0	0	0	1.6159	1.91143	2.01885	2.01241	1.60172	1.15939	0.64431	0.113946	-0.280186	0.641505	0.614709	0.489115	0.450648
Aromatics	35.32	1.75818	1.80236	-0.110432	0	1.74897	1.23053	1.32535	1.74897	1.20555	1.57455	1.55924	-1.39726	1.54827	-0.0171702	0.018551	1.46076	2.53633	2.58628	1.03802	1.64562	0	-0.054965	-0.398171	0.682751	0	1.64991	0	-0.398171	0	0	0	0	0	0	0	2.1554	2.39463	2.42176	2.62166	2.74657	2.81227	2.90403	2.64378	2.1212	1.60324	1.58407	1.46191	1.49152
Aromatics	35.15	0.719596	0.734796	-0.110432	0	0.683143	1.23734	1.33223	0.683143	1.25803	0.886864	1.06782	-0.662274	0.86397	-0.179225	-0.185791	0.41465	1.82506	1.86796	0.0341428	0.534964	0	-0.054965	-0.398171	-0.230634	0	0.567376	0	-0.398171	0	0	0	0	0	0	0	1.24197	1.54629	1.69836	1.6894	1.21329	0.675259	0.117125	-0.259947	-0.425699	0.613567	0.635143	0.581924	0.592952
Aromatics	35.77	1.6089	1.68368	-0.110432	0	1.6048	1.23919	1.3341	1.6048	1.23109	1.49077	1.53359	-1.30841	1.47389	-0.0712163	-0.048011	1.2669	2.53633	2.58628	0.87274	1.48943	0	-0.054965	-0.398171	0.518327	0	1.49768	0	-0.398171	0	0	0	0	0	0	0	2.07022	2.31946	2.37259	2.57671	2.67578	2.68799	2.67614	2.27323	1.58349	1.45227	1.43917	1.31774	1.35327
Aromatics	31.2	0.079468	0.220467	-0.110432	0	0.0591418	0.804322	0.894359	0.0591418	0.566739	0.329448	0.385165	-0.280222	0.324871	-0.189879	-0.199155	0.028709	1.1141	1.07567	-0.235206	0.0143742	0	-0.054965	-0.398171	-0.358539	0	0.0599644	0	-0.398171	0	0	0	0	0	0	0	0.470671	0.663762	0.654689	0.464353	-0.0710133	-0.340777	-0.470361	-0.468754	-0.445904	0.0264793	-0.0301358	-0.0624308	-0.0862826
Aromatics	29.59	1.62114	1.49474	-0.110432	0	1.65104	0.722288	0.811406	1.65104	0.996948	1.49439	0.928658	-1.55958	1.38363	0.255041	0.361627	1.88152	1.1141	1.07567	1.42979	1.6109	0	-0.054965	-0.398171	1.28561	0	1.61608	0	-0.398171	0	0	0	0	0	0	0	1.2515	1.35737	1.23521	1.23501	1.14457	1.17466	1.40763	1.71068	1.96759	1.56968	1.57997	1.51077	1.54358
Aromatics	32.27	0.217855	0.271453	-0.110432	0	0.201497	0.780853	0.870628	0.201497	0.801362	0.442048	0.547662	-0.341759	0.438106	-0.187576	-0.195833	0.116381	1.46959	1.47184	-0.271947	0.118482	0	-0.054965	-0.398171	-0.468161	0	0.161437	0	-0.398171	0	0	0	0	0	0	0	0.764056	0.960084	0.968732	0.842185	0.388109	0.0691352	-0.242492	-0.411493	-0.445904	0.0991407	0.0555507	-0.0323783	-0.0672749
Aromatics	33.23	0.118944	0.170255	-0.110432	0	0.0812461	1.10672	0.971716	0.0812461	1.19173	0.343432	0.384947	-0.122261	0.251119	-0.189835	-0.197418	0.00450287	1.1141	1.07567	-0.461721	-0.0724074	0	-0.054965	-0.398171	-0.650865	0	-0.0246205	0	-0.398171	0	0	0	0	0	0	0	0.574788	0.820534	0.956092	0.555903	0.00989754	-0.436731	-0.492326	-0.468754	-0.445904	0.0208715	0.0759741	0.0353311	-0.0722782
Aromatics	30.86	0.147764	0.208994	-0.110432	0	0.156549	0.719049	0.80813	0.156549	0.834766	0.385266	0.472151	-0.307322	0.382682	-0.188349	-0.19654	0.0843951	1.3172	1.32322	-0.265825	0.066412	0	-0.054965	-0.398171	-0.431619	0	0.110685	0	-0.398171	0	0	0	0	0	0	0	0.5984	0.788259	0.800555	0.665699	0.214133	-0.0747766	-0.32759	-0.431699	-0.445904	0.0488106	0.020847	-0.0662325	-0.0783062
Aromatics	33.86	0.199487	0.253401	-0.110432	0	0.156503	1.19706	1.05448	0.156503	1.24712	0.42594	0.47649	-0.193496	0.332685	-0.188871	-0.196277	0.0563552	1.21569	1.1995	-0.424965	-0.00297068	0	-0.054965	-0.398171	-0.632566	0	0.0430586	0	-0.398171	0	0	0	0	0	0	0	0.697842	0.964426	1.129	0.735704	0.155553	-0.384374	-0.492326	-0.468754	-0.445904	0.099177	0.151498	0.114335	-0.00413107
Aromatics	85.6	0.640061	0.648067	-0.110432	0	0.614054	1.11137	1.20485	0.614054	1.24825	0.819678	1.0009	-0.611093	0.802644	-0.180922	-0.18759	0.370026	1.72355	1.74423	-0.00257663	0.465585	0	-0.054965	-0.398171	-0.248908	0	0.499753	0	-0.398171	0	0	0	0	0	0	0	1.11427	1.38746	1.50335	1.46813	1.03743	0.609931	0.117176	-0.259933	-0.425702	0.529735	0.553556	0.491705	0.502833
Aromatics	34.34	0.198538	0.259063	-0.110432	0	0.157204	1.19965	1.0706	0.157204	1.2513	0.425985	0.478919	-0.192117	0.333315	-0.188904	-0.196362	0.0552814	1.21567	1.19948	-0.412724	-0.00297807	0	-0.054965	-0.398171	-0.614296	0	0.0430514	0	-0.398171	0	0	0	0	0	0	0	0.674163	0.945083	1.10678	0.719033	0.12721	-0.397475	-0.492326	-0.468754	-0.445904	0.104764	0.161701	0.126872	0.0219175
Aromatics	35.01	1.92205	1.94697	-0.110432	0	1.91219	1.24067	1.3356	1.91219	1.18951	1.66451	1.5752	-1.49212	1.62533	0.0820594	0.136673	1.69325	2.53632	2.58628	1.22167	1.81915	0	-0.054965	-0.398171	0.865438	0	1.81906	0	-0.398171	0	0	0	0	0	0	0	2.25005	2.48267	2.49314	2.70488	2.84769	2.92345	3.08522	2.95705	2.61444	1.77098	1.74937	1.62739	1.65881
Aromatics	34.9	0.885644	0.899051	-0.110432	0	0.856192	1.17477	1.26896	0.856192	1.27309	1.00943	1.23126	-0.779939	1.00535	-0.174636	-0.180513	0.527744	2.48552	2.56151	0.0586111	0.708516	0	-0.054965	-0.398171	-0.285473	0	0.736535	0	-0.398171	0	0	0	0	0	0	0	1.64903	1.93936	2.04265	2.06236	1.71702	1.32512	0.839277	0.26894	-0.207391	0.708619	0.684111	0.560589	0.53181
Aromatics	35.7	0.46175	0.518762	-0.110432	0	0.405933	1.10866	1.2021	0.405933	0.927131	0.661013	0.808803	-0.485131	0.642927	-0.1846	-0.192909	0.237512	1.57119	1.59566	-0.0943996	0.309403	0	-0.054965	-0.398171	-0.303718	0	0.347525	0	-0.398171	0	0	0	0	0	0	0	0.958129	1.23502	1.3273	1.21345	0.6531	0.180337	-0.228787	-0.408137	-0.445904	0.384369	0.361725	0.333761	0.314488
Aromatics	32.96	0.0918423	0.239204	-0.110432	0	-0.00224639	0.912802	1.00406	-0.00224639	0.295232	0.32275	0.383059	-0.250106	0.309581	-0.19057	-0.200629	-0.00130234	1.1141	1.07567	-0.229085	-0.00297562	0	-0.054965	-0.398171	-0.340272	0	0.0430538	0	-0.398171	0	0	0	0	0	0	0	0.475416	0.678809	0.649945	0.391125	-0.212595	-0.432359	-0.48958	-0.468754	-0.445904	0.0600293	-0.0321755	-0.00601934	-0.0742616
Aromatics	33.16	0.191594	0.250384	-0.110432	0	0.160989	1.06514	1.03315	0.160989	1.06929	0.424198	0.493177	-0.24785	0.366455	-0.188868	-0.196951	0.0660277	1.1141	1.07567	-0.302549	0.0317295	0	-0.054965	-0.398171	-0.468162	0	0.0768804	0	-0.398171	0	0	0	0	0	0	0	0.570056	0.814093	0.924367	0.647481	0.0847551	-0.340762	-0.492326	-0.468754	-0.445904	0.121536	0.151503	0.129376	0.0720156
Aromatics	30.71	0.0400731	0.13738	-0.110432	0	0.0401367	0.648758	0.737052	0.0401367	0.643939	0.284851	0.347715	-0.238881	0.285354	-0.189975	-0.198767	0.0149991	1.1141	1.07567	-0.284182	-0.0203343	0	-0.054965	-0.398171	-0.413351	0	0.0261345	0	-0.398171	0	0	0	0	0	0	0	0.423347	0.5886	0.567448	0.406101	-0.0244795	-0.242648	-0.423686	-0.468754	-0.445904	-0.0406236	-0.0791156	-0.148937	-0.160418
Aromatics	38.05	1.80762	1.81258	-0.110432	0	1.79367	1.24515	1.34013	1.79367	1.18728	1.60357	1.50511	-1.44548	1.56015	0.0798065	0.142225	1.62353	2.48552	2.56151	1.10536	1.69767	0	-0.054965	-0.398171	0.755824	0	1.70065	0	-0.398171	0	0	0	0	0	0	0	2.16486	2.40965	2.4408	2.62998	2.68385	2.6596	2.73376	2.57977	2.21824	1.65915	1.63917	1.51957	1.5416
Aromatics	28.59	-0.164145	-0.140402	-0.110432	0	-0.133555	0.456592	0.542732	-0.133555	0.770613	0.0495529	0.103669	0.018305	0.0353193	-0.192601	-0.201996	-0.147836	1.1141	1.07567	-0.529048	-0.22859	0	-0.054965	-0.398171	-0.669122	0	-0.17685	0	-0.398171	0	0	0	0	0	0	0	0.295559	0.427522	0.397703	0.21799	-0.214616	-0.369119	-0.473107	-0.468755	-0.445904	-0.286661	-0.301567	-0.413459	-0.420896
Aromatics	29.77	0.0384731	0.13483	-0.110432	0	0.0400147	0.651785	0.740113	0.0400147	0.643179	0.284861	0.346518	-0.239567	0.285041	-0.189956	-0.198719	0.0156538	1.1141	1.07567	-0.271924	-0.0203272	0	-0.054965	-0.398171	-0.395064	0	0.0261414	0	-0.398171	0	0	0	0	0	0	0	0.404411	0.571416	0.55317	0.387787	-0.0487578	-0.260096	-0.429178	-0.468754	-0.445904	-0.0350198	-0.0729815	-0.136384	-0.149382
Aromatics	39.11	0.795049	0.80985	-0.110432	0	0.747054	1.17188	1.26604	0.747054	1.24073	0.938489	1.18232	-0.692439	0.933575	-0.178791	-0.186207	0.438438	2.53634	2.58629	-0.0638427	0.604374	0	-0.054965	-0.398171	-0.413381	0	0.635029	0	-0.398171	0	0	0	0	0	0	0	1.63009	1.92431	2.02043	1.99909	1.58149	1.14414	0.600384	0.0297282	-0.340824	0.607949	0.573888	0.450244	0.408562
Aromatics	33.77	0.685463	0.693688	-0.110432	0	0.614017	1.27545	1.37077	0.614017	1.16812	0.853356	1.05099	-0.609914	0.827404	-0.181437	-0.189091	0.361927	1.82522	1.86814	-0.0209742	0.482916	0	-0.054965	-0.398171	-0.285483	0	0.516646	0	-0.398171	0	0	0	0	0	0	0	1.25152	1.56356	1.71272	1.66286	1.09404	0.503078	-0.0420582	-0.334024	-0.437822	0.585606	0.582069	0.558075	0.529798
Aromatics	60.22	0.8448	0.845538	-0.110432	0	0.799425	1.10329	1.19668	0.799425	1.2486	0.974684	1.26802	-0.714951	0.984955	-0.178131	-0.185848	0.462728	2.58714	2.61105	-0.0332075	0.656461	0	-0.054965	-0.398171	-0.395085	0	0.685798	0	-0.398171	0	0	0	0	0	0	0	1.69637	1.97373	2.03472	1.9991	1.63411	1.31863	0.896985	0.326223	-0.162924	0.641529	0.600443	0.460304	0.411595
Aromatics	32.31	0.234051	0.281966	-0.110432	0	0.186212	1.20901	1.09364	0.186212	1.22103	0.45909	0.521324	-0.228516	0.372269	-0.188475	-0.195979	0.0779363	1.21568	1.19948	-0.363758	0.0317289	0	-0.054965	-0.398171	-0.559497	0	0.0768797	0	-0.398171	0	0	0	0	0	0	0	0.669437	0.940792	1.10361	0.757323	0.165651	-0.351676	-0.492326	-0.468754	-0.445904	0.149493	0.206594	0.185786	0.0900308
Aromatics	28.54	-0.00681968	0.0825943	-0.110432	0	-0.0160675	0.646667	0.734938	-0.0160675	0.592319	0.230745	0.287272	-0.178948	0.225001	-0.190771	-0.19989	-0.0286406	1.1141	1.07567	-0.351516	-0.0723941	0	-0.054965	-0.398171	-0.486424	0	-0.0246075	0	-0.398171	0	0	0	0	0	0	0	0.413884	0.575717	0.556346	0.389457	-0.0790911	-0.316785	-0.462124	-0.468754	-0.445904	-0.0965358	-0.136255	-0.206599	-0.226535
Aromatics	36.09	1.41208	1.48258	-0.110432	0	1.41131	1.24357	1.33853	1.41131	1.26366	1.37027	1.45494	-1.18699	1.35672	-0.1192	-0.107928	1.05485	2.48555	2.56153	0.664626	1.2812	0	-0.054965	-0.398171	0.317384	0	1.29472	0	-0.398171	0	0	0	0	0	0	0	1.93772	2.20351	2.28852	2.46852	2.46545	2.35878	2.20943	1.7107	0.960921	1.25658	1.24736	1.12846	1.15593
Aromatics	34.31	2.12078	2.07336	-0.110432	0	2.11838	1.17722	1.27144	2.11838	1.14948	1.75215	1.4854	-1.61284	1.68256	0.547433	0.60899	2.10792	1.9776	1.94243	1.60731	2.04476	0	-0.054965	-0.398171	1.32215	0	2.03895	0	-0.398171	0	0	0	0	0	0	0	2.0655	2.2572	2.21239	2.38863	2.54634	2.67926	2.92325	2.96381	2.9217	2.0282	2.03099	1.95708	2.01846
Aromatics	19.09	0.0203396	0.067763	-0.110432	0	0.00240175	0.937714	0.832244	0.00240175	1.11945	0.23903	0.276021	-0.049178	0.159115	-0.190841	-0.198838	-0.0549021	1.1141	1.07567	-0.559661	-0.141818	0	-0.054965	-0.398171	-0.760475	0	-0.0922741	0	-0.398171	0	0	0	0	0	0	0	0.574793	0.781887	0.879962	0.50764	-0.00830109	-0.436729	-0.492326	-0.468754	-0.445904	-0.107725	-0.0689103	-0.147686	-0.24658
Aromatics	32.62	-0.119113	-0.0644099	-0.110432	0	-0.0866151	0.526703	0.613629	-0.0866151	0.75723	0.109887	0.157054	-0.055605	0.0977092	-0.191965	-0.201182	-0.105402	1.1141	1.07567	-0.498424	-0.176509	0	-0.054965	-0.398171	-0.650838	0	-0.126087	0	-0.398171	0	0	0	0	0	0	0	0.371305	0.513452	0.494493	0.336205	-0.119529	-0.342944	-0.475851	-0.468754	-0.445904	-0.241905	-0.256653	-0.375828	-0.373795
Aromatics	35.24	0.869819	0.901956	-0.110432	0	0.837693	1.17625	1.27046	0.837693	1.26622	0.997224	1.23362	-0.760673	0.995603	-0.176209	-0.183075	0.499841	2.5363	2.58627	0.0279979	0.691154	0	-0.054965	-0.398171	-0.322015	0	0.719612	0	-0.398171	0	0	0	0	0	0	0	1.66322	1.95223	2.05375	2.079	1.74937	1.35998	0.825514	0.181337	-0.292294	0.686246	0.661657	0.534257	0.510767
Aromatics	30.85	-0.231668	-0.233822	-0.110432	0	-0.196203	0.385402	0.470744	-0.196203	0.785589	-0.0352884	0.0145225	0.113854	-0.0559655	-0.193365	-0.202906	-0.203903	1.1141	1.07567	-0.626993	-0.297993	0	-0.054965	-0.398171	-0.778744	0	-0.244495	0	-0.398171	0	0	0	0	0	0	0	0.28613	0.397492	0.359668	0.181411	-0.250986	-0.395269	-0.484088	-0.468754	-0.445904	-0.376119	-0.38319	-0.511241	-0.518067
Aromatics	27.69	-0.0984775	-0.0394586	-0.110432	0	-0.0762171	0.548321	0.63549	-0.0762171	0.716136	0.131858	0.182443	-0.077054	0.121268	-0.191812	-0.201066	-0.0931654	1.1141	1.07567	-0.455574	-0.159158	0	-0.054965	-0.398171	-0.59603	0	-0.109175	0	-0.398171	0	0	0	0	0	0	0	0.347634	0.496264	0.478624	0.311227	-0.141786	-0.347309	-0.473106	-0.468754	-0.445904	-0.208358	-0.226042	-0.330698	-0.330716
Aromatics	27.63	0.0918785	0.225706	-0.110432	0	-0.00830684	0.870435	0.961213	-0.00830684	0.252996	0.320921	0.38081	-0.251177	0.309015	-0.190419	-0.200244	0.00418748	1.1141	1.07567	-0.241322	-0.00297446	0	-0.054965	-0.398171	-0.358534	0	0.0430549	0	-0.398171	0	0	0	0	0	0	0	0.47067	0.661613	0.63724	0.419416	-0.141791	-0.393099	-0.486833	-0.468754	-0.445904	0.0488492	-0.0423753	-0.0223119	-0.102306
Aromatics	29.97	1.69152	1.55405	-0.110432	0	1.72882	0.576641	0.664126	1.72882	0.934842	1.53608	0.989559	-1.59812	1.44121	0.283606	0.390561	1.91525	0.961767	0.927137	1.55223	1.71503	0	-0.054965	-0.105162	1.4135	0	1.68376	0	-0.105162	0	0	0	0	0	0	0	1.38871	1.38314	1.20826	1.17344	1.14256	1.21827	1.49549	1.82184	2.12524	1.6312	1.62284	1.53712	1.55963
Aromatics	27.92	-0.105432	-0.0665938	-0.110432	0	-0.097845	0.527451	0.614385	-0.097845	0.681216	0.111134	0.167506	-0.0435139	0.0987311	-0.191961	-0.201272	-0.108829	1.1141	1.07567	-0.449464	-0.176519	0	-0.054965	-0.398171	-0.577774	0	-0.126097	0	-0.398171	0	0	0	0	0	0	0	0.314508	0.45546	0.419927	0.22799	-0.208538	-0.356028	-0.46212	-0.468754	-0.445904	-0.208369	-0.240339	-0.320683	-0.344756
Aromatics	30.32	1.63764	1.50737	-0.110432	0	1.66601	0.722273	0.811391	1.66601	0.992473	1.50398	0.929477	-1.56846	1.39135	0.268097	0.377091	1.90129	1.1141	1.07567	1.44818	1.62828	0	-0.054965	-0.398171	1.30391	0	1.63302	0	-0.398171	0	0	0	0	0	0	0	1.26097	1.36596	1.24155	1.24166	1.15266	1.18339	1.41863	1.72417	1.98378	1.58647	1.59631	1.52708	1.55962
Aromatics	36.74	1.0955	1.15265	-0.110432	0	1.07128	1.17078	1.26493	1.07128	1.2527	1.15816	1.39724	-0.926849	1.1671	-0.165285	-0.16945	0.6761	2.53635	2.58629	0.285127	0.934147	0	-0.054965	-0.398171	-0.0662291	0	0.956454	0	-0.398171	0	0	0	0	0	0	0	1.78157	2.0489	2.12198	2.1939	2.03873	1.86168	1.54505	0.895543	0.156429	0.921121	0.900456	0.778739	0.77628
Aromatics	30.91	0.0426437	0.140861	-0.110432	0	0.028489	0.670751	0.759292	0.028489	0.574988	0.286474	0.348044	-0.238725	0.285456	-0.190017	-0.198874	0.0135466	1.1141	1.07567	-0.27191	-0.0203183	0	-0.054965	-0.398171	-0.395047	0	0.0261501	0	-0.398171	0	0	0	0	0	0	0	0.413888	0.582173	0.561119	0.386125	-0.0629361	-0.268837	-0.429183	-0.468754	-0.445904	-0.029407	-0.0729689	-0.128836	-0.149364
Aromatics	28.63	0.0311059	0.0980813	-0.110432	0	0.059354	0.545165	0.632298	0.059354	0.757509	0.278211	0.333135	-0.247096	0.281441	-0.189361	-0.197202	0.0345366	1.1141	1.07567	-0.284167	-0.0203257	0	-0.054965	-0.398171	-0.413333	0	0.0261429	0	-0.398171	0	0	0	0	0	0	0	0.385483	0.530613	0.507164	0.372802	0.00990408	-0.159778	-0.344048	-0.438432	-0.445904	-0.0629763	-0.0852266	-0.176498	-0.180441
Aromatics	40.43	0.841588	0.833833	-0.110432	0	0.811274	1.03337	1.12598	0.811274	1.29863	0.972351	1.31079	-0.697773	0.994677	-0.179001	-0.187432	0.449122	2.63793	2.63582	-0.0576936	0.656464	0	-0.054965	-0.398171	-0.431624	0	0.685801	0	-0.398171	0	0	0	0	0	0	0	1.72477	1.98662	2.01886	1.96081	1.61591	1.38624	1.06176	0.525009	-0.0133159	0.619162	0.580035	0.415171	0.369516
Aromatics	28.76	0.0410213	0.133373	-0.110432	0	0.03043	0.646521	0.73479	0.03043	0.586538	0.284784	0.344031	-0.240957	0.28437	-0.189873	-0.198506	0.0183846	1.1141	1.07567	-0.27193	-0.0203318	0	-0.054965	-0.398171	-0.39507	0	0.0261369	0	-0.398171	0	0	0	0	0	0	0	0.404408	0.567116	0.546817	0.382786	-0.046737	-0.24919	-0.420938	-0.468754	-0.445904	-0.0350242	-0.075029	-0.135135	-0.155404
Aromatics	36.99	0.841293	0.852499	-0.110432	0	0.808274	1.09956	1.19291	0.808274	1.28603	0.97362	1.26088	-0.717804	0.983337	-0.17801	-0.185628	0.464997	2.58712	2.61105	-0.0332167	0.656447	0	-0.054965	-0.398171	-0.395091	0	0.685784	0	-0.398171	0	0	0	0	0	0	0	1.68215	1.95439	2.01568	1.98579	1.63815	1.34039	0.929855	0.353093	-0.158925	0.635926	0.604517	0.457791	0.422613
Aromatics	35.16	1.82317	1.81217	-0.110432	0	1.81	1.26986	1.36511	1.81	1.18513	1.61235	1.4568	-1.47029	1.55644	0.120371	0.193136	1.70464	2.33315	2.41294	1.16046	1.71504	0	-0.054965	-0.398171	0.828906	0	1.71758	0	-0.398171	0	0	0	0	0	0	0	2.10335	2.35383	2.39639	2.57838	2.57261	2.48299	2.58002	2.57642	2.35977	1.69271	1.68203	1.57725	1.60572
Aromatics	34.16	0.733819	0.73458	-0.110432	0	0.698925	1.21054	1.30513	0.698925	1.25318	0.898615	1.07742	-0.678841	0.877407	-0.178428	-0.184525	0.434542	1.82515	1.86806	0.0525016	0.552334	0	-0.054965	-0.398171	-0.212382	0	0.584306	0	-0.398171	0	0	0	0	0	0	0	1.24675	1.54634	1.69366	1.68614	1.22954	0.723288	0.188553	-0.202663	-0.405483	0.624754	0.645347	0.585675	0.588933
Aromatics	30.51	1.43982	1.35041	-0.110432	0	1.47029	0.722136	0.811253	1.47029	0.993444	1.38057	0.909648	-1.44748	1.28933	0.11336	0.199377	1.66525	1.1141	1.07567	1.22775	1.41998	0	-0.054965	-0.398171	1.08462	0	1.42999	0	-0.398171	0	0	0	0	0	0	0	1.14737	1.26287	1.16542	1.16177	1.05557	1.07871	1.28681	1.5557	1.75733	1.38513	1.40036	1.33149	1.36724
Aromatics	28.35	0.0667596	0.164154	-0.110432	0	0.0396032	0.687023	0.775746	0.0396032	0.545205	0.307759	0.390408	-0.245889	0.311535	-0.190082	-0.19937	0.0161984	0.961714	0.927085	-0.241324	-0.00298343	0	-0.054965	-0.398171	-0.358531	0	0.0430462	0	-0.398171	0	0	0	0	0	0	0	0.39967	0.564961	0.538874	0.381104	-0.034619	-0.244839	-0.415453	-0.46202	-0.445904	0.00411662	-0.0423812	-0.0837335	-0.104316
Aromatics	35.25	0.0853803	0.234756	-0.110432	0	0.0132414	0.906682	0.997867	0.0132414	0.386801	0.321241	0.383839	-0.249667	0.30979	-0.190563	-0.200611	-0.00106181	1.1141	1.07567	-0.229085	-0.00297597	0	-0.054965	-0.398171	-0.340273	0	0.0430534	0	-0.398171	0	0	0	0	0	0	0	0.480146	0.687397	0.657875	0.387795	-0.226752	-0.436718	-0.486835	-0.468754	-0.445904	0.0544387	-0.0321736	-0.0160471	-0.0702499
Aromatics	39.71	0.328301	0.385394	-0.110432	0	0.284436	1.06763	1.10279	0.284436	1.00223	0.54405	0.660626	-0.366539	0.50885	-0.186952	-0.195232	0.151202	1.67294	1.71969	-0.314783	0.170589	0	-0.054965	-0.398171	-0.559507	0	0.212225	0	-0.398171	0	0	0	0	0	0	0	0.99605	1.25442	1.348	1.16362	0.562177	0.0124885	-0.327613	-0.42834	-0.445904	0.199849	0.176016	0.101824	0.0349733
Aromatics	36.2	0.741184	0.761968	-0.110432	0	0.694991	1.22014	1.31484	0.694991	1.2318	0.901222	1.11492	-0.6635	0.886108	-0.179903	-0.187307	0.408966	2.23162	2.28918	-0.0454737	0.552327	0	-0.054965	-0.398171	-0.358576	0	0.5843	0	-0.398171	0	0	0	0	0	0	0	1.45503	1.759	1.88723	1.86264	1.38534	0.869404	0.309355	-0.135315	-0.385283	0.591186	0.582057	0.490363	0.472675
Aromatics	35.59	1.72522	1.71977	-0.110432	0	1.712	1.25973	1.35487	1.712	1.19531	1.5575	1.44405	-1.41203	1.50878	0.0683443	0.131343	1.57565	2.43473	2.53675	1.02578	1.61091	0	-0.054965	-0.398171	0.682753	0	1.61608	0	-0.398171	0	0	0	0	0	0	0	2.09861	2.35597	2.40907	2.58504	2.55643	2.4372	2.46471	2.35072	2.02015	1.58088	1.56366	1.44687	1.46347
Aromatics	34.96	0.376499	0.402198	-0.110432	0	0.305811	1.25117	1.25697	0.305811	1.13258	0.584486	0.704476	-0.347408	0.522758	-0.186907	-0.194989	0.156302	1.41888	1.44715	-0.241321	0.170574	0	-0.054965	-0.398171	-0.44988	0	0.21221	0	-0.398171	0	0	0	0	0	0	0	0.844554	1.14268	1.29715	1.06532	0.386159	-0.183748	-0.470359	-0.468754	-0.445904	0.300471	0.327008	0.321176	0.265368
Aromatics	38.81	0.464322	0.518546	-0.110432	0	0.409181	1.08625	1.17945	0.409181	0.943294	0.660976	0.824507	-0.478307	0.646672	-0.184887	-0.19347	0.231915	1.82528	1.86821	-0.16786	0.309427	0	-0.054965	-0.398171	-0.413349	0	0.347548	0	-0.398171	0	0	0	0	0	0	0	1.10016	1.37468	1.4527	1.3384	0.776588	0.30033	-0.12992	-0.371076	-0.445904	0.350832	0.310725	0.248519	0.212313
Carboxylic acids	26.81	-0.687344	-0.681996	2.38962	0	-0.63775	-0.817018	-0.745152	-0.63775	-0.565674	-0.676288	-0.620981	0.506563	-0.603539	-0.197348	-0.210565	-0.565417	-0.562097	-0.558758	-0.749399	-0.610361	0	-0.054965	2.97253	-0.79698	0	-0.937979	0	2.97253	0	0	0	0	0	0	0	0.820834	0.0345319	-0.000452688	-0.306389	-0.289436	-0.321147	-0.393512	-0.468754	-0.445904	-0.806646	-0.815815	-0.93242	-0.866667
Carboxylic acids	37.07	-0.94577	-1.07562	4.05599	0	-0.878925	-1.3953	-1.32992	-0.878925	-0.974897	-1.20911	-1.09653	1.15243	-1.15977	-0.199472	-0.215055	-0.922622	-0.562097	-0.558758	-1.00044	-0.870725	0	-0.054965	2.97262	-1.03454	0	-1.19176	0	2.97262	0	0	0	0	0	0	0	0.555789	-0.270481	-0.28445	-0.514433	-0.520046	-0.438897	-0.404458	-0.468754	-0.445904	-1.06391	-1.03627	-1.15185	-1.05405
Carboxylic acids	26.2	-0.869607	-0.958855	3.22373	0	-0.819345	-1.13208	-1.06374	-0.819345	-0.889187	-1.04091	-0.96455	0.935479	-0.991516	-0.198973	-0.21388	-0.815141	-0.562097	-0.558758	-0.939209	-0.801291	0	-0.054965	2.97251	-0.979717	0	-1.12407	0	2.97251	0	0	0	0	0	0	0	0.669388	-0.126506	-0.170143	-0.516159	-0.501907	-0.423682	-0.404511	-0.468754	-0.445904	-0.991186	-0.985232	-1.10043	-1.01297
Carboxylic acids	24.61	-0.843859	-0.921076	4.05658	0	-0.820085	-1.02725	-0.957742	-0.820085	-1.0282	-1.00119	-0.938278	0.889822	-0.956718	-0.198871	-0.213728	-0.794981	-0.562097	-0.558758	-0.920835	-0.783927	0	-0.054965	2.97249	-0.961438	0	-1.10715	0	2.97249	0	0	0	0	0	0	0	0.674133	-0.100719	-0.13523	-0.494528	-0.510001	-0.436764	-0.404522	-0.468754	-0.445904	-0.963218	-0.964817	-1.07535	-0.994927
Cyclic alkenes	27.03	-0.240256	-0.184195	-0.110432	0	-0.178239	0.294161	0.359154	-0.178239	0.674036	-0.0257396	0.013505	0.0331222	-0.0236302	-0.193114	-0.202845	-0.181722	0.199774	0.18413	-0.30868	-0.263292	0	-0.054965	-0.251621	-0.322025	0	-0.227587	0	-0.251621	0	0	0	0	0	0	0	-0.177661	-0.0814064	-0.0480097	-0.0932809	-0.376428	-0.449798	-0.48958	-0.468754	-0.445904	-0.2531	-0.213804	-0.252986	-0.187473
Cyclic alkenes	26.09	-1.15246	-1.4498	-0.110432	0	-0.986729	-1.93471	-2.01912	-0.986729	-0.230411	-1.70084	-1.50431	2.01697	-1.74735	-0.200706	-0.21753	-1.28252	-0.409734	-0.410192	-1.09217	-1.09624	0	-0.054965	0.481104	-1.05272	0	-1.12401	0	0.481104	0	0	0	0	0	0	0	-0.679307	-0.895291	-0.876024	-0.790728	-0.700046	-0.534835	-0.492326	-0.468754	-0.445904	-1.17005	-1.07291	-1.1643	-1.05899
Cyclic alkenes	25.43	-0.761858	-0.841773	-0.110432	0	-0.710314	-0.607497	-0.576652	-0.710314	-0.230604	-0.845148	-0.806218	0.818167	-0.845054	-0.198332	-0.211931	-0.712686	-0.409745	-0.410203	-0.761645	-0.749189	0	-0.054965	0.334614	-0.742181	0	-0.768843	0	0.334614	0	0	0	0	0	0	0	-0.371692	-0.530237	-0.568308	-0.627605	-0.657573	-0.534835	-0.492326	-0.468754	-0.445904	-0.806643	-0.783163	-0.828373	-0.791537
Cyclic alkenes	21.51	-1.27201	-1.61336	-0.110432	0	-1.11319	-2.4256	-2.61228	-1.11319	-0.772951	-2.00711	-1.73559	2.38555	-2.03325	-0.201471	-0.219555	-1.46524	-0.562097	-0.558758	-1.22687	-1.20038	0	-0.054965	0.0414534	-1.19889	0	-1.17477	0	0.0414534	0	0	0	0	0	0	0	-0.816541	-0.976896	-0.945811	-0.893934	-0.693977	-0.534835	-0.492326	-0.468754	-0.445904	-1.30986	-1.21578	-1.28592	-1.18824
Cyclic alkenes	22.21	-1.04085	-1.24246	-0.110432	0	-0.943511	-1.29462	-1.42515	-0.943511	-0.411085	-1.38625	-1.31302	1.4758	-1.42486	-0.200381	-0.216215	-1.07078	-0.4097	-0.410158	-1.06159	-1.00949	0	-0.054965	0.334579	-1.05274	0	-1.02255	0	0.334579	0	0	0	0	0	0	0	-0.485275	-0.710617	-0.780853	-0.774083	-0.698023	-0.534835	-0.492326	-0.468754	-0.445904	-1.11416	-1.06274	-1.15305	-1.08706
Cyclic alkenes	22.78	-0.800337	-0.893856	-0.110432	0	-0.716697	-0.771865	-0.829637	-0.716697	-0.0260255	-0.915956	-0.857559	0.931605	-0.92064	-0.198371	-0.211705	-0.748113	-0.409743	-0.4102	-0.822857	-0.783891	0	-0.054965	0.334571	-0.815255	0	-0.802662	0	0.334571	0	0	0	0	0	0	0	-0.395357	-0.566737	-0.565124	-0.622611	-0.623185	-0.534835	-0.492326	-0.468754	-0.445904	-0.856958	-0.793358	-0.862212	-0.816576
Cyclic ketone	32	-0.0547488	0.0260292	-0.110432	0	-0.220521	0.704274	0.743926	-0.220521	-0.185073	0.114622	0.165768	-0.0294087	0.0878828	-0.19248	-0.203043	-0.144329	0.504387	0.481153	-0.46166	-0.176497	0	-0.054965	0.627787	-0.595986	0	-0.244484	0	0.627787	0	0	0	0	0	0	0	0.749895	0.644411	0.619777	0.426136	-0.0770658	-0.467275	-0.492326	-0.468754	-0.445904	-0.141223	-0.215813	-0.182706	-0.330684
Cycloalkanes	34.95	-0.465081	-0.508382	-0.110432	0	-0.455918	-0.326504	-0.443561	-0.455918	-0.205976	-0.342948	-0.253281	0.344867	-0.320649	-0.195554	-0.207298	-0.393944	-0.562097	-0.558758	-0.265757	-0.454096	0	-0.054965	0.0413461	-0.157544	0	-0.447373	0	0.0413461	0	0	0	0	0	0	0	-0.745539	-0.742786	-0.684046	-0.510985	-0.378265	-0.482535	-0.456653	-0.451921	-0.441864	-0.426332	-0.360601	-0.373211	-0.296487
Cycloalkanes	24.29	-0.262718	-0.0808142	-0.110432	0	-0.337999	0.875617	0.722381	-0.337999	0.00424053	-0.06754	-0.155254	0.0697878	-0.135335	-0.194505	-0.205588	-0.26575	-0.562097	-0.558758	-0.13727	-0.332699	0	-0.054965	-0.398171	-0.0297155	0	-0.278323	0	-0.398171	0	0	0	0	0	0	0	-0.679295	-0.491576	-0.396983	-0.579328	-0.637344	-0.534835	-0.492326	-0.468754	-0.445904	-0.107718	-0.0852351	0.0804722	0.0579718
Cycloalkanes	26.51	0.0624453	0.146081	-0.110432	0	0.0992064	0.381103	0.3967	0.0992064	0.704544	0.307343	0.289414	-0.34976	0.307625	-0.186078	-0.190487	0.129253	-0.562097	-0.558758	0.223862	0.0317092	0	-0.054965	-0.398171	0.317355	0	0.0768606	0	-0.398171	0	0	0	0	0	0	0	-0.551521	-0.418557	-0.317661	-0.249729	-0.188324	-0.166349	-0.247999	-0.347522	-0.401454	0.149477	0.249438	0.318651	0.398582
Cycloalkanes	12.99	-1.35027	-1.86699	-0.110432	0	-1.19275	-2.27556	-2.78422	-1.19275	-0.703344	-2.12825	-1.97136	2.74187	-2.31997	-0.201952	-0.220443	-1.61377	-0.562097	-0.558758	-1.20855	-1.28719	0	-0.054965	0.334162	-1.12587	0	-1.29318	0	0.334162	0	0	0	0	0	0	0	-1.00601	-1.15087	-1.09497	-0.903933	-0.700046	-0.534835	-0.492326	-0.468754	-0.445904	-1.31544	-1.19942	-1.29596	-1.2073
Cycloalkanes	22.5	-0.284312	-0.197931	-0.110432	0	-0.244024	0.318013	0.148944	-0.244024	0.543326	-0.0798237	-0.105714	0.0628052	-0.105016	-0.193167	-0.201963	-0.201074	-0.562097	-0.558758	-0.155631	-0.315342	0	-0.054965	-0.251634	-0.066249	0	-0.278318	0	-0.251634	0	0	0	0	0	0	0	-0.655641	-0.556001	-0.436639	-0.43783	-0.451264	-0.447617	-0.473108	-0.468754	-0.445904	-0.208355	-0.111755	-0.0549041	-0.0111338
Cycloalkanes	23.89	-0.314436	-0.188741	-0.110432	0	-0.367137	0.526993	0.395852	-0.367137	-0.0246801	-0.13728	-0.170876	0.140241	-0.175184	-0.194716	-0.205681	-0.290512	-0.562097	-0.558758	-0.186242	-0.367406	0	-0.054965	-0.251627	-0.084523	0	-0.329065	0	-0.251627	0	0	0	0	0	0	0	-0.693494	-0.560294	-0.441397	-0.524395	-0.576665	-0.534835	-0.492326	-0.468754	-0.445904	-0.20836	-0.150535	-0.0373587	-0.0371949
Cycloalkanes	28.6	0.705744	0.790532	-0.110432	0	0.780028	0.059109	0.0147113	0.780028	0.66528	0.904301	0.802369	-1.02489	0.939501	-0.137607	-0.115617	0.851797	-0.562097	-0.558758	1.02578	0.777931	0	-0.054965	-0.398171	1.12119	0	0.804193	0	-0.398171	0	0	0	0	0	0	0	-0.187129	-0.132947	-0.157458	-0.0732942	0.17374	0.311201	0.452166	0.538437	0.564772	0.781312	0.855537	0.862708	0.916501
Cycloalkanes	26.2	-0.0944648	0.00745836	-0.110432	0	-0.0466865	0.401215	0.359058	-0.0466865	0.687435	0.142808	0.14091	-0.15937	0.134842	-0.190051	-0.197312	-0.0313478	-0.562097	-0.558758	0.0341344	-0.124453	0	-0.054965	-0.251669	0.116442	0	-0.092257	0	-0.251669	0	0	0	0	0	0	0	-0.537353	-0.433601	-0.319257	-0.268044	-0.30362	-0.327704	-0.390754	-0.435076	-0.437821	-0.0126525	0.0984451	0.154454	0.248344
Cycloalkanes	29.42	1.80999	1.65884	-0.110432	0	1.90186	-0.215894	-0.199061	1.90186	0.622683	1.6201	2.11752	-1.43741	1.80001	0.207812	0.264344	1.40461	-0.562097	-0.558758	2.36635	2.01004	0	-0.054965	-0.398171	2.47305	0	2.00511	0	-0.398171	0	0	0	0	0	0	0	0.428081	0.386739	0.172474	0.346177	0.723903	0.9043	1.19897	1.45805	1.68865	1.89958	1.91058	1.88437	1.92829
Cycloalkanes	22.5	-0.530352	-0.43497	0.722599	0	-0.669225	0.279817	0.297437	-0.669225	-1.18034	-0.510449	-0.587403	0.403097	-0.541163	-0.197247	-0.211317	-0.548856	-0.562097	-0.558758	-0.437166	-0.558266	0	-0.054965	0.627565	-0.35849	0	-0.616563	0	0.627565	0	0	0	0	0	0	0	-0.314956	-0.427164	-0.455687	-0.680866	-0.683863	-0.534835	-0.492326	-0.468754	-0.445904	-0.448741	-0.523944	-0.410867	-0.433845
Cycloalkanes	29.66	2.35387	2.02099	-0.110432	0	2.43657	-0.134493	-0.0857973	2.43657	0.684318	1.88945	2.29799	-1.64417	2.03066	1.29729	1.34479	1.85843	-0.562097	-0.558758	2.95399	2.56535	0	-0.054965	-0.398171	3.05764	0	2.54637	0	-0.398171	0	0	0	0	0	0	0	0.73095	0.674496	0.400889	0.592531	0.9828	1.1834	1.55041	1.88922	2.20611	2.45872	2.46361	2.44722	2.49529
Cycloalkanes	21.2	-0.806869	-0.884284	-0.110432	0	-0.900183	-0.382112	-0.340328	-0.900183	-1.56635	-0.972445	-1.00772	0.880291	-1.00146	-0.199416	-0.21498	-0.83501	-0.562097	-0.558758	-0.700408	-0.818583	0	-0.054965	0.920843	-0.614278	0	-0.904139	0	0.920843	0	0	0	0	0	0	0	-0.480532	-0.702022	-0.73801	-0.792383	-0.700046	-0.534835	-0.492326	-0.468754	-0.445904	-0.77866	-0.838241	-0.764418	-0.822574
Cycloalkanes	18.62	-1.16338	-1.50341	-0.110432	0	-1.08166	-1.53466	-1.96841	-1.08166	-0.875918	-1.67846	-1.63245	1.97567	-1.82068	-0.201132	-0.21828	-1.3073	-0.562097	-0.558758	-1.03094	-1.13093	0	-0.054965	0.773981	-0.943091	0	-1.19163	0	0.773981	0	0	0	0	0	0	0	-0.79295	-1.02412	-1.00293	-0.853997	-0.679825	-0.534835	-0.492326	-0.468754	-0.445904	-1.14763	-1.07285	-1.14672	-1.09403
Cycloalkanes	22.99	-0.296584	-0.143909	-0.110432	0	-0.375358	0.736521	0.536667	-0.375358	-0.0780588	-0.127862	-0.194791	0.137248	-0.188297	-0.194851	-0.206189	-0.302538	-0.562097	-0.558758	-0.210716	-0.367401	0	-0.054965	-0.105127	-0.121046	0	-0.345968	0	-0.105127	0	0	0	0	0	0	0	-0.53736	-0.425021	-0.338301	-0.572665	-0.637344	-0.534835	-0.492326	-0.468754	-0.445904	-0.174806	-0.144399	-0.00224938	-0.0271584
Cycloalkanes	25.19	-0.346507	-0.244853	-0.110432	0	-0.356114	0.473721	0.467384	-0.356114	0.181778	-0.180613	-0.207306	0.165234	-0.208684	-0.195036	-0.20647	-0.318168	-0.562097	-0.558758	-0.204591	-0.384745	0	-0.054965	-0.251666	-0.102775	0	-0.345961	0	-0.251666	0	0	0	0	0	0	0	-0.669848	-0.549556	-0.463593	-0.536033	-0.619136	-0.530475	-0.492326	-0.468754	-0.445904	-0.236295	-0.191318	-0.0924847	-0.0471751
Cycloalkanes	26.43	-0.0415544	-0.014137	-0.110432	0	-0.00238469	0.42644	0.437871	-0.00238469	0.875138	0.184899	0.233801	-0.132805	0.175488	-0.189819	-0.197046	-0.0185066	-0.562097	-0.558758	0.0524875	-0.107111	0	-0.054965	-0.398171	0.1347	0	-0.0584457	0	-0.398171	0	0	0	0	0	0	0	-0.598861	-0.448645	-0.320865	-0.226427	-0.307666	-0.312442	-0.393504	-0.435082	-0.437823	0.0376385	0.163711	0.230872	0.354492
Cycloalkanes	28	0.491496	0.595227	-0.110432	0	0.573139	0.0423124	-0.00355615	0.573139	0.6673	0.730441	0.647545	-0.863194	0.768366	-0.15765	-0.144669	0.654321	-0.562097	-0.558758	0.787057	0.552344	0	-0.054965	-0.398171	0.883712	0	0.584316	0	-0.398171	0	0	0	0	0	0	0	-0.310166	-0.244611	-0.239939	-0.159848	0.0685667	0.197819	0.306654	0.346438	0.302005	0.563258	0.643312	0.650863	0.708141
Cycloalkanes	20.22	-0.656507	-0.706229	-0.110432	0	-0.6893	-0.103756	-0.347956	-0.6893	-0.412322	-0.6618	-0.703772	0.692147	-0.731193	-0.197853	-0.210689	-0.632955	-0.562097	-0.558758	-0.584124	-0.697126	0	-0.054965	0.33466	-0.504689	0	-0.718103	0	0.33466	0	0	0	0	0	0	0	-0.64616	-0.71277	-0.660306	-0.672541	-0.629244	-0.534835	-0.492326	-0.468754	-0.445904	-0.633314	-0.585222	-0.565132	-0.594197
Cycloalkanes	28.4	0.705744	0.775989	-0.110432	0	0.783541	0.0526687	0.0396972	0.783541	0.680117	0.90385	0.832066	-1.01296	0.947285	-0.140845	-0.121509	0.832551	-0.562097	-0.558758	1.02578	0.777931	0	-0.054965	-0.398171	1.12119	0	0.804193	0	-0.398171	0	0	0	0	0	0	0	-0.187128	-0.132947	-0.157458	-0.0566472	0.17374	0.311201	0.452166	0.538437	0.560729	0.781311	0.855536	0.862708	0.926519
Cycloalkanes	29.01	1.49684	1.425	-0.110432	0	1.58883	-0.154197	-0.136748	1.58883	0.639572	1.44466	1.68766	-1.36787	1.57432	0.0511119	0.105931	1.32781	-0.562097	-0.558758	1.97458	1.66297	0	-0.054965	-0.398171	2.07115	0	1.66682	0	-0.398171	0	0	0	0	0	0	0	0.276643	0.253594	0.0836434	0.242972	0.578271	0.747302	1.00129	1.21551	1.39757	1.57528	1.60243	1.57974	1.63176
Cycloalkanes	22.59	-0.32676	-0.182209	-0.110432	0	-0.365373	0.377378	0.404212	-0.365373	-0.202782	-0.138001	-0.161507	0.0651179	-0.137402	-0.194676	-0.206145	-0.275149	-0.562097	-0.558758	-0.100548	-0.3327	0	-0.054965	-0.398171	0.0250808	0	-0.278324	0	-0.398171	0	0	0	0	0	0	0	-0.773939	-0.622567	-0.52229	-0.519394	-0.58071	-0.523933	-0.48958	-0.468754	-0.445904	-0.202769	-0.17706	-0.0649374	-0.0251665
Cycloalkanes	23.33	-0.75812	-0.836921	-0.110432	0	-0.719954	-0.40715	-0.561162	-0.719954	-0.16978	-0.808082	-0.836909	0.848838	-0.876327	-0.198193	-0.210914	-0.704774	-0.562097	-0.558758	-0.669819	-0.766539	0	-0.054965	0.334612	-0.596027	0	-0.785753	0	0.334612	0	0	0	0	0	0	0	-0.665108	-0.760016	-0.730101	-0.695849	-0.625204	-0.534835	-0.492326	-0.468754	-0.445904	-0.745131	-0.658675	-0.70176	-0.666317
Cycloalkanes	27.9	0.491494	0.580918	-0.110432	0	0.573845	0.0358184	0.0216842	0.573845	0.670519	0.729956	0.675404	-0.85114	0.775724	-0.159675	-0.148635	0.636721	-0.562097	-0.558758	0.787055	0.552341	0	-0.054965	-0.398171	0.88371	0	0.584314	0	-0.398171	0	0	0	0	0	0	0	-0.310167	-0.244612	-0.23994	-0.143202	0.0685656	0.197818	0.306652	0.343067	0.289872	0.563255	0.643309	0.650861	0.718157
Cycloalkanes	28.9	0.854077	0.911059	-0.110432	0	0.936136	-0.0203344	-0.0334617	0.936136	0.650709	1.01883	1.01405	-1.0967	1.08574	-0.124029	-0.0997131	0.933834	-0.562097	-0.558758	1.20942	0.95147	0	-0.054965	-0.398171	1.30388	0	0.973339	0	-0.398171	0	0	0	0	0	0	0	-0.0924805	-0.0599337	-0.119391	-0.00671083	0.254647	0.398422	0.561992	0.676549	0.746697	0.926687	0.988182	0.984303	1.04272
Cycloalkanes	23.3	-0.74792	-0.844775	-0.110432	0	-0.728306	-0.436864	-0.504486	-0.728306	-0.391151	-0.799345	-0.808483	0.819078	-0.850335	-0.19821	-0.211406	-0.702963	-0.562097	-0.558758	-0.602496	-0.74919	0	-0.054965	0.3346	-0.5047	0	-0.768842	0	0.3346	0	0	0	0	0	0	0	-0.788138	-0.843756	-0.769753	-0.675878	-0.61712	-0.534835	-0.492326	-0.468754	-0.445904	-0.717175	-0.640309	-0.676689	-0.617236
Cycloalkanes	28.89	0.854076	0.925804	-0.110432	0	0.935105	-0.0139153	-0.0582591	0.935105	0.646652	1.01925	0.982957	-1.10836	1.07763	-0.118903	-0.0910075	0.954505	-0.562097	-0.558758	1.20942	0.951468	0	-0.054965	-0.398171	1.30388	0	0.973337	0	-0.398171	0	0	0	0	0	0	0	-0.0924811	-0.0599338	-0.11939	-0.0233575	0.254647	0.398422	0.561991	0.676548	0.746696	0.926687	0.988182	0.984303	1.03271
Cycloalkanes	16.38	-1.16758	-1.44251	-0.110432	0	-1.08595	-1.66592	-1.74741	-1.08595	-1.00543	-1.71086	-1.60515	1.95066	-1.79333	-0.201156	-0.21839	-1.30214	-0.562097	-0.558758	-1.04321	-1.13095	0	-0.054965	0.62763	-0.961385	0	-1.17476	0	0.62763	0	0	0	0	0	0	0	-0.807093	-1.0177	-0.99183	-0.875627	-0.700046	-0.534835	-0.492326	-0.468754	-0.445904	-1.15887	-1.08311	-1.14801	-1.09406
Cycloalkanes	26.56	-0.0818318	0.0880816	-0.110432	0	-0.111615	0.706141	0.626207	-0.111615	0.371739	0.151517	0.128711	-0.144749	0.120256	-0.191404	-0.200311	-0.0743241	-0.562097	-0.558758	0.0035437	-0.141793	0	-0.054965	-0.105123	0.0799213	0	-0.126071	0	-0.105123	0	0	0	0	0	0	0	-0.414305	-0.309051	-0.205058	-0.288018	-0.352139	-0.408359	-0.47036	-0.468754	-0.445904	0.0320919	0.0964109	0.223411	0.254351
Cycloalkanes	20.65	-0.656508	-0.70623	-0.110432	0	-0.6893	-0.103756	-0.347957	-0.6893	-0.412322	-0.661801	-0.703774	0.692148	-0.731195	-0.197853	-0.210689	-0.632956	-0.562097	-0.558758	-0.584126	-0.697127	0	-0.054965	0.33466	-0.504691	0	-0.718104	0	0.33466	0	0	0	0	0	0	0	-0.646159	-0.70418	-0.660306	-0.679198	-0.629245	-0.534835	-0.492326	-0.468754	-0.445904	-0.633315	-0.585223	-0.567641	-0.592196
Cycloalkanes	25.16	-0.19973	0.0146381	-0.110432	0	-0.322261	0.748688	0.749074	-0.322261	-0.482709	-0.0164527	-0.0928189	-0.0446391	-0.0512163	-0.193528	-0.204836	-0.215366	-0.562097	-0.558758	-0.143394	-0.245929	0	1.6039	0.481189	-0.0845245	0	-0.295239	0	0.481189	0	0	0	0	0	0	0	-0.0924651	-0.113612	-0.113036	-0.357934	-0.465411	-0.506486	-0.492326	-0.468754	-0.445904	-0.0797635	-0.109725	0.0328327	0.00587523
Cycloalkanes	29.3	-0.523627	-0.570433	-0.110432	0	-0.454847	-0.45142	-0.519162	-0.454847	0.10234	-0.395801	-0.3214	0.406214	-0.382119	-0.195653	-0.206965	-0.41404	-0.562097	-0.558758	-0.339267	-0.488875	0	-0.054965	0.0414189	-0.248929	0	-0.48128	0	0.0414189	0	0	0	0	0	0	0	-0.679327	-0.732094	-0.71105	-0.521051	-0.437094	-0.408386	-0.393499	-0.394657	-0.40144	-0.504683	-0.421921	-0.483603	-0.4058
Cycloalkanes	21.65	-0.948246	-1.09632	-0.110432	0	-0.879479	-0.974037	-1.10109	-0.879479	-0.417942	-1.17003	-1.14219	1.19433	-1.20607	-0.199789	-0.214724	-0.930917	-0.562097	-0.558758	-0.822861	-0.922731	0	-0.054965	0.774182	-0.742183	0	-0.988724	0	0.774182	0	0	0	0	0	0	0	-0.655676	-0.869541	-0.831634	-0.77077	-0.665665	-0.534835	-0.492326	-0.468754	-0.445904	-0.952005	-0.889264	-0.942443	-0.892721
Cycloalkanes	29.51	1.51333	1.42194	-0.110432	0	1.6078	-0.160592	-0.112291	1.6078	0.647666	1.45343	1.72201	-1.36592	1.59032	0.0399148	0.0869164	1.32245	-0.562097	-0.558758	1.99295	1.68032	0	-0.054965	-0.398171	2.08942	0	1.68374	0	-0.398171	0	0	0	0	0	0	0	0.286109	0.262185	0.0899891	0.266277	0.586362	0.756025	1.01227	1.22899	1.41374	1.59206	1.61876	1.59604	1.65781
Cycloalkanes	29.16	1.33203	1.28448	-0.110432	0	1.432	-0.245661	-0.198314	1.432	0.594526	1.34474	1.74198	-1.25061	1.51968	-0.0507086	-0.0228232	1.11018	-0.562097	-0.558758	1.82155	1.50678	0	-0.054965	-0.398171	1.925	0	1.5146	0	-0.398171	0	0	0	0	0	0	0	0.172532	0.150516	-0.00518507	0.17639	0.497365	0.660082	0.891464	1.08077	1.23586	1.40754	1.43101	1.40174	1.46346
Cycloalkanes	22.5	-0.263676	-0.195417	-0.110432	0	-0.237528	0.386491	0.21819	-0.237528	0.591317	-0.0631869	-0.0822057	0.0793281	-0.0980134	-0.193133	-0.201853	-0.19924	-0.562097	-0.558758	-0.167869	-0.31534	0	-0.054965	-0.251637	-0.0845113	0	-0.278316	0	-0.251637	0	0	0	0	0	0	0	-0.636716	-0.532384	-0.411264	-0.427843	-0.461374	-0.451976	-0.473107	-0.468754	-0.445904	-0.191583	-0.0893095	-0.0260754	0.0139091
Cycloalkanes	30	0.033939	0.0947563	-0.110432	0	0.0728835	0.556371	0.51836	0.0728835	0.935007	0.275957	0.28306	-0.241294	0.251057	-0.188125	-0.193829	0.0611168	-0.562097	-0.558758	0.113695	-0.0376703	0	-0.054965	-0.398171	0.189483	0	0.00923729	0	-0.398171	0	0	0	0	0	0	0	-0.542009	-0.379844	-0.238281	-0.194691	-0.238863	-0.266662	-0.360592	-0.42162	-0.437823	0.121578	0.261757	0.337537	0.445788
Cycloalkanes	23.62	-0.743649	-0.772116	-0.110432	0	-0.768208	-0.282977	-0.340066	-0.768208	-0.774577	-0.81534	-0.847345	0.739577	-0.84203	-0.19861	-0.212771	-0.718209	-0.562097	-0.558758	-0.639227	-0.749193	0	-0.054965	0.774271	-0.559507	0	-0.819589	0	0.774271	0	0	0	0	0	0	0	-0.518396	-0.686999	-0.64127	-0.724152	-0.685891	-0.534835	-0.492326	-0.468754	-0.445904	-0.717189	-0.705622	-0.679209	-0.688361
Cycloalkanes	24.05	-0.296584	-0.143909	-0.110432	0	-0.375358	0.736521	0.536667	-0.375358	-0.0780588	-0.127862	-0.194791	0.137248	-0.188297	-0.194851	-0.206189	-0.302538	-0.562097	-0.558758	-0.210716	-0.367401	0	-0.054965	-0.105127	-0.121046	0	-0.345968	0	-0.105127	0	0	0	0	0	0	0	-0.53736	-0.425021	-0.338301	-0.572665	-0.637344	-0.534835	-0.492326	-0.468754	-0.445904	-0.174806	-0.144399	-0.00224937	-0.0271583
Cycloalkanes	24.42	-0.195637	-0.102202	-0.110432	0	-0.128468	0.131222	0.0477277	-0.128468	0.578089	0.0343845	0.0159759	-0.101945	0.0392804	-0.190662	-0.197448	-0.073077	-0.562097	-0.558758	-0.0148593	-0.193884	0	-0.054965	-0.251638	0.079879	0	-0.159933	0	-0.251638	0	0	0	0	0	0	0	-0.627256	-0.547417	-0.446158	-0.384579	-0.32789	-0.318978	-0.374278	-0.421603	-0.43782	-0.13009	-0.0301386	-0.00477183	0.0689917
Cycloalkanes	19.58	-0.955893	-1.08723	-0.110432	0	-0.905325	-0.924278	-0.997395	-0.905325	-0.666685	-1.16171	-1.17171	1.16742	-1.21572	-0.1997	-0.214333	-0.923242	-0.562097	-0.558758	-0.822857	-0.922724	0	-0.054965	0.774214	-0.74218	0	-0.988721	0	0.774214	0	0	0	0	0	0	0	-0.641458	-0.869531	-0.860176	-0.762441	-0.645436	-0.534835	-0.492326	-0.468754	-0.445904	-0.952007	-0.881106	-0.95498	-0.908745
Cycloalkanes	29.83	2.22202	1.91571	-0.110432	0	2.30987	-0.144941	-0.0655428	2.30987	0.685745	1.82664	2.2198	-1.60189	1.97207	0.736126	0.786915	1.77161	-0.562097	-0.558758	2.80708	2.42652	0	-0.054965	-0.398171	2.91149	0	2.41105	0	-0.398171	0	0	0	0	0	0	0	0.655232	0.605777	0.350129	0.55591	0.918075	1.11363	1.46255	1.78142	2.07675	2.32452	2.333	2.31684	2.37708
Cycloalkanes	20.42	-0.279615	-0.0661974	-0.110432	0	-0.486935	0.624368	0.625046	-0.486935	-1.18316	-0.124844	-0.210158	-3.11243e-05	-0.137867	-0.195037	-0.20766	-0.29315	-0.562097	-0.558758	-0.0576878	-0.31534	0	-0.054965	-0.25161	0.0798999	0	-0.278319	0	-0.25161	0	0	0	0	0	0	0	-0.660359	-0.562434	-0.542911	-0.575996	-0.582733	-0.530475	-0.492326	-0.468754	-0.445904	-0.118893	-0.23012	0.0127868	-0.109316
Cycloalkanes	29.52	1.8924	1.71531	-0.110432	0	1.9792	-0.139899	-0.122201	1.9792	0.659892	1.66127	1.96745	-1.51008	1.79337	0.46039	0.537442	1.58739	-0.562097	-0.558758	2.42757	2.07946	0	-0.054965	-0.398171	2.52786	0	2.07277	0	-0.398171	0	0	0	0	0	0	0	0.48487	0.446867	0.229578	0.396114	0.764357	0.947911	1.25389	1.52542	1.76951	1.98346	2.00037	1.98089	2.02647
Cycloalkanes	33.88	0.00158753	0.102491	-0.110432	0	-0.0560967	0.357669	0.4427	-0.0560967	0.146436	0.223867	0.306476	-0.228274	0.257061	-0.190468	-0.199794	-0.0114202	-0.409786	-0.410243	0.0647776	-0.037659	0	-0.054965	-0.105205	0.116483	0	-0.0245637	0	-0.105205	0	0	0	0	0	0	0	-0.248718	-0.216712	-0.192343	-0.113237	-0.147873	-0.233943	-0.368797	-0.448554	-0.441864	0.0545073	0.0781114	0.160819	0.189334
Cycloalkanes	29.95	2.56813	2.14686	-0.110432	0	2.66186	-0.281246	-0.203375	2.66186	0.645586	1.98373	2.96657	-1.5864	2.24566	0.778223	0.752827	1.61201	-0.562097	-0.558758	3.25394	2.82566	0	-0.054965	-0.398171	3.3682	0	2.80008	0	-0.398171	0	0	0	0	0	0	0	0.835062	0.751805	0.432615	0.662444	1.08798	1.29679	1.69318	2.06438	2.41633	2.67678	2.65952	2.62899	2.67762
Cycloalkanes	26.3	0.133996	0.237235	-0.110432	0	0.197992	0.119275	0.065644	0.197992	0.636845	0.39399	0.39135	-0.48002	0.425833	-0.181823	-0.183166	0.25125	-0.562097	-0.558758	0.364666	0.153194	0	-0.054965	-0.398171	0.463517	0	0.19527	0	-0.398171	0	0	0	0	0	0	0	-0.523127	-0.424999	-0.357316	-0.293013	-0.121569	-0.0398632	-0.0557815	-0.142027	-0.227626	0.2054	0.298426	0.326183	0.383563
Cycloalkanes	28.76	-0.195956	0.0236691	-0.110432	0	-0.241407	0.841004	0.696769	-0.241407	0.135072	0.0247061	-0.0499411	-0.0432553	-0.0249782	-0.193352	-0.203897	-0.188141	-0.562097	-0.558758	-0.0821595	-0.245917	0	-0.054965	-0.105077	0.00684232	0	-0.227565	0	-0.105077	0	0	0	0	0	0	0	-0.466342	-0.341252	-0.247877	-0.442824	-0.518	-0.504308	-0.492326	-0.468754	-0.445904	-0.0517904	-0.0199211	0.128121	0.128116
Cycloalkanes	26	0.117791	0.203932	-0.110432	0	0.0737496	0.751623	0.841069	0.0737496	0.55157	0.351113	0.4464	-0.268442	0.351045	-0.189578	-0.198849	0.038932	0.809046	0.778221	-0.192345	0.0317048	0	-0.054965	-0.398171	-0.303704	0	0.0768563	0	-0.398171	0	0	0	0	0	0	0	0.40433	0.573451	0.557791	0.414315	0.00583007	-0.220846	-0.409962	-0.462022	-0.445904	0.0711981	0.0310676	0.0190571	-0.00414206
Cycloalkanes	28.86	1.38147	1.35141	-0.110432	0	1.47068	-0.151145	-0.164752	1.47068	0.621156	1.37666	1.5976	-1.3256	1.50155	-0.00247071	0.0473077	1.25075	-0.562097	-0.558758	1.85828	1.54149	0	-0.054965	-0.398171	1.96154	0	1.54842	0	-0.398171	0	0	0	0	0	0	0	0.191462	0.18058	0.0328842	0.173061	0.513546	0.677526	0.913429	1.10772	1.26821	1.46345	1.49427	1.4757	1.51956
Cycloalkanes	26.07	-0.0173872	0.0689109	-0.110432	0	0.0129399	0.303627	0.333036	0.0129399	0.580803	0.226692	0.25577	-0.256038	0.244001	-0.188967	-0.195962	0.0372083	-0.562097	-0.558758	0.162654	-0.0376922	0	-0.054965	-0.398171	0.262551	0	0.00921598	0	-0.398171	0	0	0	0	0	0	0	-0.603556	-0.472218	-0.369979	-0.263046	-0.248988	-0.244834	-0.335848	-0.408145	-0.429742	0.0712226	0.161717	0.229683	0.327479
Cycloalkanes	27.5	0.458523	0.543243	-0.110432	0	0.53718	0.121466	0.108293	0.53718	0.726496	0.69729	0.602787	-0.822112	0.723178	-0.160764	-0.149533	0.6132	-0.562097	-0.558758	0.731953	0.500271	0	-0.054965	-0.398171	0.828894	0	0.533562	0	-0.398171	0	0	0	0	0	0	0	-0.338566	-0.257501	-0.233599	-0.146533	0.0442898	0.169467	0.259971	0.265581	0.184747	0.535289	0.624934	0.64333	0.714142
Cycloalkanes	27	0.282322	0.361044	-0.110432	0	0.348662	0.112591	0.130819	0.348662	0.665792	0.534806	0.524942	-0.623623	0.574725	-0.174463	-0.171783	0.396417	-0.562097	-0.558758	0.529936	0.309371	0	-0.054965	-0.398171	0.627928	0	0.347493	0	-0.398171	0	0	0	0	0	0	0	-0.437949	-0.347694	-0.300215	-0.199795	-0.0467339	0.0495337	0.0760027	0.0297608	-0.0618863	0.356361	0.44535	0.472845	0.547851
Cycloalkanes	29.89	2.35387	2.00513	-0.110432	0	2.43832	-0.140888	-0.0614438	2.43832	0.688449	1.8892	2.33255	-1.6364	2.03957	0.878998	0.91858	1.82815	-0.562097	-0.558758	2.954	2.56536	0	-0.054965	-0.398171	3.05764	0	2.54637	0	-0.398171	0	0	0	0	0	0	0	0.730951	0.674497	0.40089	0.609178	0.982801	1.1834	1.55041	1.88922	2.20611	2.45872	2.46361	2.44722	2.50531
Cycloalkanes	29.61	1.80999	1.6432	-0.110432	0	1.90498	-0.22229	-0.174681	1.90498	0.631059	1.61981	2.15189	-1.42862	1.80887	0.0941814	0.132775	1.37686	-0.562097	-0.558758	2.36635	2.01004	0	-0.054965	-0.398171	2.47306	0	2.00512	0	-0.398171	0	0	0	0	0	0	0	0.428082	0.386739	0.172474	0.362823	0.723904	0.904301	1.19898	1.45805	1.68865	1.89958	1.91058	1.88437	1.93831
Cycloalkanes	25.39	-0.000923596	0.110031	-0.110432	0	0.0285718	0.33204	0.311374	0.0285718	0.577639	0.246303	0.225582	-0.305656	0.250135	-0.187828	-0.193298	0.0771247	-0.562097	-0.558758	0.181014	-0.0203476	0	-0.054965	-0.398171	0.280818	0	0.0261215	0	-0.398171	0	0	0	0	0	0	0	-0.594108	-0.46365	-0.362071	-0.304663	-0.21866	-0.203408	-0.297406	-0.394663	-0.429738	0.0879762	0.178021	0.247204	0.312432
Cycloalkanes	26.99	0.000730075	0.0979452	-0.110432	0	0.0317787	0.330839	0.360571	0.0317787	0.596524	0.246583	0.280184	-0.273352	0.265322	-0.188842	-0.195973	0.0464311	-0.562097	-0.558758	0.18102	-0.0203272	0	-0.054965	-0.398171	0.280816	0	0.0261414	0	-0.398171	0	0	0	0	0	0	0	-0.589331	-0.455002	-0.354077	-0.248031	-0.236846	-0.240481	-0.335864	-0.408156	-0.429745	0.0936202	0.182159	0.254802	0.356582
Cycloalkanes	25.34	0.0169517	0.1284	-0.110432	0	0.00564663	0.304724	0.353474	0.00564663	0.346025	0.256149	0.292466	-0.298087	0.283271	-0.18882	-0.196221	0.0520604	-0.562097	-0.558758	0.187153	-0.00298286	0	-0.054965	-0.251745	0.280839	0	0.0261473	0	-0.251745	0	0	0	0	0	0	0	-0.485323	-0.407824	-0.330337	-0.218119	-0.174192	-0.214315	-0.319379	-0.408141	-0.42974	0.0991986	0.15971	0.246014	0.294487
Cycloalkanes	23.94	-0.243985	-0.195853	-0.110432	0	-0.199439	0.285683	0.314882	-0.199439	0.629953	-0.04298	-0.0173233	0.0517267	-0.0487127	-0.193033	-0.202359	-0.187711	-0.562097	-0.558758	-0.0944265	-0.280641	0	-0.054965	-0.398171	0.00681469	0	-0.227583	0	-0.398171	0	0	0	0	0	0	0	-0.731352	-0.586067	-0.466781	-0.407869	-0.463399	-0.436716	-0.467617	-0.468754	-0.445904	-0.158043	-0.0648304	-0.00101248	0.0930332
Ketones	23.92	-0.123272	0.0110171	-0.110432	0	-0.19632	0.180859	0.263909	-0.19632	-0.263274	0.0865877	0.152261	-0.155441	0.13692	-0.192002	-0.202367	-0.0971119	0.0473757	0.0355288	-0.222904	-0.124405	0	-0.054965	0.627693	-0.267134	0	-0.1937	0	0.627693	0	0	0	0	0	0	0	0.404429	0.204213	0.121721	0.111525	-0.0486898	-0.236094	-0.379753	-0.468754	-0.445904	-0.169153	-0.225993	-0.229078	-0.270558
Ketones	39.04	-0.0189226	0.00676591	-0.110432	0	-0.0378464	0.795893	0.773832	-0.0378464	0.952269	0.18953	0.243665	-0.0285382	0.132004	-0.191339	-0.19998	-0.0828442	1.21567	1.19948	-0.614753	-0.159173	0	-0.054965	0.188228	-0.833548	0	-0.176868	0	0.188228	0	0	0	0	0	0	0	0.839873	0.887116	0.93387	0.667462	0.135351	-0.336379	-0.492326	-0.468754	-0.445904	-0.180436	-0.166899	-0.279352	-0.349792
Ketones	23.04	-1.10361	-1.3379	-0.110432	0	-1.07945	-1.54787	-1.48419	-1.07945	-1.57403	-1.5655	-1.45469	1.57042	-1.55754	-0.201088	-0.218631	-1.1818	-0.562097	-0.558758	-1.06775	-1.06157	0	-0.054965	1.36044	-1.03452	0	-1.19171	0	1.36044	0	0	0	0	0	0	0	-0.295969	-0.753568	-0.83797	-0.780759	-0.689936	-0.534835	-0.492326	-0.468754	-0.445904	-1.17011	-1.16072	-1.19821	-1.15321
Ketones	25.2	-0.57702	-0.50802	0.722379	0	-0.532425	-0.622265	-0.548216	-0.532425	-0.495047	-0.482721	-0.455977	0.282286	-0.406917	-0.19603	-0.208129	-0.427633	-0.562097	-0.558758	-0.571805	-0.488826	0	-0.054965	2.23951	-0.595946	0	-0.73492	0	2.23951	0	0	0	0	0	0	0	0.61727	-0.0191817	-0.0972362	-0.289641	-0.234813	-0.327676	-0.429164	-0.468754	-0.445904	-0.661202	-0.674938	-0.76437	-0.709327
Ketones	23.96	-0.998881	-1.13572	0.722604	0	-0.934266	-1.18883	-1.12113	-0.934266	-0.860018	-1.27269	-1.21222	1.17961	-1.24864	-0.200266	-0.216462	-0.981243	-0.562097	-0.558758	-0.975894	-0.94008	0	-0.054965	1.65354	-0.961405	0	-1.10712	0	1.65354	0	0	0	0	0	0	0	-0.0499017	-0.562447	-0.62066	-0.692533	-0.687912	-0.534835	-0.492326	-0.468754	-0.445904	-1.06944	-1.05458	-1.12924	-1.05301
Ketones	45.1	0.844802	0.859179	-0.110432	0	0.813249	1.02809	1.12063	0.813249	1.30787	0.972261	1.31225	-0.696387	0.995295	-0.179312	-0.188056	0.443066	2.68874	2.66059	-0.118923	0.656466	0	-0.054965	0.041636	-0.52299	0	0.635043	0	0.041636	0	0	0	0	0	0	0	1.98986	2.15202	2.21403	2.23556	1.95986	1.63488	1.16337	0.504795	-0.110362	0.591196	0.551459	0.359997	0.313402
Aldehydes	22.9	-0.487134	-0.434368	1.5562	0	-0.614159	-0.171705	-0.0926067	-0.614159	-1.18238	-0.421699	-0.39889	0.304389	-0.385203	-0.196495	-0.209632	-0.451858	-0.40974	-0.410198	-0.620881	-0.488911	0	-0.054965	2.38619	-0.669133	0	-0.751932	0	2.38619	0	0	0	0	0	0	0	0.782935	0.232052	0.173943	-0.184868	-0.30363	-0.517396	-0.492326	-0.468754	-0.445904	-0.577436	-0.660769	-0.677989	-0.732486
Polyfunctionals	48.18	-0.827729	-0.897271	2.38881	0	-0.760939	-1.15968	-1.09166	-0.760939	-0.74061	-0.969325	-0.866863	0.872305	-0.904521	-0.198501	-0.213182	-0.765073	-0.562097	-0.558758	-0.884001	-0.749122	0	-0.054965	3.11941	-0.924795	0	-1.09018	0	3.11941	0	0	0	0	0	0	0	0.702622	-0.160876	-0.178116	-0.334485	-0.414752	-0.342856	-0.324708	-0.468754	-0.445904	-0.946374	-0.932073	-1.05146	-0.974814
Polyfunctionals	24.2	-0.506148	-0.457046	1.55593	0	-0.584056	-0.326195	-0.248829	-0.584056	-0.933657	-0.470438	-0.445779	0.336572	-0.427913	-0.196233	-0.209299	-0.465941	-0.562097	-0.558758	-0.60857	-0.488866	0	-0.054965	2.97249	-0.650786	0	-0.819554	0	2.97249	0	0	0	0	0	0	0	0.943832	0.279293	0.234199	-0.236443	-0.287389	-0.334184	-0.462115	-0.468754	-0.445904	-0.594148	-0.672957	-0.720542	-0.72541
Polyfunctionals	30.84	-0.960099	-1.08763	1.55617	0	-0.854106	-1.46337	-1.39875	-0.854106	-0.667447	-1.19617	-1.07647	1.12115	-1.13471	-0.199463	-0.214795	-0.903199	-0.562097	-0.558758	-0.975925	-0.870701	0	-0.054965	2.82606	-0.99797	0	-1.17482	0	2.82606	0	0	0	0	0	0	0	0.475354	-0.373531	-0.423997	-0.454502	-0.507913	-0.436736	-0.404489	-0.468754	-0.445904	-1.06948	-1.03624	-1.14681	-1.06205
Polyfunctionals	29.6	1.44387	1.35836	-0.110432	0	1.49807	0.316484	0.401054	1.49807	0.780242	1.36665	1.10338	-1.38815	1.36015	0.208329	0.291072	1.58073	0.504053	0.480828	1.34372	1.50642	0	-0.054965	1.50898	1.21218	0	1.29413	0	1.50898	0	0	0	0	0	0	0	1.74875	1.29274	1.08426	1.31995	1.17482	1.25311	1.69336	1.71383	1.99563	1.36794	1.35911	1.25706	1.27058
Polyfunctionals	38	-0.759231	-0.79408	2.38843	0	-0.716497	-0.593412	-0.64929	-0.716497	-0.424933	-0.81102	-0.801789	0.725158	-0.805044	-0.198216	-0.211563	-0.680328	-0.180797	-0.186959	-0.951439	-0.731788	0	-0.054965	2.82604	-1.03455	0	-1.03943	0	2.82604	0	0	0	0	0	0	0	0.83522	0.146422	0.128274	-0.354425	-0.390454	-0.506506	-0.492326	-0.468754	-0.445904	-0.901641	-0.893294	-1.02514	-0.993894
Saturated esters	23.3	-0.646284	-0.635344	1.55541	0	-0.670615	-0.51023	-0.434926	-0.670615	-0.858183	-0.650087	-0.620043	0.511876	-0.607289	-0.197494	-0.211228	-0.581902	-0.562097	-0.558758	-0.749369	-0.610331	0	-0.054965	2.97253	-0.796952	0	-0.937951	0	2.97253	0	0	0	0	0	0	0	0.910787	0.2171	0.191476	-0.371252	-0.418863	-0.47377	-0.492326	-0.468754	-0.445904	-0.750707	-0.793355	-0.874741	-0.837609
Saturated esters	24.75	-0.640336	-0.630133	2.38803	0	-0.590451	-0.891364	-0.820332	-0.590451	-0.596436	-0.649885	-0.569418	0.514535	-0.572552	-0.196577	-0.209546	-0.541912	-0.562097	-0.558758	-0.681966	-0.558191	0	-0.054965	2.67963	-0.723817	0	-0.853325	0	2.67963	0	0	0	0	0	0	0	0.721636	-0.0190071	-0.068518	-0.272935	-0.222609	-0.227301	-0.335769	-0.468754	-0.445904	-0.750622	-0.756547	-0.865892	-0.797483
Saturated esters	23.86	-0.731677	-0.743187	1.55555	0	-0.694157	-0.814313	-0.742417	-0.694157	-0.688556	-0.758166	-0.718482	0.590215	-0.698366	-0.19783	-0.211433	-0.624235	-0.562097	-0.558758	-0.792242	-0.66241	0	-0.054965	2.82604	-0.833515	0	-0.971803	0	2.82604	0	0	0	0	0	0	0	0.783023	0.0452995	-0.0321428	-0.457804	-0.382485	-0.410551	-0.47311	-0.468754	-0.445904	-0.845774	-0.866826	-0.968768	-0.902733
Saturated esters	24.54	-0.902533	-1.00522	2.39003	0	-0.852426	-1.18001	-1.11221	-0.852426	-0.932855	-1.10452	-1.02758	1.00641	-1.0596	-0.19927	-0.214464	-0.857864	-0.562097	-0.558758	-0.963664	-0.835962	0	-0.054965	2.82604	-0.997959	0	-1.14096	0	2.82604	0	0	0	0	0	0	0	0.61267	-0.160811	-0.214518	-0.582702	-0.540312	-0.467268	-0.473113	-0.468754	-0.445904	-1.01911	-1.01786	-1.12172	-1.03899
Saturated esters	23.08	-0.911825	-1.01687	2.38891	0	-0.847396	-1.2689	-1.2021	-0.847396	-0.877168	-1.11081	-1.02283	1.01173	-1.0579	-0.199224	-0.214256	-0.852885	-0.562097	-0.558758	-0.963672	-0.835979	0	-0.054965	2.82604	-0.997962	0	-1.14098	0	2.82604	0	0	0	0	0	0	0	0.598423	-0.186679	-0.236809	-0.562691	-0.505887	-0.467255	-0.473116	-0.468754	-0.445904	-1.03033	-1.01787	-1.128	-1.039
Saturated esters	34	1.69965	1.83955	-0.110432	0	1.68289	1.23886	1.33377	1.68289	1.11136	1.54455	1.56086	-1.37273	1.53214	-0.0862763	-0.0725808	1.3044	2.28226	2.31377	0.940094	1.61095	0	-0.054965	0.774774	0.554869	0	1.48075	0	0.774774	0	0	0	0	0	0	0	2.69516	2.67824	2.82962	3.1196	3.55602	3.62601	3.04145	2.73824	2.10921	1.51939	1.47795	1.32777	1.35226
Saturated esters	23.24	-0.766801	-0.790309	2.38928	0	-0.771732	-0.736026	-0.663252	-0.771732	-1.02152	-0.832346	-0.808006	0.67313	-0.788861	-0.19846	-0.212798	-0.691014	-0.562097	-0.558758	-0.847375	-0.714509	0	-0.054965	2.82604	-0.88836	0	-1.02258	0	2.82604	0	0	0	0	0	0	0	0.754597	0.0495627	-0.0274199	-0.499467	-0.493764	-0.502134	-0.492326	-0.468754	-0.445904	-0.879361	-0.911757	-1.00391	-0.947845
Unsaturated esters	2.47	-0.40577	-0.309459	0.722329	0	-0.407301	-0.395263	-0.31867	-0.407301	-0.411505	-0.265445	-0.205688	0.110541	-0.185452	-0.19474	-0.206455	-0.303519	-0.409901	-0.410354	-0.473911	-0.349975	0	-0.054965	2.38672	-0.522956	0	-0.616574	0	2.38672	0	0	0	0	0	0	0	0.806948	0.172163	0.112442	-0.0348688	-0.076932	-0.150922	-0.338487	-0.468754	-0.445904	-0.499096	-0.546422	-0.622813	-0.610227
iso-Alkanes	20.34	-0.154708	-0.0438237	-0.110432	0	-0.255483	0.0867263	0.168721	-0.255483	-0.46654	0.0381528	0.0757588	-0.137831	0.0860726	-0.191934	-0.201507	-0.105441	-0.104963	-0.113014	-0.112767	-0.15916	0	-0.054965	-0.105105	-0.084495	0	-0.143001	0	-0.105105	0	0	0	0	0	0	0	-0.158775	-0.175924	-0.228865	-0.168201	-0.178215	-0.253552	-0.393484	-0.468754	-0.445904	-0.146848	-0.217876	-0.155187	-0.224519
iso-Alkanes	21.59	0.146743	0.256335	-0.110432	0	0.232576	-0.477387	-0.401715	0.232576	0.205091	0.417003	0.683132	-0.497996	0.587121	-0.184471	-0.192297	0.212917	-0.562097	-0.558758	0.52996	0.274682	0	-0.054965	-0.398171	0.646222	0	0.313683	0	-0.398171	0	0	0	0	0	0	0	-0.490003	-0.474401	-0.503269	-0.317993	-0.0851579	0.0342781	0.0979836	0.0803213	0.0109308	0.199805	0.218827	0.204568	0.265333
iso-Alkanes	9.81	-1.19036	-1.4786	-0.110432	0	-1.12988	-1.82928	-1.9125	-1.12988	-1.43146	-1.77251	-1.64193	1.90593	-1.80682	-0.201495	-0.219549	-1.32575	-0.562097	-0.558758	-1.01261	-1.14832	0	-0.054965	-0.251625	-0.906588	0	-1.09021	0	-0.251625	0	0	0	0	0	0	0	-1.13362	-1.13582	-1.07114	-0.902258	-0.700046	-0.534835	-0.492326	-0.468754	-0.445904	-1.18684	-1.15252	-1.17184	-1.12413
iso-Alkanes	26.21	-0.0166825	0.199664	-0.110432	0	-0.13315	0.634126	0.722256	-0.13315	-0.309867	0.214592	0.206538	-0.290042	0.231311	-0.190898	-0.200848	-0.0232545	-0.105068	-0.113117	0.0158164	-0.0376751	0	-0.054965	-0.105073	0.0434316	0	-0.0245946	0	-0.105073	0	0	0	0	0	0	0	-0.0404969	0.000126764	-0.0322124	-0.0350547	-0.186301	-0.321149	-0.431923	-0.468754	-0.445904	0.0544565	-0.0219496	0.0855273	0.0690419
iso-Alkanes	17.58	-0.879772	-0.934263	-0.110432	0	-0.803296	-0.754702	-0.825874	-0.803296	-0.506205	-0.983698	-1.00506	0.874226	-0.995311	-0.199187	-0.213778	-0.801766	-0.562097	-0.558758	-0.65146	-0.818601	0	-0.054965	0.334577	-0.541228	0	-0.836494	0	0.334577	0	0	0	0	0	0	0	-0.811811	-0.897448	-0.855412	-0.760772	-0.651504	-0.534835	-0.492326	-0.468754	-0.445904	-0.840184	-0.809686	-0.843413	-0.78152
iso-Alkanes	20.82	-0.206335	0.0620302	-0.110432	0	-0.356123	0.577096	0.664586	-0.356123	-0.927596	0.00254497	-0.079171	-0.177103	0.0177243	-0.193486	-0.205129	-0.175029	-0.409726	-0.410184	0.0586194	-0.193867	0	-0.054965	-0.398171	0.189515	0	-0.143005	0	-0.398171	0	0	0	0	0	0	0	-0.60358	-0.474402	-0.46044	-0.439506	-0.489688	-0.495586	-0.48958	-0.468754	-0.445904	-0.0462071	-0.152579	0.0478866	-0.00414046
iso-Alkanes	21.08	-0.526436	-0.4132	-0.110432	0	-0.438503	-0.51617	-0.440932	-0.438503	-0.208269	-0.364268	-0.342233	0.14554	-0.28006	-0.19546	-0.207102	-0.348503	-0.562097	-0.558758	-0.216836	-0.419461	0	-0.054965	-0.251609	-0.102775	0	-0.379804	0	-0.251609	0	0	0	0	0	0	0	-0.755016	-0.729946	-0.688851	-0.539377	-0.439124	-0.438894	-0.473106	-0.468754	-0.445904	-0.47115	-0.46072	-0.467332	-0.400832
iso-Alkanes	19.92	-0.776207	-0.749405	-0.110432	0	-0.680382	-0.693561	-0.620312	-0.680382	-0.432313	-0.768898	-0.763873	0.567971	-0.718413	-0.19811	-0.211842	-0.6341	-0.562097	-0.558758	-0.50454	-0.679767	0	-0.054965	0.0414899	-0.395071	0	-0.667348	0	0.0414899	0	0	0	0	0	0	0	-0.797614	-0.822291	-0.785614	-0.697513	-0.613073	-0.526115	-0.48958	-0.468754	-0.445904	-0.728354	-0.711729	-0.735599	-0.653282
iso-Alkanes	20.54	-0.418543	-0.301382	-0.110432	0	-0.402196	-0.445384	-0.369353	-0.402196	-0.475236	-0.239843	-0.208173	0.02984	-0.151499	-0.194424	-0.20538	-0.262207	-0.562097	-0.558758	-0.112783	-0.332703	0	-0.054965	-0.251636	0.00682611	0	-0.295239	0	-0.251636	0	0	0	0	0	0	0	-0.717176	-0.706337	-0.693618	-0.541047	-0.372383	-0.332057	-0.412707	-0.465386	-0.445904	-0.364924	-0.379101	-0.35076	-0.324708
iso-Alkanes	27.33	-0.0930518	0.243074	-0.110432	0	-0.307117	0.795425	0.885363	-0.307117	-1.11958	0.125858	0.027623	-0.303328	0.137484	-0.192319	-0.203742	-0.0962375	-0.562097	-0.558758	0.193296	-0.0897408	0	-0.054965	-0.251654	0.335671	0	-0.0584251	0	-0.251654	0	0	0	0	0	0	0	-0.490017	-0.397084	-0.435051	-0.402896	-0.402734	-0.449801	-0.478599	-0.468754	-0.445904	0.110362	-0.0382826	0.215877	0.168201
iso-Alkanes	20.17	-0.370222	-0.135611	-0.110432	0	-0.458597	0.452477	0.538571	-0.458597	-0.884011	-0.190935	-0.311059	-0.0327372	-0.184547	-0.194919	-0.20705	-0.293664	-0.562097	-0.558758	-0.0638113	-0.332699	0	-0.054965	-0.398171	0.0798995	0	-0.278323	0	-0.398171	0	0	0	0	0	0	0	-0.73609	-0.609693	-0.609545	-0.599305	-0.584754	-0.519572	-0.492326	-0.468754	-0.445904	-0.208362	-0.29543	-0.14141	-0.132367
iso-Alkanes	19.3	-0.622788	-0.570373	-0.110432	0	-0.538343	-0.727096	-0.654222	-0.538343	-0.303764	-0.518127	-0.463478	0.322934	-0.429235	-0.196615	-0.20904	-0.454563	-0.562097	-0.558758	-0.314799	-0.523594	0	-0.054965	-0.398171	-0.194143	0	-0.464386	0	-0.398171	0	0	0	0	0	0	0	-0.896982	-0.837318	-0.785614	-0.637589	-0.501826	-0.449795	-0.473106	-0.468754	-0.445904	-0.577406	-0.564815	-0.576421	-0.515061
iso-Alkanes	21.92	-0.272756	-0.124511	-0.110432	0	-0.242301	-0.387412	-0.310731	-0.242301	-0.284445	-0.0528534	-0.00639386	-0.149848	0.0472034	-0.192172	-0.201996	-0.122221	-0.562097	-0.558758	0.10146	-0.176517	0	-0.054965	-0.251607	0.244309	0	-0.14301	0	-0.251607	0	0	0	0	0	0	0	-0.721882	-0.693437	-0.668231	-0.50775	-0.317763	-0.253549	-0.313861	-0.394648	-0.425691	-0.191591	-0.199519	-0.158966	-0.120348
iso-Alkanes	22.96	0.0241398	0.160612	-0.110432	0	0.075073	-0.265473	-0.187426	0.075073	0.112114	0.293976	0.463792	-0.398182	0.421244	-0.188371	-0.197451	0.100644	-0.562097	-0.558758	0.389162	0.118489	0	-0.054965	-0.398171	0.518337	0	0.161444	0	-0.398171	0	0	0	0	0	0	0	-0.603588	-0.540979	-0.517549	-0.349624	-0.174159	-0.109639	-0.12167	-0.172329	-0.227607	0.104745	0.124946	0.153166	0.213234
iso-Alkanes	17.53	-0.540446	-0.461239	-0.110432	0	-0.707075	0.10392	0.186108	-0.707075	-1.58726	-0.480531	-0.578082	0.278075	-0.484055	-0.197064	-0.210294	-0.490804	-0.562097	-0.558758	-0.32091	-0.540943	0	-0.054965	-0.251629	-0.194131	0	-0.498209	0	-0.251629	0	0	0	0	0	0	0	-0.77868	-0.73854	-0.741202	-0.677538	-0.613071	-0.534835	-0.492326	-0.468754	-0.445904	-0.443203	-0.564809	-0.39213	-0.527077
iso-Alkanes	16.87	-0.83859	-0.894816	-0.110432	0	-0.849221	-0.473482	-0.541491	-0.849221	-0.970767	-0.949022	-0.999599	0.846089	-0.982237	-0.199403	-0.214525	-0.811052	-0.562097	-0.558758	-0.651462	-0.818602	0	-0.054965	0.0415142	-0.54123	0	-0.802671	0	0.0415142	0	0	0	0	0	0	0	-0.854389	-0.867382	-0.856995	-0.810706	-0.696001	-0.534835	-0.492326	-0.468754	-0.445904	-0.801046	-0.815811	-0.809566	-0.78653
iso-Alkanes	21.21	-0.459701	-0.261805	-0.110432	0	-0.405636	-0.0440394	0.0364898	-0.405636	-0.29342	-0.270114	-0.320419	0.0342069	-0.219956	-0.195128	-0.206976	-0.311988	-0.562097	-0.558758	-0.112777	-0.367401	0	-0.054965	-0.398171	0.0250996	0	-0.312147	0	-0.398171	0	0	0	0	0	0	0	-0.807073	-0.697735	-0.655541	-0.579326	-0.532164	-0.489044	-0.484089	-0.468754	-0.445904	-0.34255	-0.356645	-0.30437	-0.225523
iso-Alkanes	16.87	-0.853089	-0.911659	-0.110432	0	-0.821331	-0.750096	-0.821239	-0.821331	-0.815607	-0.936059	-0.956306	0.818009	-0.941427	-0.199068	-0.21336	-0.767244	-0.562097	-0.558758	-0.633095	-0.801249	0	-0.054965	0.0414702	-0.522958	0	-0.785752	0	0.0414702	0	0	0	0	0	0	0	-0.887534	-0.912483	-0.872863	-0.754114	-0.635323	-0.534835	-0.492326	-0.468754	-0.445904	-0.823406	-0.801518	-0.824604	-0.789532
iso-Alkanes	19.59	-0.198062	-0.0206213	-0.110432	0	-0.34824	0.188128	0.271259	-0.34824	-0.859855	-0.0166038	-0.0488819	-0.150522	0.02187	-0.19276	-0.203066	-0.146132	-0.409716	-0.410174	0.0341447	-0.193857	0	-0.054965	-0.398171	0.152989	0	-0.142996	0	-0.398171	0	0	0	0	0	0	0	-0.58464	-0.515192	-0.54609	-0.447823	-0.342027	-0.369116	-0.459382	-0.468754	-0.445904	-0.0909193	-0.217872	-0.036082	-0.142374
iso-Alkanes	18.32	-0.337277	-0.233997	-0.110432	0	-0.547212	0.257021	0.340925	-0.547212	-1.41536	-0.223626	-0.277098	0.0811911	-0.217798	-0.195029	-0.207071	-0.32338	-0.25734	-0.261594	-0.235201	-0.367398	0	-0.054965	-0.25162	-0.157583	0	-0.329058	0	-0.25162	0	0	0	0	0	0	0	-0.471066	-0.435739	-0.463605	-0.432841	-0.477551	-0.482504	-0.478597	-0.468754	-0.445904	-0.275448	-0.42195	-0.237924	-0.434902
iso-Alkanes	20.56	0.0313703	0.165632	-0.110432	0	0.122542	-0.513114	-0.437842	0.122542	0.118073	0.310761	0.537982	-0.432991	0.47649	-0.187724	-0.196968	0.129908	-0.562097	-0.558758	0.444253	0.170551	0	-0.054965	-0.398171	0.57314	0	0.212188	0	-0.398171	0	0	0	0	0	0	0	-0.579924	-0.556006	-0.568302	-0.376253	-0.143819	-0.0442253	-0.00910252	-0.040957	-0.118451	0.0935672	0.106586	0.0955101	0.158145
iso-Alkanes	22.94	-0.195099	0.0835623	-0.110432	0	-0.395413	0.862161	0.952847	-0.395413	-1.11928	-0.0019767	-0.115544	-0.157345	-0.0137998	-0.193951	-0.206361	-0.210236	-0.409765	-0.410221	0.0280128	-0.21123	0	-0.054965	-0.398171	0.152983	0	-0.159929	0	-0.398171	0	0	0	0	0	0	0	-0.537342	-0.379926	-0.419219	-0.489472	-0.548366	-0.499955	-0.486836	-0.468754	-0.445904	-0.00706637	-0.146462	0.0704535	0.0489605
iso-Alkanes	21.35	0.0617748	0.195537	-0.110432	0	0.154811	-0.399133	-0.322584	0.154811	0.21281	0.340954	0.528849	-0.464907	0.487218	-0.186753	-0.194985	0.161078	-0.562097	-0.558758	0.474853	0.1879	0	-0.054965	-0.398171	0.60967	0	0.229097	0	-0.398171	0	0	0	0	0	0	0	-0.598852	-0.549567	-0.539756	-0.357947	-0.143821	-0.0464073	-0.0228313	-0.0746406	-0.154833	0.138288	0.161674	0.160682	0.232262
iso-Alkanes	22.34	-0.198844	0.0788886	-0.110432	0	-0.33881	0.495799	0.582379	-0.33881	-0.90813	0.0120197	-0.0301044	-0.17557	0.0440031	-0.193514	-0.2056	-0.174825	-0.409738	-0.410196	0.0525023	-0.176519	0	-0.054965	-0.251655	0.171256	0	-0.143007	0	-0.251655	0	0	0	0	0	0	0	-0.50424	-0.416442	-0.395419	-0.349643	-0.43308	-0.484694	-0.478601	-0.468754	-0.445904	-0.0573936	-0.148494	0.0278287	-0.0161438
iso-Alkanes	21.05	-0.489762	-0.297963	-0.110432	0	-0.484366	0.0825601	0.164508	-0.484366	-0.56499	-0.332694	-0.395673	0.111589	-0.299134	-0.19592	-0.208679	-0.378899	-0.562097	-0.558758	-0.180117	-0.419467	0	-0.054965	-0.398171	-0.0479803	0	-0.362894	0	-0.398171	0	0	0	0	0	0	0	-0.778678	-0.665524	-0.65237	-0.627601	-0.604982	-0.523934	-0.48958	-0.468754	-0.445904	-0.370512	-0.40971	-0.336968	-0.27462
iso-Alkanes	21.92	-0.196955	0.0661018	-0.110432	0	-0.335383	0.672294	0.760851	-0.335383	-0.804933	0.0145237	-0.0554183	-0.159359	0.0222119	-0.19361	-0.205565	-0.18407	-0.257388	-0.261641	0.00966043	-0.193869	0	-0.054965	-0.398171	0.116459	0	-0.143007	0	-0.398171	0	0	0	0	0	0	0	-0.499496	-0.349875	-0.341496	-0.3796	-0.50588	-0.504313	-0.486835	-0.468754	-0.445904	-0.0462064	-0.146454	0.0303419	-0.00112178
iso-Alkanes	19.15	-0.381737	-0.26195	-0.110432	0	-0.446208	-0.222165	-0.143632	-0.446208	-0.784344	-0.221949	-0.259568	-0.00330277	-0.166624	-0.194083	-0.204395	-0.248519	-0.562097	-0.558758	-0.0882999	-0.332699	0	-0.054965	-0.398171	0.0433577	0	-0.278323	0	-0.398171	0	0	0	0	0	0	0	-0.773941	-0.725649	-0.717405	-0.562682	-0.39867	-0.384381	-0.453888	-0.468754	-0.445904	-0.303416	-0.372979	-0.264263	-0.319703
iso-Alkanes	20.75	-0.464244	-0.35388	-0.110432	0	-0.411936	-0.492301	-0.416796	-0.411936	-0.339232	-0.290516	-0.274832	0.0665734	-0.206101	-0.194676	-0.205571	-0.288087	-0.562097	-0.558758	-0.173981	-0.367402	0	-0.054965	-0.105109	-0.0662294	0	-0.345971	0	-0.105109	0	0	0	0	0	0	0	-0.646205	-0.676277	-0.668243	-0.516085	-0.374407	-0.358218	-0.426433	-0.465386	-0.445904	-0.420825	-0.421945	-0.419693	-0.373781
iso-Alkanes	20.09	-0.108781	0.119198	-0.110432	0	-0.279818	0.553461	0.640687	-0.279818	-0.802139	0.100176	0.0746488	-0.213991	0.121465	-0.192421	-0.203434	-0.110531	-0.104974	-0.113025	0.0096468	-0.124459	0	-0.054965	-0.251628	0.0799048	0	-0.0922677	0	-0.251628	0	0	0	0	0	0	0	-0.281799	-0.205984	-0.216175	-0.199822	-0.33193	-0.425812	-0.464871	-0.468754	-0.445904	-0.0126651	-0.128096	0.0428668	-0.0602422
iso-Alkanes	18.79	-0.658295	-0.645808	-0.110432	0	-0.563272	-0.914459	-0.843685	-0.563272	-0.275748	-0.579023	-0.497586	0.396784	-0.480069	-0.196873	-0.209342	-0.486084	-0.562097	-0.558758	-0.376005	-0.558297	0	-0.054965	-0.398171	-0.267209	0	-0.49821	0	-0.398171	0	0	0	0	0	0	0	-0.882785	-0.843759	-0.798303	-0.635924	-0.493733	-0.443251	-0.464869	-0.465387	-0.445904	-0.638905	-0.623989	-0.654135	-0.603209
iso-Alkanes	21.44	-0.14737	-0.0123998	-0.110432	0	-0.0602272	-0.528665	-0.453568	-0.0602272	0.0322368	0.117577	0.261866	-0.282564	0.258346	-0.190261	-0.199628	0.000774667	-0.562097	-0.558758	0.242248	-0.0203326	0	-0.054965	-0.398171	0.372182	0	0.0261361	0	-0.398171	0	0	0	0	0	0	0	-0.679285	-0.644041	-0.633333	-0.447824	-0.232809	-0.142339	-0.140879	-0.205999	-0.292272	-0.0853562	-0.0709549	-0.0762322	-0.0121596
iso-Alkanes	23	0.0288179	0.158044	-0.110432	0	0.118542	-0.305155	-0.227552	0.118542	0.273024	0.305766	0.448215	-0.433737	0.430321	-0.187221	-0.195011	0.137294	-0.562097	-0.558758	0.40753	0.135847	0	-0.054965	-0.398171	0.536609	0	0.178362	0	-0.398171	0	0	0	0	0	0	0	-0.608317	-0.549567	-0.525481	-0.349624	-0.157977	-0.0769318	-0.0749939	-0.138637	-0.219511	0.104747	0.137191	0.144392	0.219244
iso-Alkanes	21.41	-0.148436	0.161359	-0.110432	0	-0.338186	0.74316	0.832512	-0.338186	-1.06705	0.063316	-0.0544959	-0.256238	0.0682277	-0.19276	-0.204069	-0.130834	-0.562097	-0.558758	0.162682	-0.141803	0	-0.054965	-0.398171	0.317391	0	-0.0922597	0	-0.398171	0	0	0	0	0	0	0	-0.62724	-0.493721	-0.520705	-0.497758	-0.461373	-0.462879	-0.489579	-0.468754	-0.445904	0.0600249	-0.0831882	0.165716	0.126104
iso-Alkanes	21.57	-0.182218	0.0389863	-0.110432	0	-0.344155	0.71092	0.79991	-0.344155	-0.78698	0.00658062	-0.0454097	-0.11512	0.00600507	-0.193824	-0.205994	-0.204057	-0.105003	-0.113053	-0.0699171	-0.211222	0	-0.054965	-0.398171	0.00684817	0	-0.159921	0	-0.398171	0	0	0	0	0	0	0	-0.381181	-0.22961	-0.252663	-0.337986	-0.491723	-0.48469	-0.481344	-0.468754	-0.445904	-0.062977	-0.179105	-0.0185443	-0.0632302
iso-Alkanes	19.28	-0.525072	-0.453936	-0.110432	0	-0.478314	-0.656526	-0.582861	-0.478314	-0.393758	-0.390066	-0.322383	0.203882	-0.292759	-0.195713	-0.207616	-0.369662	-0.562097	-0.558758	-0.222963	-0.436819	0	-0.054965	-0.398171	-0.102781	0	-0.379807	0	-0.398171	0	0	0	0	0	0	0	-0.835469	-0.785783	-0.75389	-0.595975	-0.441147	-0.410548	-0.462125	-0.468754	-0.445904	-0.482336	-0.489295	-0.479873	-0.44592
iso-Alkanes	21.95	-0.193526	0.12675	-0.110432	0	-0.354278	0.810429	0.900535	-0.354278	-1.00388	0.022561	-0.122777	-0.230832	0.0177615	-0.193174	-0.204693	-0.161228	-0.562097	-0.558758	0.113723	-0.176502	0	-0.054965	-0.398171	0.2626	0	-0.12608	0	-0.398171	0	0	0	0	0	0	0	-0.62724	-0.474396	-0.493741	-0.5144	-0.530131	-0.497762	-0.489579	-0.468754	-0.445904	0.0153052	-0.105628	0.110572	0.1191
iso-Alkanes	14.45	-1.09912	-1.29943	-0.110432	0	-0.99926	-1.43132	-1.51011	-0.99926	-0.627767	-1.47852	-1.41067	1.49313	-1.49826	-0.200857	-0.217563	-1.12475	-0.562097	-0.558758	-0.902425	-1.04419	0	-0.054965	-0.105096	-0.796975	0	-1.00563	0	-0.105096	0	0	0	0	0	0	0	-1.03897	-1.05636	-1.0061	-0.875625	-0.700046	-0.534835	-0.492326	-0.468754	-0.445904	-1.08619	-1.04639	-1.08785	-1.01893
iso-Alkanes	20.68	-0.417118	-0.202677	-0.110432	0	-0.494583	0.340859	0.425702	-0.494583	-0.84314	-0.265801	-0.345412	0.0660501	-0.248894	-0.195825	-0.208974	-0.361753	-0.562097	-0.558758	-0.143388	-0.38476	0	-0.054965	-0.398171	-0.0114419	0	-0.329066	0	-0.398171	0	0	0	0	0	0	0	-0.71716	-0.596807	-0.611131	-0.62261	-0.621163	-0.534835	-0.492326	-0.468754	-0.445904	-0.281048	-0.364814	-0.234172	-0.216516
iso-Alkanes	10.89	-0.997829	-1.20593	-0.110432	0	-1.0791	-0.899589	-0.972338	-1.0791	-2.05478	-1.37069	-1.37352	1.39371	-1.43924	-0.200738	-0.217798	-1.10455	-0.562097	-0.558758	-0.865672	-1.00947	0	-0.054965	-0.105062	-0.760409	0	-0.971792	0	-0.105062	0	0	0	0	0	0	0	-0.972708	-0.983347	-0.993409	-0.895598	-0.700046	-0.534835	-0.492326	-0.468754	-0.445904	-0.979935	-1.03007	-0.967476	-1.03696
iso-Alkanes	22.79	-0.196075	0.128479	-0.110432	0	-0.344871	0.814961	0.905118	-0.344871	-0.942092	0.0226472	-0.120416	-0.229361	0.0184568	-0.193225	-0.204837	-0.163535	-0.562097	-0.558758	0.113726	-0.1765	0	-0.054965	-0.398171	0.262602	0	-0.126078	0	-0.398171	0	0	0	0	0	0	0	-0.62724	-0.472247	-0.490566	-0.514398	-0.534177	-0.499943	-0.489579	-0.468754	-0.445904	0.0153068	-0.103584	0.110574	0.124114
n-Alkanes	24.94	0.359622	0.444747	-0.110432	0	0.46556	-0.254763	-0.208394	0.46556	0.527739	0.621563	0.770338	-0.706209	0.743641	-0.172605	-0.172042	0.4506	-0.562097	-0.558758	0.719715	0.465563	0	-0.054965	-0.398171	0.828902	0	0.499732	0	-0.398171	0	0	0	0	0	0	0	-0.395363	-0.352005	-0.360519	-0.206473	0.0119234	0.136755	0.229765	0.255475	0.209012	0.423448	0.482064	0.465297	0.545816
n-Alkanes	28.54	1.46388	1.3774	-0.110432	0	1.57675	-0.393934	-0.317326	1.57675	0.553172	1.42923	2.24131	-1.21374	1.70291	-0.137779	-0.144026	0.958205	-0.562097	-0.558758	2.02968	1.68032	0	-0.054965	-0.398171	2.14422	0	1.68374	0	-0.398171	0	0	0	0	0	0	0	0.229321	0.184876	-0.00518536	0.21301	0.56209	0.729859	0.979324	1.18857	1.36523	1.54173	1.54529	1.50202	1.56564
n-Alkanes	11.87	-1.25137	-1.61675	-0.110432	0	-1.09646	-1.99538	-2.29035	-1.09646	-0.46667	-1.84538	-1.71373	2.12123	-1.92773	-0.201568	-0.219379	-1.38267	-0.562097	-0.558758	-1.06158	-1.18302	0	-0.054965	0.18799	-0.96139	0	-1.17477	0	0.18799	0	0	0	0	0	0	0	-1.02952	-1.12938	-1.06321	-0.892271	-0.700046	-0.534835	-0.492326	-0.468754	-0.445904	-1.23157	-1.15252	-1.22449	-1.13514
n-Alkanes	28.63	2.60109	2.16901	-0.110432	0	2.69915	-0.351572	-0.27449	2.69915	0.621627	1.99854	3.27605	-1.53884	2.32228	0.150466	0.136944	1.42431	-0.562097	-0.558758	3.32128	2.87772	0	-0.054965	-0.398171	3.44128	0	2.85083	0	-0.398171	0	0	0	0	0	0	0	0.844528	0.751806	0.419926	0.659116	1.10416	1.31423	1.71515	2.09133	2.44868	2.71033	2.68401	2.64654	2.69165
n-Alkanes	26.68	0.821109	0.855118	-0.110432	0	0.931268	-0.364565	-0.287629	0.931268	0.506382	1.00166	1.4736	-0.951102	1.21065	-0.165396	-0.169652	0.669168	-0.562097	-0.558758	1.28288	0.986176	0	-0.054965	-0.398171	1.39522	0	1.00717	0	-0.398171	0	0	0	0	0	0	0	-0.130342	-0.132952	-0.227261	-0.0300204	0.246555	0.389699	0.551007	0.663072	0.730524	0.887542	0.91675	0.881501	0.958565
n-Alkanes	25.55	0.540914	0.627938	-0.110432	0	0.640001	-0.220056	-0.204792	0.640001	0.539309	0.778963	0.946166	-0.844304	0.903566	-0.163856	-0.159336	0.595753	-0.562097	-0.558758	0.92171	0.656447	0	-0.054965	-0.398171	1.02984	0	0.685783	0	-0.398171	0	0	0	0	0	0	0	-0.291252	-0.257516	-0.290721	-0.149874	0.100918	0.232695	0.353314	0.417158	0.419223	0.60796	0.661646	0.644559	0.712113
n-Alkanes	27.52	1.15073	1.13315	-0.110432	0	1.26424	-0.41704	-0.340692	1.26424	0.509313	1.23414	1.89425	-1.09468	1.48598	-0.144585	-0.148275	0.826818	-0.562097	-0.558758	1.68075	1.35059	0	-0.054965	-0.398171	1.79711	0	1.36236	0	-0.398171	0	0	0	0	0	0	0	0.0494847	0.0216625	-0.125744	0.0864975	0.408364	0.564136	0.770652	0.932549	1.05798	1.22302	1.23509	1.19238	1.26109
n-Alkanes	28.54	2.58461	2.15889	-0.110432	0	2.68355	-0.351891	-0.274813	2.68355	0.622348	1.99208	3.26144	-1.53577	2.31504	0.149959	0.136746	1.41998	-0.562097	-0.558758	3.30291	2.86037	0	-0.054965	-0.398171	3.42301	0	2.83391	0	-0.398171	0	0	0	0	0	0	0	0.835062	0.743216	0.41358	0.652457	1.09607	1.30551	1.70416	2.07786	2.4325	2.69355	2.66768	2.63024	2.67562
n-Alkanes	22.38	-0.190523	-0.0800058	-0.110432	0	-0.0778722	-0.653878	-0.580184	-0.0778722	0.112142	0.0703789	0.252322	-0.220552	0.224552	-0.1909	-0.200763	-0.0359145	-0.562097	-0.558758	0.18104	-0.0550304	0	-0.054965	-0.398171	0.299112	0	-0.00768329	0	-0.398171	0	0	0	0	0	0	0	-0.665076	-0.648327	-0.646018	-0.454476	-0.234824	-0.13797	-0.121649	-0.179036	-0.280128	-0.146856	-0.119926	-0.15019	-0.0742655
n-Alkanes	17.98	-0.777568	-0.804723	-0.110432	0	-0.63341	-1.16228	-1.09428	-0.63341	-0.111088	-0.759003	-0.653931	0.593961	-0.656263	-0.197849	-0.211062	-0.600862	-0.562097	-0.558758	-0.498418	-0.662409	0	-0.054965	-0.398171	-0.395073	0	-0.599687	0	-0.398171	0	0	0	0	0	0	0	-0.93957	-0.897442	-0.841128	-0.684192	-0.538229	-0.465056	-0.475851	-0.468754	-0.445904	-0.767492	-0.728055	-0.793266	-0.705379
n-Alkanes	27.09	0.952962	0.981981	-0.110432	0	1.06054	-0.346806	-0.300808	1.06054	0.516713	1.09773	1.56584	-1.03556	1.30234	-0.148771	-0.146178	0.77895	-0.562097	-0.558758	1.42979	1.12501	0	-0.054965	-0.398171	1.54137	0	1.14248	0	-0.398171	0	0	0	0	0	0	0	-0.0546227	-0.0642329	-0.176503	0.00660191	0.311282	0.459477	0.638869	0.770868	0.863936	1.02174	1.04736	1.01187	1.07678
n-Alkanes	28.22	1.33203	1.27588	-0.110432	0	1.44443	-0.403102	-0.326597	1.44443	0.532969	1.34904	2.09692	-1.16537	1.61371	-0.140703	-0.145802	0.904213	-0.562097	-0.558758	1.87052	1.54149	0	-0.054965	-0.398171	1.97981	0	1.54843	0	-0.398171	0	0	0	0	0	0	0	0.172531	0.129041	-0.0496002	0.166401	0.505455	0.668804	0.902447	1.09425	1.25203	1.40195	1.40857	1.36162	1.4274
n-Alkanes	21.08	-0.497373	-0.452449	-0.110432	0	-0.359901	-0.920956	-0.850255	-0.359901	0.03039	-0.323166	-0.171976	0.158737	-0.185548	-0.194839	-0.206336	-0.307744	-0.562097	-0.558758	-0.210709	-0.367384	0	-0.054965	-0.398171	-0.121044	0	-0.31213	0	-0.398171	0	0	0	0	0	0	0	-0.726593	-0.721337	-0.715809	-0.542695	-0.368313	-0.294959	-0.305598	-0.344092	-0.385244	-0.493505	-0.460711	-0.530005	-0.449915
n-Alkanes	28.48	2.56813	2.14859	-0.110432	0	2.66656	-0.352245	-0.27517	2.66656	0.620087	1.9854	3.24657	-1.53254	2.30753	0.149467	0.136547	1.41548	-0.562097	-0.558758	3.28454	2.84301	0	-0.054965	-0.398171	3.40473	0	2.81699	0	-0.398171	0	0	0	0	0	0	0	0.825596	0.734624	0.407234	0.645797	1.08798	1.29679	1.69318	2.06438	2.41633	2.67678	2.65135	2.61394	2.65958
n-Alkanes	27.91	1.76055	1.59714	-0.110432	0	1.86967	-0.379293	-0.302522	1.86967	0.574921	1.59605	2.52068	-1.31628	1.883	-0.0991872	-0.103166	1.09735	-0.562097	-0.558758	2.37247	1.99269	0	-0.054965	-0.398171	2.49132	0	1.9882	0	-0.398171	0	0	0	0	0	0	0	0.380757	0.326608	0.102678	0.326201	0.69963	0.878133	1.16603	1.41763	1.64014	1.84926	1.84528	1.80539	1.86417
n-Alkanes	28.68	2.61758	2.17894	-0.110432	0	2.71609	-0.351284	-0.274198	2.71609	0.623594	2.00477	3.29042	-1.54175	2.32928	0.150984	0.137139	1.42849	-0.562097	-0.558758	3.33965	2.89508	0	-0.054965	-0.398171	3.45955	0	2.86775	0	-0.398171	0	0	0	0	0	0	0	0.853995	0.760399	0.426273	0.665776	1.11225	1.32296	1.72613	2.10481	2.46485	2.72711	2.70034	2.66284	2.70768
Acyclic ethers	24.61	-1.00319	-1.14406	-0.110432	0	-0.868025	-1.60401	-1.54097	-0.868025	-0.504979	-1.2647	-1.12963	1.20035	-1.19805	-0.199767	-0.215281	-0.942116	-0.562097	-0.558758	-0.951384	-0.905335	0	-0.054965	2.0936	-0.94312	0	-1.12405	0	2.0936	0	0	0	0	0	0	0	0.134841	-0.570972	-0.622177	-0.535968	-0.526079	-0.491228	-0.492326	-0.468754	-0.445904	-1.08619	-1.04028	-1.13298	-1.05
Acyclic ethers	35	-0.307355	-0.280705	-0.110432	0	-0.279805	0.228186	0.28468	-0.279805	0.486288	-0.133564	-0.0985772	0.152953	-0.141169	-0.194134	-0.204346	-0.261246	0.657039	0.630002	-0.694326	-0.350049	0	-0.054965	1.06737	-0.851818	0	-0.464377	0	1.06737	0	0	0	0	0	0	0	0.792514	0.567162	0.526236	0.25967	-0.109401	-0.39745	-0.492326	-0.468754	-0.445904	-0.465568	-0.477053	-0.615273	-0.620241
Alcohols	22.56	-1.01026	-1.16757	-0.110432	0	-0.967095	-1.27395	-1.20721	-0.967095	-1.08467	-1.32359	-1.24974	1.25249	-1.30097	-0.200352	-0.216747	-1.01455	-0.562097	-0.558758	-0.859584	-0.957432	0	-0.054965	1.21394	-0.778716	0	-1.0733	0	1.21394	0	0	0	0	0	0	0	-0.537337	-0.871688	-0.833201	-0.764097	-0.667688	-0.534835	-0.492326	-0.468754	-0.445904	-1.0247	-0.999478	-1.03145	-0.976868
Alcohols	25.3	-0.965146	-1.07829	-0.110432	0	-0.845612	-1.41393	-1.34876	-0.845612	-0.501205	-1.15738	-1.05284	1.04961	-1.09081	-0.199591	-0.214693	-0.873807	-0.562097	-0.558758	-0.816728	-0.87065	0	-0.054965	1.65363	-0.760444	0	-1.03946	0	1.65363	0	0	0	0	0	0	0	-0.243894	-0.764296	-0.752294	-0.595962	-0.540241	-0.497758	-0.492326	-0.468754	-0.445904	-1.00233	-0.950493	-1.02267	-0.945807
Alcohols	22.31	-0.848357	-0.930332	-0.110432	0	-0.912905	-0.522988	-0.447827	-0.912905	-1.51313	-1.01169	-1.04244	0.876407	-1.02263	-0.199632	-0.215312	-0.846546	-0.562097	-0.558758	-0.743256	-0.835941	0	-0.054965	1.36042	-0.669079	0	-0.97179	0	1.36042	0	0	0	0	0	0	0	-0.329133	-0.641912	-0.682517	-0.767422	-0.687915	-0.534835	-0.492326	-0.468754	-0.445904	-0.840165	-0.897421	-0.863446	-0.892695
Alcohols	23.02	-1.00143	-1.14422	-0.110432	0	-0.941536	-1.27395	-1.20721	-0.941536	-0.913318	-1.28489	-1.21058	1.20107	-1.2548	-0.200222	-0.216358	-0.983476	-0.562097	-0.558758	-0.841228	-0.940082	0	-0.054965	1.21394	-0.760457	0	-1.05639	0	1.21394	0	0	0	0	0	0	0	-0.51367	-0.848061	-0.825269	-0.7641	-0.665667	-0.534835	-0.492326	-0.468754	-0.445904	-1.01353	-0.985198	-1.02519	-0.959843
Aldehydes	25.66	-1.15152	-1.37027	-0.110432	0	-1.00272	-2.02979	-1.97152	-1.00272	-0.782359	-1.61056	-1.42012	1.66476	-1.56254	-0.200783	-0.217891	-1.17941	-0.562097	-0.558758	-1.13503	-1.04418	0	-0.054965	1.65355	-1.14408	0	-1.20859	0	1.65355	0	0	0	0	0	0	0	-0.0309412	-0.661198	-0.703106	-0.642574	-0.611044	-0.521753	-0.492326	-0.468754	-0.445904	-1.23716	-1.17497	-1.27966	-1.1662
Aldehydes	24.21	-1.14019	-1.35142	-0.110432	0	-0.980245	-2.04899	-1.99093	-0.980245	-0.692239	-1.57943	-1.38314	1.62947	-1.52422	-0.200631	-0.217524	-1.15446	-0.562097	-0.558758	-1.09221	-1.02686	0	-0.054965	1.79999	-1.0893	0	-1.20861	0	1.79999	0	0	0	0	0	0	0	-0.0168388	-0.684884	-0.730131	-0.615977	-0.586791	-0.519576	-0.492326	-0.468754	-0.445904	-1.21483	-1.14846	-1.24708	-1.13816
Alkenes	17.57	-1.01715	-1.15065	-0.110432	0	-0.886958	-1.48218	-1.41777	-0.886958	-0.501595	-1.26052	-1.15274	1.16823	-1.20208	-0.200017	-0.21564	-0.944943	-0.562097	-0.558758	-0.93304	-0.922721	0	-0.054965	-0.398171	-0.906596	0	-0.85341	0	-0.398171	0	0	0	0	0	0	0	-0.717147	-0.768594	-0.855408	-0.779082	-0.655554	-0.528297	-0.492326	-0.468754	-0.445904	-1.08062	-1.07091	-1.14679	-1.06002
Alkenes	19.09	-0.857558	-0.889691	-0.110432	0	-0.773908	-0.844615	-0.773058	-0.773908	-0.495643	-0.968553	-0.944052	0.81687	-0.932009	-0.199034	-0.213903	-0.777598	-0.562097	-0.558758	-0.737203	-0.783919	0	-0.054965	-0.25163	-0.687428	0	-0.735034	0	-0.25163	0	0	0	0	0	0	0	-0.617768	-0.663375	-0.766586	-0.754113	-0.671729	-0.534835	-0.492326	-0.468754	-0.445904	-0.873777	-0.905641	-0.931213	-0.873727
Alkenes	15.52	-1.20608	-1.45792	-0.110432	0	-1.05286	-2.23884	-2.1829	-1.05286	-0.914092	-1.74723	-1.52756	1.8462	-1.70128	-0.201123	-0.218776	-1.26727	-0.562097	-0.558758	-1.09218	-1.09624	0	-0.054965	-0.398171	-1.05273	0	-1.02254	0	-0.398171	0	0	0	0	0	0	0	-0.953759	-0.98763	-0.963261	-0.810692	-0.667678	-0.534835	-0.492326	-0.468754	-0.445904	-1.24835	-1.18925	-1.27589	-1.15217
Alkenes	17.75	-0.554094	-0.498958	-0.110432	0	-0.738205	-0.029503	0.0511891	-0.738205	-1.73441	-0.518723	-0.596233	0.325607	-0.515026	-0.197168	-0.210457	-0.510347	-0.562097	-0.558758	-0.388244	-0.558294	0	-0.054965	-0.398171	-0.285473	0	-0.498207	0	-0.398171	0	0	0	0	0	0	0	-0.731349	-0.699879	-0.72692	-0.654231	-0.602957	-0.534835	-0.492326	-0.468754	-0.445904	-0.493522	-0.632148	-0.463582	-0.642274
Alkenes	18.5	-0.707732	-0.710648	-0.110432	0	-0.609239	-0.96561	-0.89541	-0.609239	-0.284109	-0.662253	-0.586057	0.483134	-0.56969	-0.19737	-0.210192	-0.542032	-0.562097	-0.558758	-0.467815	-0.610352	0	-0.054965	-0.398171	-0.376808	0	-0.548948	0	-0.398171	0	0	0	0	0	0	0	-0.835464	-0.807254	-0.787199	-0.647574	-0.524071	-0.471597	-0.481342	-0.468754	-0.445904	-0.705993	-0.699488	-0.741874	-0.69336
Alkenes	19.81	-0.54177	-0.505407	-0.110432	0	-0.421188	-0.927436	-0.856808	-0.421188	-0.093252	-0.393361	-0.260637	0.224055	-0.26561	-0.195379	-0.207111	-0.355554	-0.562097	-0.558758	-0.290332	-0.419498	0	-0.054965	-0.398171	-0.212427	0	-0.362925	0	-0.398171	0	0	0	0	0	0	0	-0.707715	-0.712788	-0.719008	-0.547718	-0.374416	-0.314621	-0.344081	-0.374449	-0.393357	-0.549467	-0.524019	-0.59273	-0.521084
Alkenes	20.41	-0.710282	-0.656857	-0.110432	0	-0.614401	-0.631397	-0.557451	-0.614401	-0.344804	-0.654239	-0.654166	0.438925	-0.596353	-0.197411	-0.210438	-0.550404	-0.562097	-0.558758	-0.48006	-0.610354	0	-0.054965	-0.398171	-0.395079	0	-0.54895	0	-0.398171	0	0	0	0	0	0	0	-0.755007	-0.717054	-0.734851	-0.664222	-0.592847	-0.513032	-0.489581	-0.468754	-0.445904	-0.683626	-0.69541	-0.721816	-0.660304
Alkenes	19.85	-0.769385	-0.744906	-0.110432	0	-0.700579	-0.598	-0.523679	-0.700579	-0.4621	-0.805858	-0.806472	0.631139	-0.770033	-0.198351	-0.212677	-0.676435	-0.562097	-0.558758	-0.584156	-0.697149	0	-0.054965	-0.398171	-0.504725	0	-0.633547	0	-0.398171	0	0	0	0	0	0	0	-0.74082	-0.708483	-0.763421	-0.737474	-0.661618	-0.534835	-0.492326	-0.468754	-0.445904	-0.745167	-0.779109	-0.782025	-0.725453
Alkenes	0.0132	-1.28433	-1.58972	-0.110432	0	-1.10934	-2.36318	-2.45232	-1.10934	-0.737602	-1.94922	-1.73297	2.19439	-1.96707	-0.201594	-0.220059	-1.42984	-0.562097	-0.558758	-1.12279	-1.18301	0	-0.054965	-0.105124	-1.05274	0	-1.14093	0	-0.105124	0	0	0	0	0	0	0	-1.01056	-1.07783	-1.0394	-0.878949	-0.693978	-0.534835	-0.492326	-0.468754	-0.445904	-1.27631	-1.20559	-1.28091	-1.1652
Alkenes	8.73	-0.914349	-0.997791	-0.110432	0	-0.853339	-1.14063	-1.07239	-0.853339	-0.865204	-1.06064	-1.00224	0.918392	-1.00826	-0.199397	-0.214238	-0.820296	-0.562097	-0.558758	-0.755533	-0.835959	0	-0.054965	-0.398171	-0.687388	0	-0.768844	0	-0.398171	0	0	0	0	0	0	0	-0.86858	-0.865232	-0.856996	-0.745788	-0.645435	-0.534835	-0.492326	-0.468754	-0.445904	-0.93525	-0.928062	-0.96753	-0.919777
Alkenes	25.14	0.39257	0.480061	-0.110432	0	0.501941	-0.336154	-0.290696	0.501941	0.47648	0.65157	0.868137	-0.719502	0.79804	-0.172981	-0.17393	0.454453	-0.562097	-0.558758	0.774784	0.517608	0	-0.054965	-0.398171	0.883681	0	0.55046	0	-0.398171	0	0	0	0	0	0	0	-0.366968	-0.339121	-0.366866	-0.203145	0.0361918	0.162918	0.265453	0.309363	0.289855	0.451387	0.500414	0.472799	0.549805
Alkenes	21.5	-0.544231	-0.409586	-0.110432	0	-0.51547	-0.184847	-0.105896	-0.51547	-0.472335	-0.41714	-0.460484	0.189597	-0.372667	-0.196183	-0.208594	-0.411549	-0.562097	-0.558758	-0.308662	-0.471521	0	-0.054965	-0.398171	-0.212395	0	-0.413631	0	-0.398171	0	0	0	0	0	0	0	-0.674553	-0.611826	-0.65395	-0.614279	-0.556432	-0.497764	-0.48958	-0.468754	-0.445904	-0.487926	-0.538272	-0.511214	-0.469965
Alkenes	24.4	0.277185	0.355463	-0.110432	0	0.39073	-0.364717	-0.287782	0.39073	0.466467	0.545599	0.756688	-0.622019	0.691843	-0.177818	-0.18129	0.356198	-0.562097	-0.558758	0.621743	0.396124	0	-0.054965	-0.398171	0.719258	0	0.432051	0	-0.398171	0	0	0	0	0	0	0	-0.385903	-0.369197	-0.398607	-0.219807	-0.0042663	0.119302	0.207789	0.228516	0.172619	0.322767	0.373867	0.341147	0.429561
Alkenes	22.01	-0.602567	-0.513923	-0.110432	0	-0.487698	-0.612707	-0.538551	-0.487698	-0.144133	-0.467766	-0.446759	0.246651	-0.386716	-0.196157	-0.208158	-0.414887	-0.562097	-0.558758	-0.327034	-0.488883	0	-0.054965	-0.398171	-0.230671	0	-0.430553	0	-0.398171	0	0	0	0	0	0	0	-0.773946	-0.72995	-0.712649	-0.580991	-0.477549	-0.454152	-0.478596	-0.468754	-0.445904	-0.566217	-0.558686	-0.588948	-0.516056
Alkenes	19.24	-0.516041	-0.445703	-0.110432	0	-0.718193	0.00148066	0.0825201	-0.718193	-1.76969	-0.464708	-0.538885	0.271802	-0.456521	-0.196867	-0.209968	-0.474499	-0.562097	-0.558758	-0.339289	-0.523595	0	-0.054965	-0.398171	-0.230686	0	-0.464387	0	-0.398171	0	0	0	0	0	0	0	-0.721876	-0.686987	-0.714229	-0.642583	-0.596892	-0.534835	-0.492326	-0.468754	-0.445904	-0.448802	-0.595427	-0.409695	-0.603219
Alkenes	19.25	-0.368616	-0.280816	-0.110432	0	-0.590191	0.204813	0.288131	-0.590191	-1.53382	-0.271859	-0.31766	0.134322	-0.265021	-0.195466	-0.207835	-0.359286	-0.257436	-0.261688	-0.308642	-0.402116	0	-0.054965	-0.251676	-0.248897	0	-0.36289	0	-0.251676	0	0	0	0	0	0	0	-0.423801	-0.407876	-0.446217	-0.41791	-0.491732	-0.502137	-0.481346	-0.468754	-0.445904	-0.331362	-0.481143	-0.30937	-0.521063
Alkenes	17.5	-0.77249	-0.797854	-0.110432	0	-0.637608	-1.12741	-1.05902	-0.637608	-0.146396	-0.756659	-0.659641	0.589439	-0.658096	-0.197849	-0.21106	-0.600833	-0.562097	-0.558758	-0.535167	-0.662429	0	-0.054965	-0.398171	-0.449899	0	-0.599707	0	-0.398171	0	0	0	0	0	0	0	-0.868599	-0.839475	-0.811	-0.667557	-0.532172	-0.469424	-0.481344	-0.468754	-0.445904	-0.778696	-0.750521	-0.822118	-0.742462
Alkenes	27.71	1.23314	1.19861	-0.110432	0	1.34678	-0.410358	-0.333935	1.34678	0.522711	1.28729	1.98713	-1.12772	1.54504	-0.142842	-0.147146	0.862622	-0.562097	-0.558758	1.76033	1.43737	0	-0.054965	-0.398171	1.87019	0	1.44693	0	-0.398171	0	0	0	0	0	0	0	0.115743	0.0775007	-0.0876714	0.12645	0.456911	0.616471	0.83655	1.0134	1.15501	1.3013	1.3106	1.26384	1.33122
Alkenes	17.84	-0.707733	-0.710649	-0.110432	0	-0.60924	-0.965608	-0.895408	-0.60924	-0.284112	-0.662254	-0.586059	0.483135	-0.569692	-0.19737	-0.210192	-0.542033	-0.562097	-0.558758	-0.467816	-0.610353	0	-0.054965	-0.398171	-0.376809	0	-0.548948	0	-0.398171	0	0	0	0	0	0	0	-0.835464	-0.798664	-0.780854	-0.654232	-0.532162	-0.471598	-0.481342	-0.468754	-0.445904	-0.705993	-0.699489	-0.746889	-0.693361
Alkynes	17.06	-1.25553	-1.53499	-0.110432	0	-1.08257	-2.34354	-2.28878	-1.08257	-0.705471	-1.86232	-1.63189	1.98494	-1.8236	-0.201498	-0.219694	-1.34433	-0.562097	-0.558758	-1.14729	-1.14831	0	-0.054965	0.334497	-1.10755	0	-1.15785	0	0.334497	0	0	0	0	0	0	0	-0.70298	-0.957573	-0.980721	-0.850656	-0.691956	-0.534835	-0.492326	-0.468754	-0.445904	-1.29868	-1.2362	-1.31225	-1.18824
Aromatics	32.74	0.241694	0.29976	-0.110432	0	0.182978	1.17081	1.09565	0.182978	1.09973	0.465786	0.540451	-0.249628	0.392013	-0.188482	-0.196337	0.0824905	1.21568	1.19949	-0.333156	0.0490788	0	-0.054965	-0.398171	-0.522967	0	0.0937905	0	-0.398171	0	0	0	0	0	0	0	0.674166	0.940788	1.08298	0.762317	0.171718	-0.338591	-0.492326	-0.468754	-0.445904	0.160669	0.198426	0.182015	0.0920305
Aromatics	33.44	1.6687	1.53949	-0.110432	0	1.69166	0.810319	0.900423	1.69166	1.02017	1.5206	0.972073	-1.56468	1.40874	0.301683	0.417168	1.93047	1.1141	1.07567	1.45425	1.6456	0	-0.054965	-0.398171	1.30386	0	1.6499	0	-0.398171	0	0	0	0	0	0	0	1.29883	1.42397	1.32568	1.33994	1.23564	1.22701	1.44058	1.7511	2.0161	1.6256	1.64324	1.58726	1.62875
Aromatics	27.93	-0.315044	-0.338997	-0.110432	0	-0.280726	0.287778	0.344953	-0.280726	0.681718	-0.169464	-0.129264	0.255152	-0.201953	-0.194145	-0.204117	-0.293096	0.961749	0.92712	-0.718809	-0.38479	0	-0.054965	-0.251649	-0.870066	0	-0.346006	0	-0.251649	0	0	0	0	0	0	0	0.28131	0.33943	0.31516	0.106408	-0.303666	-0.432362	-0.48409	-0.468754	-0.445904	-0.465599	-0.460761	-0.590227	-0.603231
Aromatics	30.65	0.11172	0.208823	-0.110432	0	0.0871685	0.760575	0.850122	0.0871685	0.630957	0.349657	0.428674	-0.278396	0.346312	-0.189374	-0.198329	0.0459606	1.1141	1.07567	-0.216868	0.0316955	0	-0.054965	-0.398171	-0.340293	0	0.0768472	0	-0.398171	0	0	0	0	0	0	0	0.461168	0.650829	0.643527	0.460964	-0.0144292	-0.247047	-0.42644	-0.468754	-0.445904	0.0543864	0.0106258	-0.0236338	-0.0442694
Aromatics	30.75	-0.00723185	0.114288	-0.110432	0	-0.0525829	0.832654	0.923009	-0.0525829	0.465336	0.222998	0.267329	-0.15436	0.202914	-0.191474	-0.201492	-0.0620761	1.1141	1.07567	-0.345395	-0.0897517	0	-0.054965	-0.398171	-0.468155	0	-0.0415257	0	-0.398171	0	0	0	0	0	0	0	0.437541	0.629399	0.599167	0.327854	-0.275304	-0.454163	-0.48958	-0.468754	-0.445904	-0.0629883	-0.128094	-0.151441	-0.185464
Aromatics	32.15	-0.177846	-0.166152	-0.110432	0	-0.132592	0.513957	0.546572	-0.132592	0.999596	0.0333618	0.0734225	0.0689582	-0.00422781	-0.192685	-0.201531	-0.161162	1.1141	1.07567	-0.651502	-0.263304	0	-0.054965	-0.251625	-0.833574	0	-0.227598	0	-0.251625	0	0	0	0	0	0	0	0.461226	0.558545	0.55317	0.334535	-0.127624	-0.393097	-0.484091	-0.468754	-0.445904	-0.337003	-0.319958	-0.463634	-0.47903
Aromatics	28.05	0.00677651	0.105258	-0.110432	0	-0.096067	0.785965	0.875797	-0.096067	0.19186	0.226037	0.284249	-0.148923	0.209538	-0.191489	-0.201488	-0.0606041	1.1141	1.07567	-0.345387	-0.0897491	0	-0.054965	-0.398171	-0.468144	0	-0.0415232	0	-0.398171	0	0	0	0	0	0	0	0.432808	0.603625	0.569025	0.329516	-0.24295	-0.438907	-0.48958	-0.468754	-0.445904	-0.0573901	-0.14442	-0.137639	-0.233556
Aromatics	34.74	2.03742	2.03894	-0.110432	0	2.02738	1.24079	1.33571	2.02738	1.18144	1.72164	1.58381	-1.54876	1.6736	0.180542	0.23955	1.85858	2.43474	2.46247	1.37469	1.94063	0	-0.054965	-0.398171	1.02985	0	1.93746	0	-0.398171	0	0	0	0	0	0	0	2.26425	2.48697	2.47887	2.68824	2.85174	2.95616	3.16209	3.10863	2.88934	1.89958	1.88201	1.77154	1.81008
Aromatics	33.67	1.50201	1.41615	-0.110432	0	1.51908	0.898143	0.989232	1.51908	1.04319	1.41726	0.997281	-1.44296	1.32689	0.138229	0.230312	1.70709	1.21566	1.19946	1.21554	1.45472	0	-0.054965	-0.398171	1.04812	0	1.46385	0	-0.398171	0	0	0	0	0	0	0	1.27517	1.4347	1.3923	1.4215	1.27407	1.19649	1.35272	1.63657	1.85035	1.45228	1.47592	1.42181	1.46649
Aromatics	29.86	0.842704	0.887252	-0.110432	0	0.854804	0.932703	1.02418	0.854804	1.11216	0.980719	1.01793	-0.892456	0.966714	-0.163583	-0.16133	0.660458	1.72351	1.74418	0.327939	0.743178	0	-0.054965	-0.398171	0.0981712	0	0.770319	0	-0.398171	0	0	0	0	0	0	0	1.16622	1.37875	1.43657	1.48292	1.30019	1.10913	0.847445	0.474411	0.0877579	0.730931	0.745278	0.652044	0.678012
Aromatics	36.44	0.956671	0.988881	-0.110432	0	0.917336	1.11174	1.20522	0.917336	1.24415	1.05765	1.35117	-0.804356	1.0733	-0.174776	-0.181998	0.542341	2.58712	2.61105	0.107579	0.777932	0	-0.054965	-0.398171	-0.24894	0	0.804193	0	-0.398171	0	0	0	0	0	0	0	1.72476	1.98661	2.03631	2.0324	1.7676	1.56282	1.2429	0.659692	0.0351619	0.764533	0.733087	0.604462	0.576887
Aromatics	43.91	0.839698	0.842027	-0.110432	0	0.808286	1.09955	1.1929	0.808286	1.28603	0.973629	1.2609	-0.71781	0.983348	-0.177963	-0.185542	0.465858	2.58713	2.61105	-0.0332073	0.656459	0	-0.054965	-0.398171	-0.395083	0	0.685796	0	-0.398171	0	0	0	0	0	0	0	1.6869	1.96513	2.03155	2.00243	1.63815	1.31425	0.891476	0.33295	-0.146756	0.635936	0.602484	0.454037	0.415605
Aromatics	30.65	2.0065	1.77294	-0.110432	0	2.04644	0.488714	0.575214	2.04644	0.905789	1.70077	0.957889	-1.75871	1.56896	1.38751	1.47835	2.31407	0.657059	0.630021	2.00513	2.06205	0	-0.054965	-0.105127	1.90666	0	2.02199	0	-0.105127	0	0	0	0	0	0	0	1.3982	1.35954	1.1369	1.12851	1.18099	1.30549	1.63825	1.99698	2.33949	1.97781	1.97174	1.90185	1.92722
Aromatics	28.3	0.0245288	0.112369	-0.110432	0	0.0188132	0.64031	0.728509	0.0188132	0.611872	0.266756	0.328967	-0.218035	0.265614	-0.190201	-0.199039	0.00179637	1.1141	1.07567	-0.290309	-0.0376954	0	-0.054965	-0.398171	-0.413356	0	0.00921283	0	-0.398171	0	0	0	0	0	0	0	0.394944	0.558524	0.53571	0.362807	-0.0730353	-0.268818	-0.429177	-0.468754	-0.445904	-0.0518127	-0.0913673	-0.153957	-0.171447
Aromatics	29.24	0.446246	0.469863	-0.110432	0	0.446034	0.84446	0.934948	0.446034	1.05894	0.651426	0.775326	-0.527338	0.646211	-0.182621	-0.188658	0.292381	1.72351	1.74419	-0.112793	0.326696	0	-0.054965	-0.398171	-0.340267	0	0.36438	0	-0.398171	0	0	0	0	0	0	0	0.94854	1.16401	1.2145	1.15835	0.800637	0.511714	0.13637	-0.219493	-0.409517	0.31158	0.308567	0.199504	0.19416
Aromatics	38.69	0.679725	0.705818	-0.110432	0	0.640639	1.13854	1.23233	0.640639	1.20874	0.845892	1.06731	-0.616529	0.837454	-0.181252	-0.189176	0.365416	2.28244	2.31397	-0.112792	0.500289	0	-0.054965	-0.398171	-0.431637	0	0.533579	0	-0.398171	0	0	0	0	0	0	0	1.45033	1.73542	1.827	1.77614	1.32066	0.878157	0.356038	-0.118478	-0.385288	0.51294	0.488219	0.376329	0.348496
Aromatics	34.18	1.33316	1.37046	-0.110432	0	1.32376	1.23065	1.32547	1.32376	1.25235	1.32071	1.38987	-1.14563	1.30149	-0.115789	-0.100686	1.03819	2.43474	2.53675	0.585046	1.19442	0	-0.054965	-0.398171	0.24431	0	1.21014	0	-0.398171	0	0	0	0	0	0	0	1.87146	2.14337	2.23142	2.36033	2.22272	2.01639	1.86892	1.52876	0.948779	1.1783	1.16776	1.05074	1.06276
Aromatics	33.54	1.17627	1.18869	-0.110432	0	1.15079	1.20278	1.29729	1.15079	1.23336	1.21494	1.34585	-1.02177	1.20304	-0.144219	-0.13823	0.854797	2.43474	2.53675	0.40141	1.02089	0	-0.054965	-0.398171	0.0616299	0	1.041	0	-0.398171	0	0	0	0	0	0	0	1.79101	2.07036	2.15845	2.23049	1.99619	1.73293	1.50376	1.11781	0.560691	1.01615	0.994306	0.880256	0.865413
Aromatics	33.82	0.0909908	0.24561	-0.110432	0	0.0406028	0.885721	0.976671	0.0406028	0.457132	0.335968	0.394993	-0.274695	0.327501	-0.190195	-0.199959	0.0176649	1.1141	1.07567	-0.222967	0.0143742	0	-0.054965	-0.398171	-0.340275	0	0.0599644	0	-0.398171	0	0	0	0	0	0	0	0.489595	0.695968	0.680068	0.444386	-0.153924	-0.406181	-0.486834	-0.468754	-0.445904	0.0544285	-0.0199328	-0.0223268	-0.0622409
Aromatics	47.71	2.22156	2.1335	-0.110432	0	2.22557	1.08926	1.18249	2.22557	1.11924	1.78938	1.44381	-1.66311	1.70892	1.54916	1.50749	2.29729	1.87602	1.81861	1.7726	2.16625	0	-0.054965	-0.398171	1.50485	0	2.15737	0	-0.398171	0	0	0	0	0	0	0	2.05131	2.21211	2.1204	2.28044	2.47555	2.67491	2.96719	3.01772	2.99044	2.13444	2.13304	2.05738	2.11665
Carboxylic acids	26.08	-0.870754	-0.956644	4.88919	0	-0.867903	-1.0379	-0.968513	-0.867903	-1.18555	-1.05316	-0.989006	0.950745	-1.01274	-0.199305	-0.214615	-0.837245	-0.562097	-0.558758	-0.957519	-0.818593	0	-0.054965	2.82604	-0.997931	0	-1.12403	0	2.82604	0	0	0	0	0	0	0	0.622108	-0.113621	-0.141598	-0.55102	-0.526088	-0.521754	-0.492326	-0.468754	-0.445904	-0.991151	-0.997431	-1.09287	-1.02295
Carboxylic acids	25.04	-0.68877	-0.680113	3.22345	0	-0.73439	-0.62418	-0.550153	-0.73439	-1.12473	-0.71078	-0.681519	0.554443	-0.659984	-0.197947	-0.212013	-0.617563	-0.562097	-0.558758	-0.761632	-0.645054	0	-0.054965	2.82604	-0.796973	0	-0.954887	0	2.82604	0	0	0	0	0	0	0	0.72148	0.0195288	-0.040079	-0.372901	-0.339995	-0.504323	-0.492326	-0.468754	-0.445904	-0.789845	-0.830087	-0.891029	-0.873677
Cyclic alkenes	24.56	-0.736934	-0.815994	-0.110432	0	-0.64377	-0.591858	-0.647605	-0.64377	0.226498	-0.810088	-0.760609	0.839422	-0.823734	-0.197821	-0.210612	-0.684801	-0.257314	-0.261569	-0.804469	-0.731809	0	-0.054965	0.187979	-0.81523	0	-0.734979	0	0.187979	0	0	0	0	0	0	0	-0.319644	-0.446462	-0.458827	-0.569331	-0.623183	-0.528294	-0.492326	-0.468754	-0.445904	-0.801015	-0.744356	-0.820816	-0.778486
Cycloalkanes	29.59	2.10665	1.85174	-0.110432	0	2.18758	-0.0679054	-0.0184692	2.18758	0.702983	1.7718	1.88937	-1.62479	1.85708	1.05913	1.14361	1.87623	-0.562097	-0.558758	2.64793	2.2877	0	-0.054965	-0.398171	2.74708	0	2.27574	0	-0.398171	0	0	0	0	0	0	0	0.598445	0.562829	0.331095	0.509303	0.861443	1.05257	1.38568	1.68711	1.96355	2.20711	2.22689	2.21781	2.2729
Cycloalkanes	26.18	0.0257828	0.153756	-0.110432	0	-0.0414928	0.502326	0.588979	-0.0414928	0.133121	0.247958	0.280088	-0.269854	0.263119	-0.189622	-0.198177	0.0141088	-0.562097	-0.558758	0.132076	-0.0203328	0	-0.054965	0.0413938	0.207785	0	-0.0245954	0	0.0413938	0	0	0	0	0	0	0	-0.277088	-0.248926	-0.203467	-0.159856	-0.184285	-0.279737	-0.385275	-0.435086	-0.437823	0.115961	0.139268	0.262283	0.301446
Cycloalkanes	27.4	0.458525	0.557279	-0.110432	0	0.533453	0.128068	0.0827025	0.533453	0.708118	0.697815	0.577269	-0.834077	0.716366	-0.159518	-0.146889	0.628876	-0.562097	-0.558758	0.731958	0.500276	0	-0.054965	-0.398171	0.828899	0	0.533566	0	-0.398171	0	0	0	0	0	0	0	-0.338564	-0.2575	-0.233599	-0.163182	0.0442914	0.169469	0.26272	0.275694	0.200928	0.535292	0.624936	0.643331	0.704123
Cycloalkanes	25.05	-0.205405	-0.132541	-0.110432	0	-0.137306	0.191272	0.219404	-0.137306	0.619707	0.0160451	0.0327567	-0.0553768	0.0273603	-0.191814	-0.200315	-0.119452	-0.562097	-0.558758	-0.0332244	-0.211237	0	-0.054965	-0.251661	0.0616087	0	-0.176845	0	-0.251661	0	0	0	0	0	0	0	-0.622534	-0.534535	-0.435054	-0.341291	-0.366331	-0.371312	-0.423697	-0.448549	-0.441863	-0.130085	-0.0382914	0.00150594	0.10307
Cycloalkanes	23.57	-0.334392	-0.241508	-0.110432	0	-0.345679	0.497306	0.432824	-0.345679	0.258892	-0.167681	-0.189516	0.177737	-0.203339	-0.194929	-0.20613	-0.312173	-0.562097	-0.558758	-0.216827	-0.384744	0	-0.054965	-0.251672	-0.121036	0	-0.345958	0	-0.251672	0	0	0	0	0	0	0	-0.660388	-0.536676	-0.43505	-0.529375	-0.619136	-0.530475	-0.492326	-0.468754	-0.445904	-0.230703	-0.170915	-0.0711776	-0.0411625
Cycloalkanes	16.73	-1.3173	-1.76298	-0.110432	0	-1.18819	-2.2019	-2.5795	-1.18819	-0.95481	-2.09071	-1.91535	2.70769	-2.2678	-0.20174	-0.219784	-1.58105	-0.562097	-0.558758	-1.20238	-1.26981	0	-0.054965	0.187929	-1.12582	0	-1.25935	0	0.187929	0	0	0	0	0	0	0	-1.02009	-1.13154	-1.07274	-0.913908	-0.700046	-0.534835	-0.492326	-0.468754	-0.445904	-1.28749	-1.16068	-1.25083	-1.16722
Cycloalkanes	26.85	-0.0970815	-0.0094784	0.722515	0	-0.256645	0.804134	0.817825	-0.256645	-0.1823	0.0735383	0.0629847	0.00689262	0.0132914	-0.192756	-0.203002	-0.176042	0.0472342	0.0353908	-0.43102	-0.228536	0	3.26613	1.2137	-0.522873	0	-0.362827	0	1.2137	0	0	0	0	0	0	0	0.678798	0.547775	0.600719	0.159726	-0.190388	-0.51957	-0.492326	-0.468754	-0.445904	-0.129971	-0.140199	-0.122449	-0.237399
Cycloalkanes	20.33	-0.238348	-0.0767333	-0.110432	0	-0.342169	0.810957	0.633094	-0.342169	-0.121239	-0.0499904	-0.10825	0.0652127	-0.105069	-0.19442	-0.20563	-0.255613	-0.562097	-0.558758	-0.118913	-0.31535	0	-0.054965	-0.398171	-0.0114554	0	-0.261413	0	-0.398171	0	0	0	0	0	0	0	-0.674567	-0.493727	-0.390638	-0.544371	-0.627231	-0.534835	-0.492326	-0.468754	-0.445904	-0.0965421	-0.0750331	0.0980164	0.0619744
Cycloalkanes	21.71	-1.2488	-1.66277	-0.110432	0	-1.12121	-1.90228	-2.35667	-1.12121	-0.599088	-1.92823	-1.79016	2.52441	-2.11606	-0.201328	-0.218508	-1.4808	-0.562097	-0.558758	-1.13503	-1.21772	0	-0.054965	0.0414685	-1.05272	0	-1.19168	0	0.0414685	0	0	0	0	0	0	0	-1.06736	-1.11863	-1.041	-0.91058	-0.700046	-0.534835	-0.492326	-0.468754	-0.445904	-1.20919	-1.07903	-1.16181	-1.09607
Cycloalkanes	24.83	-0.266012	-0.112237	-0.110432	0	-0.307394	0.754663	0.555132	-0.307394	0.219368	-0.0674622	-0.128486	0.0888606	-0.127365	-0.194277	-0.204887	-0.253765	-0.562097	-0.558758	-0.149519	-0.332703	0	-0.054965	-0.398171	-0.0479911	0	-0.278327	0	-0.398171	0	0	0	0	0	0	0	-0.698228	-0.513054	-0.384295	-0.539375	-0.615095	-0.532656	-0.492326	-0.468754	-0.445904	-0.135681	-0.0729929	0.0616626	0.0559664
Cycloalkanes	29.76	1.87592	1.67515	-0.110432	0	1.97168	-0.228684	-0.150224	1.97168	0.635604	1.65345	2.18706	-1.44685	1.8445	0.217798	0.253149	1.43022	-0.562097	-0.558758	2.43981	2.07946	0	-0.054965	-0.398171	2.54613	0	2.07277	0	-0.398171	0	0	0	0	0	0	0	0.465941	0.421099	0.197854	0.406102	0.756266	0.939189	1.24291	1.51195	1.75334	1.96668	1.97589	1.94955	2.01244
Cycloalkanes	28.7	1.13426	1.15049	-0.110432	0	1.2205	-0.0857785	-0.0989423	1.2205	0.637432	1.21675	1.28864	-1.23876	1.30671	-0.066565	-0.0269726	1.13496	-0.562097	-0.558758	1.55222	1.26384	0	-0.054965	-0.398171	1.65098	0	1.2778	0	-0.398171	0	0	0	0	0	0	0	0.0589559	0.0689126	-0.0369104	0.0898316	0.392188	0.546697	0.748694	0.905609	1.02564	1.21184	1.25755	1.24629	1.29717
Cycloalkanes	29.23	1.7111	1.58489	-0.110432	0	1.79936	-0.143574	-0.125947	1.79936	0.652442	1.56639	1.88124	-1.44315	1.7042	0.146295	0.20965	1.43896	-0.562097	-0.558758	2.22556	1.88856	0	-0.054965	-0.398171	2.32691	0	1.88671	0	-0.398171	0	0	0	0	0	0	0	0.380756	0.352378	0.159783	0.322872	0.675359	0.851967	1.13308	1.3772	1.59162	1.79894	1.82079	1.80163	1.85015
Cycloalkanes	23.06	-0.238348	-0.0767332	-0.110432	0	-0.342169	0.810956	0.633095	-0.342169	-0.12124	-0.0499903	-0.10825	0.0652123	-0.105069	-0.19442	-0.20563	-0.255612	-0.562097	-0.558758	-0.118913	-0.315349	0	-0.054965	-0.398171	-0.0114548	0	-0.261413	0	-0.398171	0	0	0	0	0	0	0	-0.674567	-0.493727	-0.390638	-0.544371	-0.62723	-0.534835	-0.492326	-0.468754	-0.445904	-0.0965419	-0.0750332	0.0980163	0.0619747
Cycloalkanes	28.47	0.969445	1.01439	-0.110432	0	1.05621	-0.0904799	-0.104041	1.05621	0.62704	1.10599	1.21887	-1.13897	1.20535	-0.116746	-0.0924662	0.970812	-0.562097	-0.558758	1.36858	1.0903	0	-0.054965	-0.398171	1.46829	0	1.10865	0	-0.398171	0	0	0	0	0	0	0	-0.0356914	-0.0169852	-0.100358	0.0232493	0.311282	0.459477	0.638869	0.770868	0.859894	1.0441	1.0943	1.08333	1.13689
Cycloalkanes	21.2	-0.670758	-0.7034	-0.110432	0	-0.682573	-0.150949	-0.206564	-0.682573	-0.401034	-0.705303	-0.721195	0.684664	-0.740416	-0.197968	-0.211381	-0.651738	-0.562097	-0.558758	-0.584143	-0.69714	0	-0.054965	0.481208	-0.50471	0	-0.73503	0	0.481208	0	0	0	0	0	0	0	-0.579907	-0.665528	-0.609549	-0.702516	-0.68589	-0.534835	-0.492326	-0.468754	-0.445904	-0.638921	-0.599521	-0.571417	-0.55715
Furans	24.98	-1.05892	-1.2591	1.55562	0	-0.959758	-1.49203	-1.58813	-0.959758	-0.611678	-1.43112	-1.31178	1.49609	-1.42772	-0.200451	-0.216461	-1.07837	-0.562097	-0.558758	-1.11054	-1.00948	0	-0.054965	2.09317	-1.12579	0	-1.2255	0	2.09317	0	0	0	0	0	0	0	0.144093	-0.508777	-0.52072	-0.717487	-0.647454	-0.521752	-0.492326	-0.468754	-0.445904	-1.16446	-1.10556	-1.20566	-1.1241
Ketones	26.17	-0.397945	-0.294682	0.722271	0	-0.396693	-0.417104	-0.340756	-0.396693	-0.427513	-0.247195	-0.182136	0.0873485	-0.161846	-0.194518	-0.206067	-0.285992	-0.409835	-0.41029	-0.418862	-0.332728	0	-0.054965	1.94672	-0.44989	0	-0.548982	0	1.94672	0	0	0	0	0	0	0	0.603152	0.0302112	-0.0417501	-0.0617732	-0.087202	-0.183733	-0.316596	-0.468754	-0.445904	-0.476797	-0.505669	-0.571444	-0.557158
Ketones	24.56	-0.944752	-1.04851	0.722533	0	-0.856404	-1.17859	-1.11078	-0.856404	-0.626861	-1.14742	-1.08309	1.03153	-1.10607	-0.19963	-0.21499	-0.884643	-0.562097	-0.558758	-0.963627	-0.870658	0	-0.054965	2.0931	-0.979641	0	-1.09019	0	2.0931	0	0	0	0	0	0	0	0.304965	-0.319811	-0.400202	-0.649255	-0.602983	-0.5065	-0.492326	-0.468754	-0.445904	-1.04146	-1.02804	-1.12921	-1.03796
Polyfunctionals	43.01	-0.68353	-0.699717	1.55509	0	-0.638728	-0.469985	-0.52454	-0.638728	-0.22896	-0.680872	-0.669127	0.608701	-0.674871	-0.197497	-0.210078	-0.593817	-0.0283452	-0.0383054	-0.914747	-0.66238	0	-0.054965	2.67959	-1.01633	0	-0.954872	0	2.67959	0	0	0	0	0	0	0	0.90629	0.253857	0.233036	-0.192926	-0.303435	-0.504324	-0.492326	-0.468754	-0.445904	-0.834555	-0.825951	-0.963727	-0.945834
Polyfunctionals	44.13	-0.352312	-0.324828	1.55574	0	-0.34976	-0.57473	-0.500149	-0.34976	-0.602111	-0.278375	-0.113222	0.190071	-0.178316	-0.193273	-0.205971	-0.316129	-0.562097	-0.558758	-0.449131	-0.280295	0	-0.054965	3.9994	-0.522655	0	-0.734782	0	3.9994	0	0	0	0	0	0	0	1.4271	0.386907	0.286743	0.218533	-0.00185694	-0.0437526	0.299214	0.00332772	0.0720956	-0.482059	-0.511463	-0.623792	-0.618004
Saturated esters	24.58	-0.745594	-0.755156	1.55531	0	-0.716931	-0.777803	-0.705498	-0.716931	-0.76277	-0.780449	-0.746979	0.613859	-0.725717	-0.198083	-0.211975	-0.646233	-0.562097	-0.558758	-0.810588	-0.679746	0	-0.054965	2.82604	-0.851765	0	-0.988701	0	2.82604	0	0	0	0	0	0	0	0.778306	0.045314	-0.0273689	-0.456121	-0.418878	-0.462875	-0.492326	-0.468754	-0.445904	-0.85694	-0.881095	-0.977528	-0.917744
Saturated esters	23.95	-0.798987	-0.837456	1.5556	0	-0.72074	-1.01603	-0.946391	-0.72074	-0.535635	-0.851402	-0.791134	0.690086	-0.782905	-0.198254	-0.212029	-0.675141	-0.562097	-0.558758	-0.822869	-0.714486	0	-0.054965	2.82604	-0.851806	0	-1.02256	0	2.82604	0	0	0	0	0	0	0	0.664701	-0.132964	-0.186021	-0.42287	-0.404723	-0.425794	-0.473103	-0.468754	-0.445904	-0.907301	-0.903572	-1.0089	-0.942814
Saturated esters	21.28	-0.637715	-0.629594	2.38897	0	-0.692894	-0.48614	-0.410566	-0.692894	-1.05353	-0.643767	-0.61618	0.506617	-0.602724	-0.197536	-0.211305	-0.580977	-0.562097	-0.558758	-0.749401	-0.610359	0	-0.054965	2.97256	-0.796984	0	-0.93798	0	2.97256	0	0	0	0	0	0	0	0.901309	0.219232	0.180373	-0.354629	-0.40474	-0.502129	-0.492326	-0.468754	-0.445904	-0.74514	-0.795416	-0.865988	-0.844643
Unsaturated esters	31.3	2.26894	2.05654	-0.110432	0	2.30362	0.507675	0.594388	2.30362	0.889288	1.82562	1.58753	-1.72549	1.79965	1.35554	1.33885	2.20813	0.961639	0.927013	2.17652	2.33968	0	-0.054965	0.188162	2.01628	0	2.25874	0	0.188162	0	0	0	0	0	0	0	1.91402	1.79971	1.55243	1.57785	1.7796	1.97698	2.35201	2.63019	2.88521	2.20702	2.16966	2.0723	2.09648
iso-Alkanes	20.15	-0.470522	-0.385055	-0.110432	0	-0.451248	-0.58803	-0.513597	-0.451248	-0.5105	-0.316224	-0.256338	0.122308	-0.219589	-0.195075	-0.206484	-0.315136	-0.562097	-0.558758	-0.180112	-0.384753	0	-0.054965	-0.251613	-0.0662443	0	-0.345974	0	-0.251613	0	0	0	0	0	0	0	-0.731345	-0.732088	-0.722162	-0.56268	-0.384506	-0.340765	-0.420937	-0.468754	-0.445904	-0.43201	-0.442357	-0.425966	-0.401843
iso-Alkanes	21.26	-0.0498613	0.180708	-0.110432	0	-0.298644	0.601133	0.688893	-0.298644	-1.0863	0.139628	0.112582	-0.249295	0.158948	-0.191992	-0.202859	-0.0861159	-0.257354	-0.261608	0.0953627	-0.0897364	0	-0.054965	-0.251634	0.189533	0	-0.058423	0	-0.251634	0	0	0	0	0	0	0	-0.31965	-0.261817	-0.327213	-0.284704	-0.281338	-0.371289	-0.462126	-0.468754	-0.445904	0.0768139	-0.0954351	0.140664	0.000869321
iso-Alkanes	17.64	-0.597175	-0.553869	-0.110432	0	-0.721176	-0.266599	-0.188564	-0.721176	-1.50436	-0.561868	-0.60035	0.369296	-0.534522	-0.197267	-0.210502	-0.523367	-0.562097	-0.558758	-0.382113	-0.575647	0	-0.054965	-0.105099	-0.26719	0	-0.548945	0	-0.105099	0	0	0	0	0	0	0	-0.7645	-0.77076	-0.749138	-0.642586	-0.570598	-0.519572	-0.486834	-0.468754	-0.445904	-0.543841	-0.619899	-0.509956	-0.606202
iso-Alkanes	20.95	-0.461001	-0.318923	-0.110432	0	-0.671037	0.513878	0.60066	-0.671037	-1.61357	-0.39349	-0.507079	0.229258	-0.41862	-0.197008	-0.211297	-0.484318	-0.562097	-0.558758	-0.265802	-0.488869	0	-0.054965	0.0414557	-0.139309	0	-0.481279	0	0.0414557	0	0	0	0	0	0	0	-0.594114	-0.55814	-0.63333	-0.719151	-0.677797	-0.534835	-0.492326	-0.468754	-0.445904	-0.32017	-0.466836	-0.280537	-0.33671
iso-Alkanes	20.22	-0.367441	-0.161619	-0.110432	0	-0.562113	0.596224	0.683929	-0.562113	-1.35522	-0.239993	-0.345684	0.0651072	-0.249079	-0.196047	-0.209687	-0.37547	-0.562097	-0.558758	-0.131138	-0.384751	0	-0.054965	-0.398171	0.00683368	0	-0.329058	0	-0.398171	0	0	0	0	0	0	0	-0.693493	-0.568883	-0.619053	-0.665881	-0.647454	-0.534835	-0.492326	-0.468754	-0.445904	-0.208354	-0.350519	-0.146416	-0.192461
iso-Alkanes	21.11	-0.411229	-0.222066	-0.110432	0	-0.578013	0.518735	0.605571	-0.578013	-1.27465	-0.291604	-0.395272	0.111293	-0.299087	-0.19635	-0.210066	-0.405011	-0.562097	-0.558758	-0.180104	-0.419455	0	-0.054965	-0.398171	-0.0479678	0	-0.362883	0	-0.398171	0	0	0	0	0	0	0	-0.698219	-0.577466	-0.633325	-0.68419	-0.657568	-0.534835	-0.492326	-0.468754	-0.445904	-0.26426	-0.39541	-0.219116	-0.244547
iso-Alkanes	18.99	-0.613612	-0.556751	-0.110432	0	-0.768075	0.196226	0.279448	-0.768075	-1.57008	-0.610878	-0.710389	0.442066	-0.635186	-0.19816	-0.212912	-0.614653	-0.562097	-0.558758	-0.437224	-0.627718	0	-0.054965	0.18808	-0.322019	0	-0.633535	0	0.18808	0	0	0	0	0	0	0	-0.627232	-0.659078	-0.712648	-0.762434	-0.693979	-0.534835	-0.492326	-0.468754	-0.445904	-0.515899	-0.640321	-0.498695	-0.567152
iso-Alkanes	20.38	-0.202516	-0.0932812	-0.110432	0	-0.296476	-0.0693446	0.0109009	-0.296476	-0.542274	-0.0186655	0.0612099	-0.0783671	0.0511072	-0.192893	-0.203529	-0.154472	-0.257353	-0.261607	-0.100527	-0.193867	0	-0.054965	-0.105079	-0.047962	0	-0.176832	0	-0.105079	0	0	0	0	0	0	0	-0.281803	-0.304768	-0.347832	-0.258086	-0.214615	-0.266626	-0.396225	-0.468754	-0.445904	-0.18599	-0.248488	-0.185276	-0.240549
iso-Alkanes	19.07	-0.60577	-0.520016	-0.110432	0	-0.693347	0.128327	0.210788	-0.693347	-1.16404	-0.566225	-0.657016	0.377718	-0.574407	-0.197751	-0.21199	-0.567549	-0.562097	-0.558758	-0.40049	-0.593007	0	-0.054965	-0.10506	-0.285475	0	-0.565871	0	-0.10506	0	0	0	0	0	0	0	-0.702963	-0.665528	-0.711065	-0.744123	-0.67982	-0.534835	-0.492326	-0.468754	-0.445904	-0.510302	-0.609705	-0.502447	-0.523066
iso-Alkanes	23.29	-0.189526	0.148621	-0.110432	0	-0.327472	0.816428	0.906601	-0.327472	-0.915644	0.0420082	-0.102345	-0.253491	0.0402375	-0.192995	-0.204448	-0.146261	-0.562097	-0.558758	0.144317	-0.159158	0	-0.054965	-0.398171	0.299122	0	-0.109175	0	-0.398171	0	0	0	0	0	0	0	-0.646173	-0.487283	-0.488983	-0.501087	-0.528116	-0.502126	-0.48958	-0.468754	-0.445904	0.0320633	-0.0770677	0.139384	0.159161
n-Alkanes	28.14	1.87592	1.67744	-0.110432	0	1.97811	-0.301012	-0.223363	1.97811	0.611263	1.65532	2.42102	-1.39769	1.89919	0.0292369	0.0440367	1.27726	-0.562097	-0.558758	2.47042	2.09681	0	-0.054965	-0.398171	2.58267	0	2.08969	0	-0.398171	0	0	0	0	0	0	0	0.456475	0.403918	0.172472	0.389455	0.756266	0.939189	1.24291	1.51195	1.75333	1.96668	1.96772	1.93451	1.99441
n-Alkanes	24.24	0.277211	0.366016	-0.110432	0	0.379301	-0.259715	-0.213857	0.379301	0.500164	0.549273	0.721919	-0.628392	0.674506	-0.178716	-0.181499	0.361938	-0.562097	-0.558758	0.627897	0.378796	0	-0.054965	-0.398171	0.737563	0	0.415161	0	-0.398171	0	0	0	0	0	0	0	-0.442689	-0.394959	-0.392251	-0.239768	-0.0285306	0.0909643	0.163872	0.157793	0.0796576	0.339572	0.400428	0.383804	0.465663
n-Alkanes	27.97	1.24962	1.21167	-0.110432	0	1.36415	-0.409068	-0.33263	1.36415	0.528251	1.29785	2.00567	-1.13424	1.55677	-0.142493	-0.146921	0.869735	-0.562097	-0.558758	1.79094	1.45472	0	-0.054965	-0.398171	1.90673	0	1.46385	0	-0.398171	0	0	0	0	0	0	0	0.106277	0.0732053	-0.0876714	0.12645	0.456911	0.616471	0.83655	1.0134	1.15501	1.32367	1.33305	1.29017	1.35727
n-Alkanes	28.04	1.85943	1.66626	-0.110432	0	1.96101	-0.301568	-0.223925	1.96101	0.608173	1.64748	2.40496	-1.39357	1.89042	0.028799	0.0438276	1.27199	-0.562097	-0.558758	2.45205	2.07946	0	-0.054965	-0.398171	2.5644	0	2.07277	0	-0.398171	0	0	0	0	0	0	0	0.44701	0.395326	0.166127	0.382795	0.748174	0.930466	1.23192	1.49847	1.73716	1.9499	1.95139	1.91821	1.97838
[truncated: 1,778 more columns]

## Sheet: category
category
ALET
ALET
ALET
ALET
ALET
ALET
ALET
ALET
ALET
ALET
ALET
ALET
ALET
ALET
ALET
ALET
ALKE
ALKE
ALKE
ALKE
ALKE
ALKE
ALKE
ALKE
HC
HC
HC
HC
HC
HC
HC
HC
HC
HC
HC
HC
HC
HC
HC
HC
HC
HC
HC
HC
HC
HC
HC
HC
HC
HC
HC
HC
HC
HC
HC
HC
HC
HC
HC
HC
HC
HC
HC
HC
HC
HC
HC
HC
HC
HC
HC
HC
HC
HC
HC
HC
HC
HC
HC
HC
HC
HC
HC
HC
HC
HC
HC
HC
HC
HC
HC
HC
HC
HC
HC
HC
HC
HC
HC
HC
HC
HC
HC
HC
HC
AROM
AROM
AROM
AROM
AROM
AROM
AROM
AROM
AROM
AROM
AROM
AROM
AROM
AROM
AROM
AROM
AROM
AROM
AROM
AROM
AROM
AROM
AROM
AROM
AROM
AROM
AROM
AROM
AROM
AROM
AROM
AROM
AROM
AROM
AROM
AROM
AROM
AROM
AROM
AROM
AROM
AROM
AROM
AROM
AROM
AROM
AROM
AROM
AROM
AROM
AROM
AROM
AROM
AROM
AROM
AROM
AROM
AROM
AROM
AROM
AROM
AROM
AROM
AROM
AROM
AROM
AROM
AROM
AROM
AROM
AROM
AROM
AROM
AROM
AROM
AROM
Ac-X
Ac-X
Ac-X
Ac-X
CHC
CHC
CHC
CHC
CHC
CHC
ALKE
CHC
CHC
CHC
CHC
CHC
CHC
CHC
CHC
CHC
CHC
CHC
CHC
CHC
CHC
CHC
CHC
CHC
CHC
CHC
CHC
CHC
CHC
CHC
CHC
CHC
CHC
CHC
CHC
CHC
CHC
CHC
CHC
CHC
CHC
CHC
CHC
CHC
CHC
CHC
CHC
CHC
CHC
CHC
CHC
CHC
CHC
CHC
CHC
CHC
CHC
CHC
CHC
CHC
CHC
CHC
CHC
CHC
CHC
ALKE
ALKE
ALKE
ALKE
ALKE
ALKE
ALKE
PolyF
PolyF
PolyF
PolyF
PolyF
ES
ES
ES
ES
ES
ES
ES
ES
HC
HC
HC
HC
HC
HC
HC
HC
HC
HC
HC
HC
HC
HC
HC
HC
HC
HC
HC
HC
HC
HC
HC
HC
HC
HC
HC
HC
HC
HC
HC
HC
HC
HC
HC
HC
HC
HC
HC
HC
HC
HC
HC
HC
HC
HC
HC
HC
HC
HC
HC
HC
HC
HC
HC
HC
ALET
ALET
ALET
ALET
ALET
ALET
ALKE
ALKE
HC
HC
HC
HC
HC
HC
HC
HC
HC
HC
HC
HC
HC
HC
HC
HC
HC
HC
HC
HC
AROM
AROM
AROM
AROM
AROM
AROM
AROM
AROM
AROM
AROM
AROM
AROM
AROM
AROM
AROM
AROM
AROM
AROM
AROM
AROM
Ac-X
Ac-X
CHC
CHC
CHC
CHC
CHC
CHC
CHC
CHC
CHC
CHC
CHC
CHC
CHC
CHC
CHC
CHC
CHC
EPOX
ALKE
ALKE
PolyF
PolyF
ES
ES
ES
ES
HC
HC
HC
HC
HC
HC
HC
HC
HC
HC
HC
HC
HC
HC
