# Supplementary material for: LG-Transformer: learned-graph transformer framework enabling diverse physicochemical properties prediction toward fuel design
Source: Nat Commun. 2026 Jun 3;17:7137. doi: 10.1038/s41467-026-73853-z (PMC13396237; doi:10.1038/s41467-026-73853-z)
Supplement: Supplementary file 5 — Source data for Supplementary Figures 1-3 [file 41467_2026_73853_MOESM5_ESM.zip › train_data/train_fused_features_Viscosity5.xlsx]

## Sheet: original
category	label	ABC	ABCGG	nAcid	nBase	SpAbs_A	SpMax_A	SpDiam_A	SpAD_A	SpMAD_A	LogEE_A	VE1_A	VE2_A	VE3_A	VR1_A	VR2_A	VR3_A	nAromAtom	nAromBond	nAtom	nHeavyAtom	nSpiro	nBridgehead	nHetero	nH	nB	nC	nN	nO	nS	nP	nF	nCl	nBr	nI	nX	ATS0dv	ATS1dv	ATS2dv	ATS3dv	ATS4dv	ATS5dv	ATS6dv	ATS7dv	ATS8dv	ATS0d	ATS1d	ATS2d	ATS3d
Alcohols	130.3	3.75431	4.05705	0	0	6.15537	1.90211	3.80423	6.15537	1.02589	2.5951	2.31281	0.385469	0.327638	12.3912	2.06519	2.00616	0	0	16	6	0	0	2	10	0	4	0	2	0	0	0	0	0	0	0	68	38	33	27	30	0	0	0	0	30	34	52	47
Saturated esters	112	21.3107	16.3141	0	0	37.9536	2.35131	4.70263	37.9536	1.26512	4.25293	3.63523	0.121174	2.38929	4054.83	135.161	9.40628	6	6	72	30	0	0	4	42	0	26	0	4	0	0	0	0	0	0	0	310	279	382	389	408	392	228	224	220	170	215	332	388
Saturated esters	108	23.1624	17.5017	0	0	39.4141	2.35132	4.70263	39.4141	1.23169	4.32116	3.64077	0.113774	2.45535	4555	142.344	9.58713	6	6	78	32	0	0	4	46	0	28	0	4	0	0	0	0	0	0	0	322	291	392	397	416	400	236	232	236	186	231	370	420
Saturated esters	77.6	21.7482	16.8651	0	0	36.588	2.35132	4.70264	36.588	1.2196	4.25868	3.64213	0.121404	2.39118	2550.59	85.0196	8.94269	6	6	72	30	0	0	4	42	0	26	0	4	0	0	0	0	0	0	0	314	283	384	389	408	392	228	232	224	174	215	344	388
Polyfunctionals	49	6.36396	6.25464	0	0	12.0533	1.91899	3.83797	12.0533	1.20533	3.10518	2.96569	0.296569	1.08711	32.3255	3.23255	3.47586	0	0	24	10	0	0	4	14	0	6	0	4	0	0	0	0	0	0	0	146	80	76	112	52	48	68	24	20	48	58	82	80
Alcohols	45.66	3.04721	3.30518	0	0	5.22625	1.84776	3.69552	5.22625	1.04525	2.40858	2.13099	0.426197	0.0634378	8.62987	1.72597	1.46208	0	0	13	5	0	0	2	8	0	3	0	2	0	0	0	0	0	0	0	64	34	32	30	0	0	0	0	0	24	26	38	30
Saturated esters	39	19.8965	15.653	0	0	35.1507	2.35131	4.70262	35.1507	1.25538	4.18588	3.63232	0.129726	2.31949	2271.54	81.1264	8.75783	6	6	66	28	0	0	4	38	0	24	0	4	0	0	0	0	0	0	0	302	271	374	381	400	384	220	216	204	158	199	306	356
Carboxylic acids	38.8	13.6538	10.8141	1	0	24.1364	1.99317	3.98634	24.1364	1.20682	3.81357	4.08437	0.204219	2.10032	125.163	6.25817	5.52277	0	0	54	20	0	0	2	34	0	18	0	2	0	0	0	0	0	0	0	152	123	126	92	88	84	80	76	73	110	138	215	248
Alcohols	38	8.30271	7.76336	0	0	12.5273	2.31148	4.62295	12.5273	1.13885	3.30252	3.10251	0.282046	1.22752	37.0809	3.37099	3.70841	0	0	29	11	0	0	1	18	0	10	0	1	0	0	0	0	0	0	0	90	86	94	74	54	32	7	0	0	72	86	156	167
Alcohols	34.4	5.64528	5.87393	0	0	7.38465	2.14896	4.29792	7.38465	0.923081	2.92244	2.61183	0.326479	0.736908	19.5512	2.44389	2.74989	0	0	22	8	0	0	2	14	0	6	0	2	0	0	0	0	0	0	0	82	60	54	45	42	0	0	0	0	48	50	94	77
Saturated esters	19.91	14.2396	12.6505	0	0	24.8747	2.35107	4.70214	24.8747	1.24374	3.86104	3.57502	0.178751	1.96712	241.746	12.0873	6.18104	6	6	42	20	0	0	4	22	0	16	0	4	0	0	0	0	0	0	0	270	239	342	349	360	332	148	118	88	110	135	202	228
Alcohols	18.42	5.87563	5.56604	0	0	9.43115	2.17533	4.35066	9.43115	1.17889	2.97974	2.73673	0.342092	0.783622	22.2878	2.78598	2.8809	6	6	16	8	0	0	1	8	0	7	0	1	0	0	0	0	0	0	0	94	90	103	75	23	0	0	0	0	44	50	76	66
Alcohols	17.2	7.77817	7.25243	0	0	14.5925	1.94188	3.88377	14.5925	1.21604	3.2911	3.23032	0.269194	1.3549	45.051	3.75425	3.99012	0	0	36	12	0	0	1	24	0	11	0	1	0	0	0	0	0	0	0	66	48	44	40	36	32	28	24	20	66	84	133	152
Alcohols	14.384	7.07107	6.76566	0	0	13.1915	1.93185	3.8637	13.1915	1.19923	3.20245	3.10095	0.281905	1.22702	38.4587	3.49624	3.74489	0	0	33	11	0	0	1	22	0	10	0	1	0	0	0	0	0	0	0	62	44	40	36	32	28	24	20	16	60	76	120	136
Alcohols	14.3	6.36396	6.25464	0	0	12.0533	1.91899	3.83797	12.0533	1.20533	3.10518	2.96569	0.296569	1.08711	32.3255	3.23255	3.47586	0	0	30	10	0	0	1	20	0	9	0	1	0	0	0	0	0	0	0	58	40	36	32	28	24	20	16	12	54	68	107	120
Alcohols	11.1	7.39924	7.38898	0	0	12.1336	2.04781	4.09562	12.1336	1.10306	3.21922	3.07261	0.279328	1.21784	36.1266	3.28423	3.68234	0	0	31	11	0	0	1	20	0	10	0	1	0	0	0	0	0	0	0	78	59	51	48	44	34	29	24	10	62	72	123	126
Polyfunctionals	11	6.6818	6.76468	0	0	10.5685	2.32702	4.43912	10.5685	1.17427	3.11337	2.78582	0.309536	0.919182	28.8577	3.20641	3.25702	0	0	21	9	0	0	3	12	0	6	0	3	0	0	0	0	0	0	0	132	108	142	70	54	10	0	0	0	56	66	112	96
Polyfunctionals	11	5.65685	5.42766	0	0	10.4243	2.13578	4.27156	10.4243	1.30304	2.96934	2.718	0.33975	0.776754	23.561	2.94512	2.93645	0	0	20	8	0	0	2	12	0	6	0	2	0	0	0	0	0	0	0	90	64	75	70	24	10	0	0	0	46	60	94	100
Alcohols	9.8	5.65685	6.14278	0	0	10.5652	2.04208	4.08416	10.5652	1.17391	3.00846	2.71379	0.301532	0.892985	28.014	3.11267	3.22734	0	0	27	9	0	0	1	18	0	8	0	1	0	0	0	0	0	0	0	56	40	42	40	28	16	6	0	0	50	62	101	114
Cycloalkanes	9.6	14.8492	11.6383	0	0	26.6744	2.17387	4.20068	26.6744	1.27021	3.89581	2.96751	0.14131	1.82966	4249.68	202.366	9.09654	0	0	63	21	0	0	0	42	0	21	0	0	0	0	0	0	0	0	0	86	88	92	72	68	64	60	56	52	128	170	282	328
Saturated esters	9.03	15.068	12.2947	0	0	26.5643	2.06312	4.12624	26.5643	1.20747	3.9139	4.31258	0.196026	2.24999	127.387	5.79032	5.63569	0	0	56	22	0	0	4	34	0	18	0	4	0	0	0	0	0	0	0	234	184	212	160	148	132	112	96	92	120	148	228	260
Alcohols	8.947	3.64492	4.0975	0	0	6.89898	1.93185	3.8637	6.89898	1.14983	2.5958	2.3008	0.383466	0.322429	12.2612	2.04353	1.99561	0	0	16	6	0	0	2	10	0	4	0	2	0	0	0	0	0	0	0	68	39	42	42	5	0	0	0	0	30	35	51	49
Alcohols	8.925	5.65685	5.71548	0	0	10.6275	1.90211	3.80423	10.6275	1.18083	2.99741	2.8236	0.313733	0.932651	26.6628	2.96253	3.17791	0	0	27	9	0	0	1	18	0	8	0	1	0	0	0	0	0	0	0	54	36	32	28	24	20	16	12	5	48	60	94	104
Cycloalkanes	8.89	13.435	10.4516	0	0	24.242	2.15846	4.31692	24.242	1.2759	3.79672	3.1569	0.166153	1.79144	1059.48	55.7618	7.60738	0	0	57	19	0	0	0	38	0	19	0	0	0	0	0	0	0	0	0	78	80	84	74	60	56	52	48	44	116	154	256	306
Carboxylic acids	8.32	7.28985	7.00724	1	0	12.7849	1.97538	3.95075	12.7849	1.16226	3.21068	3.0648	0.278618	1.21529	40.6273	3.69339	3.79975	0	0	29	11	0	0	2	18	0	9	0	2	0	0	0	0	0	0	0	106	78	82	48	44	40	36	32	26	58	70	108	119
Cycloalkanes	8.3	14.1421	11.2786	0	0	25.3659	2.17387	4.20056	25.3659	1.26829	3.84836	2.96639	0.148319	1.78049	2811.82	140.591	8.63473	0	0	60	20	0	0	0	40	0	20	0	0	0	0	0	0	0	0	0	82	84	88	68	64	60	56	52	48	122	162	269	312
Polyfunctionals	7.8	7.77817	7.25243	0	0	14.5925	1.94188	3.88377	14.5925	1.21604	3.2911	3.23032	0.269194	1.3549	45.051	3.75425	3.99012	0	0	30	12	0	0	4	18	0	8	0	4	0	0	0	0	0	0	0	162	96	88	124	68	60	80	40	32	60	72	106	106
Carboxylic acids	7.7	6.5423	6.99723	1	0	11.2955	2.12676	4.25351	11.2955	1.12955	3.12452	2.81193	0.281193	1.03387	35.1215	3.51215	3.55881	0	0	26	10	0	0	2	16	0	8	0	2	0	0	0	0	0	0	0	104	80	98	70	50	30	12	0	0	54	65	102	115
Cycloalkanes	7.11	13.435	10.9092	0	0	24.1305	2.17387	4.20039	24.1305	1.27002	3.79855	2.96469	0.156036	1.72863	1861.4	97.9682	8.17094	0	0	57	19	0	0	0	38	0	19	0	0	0	0	0	0	0	0	0	78	80	84	64	60	56	52	48	44	116	154	256	296
Alcohols	7.014	4.94975	5.14314	0	0	9.51754	1.87939	3.75877	9.51754	1.18969	2.87661	2.67347	0.334183	0.760233	21.483	2.68537	2.84412	0	0	24	8	0	0	1	16	0	7	0	1	0	0	0	0	0	0	0	50	32	28	24	20	16	12	5	0	42	52	81	88
Alcohols	6.53	5.16853	5.36185	0	0	8.76257	1.94986	3.89971	8.76257	1.09532	2.88799	2.63927	0.329909	0.747359	21.8817	2.73522	2.86251	0	0	24	8	0	0	1	16	0	7	0	1	0	0	0	0	0	0	0	52	38	33	24	20	15	6	0	0	44	52	85	88
Cycloalkanes	6.32	12.0208	9.68789	0	0	21.6855	2.15845	4.3169	21.6855	1.27562	3.68877	3.14535	0.185021	1.67655	487.018	28.6481	6.71893	0	0	51	17	0	0	0	34	0	17	0	0	0	0	0	0	0	0	0	70	72	76	66	52	48	44	40	36	104	138	230	274
Polyfunctionals	6.24	4.94975	5.15551	0	0	8.91737	2.15154	4.09639	8.91737	1.27391	2.84962	2.53437	0.362053	0.573272	19.3723	2.76747	2.60717	0	0	17	7	0	0	2	10	0	5	0	2	0	0	0	0	0	0	0	86	60	71	48	20	0	0	0	0	40	52	81	74
Carboxylic acids	5.828	6.58274	6.49035	1	0	11.3426	1.96962	3.93923	11.3426	1.13426	3.11424	2.92979	0.292979	1.07493	33.8064	3.38064	3.52065	0	0	26	10	0	0	2	16	0	8	0	2	0	0	0	0	0	0	0	102	74	78	44	40	36	32	26	11	52	62	95	103
Unsaturated esters	5.62	10.8254	9.97656	0	0	18.9718	2.10005	4.2001	18.9718	1.18574	3.59502	3.47697	0.217311	1.71617	93.175	5.82344	5.00448	0	0	36	16	0	0	4	20	0	12	0	4	0	0	0	0	0	0	0	220	173	220	168	172	216	94	74	64	82	96	138	150
Polyfunctionals	5.6	9.41117	8.41857	0	0	16.4715	1.98542	3.97084	16.4715	1.17653	3.45425	3.4383	0.245593	1.57145	64.3251	4.59465	4.50042	0	0	34	14	0	0	4	20	0	10	0	4	0	0	0	0	0	0	0	190	130	130	124	92	96	80	64	68	72	84	127	129
Alcohols	5.58	5.65685	5.42766	0	0	10.4243	2.13578	4.27156	10.4243	1.30304	2.96934	2.718	0.33975	0.776754	23.561	2.94512	2.93645	6	6	16	8	0	0	1	8	0	7	0	1	0	0	0	0	0	0	0	90	78	92	72	36	15	0	0	0	42	51	72	69
Alcohols	5.5	3.64492	4.0975	0	0	6.89898	1.93185	3.8637	6.89898	1.14983	2.5958	2.3008	0.383466	0.322429	12.2612	2.04353	1.99561	0	0	18	6	0	0	1	12	0	5	0	1	0	0	0	0	0	0	0	44	27	26	18	5	0	0	0	0	32	37	60	59
Acyclic ethers	5.33	11.3137	9.15603	0	0	19.9105	2.19399	4.38799	19.9105	1.32737	3.61527	3.77899	0.251933	1.73492	64.6903	4.31269	4.57508	12	12	29	15	0	0	1	14	0	14	0	1	0	0	0	0	0	0	0	166	160	196	172	124	108	96	96	72	84	104	154	156
Cycloalkanes	5.24	11.3137	9.28841	0	0	20.5319	2.15843	4.31686	20.5319	1.28325	3.63008	3.13541	0.195963	1.61276	331.865	20.7416	6.27473	0	0	48	16	0	0	0	32	0	16	0	0	0	0	0	0	0	0	0	66	68	72	62	48	44	40	36	32	98	130	217	258
Alcohols	5.11	3.75431	4.05705	0	0	6.15537	1.90211	3.80423	6.15537	1.02589	2.5951	2.31281	0.385469	0.327638	12.3912	2.06519	2.00616	0	0	18	6	0	0	1	12	0	5	0	1	0	0	0	0	0	0	0	44	26	21	19	10	0	0	0	0	32	36	61	55
Cycloalkanes	5.1	12.0208	10.1377	0	0	21.5872	2.17386	4.19982	21.5872	1.26983	3.69081	2.95834	0.17402	1.61526	817.89	48.1112	7.23736	0	0	51	17	0	0	0	34	0	17	0	0	0	0	0	0	0	0	0	70	72	76	56	52	48	44	40	36	104	138	230	264
Alcohols	5.04	4.24264	4.53095	0	0	8.05468	1.84776	3.69552	8.05468	1.15067	2.73919	2.51367	0.359096	0.565069	16.7999	2.39999	2.4647	0	0	21	7	0	0	1	14	0	6	0	1	0	0	0	0	0	0	0	46	28	24	20	16	12	5	0	0	36	44	68	72
Unsaturated esters	4.88	14.2515	11.2878	0	0	25.8314	2.01942	4.03883	25.8314	1.23007	3.86286	3.72879	0.177561	2.05802	249.263	11.8697	6.26045	0	0	57	21	0	0	2	36	0	19	0	2	0	0	0	0	0	0	0	164	133	138	102	92	88	84	80	77	116	145	227	261
Aromatics	4.59	12.0208	9.68789	0	0	21.6855	2.15845	4.3169	21.6855	1.27562	3.68877	3.14535	0.185021	1.67655	487.018	28.6481	6.71893	6	6	45	17	0	0	0	28	0	17	0	0	0	0	0	0	0	0	0	102	106	114	92	64	60	56	52	48	98	125	197	224
Alcohols	4.465	7.60768	7.72529	0	0	11.829	2.17533	4.35066	11.829	1.07536	3.2365	2.88616	0.262379	1.15524	43.9647	3.99679	3.8787	0	0	29	11	0	0	1	18	0	10	0	1	0	0	0	0	0	0	0	90	80	78	58	51	50	26	4	0	64	70	120	118
Carboxylic acids	4.36	5.87563	5.94378	1	0	10.2517	1.96157	3.92314	10.2517	1.13907	3.0075	2.78829	0.30981	0.920069	27.5514	3.06127	3.21069	0	0	23	9	0	0	2	14	0	7	0	2	0	0	0	0	0	0	0	98	70	74	40	36	32	26	11	0	46	54	82	87
Alkenes	4.31	12.0208	9.80176	0	0	22.2191	1.97272	3.94545	22.2191	1.2344	3.70253	3.91544	0.217525	1.95272	93.7194	5.20663	5.12809	0	0	54	18	0	0	0	36	0	18	0	0	0	0	0	0	0	0	0	74	70	64	60	56	52	48	44	40	102	131	210	246
Cycloalkanes	4.31	10.6066	8.8756	0	0	19.1255	2.15839	4.31678	19.1255	1.27503	3.56774	3.12113	0.208075	1.54366	227.348	15.1565	5.83195	0	0	45	15	0	0	0	30	0	15	0	0	0	0	0	0	0	0	0	62	64	68	58	44	40	36	32	28	92	122	204	242
Polyfunctionals	4.22	7.07107	6.69394	0	0	12.8573	2.21432	4.42864	12.8573	1.28573	3.18888	2.96301	0.296301	1.08621	34.5244	3.45244	3.54167	6	6	18	10	0	0	2	8	0	8	0	2	0	0	0	0	0	0	0	150	126	148	130	78	46	39	6	0	52	61	87	84
Alcohols	4.034	3.04721	3.30518	0	0	5.22625	1.84776	3.69552	5.22625	1.04525	2.40858	2.13099	0.426197	0.0634378	8.62987	1.72597	1.46208	0	0	15	5	0	0	1	10	0	4	0	1	0	0	0	0	0	0	0	40	22	20	10	0	0	0	0	0	26	28	47	38
Alcohols	4	3.53553	3.86973	0	0	6.98792	1.80194	3.60388	6.98792	1.16465	2.57983	2.3419	0.390316	0.340135	12.6289	2.10481	2.02516	0	0	18	6	0	0	1	12	0	5	0	1	0	0	0	0	0	0	0	42	24	20	16	12	5	0	0	0	30	36	55	56
Alcohols	3.907	3.04721	3.30518	0	0	5.22625	1.84776	3.69552	5.22625	1.04525	2.40858	2.13099	0.426197	0.0634378	8.62987	1.72597	1.46208	0	0	15	5	0	0	1	10	0	4	0	1	0	0	0	0	0	0	0	40	26	20	6	0	0	0	0	0	26	28	45	40
Polyfunctionals	3.85	5.65685	5.71548	0	0	10.6275	1.90211	3.80423	10.6275	1.18083	2.99741	2.8236	0.313733	0.932651	26.6628	2.96253	3.17791	0	0	23	9	0	0	3	14	0	6	0	3	0	0	0	0	0	0	0	118	68	60	80	40	32	36	12	5	44	52	76	74
Aromatics	3.79	11.3137	9.28841	0	0	20.5319	2.15843	4.31686	20.5319	1.28325	3.63008	3.13541	0.195963	1.61276	331.865	20.7416	6.27473	6	6	42	16	0	0	0	26	0	16	0	0	0	0	0	0	0	0	0	98	102	110	88	60	56	52	48	44	92	117	184	208
Cycloalkanes	3.75	9.15195	7.83001	0	0	16.3834	2.27841	4.55683	16.3834	1.36528	3.41225	3.28279	0.273565	1.37101	49.813	4.15108	4.0906	0	0	34	12	0	0	0	22	0	12	0	0	0	0	0	0	0	0	0	58	65	80	68	44	32	16	4	0	80	111	192	237
n-Alkanes	3.74	11.3137	9.41226	0	0	20.8601	1.96962	3.93923	20.8601	1.22706	3.64468	3.81002	0.224119	1.86826	84.564	4.97436	4.96814	0	0	53	17	0	0	0	36	0	17	0	0	0	0	0	0	0	0	0	62	60	56	52	48	44	40	36	32	98	126	205	240
Aromatics	3.629	8.51379	7.39998	0	0	14.4954	2.35137	4.70273	14.4954	1.31776	3.3421	3.15697	0.286997	1.24492	41.8853	3.80775	3.83024	10	11	21	11	0	0	0	10	0	11	0	0	0	0	0	0	0	0	0	112	129	167	139	66	21	0	0	0	66	82	128	133
Alkenes	3.6	11.3137	9.41226	0	0	20.8601	1.96962	3.93923	20.8601	1.22706	3.64468	3.81002	0.224119	1.86826	84.564	4.97436	4.96814	0	0	51	17	0	0	0	34	0	17	0	0	0	0	0	0	0	0	0	70	66	60	56	52	48	44	40	36	96	123	197	230
Unsaturated esters	3.57	7.99695	8.04132	0	0	13.7826	2.08508	4.17016	13.7826	1.14855	3.30682	3.15686	0.263072	1.3319	44.6285	3.71904	3.98069	0	0	24	12	0	0	4	12	0	8	0	4	0	0	0	0	0	0	0	204	157	196	132	126	166	56	28	4	58	64	86	88
Cycloalkanes	3.55	10.6066	9.31548	0	0	19.0449	2.17384	4.19862	19.0449	1.26966	3.57005	2.94426	0.196284	1.48532	361.895	24.1263	6.29682	0	0	45	15	0	0	0	30	0	15	0	0	0	0	0	0	0	0	0	62	64	68	48	44	40	36	32	28	92	122	204	232
Unsaturated esters	3.54	6.58274	6.90584	0	0	11.8313	2.0615	4.123	11.8313	1.18313	3.12406	2.94376	0.294376	1.07969	29.83	2.983	3.39551	0	0	18	10	0	0	4	8	0	6	0	4	0	0	0	0	0	0	0	196	141	176	106	102	152	24	1	0	46	48	62	58
Alcohols	3.5	3.75431	4.05705	0	0	6.15537	1.90211	3.80423	6.15537	1.02589	2.5951	2.31281	0.385469	0.327638	12.3912	2.06519	2.00616	0	0	16	6	0	0	1	10	0	5	0	1	0	0	0	0	0	0	0	56	36	30	24	10	0	0	0	0	30	31	51	40
Cycloalkanes	3.5	9.8995	8.44803	0	0	17.9935	2.1583	4.3166	17.9935	1.28525	3.50125	3.10082	0.221487	1.46814	156.913	11.2081	5.39217	0	0	42	14	0	0	0	28	0	14	0	0	0	0	0	0	0	0	0	58	60	64	54	40	36	32	28	23	86	114	191	226
Polyfunctionals	3.48	4.94975	5.14314	0	0	9.51754	1.87939	3.75877	9.51754	1.18969	2.87661	2.67347	0.334183	0.760233	21.483	2.68537	2.84412	0	0	20	8	0	0	3	12	0	5	0	3	0	0	0	0	0	0	0	114	60	52	76	32	24	32	5	0	38	44	65	58
Aromatics	3.402	7.3588	6.90974	0	0	11.9362	2.23607	4.47214	11.9362	1.19362	3.19724	2.99535	0.299535	1.09706	31.9769	3.19769	3.46501	6	6	24	10	0	0	0	14	0	10	0	0	0	0	0	0	0	0	0	80	88	99	70	28	11	2	0	0	60	70	116	117
n-Alkanes	3.34	10.6066	9.01047	0	0	19.6759	1.96595	3.93189	19.6759	1.22974	3.58326	3.70153	0.231346	1.77875	75.8163	4.73852	4.79832	0	0	50	16	0	0	0	34	0	16	0	0	0	0	0	0	0	0	0	58	56	52	48	44	40	36	32	28	92	118	192	224
Carboxylic acids	3.3	5.12809	5.74995	1	0	8.72057	2.101	4.20201	8.72057	1.09007	2.90085	2.59417	0.324271	0.730121	20.3008	2.53759	2.78751	0	0	20	8	0	0	2	12	0	6	0	2	0	0	0	0	0	0	0	96	72	89	56	23	0	0	0	0	42	49	75	80
Polyfunctionals	3.3	6.35239	6.4839	0	0	9.05997	2.13578	4.27156	9.05997	1.00666	3.0381	2.74022	0.304469	0.902678	25.7185	2.85761	3.14185	0	0	25	9	0	0	2	16	0	7	0	2	0	0	0	0	0	0	0	94	72	64	54	33	18	0	0	0	54	56	103	90
Carboxylic acids	3.2	5.16853	5.36185	1	0	8.76257	1.94986	3.89971	8.76257	1.09532	2.88799	2.63927	0.329909	0.747359	21.8817	2.73522	2.86251	0	0	20	8	0	0	2	12	0	6	0	2	0	0	0	0	0	0	0	94	66	70	36	32	26	11	0	0	40	46	69	71
Saturated esters	3.13	6.80152	6.72605	0	0	10.9879	2	4	10.9879	1.09879	3.12321	3.02372	0.302372	1.10649	28.1954	2.81954	3.33916	0	0	20	10	0	0	4	10	0	6	0	4	0	0	0	0	0	0	0	186	132	136	80	76	100	56	49	0	48	50	72	66
Alkenes	2.99	10.6066	9.01047	0	0	19.6759	1.96595	3.93189	19.6759	1.22974	3.58326	3.70153	0.231346	1.77875	75.8163	4.73852	4.79832	0	0	48	16	0	0	0	32	0	16	0	0	0	0	0	0	0	0	0	66	62	56	52	48	44	40	36	32	90	115	184	214
Alcohols	2.948	2.82843	3.14626	0	0	5.4641	1.73205	3.4641	5.4641	1.09282	2.39017	2.1547	0.43094	0.0745046	8.98672	1.79734	1.5026	0	0	15	5	0	0	1	10	0	4	0	1	0	0	0	0	0	0	0	38	20	16	12	5	0	0	0	0	24	28	42	40
Polyfunctionals	2.9	5.87563	5.94378	0	0	10.2517	1.96157	3.92314	10.2517	1.13907	3.0075	2.78829	0.30981	0.920069	27.5514	3.06127	3.21069	0	0	25	9	0	0	2	16	0	7	0	2	0	0	0	0	0	0	0	88	58	57	60	28	20	15	6	0	48	56	89	86
Polyfunctionals	2.9	5.64528	5.87393	0	0	7.38465	2.14896	4.29792	7.38465	0.923081	2.92244	2.61183	0.326479	0.736908	19.5512	2.44389	2.74989	0	0	20	8	0	0	2	12	0	6	0	2	0	0	0	0	0	0	0	100	72	61	56	49	0	0	0	0	46	46	87	64
n-Alkanes	2.863	9.8995	8.59516	0	0	18.3063	1.96157	3.92314	18.3063	1.22042	3.51783	3.58969	0.239313	1.68353	67.4832	4.49888	4.61734	0	0	47	15	0	0	0	32	0	15	0	0	0	0	0	0	0	0	0	54	52	48	44	40	36	32	28	24	86	110	179	208
Cycloalkanes	2.8	9.19239	8.00395	0	0	16.5597	2.1581	4.31619	16.5597	1.27382	3.43002	3.07237	0.236336	1.38481	109.412	8.41631	4.95749	0	0	39	13	0	0	0	26	0	13	0	0	0	0	0	0	0	0	0	54	56	60	50	36	32	28	23	16	80	106	178	210
Polyfunctionals	2.71	7.31836	7.06919	1	0	11.9458	2.26718	4.53437	11.9458	1.19458	3.19767	2.96474	0.296474	1.08679	32.3671	3.23671	3.47714	6	6	16	10	0	0	3	6	0	7	0	3	0	0	0	0	0	0	0	170	147	203	184	148	33	0	0	0	52	61	83	81
Cyclic ketone	2.62	7.60768	7.21201	0	0	10.6982	2.32685	4.65369	10.6982	1.06982	3.21458	2.97831	0.297831	1.09136	31.0557	3.10557	3.43578	0	0	24	10	0	0	1	14	0	9	0	1	0	0	0	0	0	0	0	104	92	108	100	40	0	0	0	0	64	73	140	122
Alcohols	2.5	4.01229	4.28482	0	0	5.81863	2.07431	4.14863	5.81863	0.969771	2.62636	2.2855	0.380917	0.315759	11.6374	1.93956	1.9434	0	0	18	6	0	0	1	12	0	5	0	1	0	0	0	0	0	0	0	48	30	29	15	0	0	0	0	0	36	36	71	51
Alcohols	2.432	2.44949	2.44949	0	0	3.4641	1.73205	3.4641	3.4641	0.866025	2.17806	1.93185	0.482963	-0.257812	5.58363	1.39591	0.803548	0	0	12	4	0	0	1	8	0	3	0	1	0	0	0	0	0	0	0	36	21	11	0	0	0	0	0	0	20	19	33	21
Cycloalkanes	2.36	8.48528	7.95979	0	0	15.1673	2.17357	4.19341	15.1673	1.26394	3.35618	2.88805	0.240671	1.2429	110.009	9.16742	4.88288	0	0	36	12	0	0	0	24	0	12	0	0	0	0	0	0	0	0	0	50	52	56	36	32	28	24	19	12	74	98	165	184
Polyfunctionals	2.32	4.46142	4.73671	0	0	7.72741	1.93185	3.8637	7.72741	1.10392	2.75223	2.48138	0.354483	0.55214	16.8195	2.40279	2.46586	0	0	19	7	0	0	2	12	0	5	0	2	0	0	0	0	0	0	0	80	50	45	44	15	6	0	0	0	36	40	63	56
Saturated esters	2.24	7.84712	7.4388	0	0	13.8392	2.22158	4.44317	13.8392	1.25811	3.2787	3.04809	0.277099	1.20983	43.3915	3.94468	3.86557	6	6	21	11	0	0	2	10	0	9	0	2	0	0	0	0	0	0	0	154	138	182	150	106	54	12	3	0	58	69	97	99
Alcohols	2.234	2.12132	2.3401	0	0	4.47214	1.61803	3.23607	4.47214	1.11803	2.15591	1.9465	0.486625	-0.250259	5.89199	1.473	0.857304	0	0	12	4	0	0	1	8	0	3	0	1	0	0	0	0	0	0	0	34	16	12	5	0	0	0	0	0	18	20	29	25
Cycloalkanes	2.21	8.48528	7.54122	0	0	15.459	2.15765	4.31529	15.459	1.28825	3.35332	3.03322	0.252768	1.29195	77.332	6.44433	4.53043	0	0	36	12	0	0	0	24	0	12	0	0	0	0	0	0	0	0	0	50	52	56	46	32	28	23	16	8	74	98	165	194
Aromatics	2.202	7.73773	6.63476	0	0	13.6832	2.30278	4.60555	13.6832	1.36832	3.24941	3.04781	0.304781	1.11442	36.7686	3.67686	3.60464	6	6	22	10	0	0	0	12	0	10	0	0	0	0	0	0	0	0	0	84	95	118	89	36	12	0	0	0	62	81	130	143
n-Alkanes	2.18	9.19239	8.16491	0	0	17.1335	1.9563	3.91259	17.1335	1.22382	3.44781	3.47415	0.248154	1.58182	59.5725	4.25518	4.42367	0	0	44	14	0	0	0	30	0	14	0	0	0	0	0	0	0	0	0	50	48	44	40	36	32	28	24	20	80	102	166	192
Aromatics	2.07	9.19239	8.00395	0	0	16.5597	2.1581	4.31619	16.5597	1.27382	3.43002	3.07237	0.236336	1.38481	109.412	8.41631	4.95749	6	6	33	13	0	0	0	20	0	13	0	0	0	0	0	0	0	0	0	86	90	98	76	48	44	40	34	24	74	93	145	160
Saturated esters	2.044	7.14002	6.87336	0	0	12.8573	2.21432	4.42864	12.8573	1.28573	3.18888	2.96301	0.296301	1.08621	33.9683	3.39683	3.52543	6	6	18	10	0	0	2	8	0	8	0	2	0	0	0	0	0	0	0	150	130	172	136	90	42	3	0	0	52	61	85	83
Alkenes	2	9.19239	8.16491	0	0	17.1335	1.9563	3.91259	17.1335	1.22382	3.44781	3.47415	0.248154	1.58182	59.5725	4.25518	4.42367	0	0	42	14	0	0	0	28	0	14	0	0	0	0	0	0	0	0	0	58	54	48	44	40	36	32	28	24	78	99	158	182
Acyclic ethers	1.99	5.65685	5.71548	0	0	10.6275	1.90211	3.80423	10.6275	1.18083	2.99741	2.8236	0.313733	0.932651	26.6628	2.96253	3.17791	0	0	23	9	0	0	3	14	0	6	0	3	0	0	0	0	0	0	0	126	68	56	84	40	28	40	12	1	44	50	78	68
Other cyclic ethers	1.99	7.03063	6.21691	0	0	12.3862	2.34794	4.50159	12.3862	1.37624	3.21364	2.78559	0.30951	0.919099	36.1605	4.01783	3.48261	6	6	17	9	0	0	1	8	0	8	0	1	0	0	0	0	0	0	0	110	108	110	96	57	24	0	0	0	54	70	92	86
Polyfunctionals	1.97	7.28985	7.52914	0	0	12.1847	2.101	4.20201	12.1847	1.1077	3.21963	2.99005	0.271822	1.1906	39.3406	3.57642	3.76757	0	0	21	11	0	0	5	10	0	6	0	5	0	0	0	0	0	0	0	222	172	260	152	184	56	28	4	1	52	56	73	72
Ketones	1.9	9.14162	9.0847	0	0	13.54	2.14896	4.29792	13.54	1.04154	3.40068	3.29784	0.25368	1.45563	46.3868	3.56822	4.09938	0	0	37	13	0	0	1	24	0	12	0	1	0	0	0	0	0	0	0	96	79	79	83	67	47	31	12	4	78	90	165	163
n-Alkanes	1.883	8.48528	7.71801	0	0	15.7505	1.94986	3.89971	15.7505	1.21158	3.37252	3.35453	0.258041	1.47268	52.0921	4.00709	4.21538	0	0	41	13	0	0	0	28	0	13	0	0	0	0	0	0	0	0	0	46	44	40	36	32	28	24	20	16	74	94	153	176
Cycloalkanes	1.88	7.77817	7.46609	0	0	13.9665	2.17317	4.18933	13.9665	1.26969	3.27336	2.8516	0.259236	1.14319	75.2096	6.83724	4.41559	0	0	33	11	0	0	0	22	0	11	0	0	0	0	0	0	0	0	0	46	48	52	32	28	24	19	12	4	68	90	152	168
Ketones	1.81	6.5423	6.2361	0	0	11.19	2.19399	4.38799	11.19	1.24333	3.08977	2.85639	0.317376	0.944197	27.6091	3.06768	3.21279	6	6	17	9	0	0	1	8	0	8	0	1	0	0	0	0	0	0	0	114	104	118	96	54	21	0	0	0	48	56	81	78
Polyfunctionals	1.81	3.75431	4.05705	0	0	6.15537	1.90211	3.80423	6.15537	1.02589	2.5951	2.31281	0.385469	0.327638	12.3912	2.06519	2.00616	0	0	16	6	0	0	2	10	0	4	0	2	0	0	0	0	0	0	0	76	42	37	39	6	0	0	0	0	30	32	52	39
Polyfunctionals	1.72	2.82843	3.14626	0	0	5.4641	1.73205	3.4641	5.4641	1.09282	2.39017	2.1547	0.43094	0.0745046	8.98672	1.79734	1.5026	0	0	13	5	0	0	2	8	0	3	0	2	0	0	0	0	0	0	0	70	32	24	32	5	0	0	0	0	22	24	35	26
Cycloalkanes	1.718	7.77817	7.05707	0	0	13.9834	2.15664	4.31328	13.9834	1.27121	3.27025	2.98057	0.270961	1.18742	55.6098	5.05544	4.11367	0	0	33	11	0	0	0	22	0	11	0	0	0	0	0	0	0	0	0	46	48	52	42	28	23	16	8	2	68	90	152	178
Polyfunctionals	1.704	5.27792	5.65522	0	0	8.56519	2.04208	4.08416	8.56519	1.07065	2.89977	2.63932	0.329915	0.747377	19.9377	2.49221	2.76947	0	0	16	8	0	0	3	8	0	5	0	3	0	0	0	0	0	0	0	146	98	100	84	88	7	0	0	0	38	39	59	46
Cycloalkanes	1.7	8.04174	7.51529	0	0	12.1845	2.55446	5.10893	12.1845	1.21845	3.30216	2.94064	0.294064	1.07863	35.636	3.5636	3.57336	0	0	26	10	0	2	0	16	0	10	0	0	0	0	0	0	0	0	0	68	82	96	62	14	0	0	0	0	74	98	172	176
Alcohols	1.68	2.12132	2.3401	0	0	4.47214	1.61803	3.23607	4.47214	1.11803	2.15591	1.9465	0.486625	-0.250259	5.89199	1.473	0.857304	0	0	8	4	0	0	1	4	0	3	0	1	0	0	0	0	0	0	0	54	30	26	15	0	0	0	0	0	14	14	15	9
Aromatics	1.67	8.48528	7.54122	0	0	15.459	2.15765	4.31529	15.459	1.28825	3.35332	3.03322	0.252768	1.29195	77.332	6.44433	4.53043	6	6	30	12	0	0	0	18	0	12	0	0	0	0	0	0	0	0	0	82	86	94	72	44	40	34	24	12	68	85	132	144
Carboxylic anhydride	1.615	7.28985	7.52914	0	0	12.1847	2.101	4.20201	12.1847	1.1077	3.21963	2.99005	0.271822	1.1906	39.3406	3.57642	3.76757	0	0	25	11	0	0	3	14	0	8	0	3	0	0	0	0	0	0	0	158	124	156	120	104	40	20	4	1	56	64	95	96
Aldehydes	1.5417	7.07107	6.76566	0	0	13.1915	1.93185	3.8637	13.1915	1.19923	3.20245	3.10095	0.281905	1.22702	38.4587	3.49624	3.74489	0	0	31	11	0	0	1	20	0	10	0	1	0	0	0	0	0	0	0	78	54	44	40	36	32	28	24	20	58	73	114	128
Carboxylic acids	1.54	3.75431	4.05705	1	0	6.15537	1.90211	3.80423	6.15537	1.02589	2.5951	2.31281	0.385469	0.327638	12.3912	2.06519	2.00616	0	0	14	6	0	0	2	8	0	4	0	2	0	0	0	0	0	0	0	86	58	62	26	11	0	0	0	0	28	30	43	38
n-Alkanes	1.508	7.77817	7.25243	0	0	14.5925	1.94188	3.88377	14.5925	1.21604	3.2911	3.23032	0.269194	1.3549	45.051	3.75425	3.99012	0	0	38	12	0	0	0	26	0	12	0	0	0	0	0	0	0	0	0	42	40	36	32	28	24	20	16	12	68	86	140	160
Saturated esters	1.5	7.99695	8.09778	0	0	13.8414	2.09854	4.19708	13.8414	1.15345	3.30682	3.10786	0.258988	1.31626	45.793	3.81608	4.00645	0	0	32	12	0	0	2	20	0	10	0	2	0	0	0	0	0	0	0	120	94	101	70	68	58	36	18	7	66	78	127	142
Aldehydes	1.45	5.65685	5.42766	0	0	10.4243	2.13578	4.27156	10.4243	1.30304	2.96934	2.718	0.33975	0.776754	23.561	2.94512	2.93645	6	6	14	8	0	0	1	6	0	7	0	1	0	0	0	0	0	0	0	106	90	102	84	45	18	0	0	0	40	48	65	60
Cycloalkanes	1.4	8.04174	7.51529	0	0	12.1845	2.55446	5.10893	12.1845	1.21845	3.30216	2.94064	0.294064	1.07863	35.636	3.5636	3.57336	0	0	26	10	0	2	0	16	0	10	0	0	0	0	0	0	0	0	0	70	84	98	60	11	0	0	0	0	74	97	171	172
Unsaturated esters	1.398	3.64492	4.0975	0	0	6.89898	1.93185	3.8637	6.89898	1.14983	2.5958	2.3008	0.383466	0.322429	12.2612	2.04353	1.99561	0	0	12	6	0	0	2	6	0	4	0	2	0	0	0	0	0	0	0	102	72	84	33	2	0	0	0	0	26	26	32	26
Alcohols	1.363	2.12132	2.3401	0	0	4.47214	1.61803	3.23607	4.47214	1.11803	2.15591	1.9465	0.486625	-0.250259	5.89199	1.473	0.857304	0	0	10	4	0	0	1	6	0	3	0	1	0	0	0	0	0	0	0	42	22	19	10	0	0	0	0	0	16	17	21	16
Aromatics	1.33	7.77817	7.05707	0	0	13.9834	2.15664	4.31328	13.9834	1.27121	3.27025	2.98057	0.270961	1.18742	55.6098	5.05544	4.11367	6	6	27	11	0	0	0	16	0	11	0	0	0	0	0	0	0	0	0	78	82	90	68	40	34	24	12	3	62	77	119	128
Carboxylic acids	1.32	3.93265	4.24438	1	0	6	2	4	6	1	2.61085	2.3094	0.3849	0.326163	11.53	1.92167	1.93413	0	0	12	6	0	0	2	6	0	4	0	2	0	0	0	0	0	0	0	98	72	88	33	0	0	0	0	0	28	27	36	28
Carboxylic acids	1.311	3.93265	4.24438	1	0	6	2	4	6	1	2.61085	2.3094	0.3849	0.326163	11.53	1.92167	1.93413	0	0	14	6	0	0	2	8	0	4	0	2	0	0	0	0	0	0	0	88	62	72	22	0	0	0	0	0	30	31	46	40
Cycloalkanes	1.31	7.07107	6.54776	0	0	12.9321	2.15434	4.30868	12.9321	1.29321	3.17965	2.91166	0.291166	1.06872	40.8279	4.08279	3.70937	0	0	30	10	0	0	0	20	0	10	0	0	0	0	0	0	0	0	0	42	44	48	38	23	16	8	2	0	62	82	139	162
Alkenes	1.3	7.77817	7.25243	0	0	14.5925	1.94188	3.88377	14.5925	1.21604	3.2911	3.23032	0.269194	1.3549	45.051	3.75425	3.99012	0	0	36	12	0	0	0	24	0	12	0	0	0	0	0	0	0	0	0	50	46	40	36	32	28	24	20	16	66	83	132	150
Carboxylic acids	1.3	3.04721	3.30518	1	0	5.22625	1.84776	3.69552	5.22625	1.04525	2.40858	2.13099	0.426197	0.0634378	8.62987	1.72597	1.46208	0	0	9	5	0	0	2	4	0	3	0	2	0	0	0	0	0	0	0	90	62	71	22	0	0	0	0	0	20	19	20	15
Polyfunctionals	1.23	5.98502	6.28759	0	0	9.50761	2.06082	4.12164	9.50761	1.0564	3.01797	2.763	0.307	0.910955	25.8853	2.87615	3.14832	0	0	21	9	0	0	3	12	0	6	0	3	0	0	0	0	0	0	0	140	97	100	78	52	46	7	0	0	46	49	79	69
Alcohols	1.2	1.41421	1.41421	0	0	2.82843	1.41421	2.82843	2.82843	0.942809	1.84946	1.70711	0.569036	-0.669173	3.36359	1.1212	0.00903476	0	0	9	3	0	0	1	6	0	2	0	1	0	0	0	0	0	0	0	30	12	5	0	0	0	0	0	0	12	12	17	12
n-Alkanes	1.17	7.07107	6.76566	0	0	13.1915	1.93185	3.8637	13.1915	1.19923	3.20245	3.10095	0.281905	1.22702	38.4587	3.49624	3.74489	0	0	35	11	0	0	0	24	0	11	0	0	0	0	0	0	0	0	0	38	36	32	28	24	20	16	12	8	62	78	127	144
Cyclic ketone	1.168	4.35203	4.42996	0	0	7.46588	2.11491	3.97571	7.46588	1.24431	2.70751	2.39923	0.399872	0.364323	14.5163	2.41938	2.16445	0	0	14	6	0	0	1	8	0	5	0	1	0	0	0	0	0	0	0	68	52	52	24	0	0	0	0	0	34	43	68	56
Aromatics	1.154	6.69213	6.35589	0	0	10.129	2.23607	4.47214	10.129	1.12544	3.09901	2.86791	0.318657	0.948224	26.5286	2.94763	3.17286	6	6	21	9	0	0	0	12	0	9	0	0	0	0	0	0	0	0	0	78	84	93	60	12	0	0	0	0	54	60	105	90
Cycloalkanes	1.152	7.07107	6.9457	0	0	12.613	2.17225	4.18243	12.613	1.2613	3.18305	2.80129	0.280129	1.03008	52.1067	5.21067	3.95329	0	0	30	10	0	0	0	20	0	10	0	0	0	0	0	0	0	0	0	42	44	48	28	24	19	12	4	0	62	82	139	152
Carboxylic anhydride	1.144	5.87563	6.33909	0	0	10.2908	2.07431	4.14863	10.2908	1.14342	3.01843	2.77078	0.307865	0.913769	25.1332	2.79258	3.11883	0	0	19	9	0	0	3	10	0	6	0	3	0	0	0	0	0	0	0	150	116	144	88	72	16	1	0	0	44	48	67	66
Saturated esters	1.0682	10.0374	9.32196	0	0	17.7212	2.29701	4.59402	17.7212	1.2658	3.52123	3.40036	0.242883	1.56035	60.7706	4.34075	4.44358	6	6	24	14	0	0	4	10	0	10	0	4	0	0	0	0	0	0	0	246	206	290	246	188	124	104	152	24	74	86	122	125
Saturated esters	1.053	6.47335	6.63177	0	0	11.918	2.02852	4.05705	11.918	1.1918	3.11467	2.84708	0.284708	1.04629	34.9884	3.49884	3.55502	0	0	26	10	0	0	2	16	0	8	0	2	0	0	0	0	0	0	0	110	84	96	64	52	28	8	4	1	52	61	93	98
Aldehydes	1.0527	5.65685	6.14278	0	0	10.5652	2.04208	4.08416	10.5652	1.17391	3.00846	2.71379	0.301532	0.892985	28.014	3.11267	3.22734	0	0	25	9	0	0	1	16	0	8	0	1	0	0	0	0	0	0	0	72	51	49	47	33	19	7	0	0	48	59	94	104
Aromatics	1.045	7.14002	6.87336	0	0	12.8573	2.21432	4.42864	12.8573	1.28573	3.18888	2.96301	0.296301	1.08621	33.9683	3.39683	3.52543	6	6	24	10	0	0	0	14	0	10	0	0	0	0	0	0	0	0	0	76	83	95	71	33	15	3	0	0	58	71	112	122
Aromatics	1.035	7.07107	6.54776	0	0	12.9321	2.15434	4.30868	12.9321	1.29321	3.17965	2.91166	0.291166	1.06872	40.8279	4.08279	3.70937	6	6	24	10	0	0	0	14	0	10	0	0	0	0	0	0	0	0	0	74	78	86	64	34	24	12	3	0	56	69	106	112
Alkenes	1.03	7.07107	6.76566	0	0	13.1915	1.93185	3.8637	13.1915	1.19923	3.20245	3.10095	0.281905	1.22702	38.4587	3.49624	3.74489	0	0	33	11	0	0	0	22	0	11	0	0	0	0	0	0	0	0	0	46	42	36	32	28	24	20	16	12	60	75	119	134
Ketones	1.03	6.91091	7.10317	0	0	10.1847	2.101	4.20201	10.1847	1.01847	3.13256	2.93072	0.293072	1.07525	29.0127	2.90127	3.36773	0	0	28	10	0	0	1	18	0	9	0	1	0	0	0	0	0	0	0	82	64	62	64	41	12	4	0	0	58	65	118	108
Unsaturated esters	1.02	6.65169	6.85581	0	0	11.2396	2.08862	4.17724	11.2396	1.12396	3.12408	2.80272	0.280272	1.03059	38.7047	3.87047	3.65596	0	0	24	10	0	0	2	14	0	8	0	2	0	0	0	0	0	0	0	122	98	124	78	40	30	16	3	0	52	58	87	86
Acyclic ethers	1.012	7.50863	7.24882	0	0	12.0547	2	4	12.0547	1.09588	3.21883	3.18198	0.289271	1.25281	32.9706	2.99732	3.59093	0	0	33	11	0	0	1	22	0	10	0	1	0	0	0	0	0	0	0	74	56	50	52	40	20	17	12	4	64	74	130	128
Cycloalkanes	1.003	6.36396	6.00779	0	0	11.3846	2.14896	4.29792	11.3846	1.26496	3.08002	2.82437	0.313819	0.932924	30.6717	3.40797	3.31798	0	0	27	9	0	0	0	18	0	9	0	0	0	0	0	0	0	0	0	38	40	44	33	16	8	2	0	0	56	74	126	145
Alkenes	0.98	6.36396	6.25464	0	0	12.0533	1.91899	3.83797	12.0533	1.20533	3.10518	2.96569	0.296569	1.08711	32.3255	3.23255	3.47586	0	0	30	10	0	0	0	20	0	10	0	0	0	0	0	0	0	0	0	44	40	33	28	24	20	16	11	5	54	66	105	115
Cycloalkanes	0.98	4.24264	4	0	0	8	2	4	8	1.33333	2.68762	2.44949	0.408248	0.385054	14.6969	2.44949	2.17681	0	0	18	6	0	0	0	12	0	6	0	0	0	0	0	0	0	0	0	24	24	24	12	0	0	0	0	0	36	48	78	84
Aromatics	0.94	6.5423	6.2361	0	0	11.19	2.19399	4.38799	11.19	1.24333	3.08977	2.85639	0.317376	0.944197	27.6091	3.06768	3.21279	6	6	19	9	0	0	0	10	0	9	0	0	0	0	0	0	0	0	0	82	88	98	72	30	9	0	0	0	50	58	88	86
n-Alkanes	0.928	6.36396	6.25464	0	0	12.0533	1.91899	3.83797	12.0533	1.20533	3.10518	2.96569	0.296569	1.08711	32.3255	3.23255	3.47586	0	0	32	10	0	0	0	22	0	10	0	0	0	0	0	0	0	0	0	34	32	28	24	20	16	12	8	4	56	70	114	128
Saturated esters	0.924	5.87563	5.94378	0	0	10.2517	1.96157	3.92314	10.2517	1.13907	3.0075	2.78829	0.30981	0.920069	27.5514	3.06127	3.21069	0	0	23	9	0	0	2	14	0	7	0	2	0	0	0	0	0	0	0	106	78	78	40	36	28	18	7	0	46	52	80	81
Carboxylic anhydride	0.907	4.6802	4.94248	0	0	6.82843	2	4	6.82843	0.97549	2.76511	2.5	0.357143	0.559616	15.3137	2.18767	2.37207	0	0	13	7	0	0	3	6	0	4	0	3	0	0	0	0	0	0	0	142	104	112	56	49	0	0	0	0	32	30	43	30
Saturated esters	0.872	5.98502	6.25559	0	0	10.1505	2.03565	4.0713	10.1505	1.12783	3.01795	2.81143	0.312381	0.928333	24.4189	2.71321	3.09	0	0	23	9	0	0	2	14	0	7	0	2	0	0	0	0	0	0	0	108	81	85	47	39	25	7	0	0	48	53	86	86
Saturated esters	0.872	6.09441	6.17209	0	0	9.4641	2	4	9.4641	1.05157	3.01748	2.85774	0.317526	0.94467	23.6544	2.62826	3.05819	0	0	23	9	0	0	2	14	0	7	0	2	0	0	0	0	0	0	0	108	80	79	44	38	29	14	0	0	48	52	86	81
Aromatics	0.855	6.36396	6.00779	0	0	11.3846	2.14896	4.29792	11.3846	1.26496	3.08002	2.82437	0.313819	0.932924	30.6717	3.40797	3.31798	6	6	21	9	0	0	0	12	0	9	0	0	0	0	0	0	0	0	0	70	74	82	58	24	12	3	0	0	50	61	93	95
Saturated esters	0.847	5.76624	6.05928	0	0	10.384	2.01532	4.03063	10.384	1.15378	3.00798	2.72836	0.303152	0.898342	28.0813	3.12015	3.22974	0	0	23	9	0	0	2	14	0	7	0	2	0	0	0	0	0	0	0	106	80	88	54	40	18	4	1	0	46	53	80	83
Cycloalkanes	0.843	5.65685	5.42766	0	0	10.4243	2.13578	4.27156	10.4243	1.30304	2.96934	2.718	0.33975	0.776754	23.561	2.94512	2.93645	0	0	24	8	0	0	0	16	0	8	0	0	0	0	0	0	0	0	0	34	36	39	26	8	2	0	0	0	50	66	112	128
Ketones	0.84	5.05914	5.4365	0	0	9.40926	1.98904	3.97809	9.40926	1.17616	2.88852	2.60405	0.325506	0.733923	22.1293	2.76616	2.87376	0	0	22	8	0	0	1	14	0	7	0	1	0	0	0	0	0	0	0	70	52	46	34	22	10	1	0	0	42	49	77	80
Saturated esters	0.831	5.76624	6.05928	0	0	10.384	2.01532	4.03063	10.384	1.15378	3.00798	2.72836	0.303152	0.898342	28.0813	3.12015	3.22974	0	0	23	9	0	0	2	14	0	7	0	2	0	0	0	0	0	0	0	106	80	92	58	36	14	4	1	0	46	53	80	81
Saturated esters	0.831	5.94458	6.28759	0	0	10.1751	2.08397	4.16794	10.1751	1.13056	3.01844	2.70584	0.300649	0.890051	28.7471	3.19413	3.25318	0	0	23	9	0	0	2	14	0	7	0	2	0	0	0	0	0	0	0	108	84	103	56	26	13	2	0	0	48	54	84	83
Furans	0.826	4.24264	4	0	0	8	2	4	8	1.33333	2.68762	2.44949	0.408248	0.385054	14.6969	2.44949	2.17681	0	0	16	6	0	0	1	10	0	5	0	1	0	0	0	0	0	0	0	56	40	40	20	0	0	0	0	0	34	44	69	68
Aromatics	0.81	5.83519	5.60621	0	0	9.95396	2.19353	4.38705	9.95396	1.24424	2.98024	2.72191	0.340239	0.778191	22.4579	2.80724	2.8885	6	6	18	8	0	0	0	10	0	8	0	0	0	0	0	0	0	0	0	70	75	80	46	6	0	0	0	0	46	53	84	80
Ketones	0.807	3.04721	3.30518	0	0	5.22625	1.84776	3.69552	5.22625	1.04525	2.40858	2.13099	0.426197	0.0634378	8.62987	1.72597	1.46208	0	0	11	5	0	0	1	6	0	4	0	1	0	0	0	0	0	0	0	66	46	35	14	0	0	0	0	0	22	21	29	21
Alkenes	0.805	6.36396	6.25464	0	0	12.0533	1.91899	3.83797	12.0533	1.20533	3.10518	2.96569	0.296569	1.08711	32.3255	3.23255	3.47586	0	0	30	10	0	0	0	20	0	10	0	0	0	0	0	0	0	0	0	42	38	32	28	24	20	16	12	7	54	67	106	118
Aromatics	0.791	6.5423	6.2361	0	0	11.19	2.19399	4.38799	11.19	1.24333	3.08977	2.85639	0.317376	0.944197	27.6091	3.06768	3.21279	6	6	21	9	0	0	0	12	0	9	0	0	0	0	0	0	0	0	0	72	78	87	60	21	6	0	0	0	52	62	98	100
Aldehydes	0.77	5.38731	5.58056	0	0	8.47214	2	4	8.47214	1.05902	2.89923	2.68328	0.33541	0.763897	19.3573	2.41966	2.73993	0	0	22	8	0	0	1	14	0	7	0	1	0	0	0	0	0	0	0	72	52	39	30	29	14	0	0	0	44	48	84	78
Aromatics	0.75	6.47335	6.12758	0	0	11.19	2.19399	4.38799	11.19	1.24333	3.08977	2.85639	0.317376	0.944197	28.0497	3.11663	3.22862	6	6	19	9	0	0	0	10	0	9	0	0	0	0	0	0	0	0	0	82	88	98	70	28	11	2	0	0	50	58	88	85
Aldehydes	0.75	4.6802	4.94248	0	0	6.82843	2	4	6.82843	0.97549	2.76511	2.5	0.357143	0.559616	15.3137	2.18767	2.37207	0	0	17	7	0	0	1	10	0	6	0	1	0	0	0	0	0	0	0	80	60	50	36	14	0	0	0	0	36	35	61	43
Ketones	0.736	5.05914	5.45658	0	0	8.82843	2	4	8.82843	1.10355	2.88853	2.59808	0.32476	0.731628	21.9043	2.73804	2.86354	0	0	22	8	0	0	1	14	0	7	0	1	0	0	0	0	0	0	0	70	52	48	40	20	4	1	0	0	42	49	78	78
Cycloalkanes	0.734	5.05914	4.78585	0	0	8.72057	2.101	4.20201	8.72057	1.2458	2.8443	2.59417	0.370595	0.59659	18.4116	2.63023	2.55631	0	0	21	7	0	0	0	14	0	7	0	0	0	0	0	0	0	0	0	30	31	32	18	2	0	0	0	0	44	57	98	105
Saturated esters	0.732	5.16853	5.36185	0	0	8.76257	1.94986	3.89971	8.76257	1.09532	2.88799	2.63927	0.329909	0.747359	21.8817	2.73522	2.86251	0	0	20	8	0	0	2	12	0	6	0	2	0	0	0	0	0	0	0	102	74	74	36	28	18	7	0	0	40	44	67	65
Saturated esters	0.713	5.05914	5.4365	0	0	9.40926	1.98904	3.97809	9.40926	1.17616	2.88852	2.60405	0.325506	0.733923	22.1293	2.76616	2.87376	0	0	20	8	0	0	2	12	0	6	0	2	0	0	0	0	0	0	0	102	72	78	42	30	14	1	0	0	40	45	68	68
n-Alkanes	0.711	5.65685	5.71548	0	0	10.6275	1.90211	3.80423	10.6275	1.18083	2.99741	2.8236	0.313733	0.932651	26.6628	2.96253	3.17791	0	0	29	9	0	0	0	20	0	9	0	0	0	0	0	0	0	0	0	30	28	24	20	16	12	8	4	1	50	62	101	112
Acyclic ethers	0.691	5.65685	5.71548	0	0	10.6275	1.90211	3.80423	10.6275	1.18083	2.99741	2.8236	0.313733	0.932651	26.6628	2.96253	3.17791	0	0	27	9	0	0	1	18	0	8	0	1	0	0	0	0	0	0	0	62	44	40	36	24	12	8	4	1	48	58	92	96
Saturated esters	0.691	4.24264	4.53095	0	0	8.05468	1.84776	3.69552	8.05468	1.15067	2.73919	2.51367	0.359096	0.565069	16.7999	2.39999	2.4647	0	0	17	7	0	0	2	10	0	5	0	2	0	0	0	0	0	0	0	94	58	60	32	24	15	6	0	0	32	37	53	52
Saturated esters	0.68	4.46142	4.73671	0	0	7.72741	1.93185	3.8637	7.72741	1.10392	2.75223	2.48138	0.354483	0.55214	16.8195	2.40279	2.46586	0	0	17	7	0	0	2	10	0	5	0	2	0	0	0	0	0	0	0	96	60	65	33	24	12	0	0	0	34	37	59	50
Aromatics	0.678	5.65685	5.42766	0	0	10.4243	2.13578	4.27156	10.4243	1.30304	2.96934	2.718	0.33975	0.776754	23.561	2.94512	2.93645	6	6	18	8	0	0	0	10	0	8	0	0	0	0	0	0	0	0	0	66	70	76	48	12	3	0	0	0	44	53	79	79
Saturated esters	0.673	5.05914	5.4365	0	0	9.40926	1.98904	3.97809	9.40926	1.17616	2.88852	2.60405	0.325506	0.733923	22.1293	2.76616	2.87376	0	0	20	8	0	0	2	12	0	6	0	2	0	0	0	0	0	0	0	102	76	86	42	22	10	1	0	0	40	45	66	66
Saturated esters	0.672	5.05914	5.45658	0	0	8.82843	2	4	8.82843	1.10355	2.88853	2.59808	0.32476	0.731628	21.9043	2.73804	2.86354	0	0	20	8	0	0	2	12	0	6	0	2	0	0	0	0	0	0	0	102	76	84	48	24	4	1	0	0	40	45	67	66
Carbonate ester	0.664	3.64492	4.0975	0	0	6.89898	1.93185	3.8637	6.89898	1.14983	2.5958	2.3008	0.383466	0.322429	12.2612	2.04353	1.99561	0	0	12	6	0	0	3	6	0	3	0	3	0	0	0	0	0	0	0	126	84	116	24	1	0	0	0	0	26	25	32	24
Cyclic alkenes	0.65	4.24264	4	0	0	8	2	4	8	1.33333	2.68762	2.44949	0.408248	0.385054	14.6969	2.44949	2.17681	0	0	16	6	0	0	0	10	0	6	0	0	0	0	0	0	0	0	0	34	33	32	16	0	0	0	0	0	34	44	68	69
Acyclic ethers	0.65	4.94975	5.14314	0	0	9.51754	1.87939	3.75877	9.51754	1.18969	2.87661	2.67347	0.334183	0.760233	21.483	2.68537	2.84412	0	0	22	8	0	0	2	14	0	6	0	2	0	0	0	0	0	0	0	90	56	44	48	28	16	4	1	0	40	46	70	68
Aromatics	0.648	5.87563	5.52587	0	0	9.92478	2.17009	4.34017	9.92478	1.2406	2.97973	2.74204	0.342755	0.785559	22.2278	2.77848	2.8782	6	6	18	8	0	0	0	10	0	8	0	0	0	0	0	0	0	0	0	70	74	78	46	8	1	0	0	0	46	52	84	75
Cycloalkanes	0.632	6.69213	6.35589	0	0	10.129	2.23607	4.47214	10.129	1.12544	3.09901	2.86791	0.318657	0.948224	26.5286	2.94763	3.17286	0	0	27	9	0	0	0	18	0	9	0	0	0	0	0	0	0	0	0	42	45	51	36	9	0	0	0	0	60	75	141	147
Alkenes	0.62	5.65685	5.71548	0	0	10.6275	1.90211	3.80423	10.6275	1.18083	2.99741	2.8236	0.313733	0.932651	26.6628	2.96253	3.17791	0	0	27	9	0	0	0	18	0	9	0	0	0	0	0	0	0	0	0	38	34	28	24	20	16	12	7	2	48	59	93	102
Aromatics	0.62	5.87563	5.56604	0	0	9.43115	2.17533	4.35066	9.43115	1.17889	2.97974	2.73673	0.342092	0.783622	22.2878	2.78598	2.8809	6	6	18	8	0	0	0	10	0	8	0	0	0	0	0	0	0	0	0	70	74	79	47	7	0	0	0	0	46	52	85	74
Ketones	0.6	4.6802	4.94248	0	0	6.82843	2	4	6.82843	0.97549	2.76511	2.5	0.357143	0.559616	15.3137	2.18767	2.37207	0	0	15	7	0	0	2	8	0	5	0	2	0	0	0	0	0	0	0	110	72	56	56	49	0	0	0	0	34	34	56	38
iso-Alkanes	0.598	5.47428	5.94858	0	0	8.26113	2.20595	4.41189	8.26113	1.03264	2.92402	2.58279	0.322849	0.725726	19.8375	2.47968	2.76443	0	0	26	8	0	0	0	18	0	8	0	0	0	0	0	0	0	0	0	34	35	29	14	3	0	0	0	0	52	57	111	111
Alcohols	0.597	0	0	0	0	2	1	2	2	1	1.40761	1.41421	0.707107	-1.26286	1.41421	0.707107	-1.26286	0	0	6	2	0	0	1	4	0	1	0	1	0	0	0	0	0	0	0	26	5	0	0	0	0	0	0	0	6	5	7	3
Aromatics	0.59	5.05914	4.78585	0	0	8.72057	2.101	4.20201	8.72057	1.2458	2.8443	2.59417	0.370595	0.59659	18.4116	2.63023	2.55631	6	6	15	7	0	0	0	8	0	7	0	0	0	0	0	0	0	0	0	62	64	66	36	3	0	0	0	0	38	44	66	58
Ketones	0.585	4.6802	4.94248	0	0	6.82843	2	4	6.82843	0.97549	2.76511	2.5	0.357143	0.559616	15.3137	2.18767	2.37207	0	0	19	7	0	0	1	12	0	6	0	1	0	0	0	0	0	0	0	68	48	37	29	14	0	0	0	0	38	40	72	58
Saturated esters	0.585	4.46142	4.73671	0	0	7.72741	1.93185	3.8637	7.72741	1.10392	2.75223	2.48138	0.354483	0.55214	16.8195	2.40279	2.46586	0	0	17	7	0	0	2	10	0	5	0	2	0	0	0	0	0	0	0	98	70	70	28	18	7	0	0	0	34	36	54	49
iso-Alkanes	0.579	4.87657	5.20985	0	0	6.60272	2.17533	4.35066	6.60272	0.943246	2.79278	2.45369	0.350527	0.540918	14.7303	2.10433	2.33323	0	0	23	7	0	0	0	16	0	7	0	0	0	0	0	0	0	0	0	30	30	21	6	0	0	0	0	0	46	48	96	90
Saturated esters	0.574	3.53553	3.86973	0	0	6.98792	1.80194	3.60388	6.98792	1.16465	2.57983	2.3419	0.390316	0.340135	12.6289	2.10481	2.02516	0	0	14	6	0	0	2	8	0	4	0	2	0	0	0	0	0	0	0	90	54	56	24	15	6	0	0	0	26	29	40	36
Saturated esters	0.559	4.6802	4.94248	0	0	6.82843	2	4	6.82843	0.97549	2.76511	2.5	0.357143	0.559616	15.3137	2.18767	2.37207	0	0	17	7	0	0	2	10	0	5	0	2	0	0	0	0	0	0	0	100	76	73	29	14	0	0	0	0	36	36	59	48
Furans	0.55	3.53553	3.53553	0	0	6.47214	2	3.61803	6.47214	1.29443	2.52542	2.23607	0.447214	0.111572	11.1803	2.23607	1.72101	0	0	13	5	0	0	1	8	0	4	0	1	0	0	0	0	0	0	0	52	36	36	0	0	0	0	0	0	28	36	56	44
n-Alkanes	0.542	4.94975	5.14314	0	0	9.51754	1.87939	3.75877	9.51754	1.18969	2.87661	2.67347	0.334183	0.760233	21.483	2.68537	2.84412	0	0	26	8	0	0	0	18	0	8	0	0	0	0	0	0	0	0	0	26	24	20	16	12	8	4	1	0	44	54	88	96
Saturated esters	0.537	4.35203	4.79832	0	0	7.87846	1.96962	3.93923	7.87846	1.12549	2.75284	2.45839	0.351198	0.54283	16.7387	2.39125	2.46105	0	0	17	7	0	0	2	10	0	5	0	2	0	0	0	0	0	0	0	98	72	78	32	10	1	0	0	0	34	37	53	51
iso-Alkanes	0.521	5.16853	5.36185	0	0	8.76257	1.94986	3.89971	8.76257	1.09532	2.88799	2.63927	0.329909	0.747359	21.8817	2.73522	2.86251	0	0	26	8	0	0	0	18	0	8	0	0	0	0	0	0	0	0	0	28	26	21	16	12	7	2	0	0	46	54	94	96
Aldehydes	0.513	3.53553	3.86973	0	0	6.98792	1.80194	3.60388	6.98792	1.16465	2.57983	2.3419	0.390316	0.340135	12.6289	2.10481	2.02516	0	0	16	6	0	0	1	10	0	5	0	1	0	0	0	0	0	0	0	58	34	24	20	15	6	0	0	0	28	33	49	48
Cycloalkanes	0.507	4.35203	4.42996	0	0	7.46588	2.11491	3.97571	7.46588	1.24431	2.70751	2.39923	0.399872	0.364323	14.5163	2.41938	2.16445	0	0	18	6	0	0	0	12	0	6	0	0	0	0	0	0	0	0	0	26	27	28	4	0	0	0	0	0	38	49	85	79
Ketones	0.506	3.75431	4.05705	0	0	6.15537	1.90211	3.80423	6.15537	1.02589	2.5951	2.31281	0.385469	0.327638	12.3912	2.06519	2.00616	0	0	16	6	0	0	1	10	0	5	0	1	0	0	0	0	0	0	0	62	42	30	18	7	0	0	0	0	30	32	52	44
iso-Alkanes	0.502	5.64528	5.87393	0	0	7.38465	2.14896	4.29792	7.38465	0.923081	2.92244	2.61183	0.326479	0.736908	19.5512	2.44389	2.74989	0	0	26	8	0	0	0	18	0	8	0	0	0	0	0	0	0	0	0	34	32	26	17	6	0	0	0	0	52	54	114	93
iso-Alkanes	0.5	5.26758	5.74995	0	0	8.51926	2.15664	4.31328	8.51926	1.06491	2.9125	2.55245	0.319056	0.71391	21.6987	2.71234	2.85411	0	0	26	8	0	0	0	18	0	8	0	0	0	0	0	0	0	0	0	32	32	27	16	6	1	0	0	0	50	56	106	106
Alkenes	0.479	4.94975	5.14314	0	0	9.51754	1.87939	3.75877	9.51754	1.18969	2.87661	2.67347	0.334183	0.760233	21.483	2.68537	2.84412	0	0	24	8	0	0	0	16	0	8	0	0	0	0	0	0	0	0	0	36	33	27	21	15	9	4	1	0	42	50	78	82
Ketones	0.478	3.64492	4.0975	0	0	6.89898	1.93185	3.8637	6.89898	1.14983	2.5958	2.3008	0.383466	0.322429	12.2612	2.04353	1.99561	0	0	16	6	0	0	1	10	0	5	0	1	0	0	0	0	0	0	0	62	44	36	16	1	0	0	0	0	30	33	50	48
Saturated esters	0.477	3.64492	4.0975	0	0	6.89898	1.93185	3.8637	6.89898	1.14983	2.5958	2.3008	0.383466	0.322429	12.2612	2.04353	1.99561	0	0	14	6	0	0	2	8	0	4	0	2	0	0	0	0	0	0	0	94	64	68	20	1	0	0	0	0	28	29	41	36
Alkenes	0.47	4.94975	5.14314	0	0	9.51754	1.87939	3.75877	9.51754	1.18969	2.87661	2.67347	0.334183	0.760233	21.483	2.68537	2.84412	0	0	24	8	0	0	0	16	0	8	0	0	0	0	0	0	0	0	0	34	30	24	20	16	12	7	2	0	42	51	80	86
Aldehydes	0.455	2.82843	3.14626	0	0	5.4641	1.73205	3.4641	5.4641	1.09282	2.39017	2.1547	0.43094	0.0745046	8.98672	1.79734	1.5026	0	0	13	5	0	0	1	8	0	4	0	1	0	0	0	0	0	0	0	54	30	20	15	6	0	0	0	0	22	25	36	32
Saturated esters	0.455	3.75431	4.05705	0	0	6.15537	1.90211	3.80423	6.15537	1.02589	2.5951	2.31281	0.385469	0.327638	12.3912	2.06519	2.00616	0	0	14	6	0	0	2	8	0	4	0	2	0	0	0	0	0	0	0	94	66	62	18	7	0	0	0	0	28	28	41	34
iso-Alkanes	0.454	4.94975	5.53124	0	0	9.44587	2.02852	4.05705	9.44587	1.18073	2.88907	2.58816	0.32352	0.727805	21.5513	2.69391	2.84729	0	0	26	8	0	0	0	18	0	8	0	0	0	0	0	0	0	0	0	28	28	26	19	9	2	0	0	0	46	56	95	107
Cycloalkanes	0.439	3.53553	3.53553	0	0	6.47214	2	3.61803	6.47214	1.29443	2.52542	2.23607	0.447214	0.111572	11.1803	2.23607	1.72101	0	0	15	5	0	0	0	10	0	5	0	0	0	0	0	0	0	0	0	20	20	20	0	0	0	0	0	0	30	40	65	60
Ketones	0.428	3.04721	3.30518	0	0	5.22625	1.84776	3.69552	5.22625	1.04525	2.40858	2.13099	0.426197	0.0634378	8.62987	1.72597	1.46208	0	0	13	5	0	0	1	8	0	4	0	1	0	0	0	0	0	0	0	58	38	24	7	0	0	0	0	0	24	24	38	30
Acyclic ethers	0.421	4.24264	4.53095	0	0	8.05468	1.84776	3.69552	8.05468	1.15067	2.73919	2.51367	0.359096	0.565069	16.7999	2.39999	2.4647	0	0	21	7	0	0	1	14	0	6	0	1	0	0	0	0	0	0	0	54	36	28	20	12	4	1	0	0	36	42	66	66
Unsaturated esters	0.421	3.75431	4.05705	0	0	6.15537	1.90211	3.80423	6.15537	1.02589	2.5951	2.31281	0.385469	0.327638	12.3912	2.06519	2.00616	0	0	12	6	0	0	2	6	0	4	0	2	0	0	0	0	0	0	0	102	76	72	29	14	0	0	0	0	26	25	33	25
Other cyclic ethers	0.41	3.53553	3.20613	0	0	6.42864	2.21432	3.88945	6.42864	1.28573	2.6399	2.09516	0.419033	0.0464849	12.2062	2.44124	1.8088	0	0	13	5	0	0	1	8	0	4	0	1	0	0	0	0	0	0	0	54	44	19	8	0	0	0	0	0	30	38	46	36
iso-Alkanes	0.406	4.53037	5.00409	0	0	7.66299	2.05288	4.10576	7.66299	1.09471	2.76632	2.45983	0.351405	0.543418	15.7116	2.24452	2.39773	0	0	23	7	0	0	0	16	0	7	0	0	0	0	0	0	0	0	0	26	26	21	10	2	0	0	0	0	42	48	86	90
Aldehydes	0.404	2.12132	2.3401	0	0	4.47214	1.61803	3.23607	4.47214	1.11803	2.15591	1.9465	0.486625	-0.250259	5.89199	1.473	0.857304	0	0	10	4	0	0	1	6	0	3	0	1	0	0	0	0	0	0	0	50	26	15	6	0	0	0	0	0	16	17	23	18
Saturated esters	0.381	3.04721	3.30518	0	0	5.22625	1.84776	3.69552	5.22625	1.04525	2.40858	2.13099	0.426197	0.0634378	8.62987	1.72597	1.46208	0	0	11	5	0	0	2	6	0	3	0	2	0	0	0	0	0	0	0	90	58	52	7	0	0	0	0	0	22	20	29	20
Furans	0.38	3.53553	3.53553	0	0	6.47214	2	3.61803	6.47214	1.29443	2.52542	2.23607	0.447214	0.111572	11.1803	2.23607	1.72101	5	5	9	5	0	0	1	4	0	4	0	1	0	0	0	0	0	0	0	72	63	63	0	0	0	0	0	0	24	28	36	19
iso-Alkanes	0.38	4.7194	5.00409	0	0	6.72057	2.101	4.20201	6.72057	0.960081	2.77903	2.42522	0.34646	0.529248	16.7776	2.39681	2.46337	0	0	23	7	0	0	0	16	0	7	0	0	0	0	0	0	0	0	0	28	26	19	10	3	0	0	0	0	44	46	93	78
iso-Alkanes	0.378	4.46142	4.73671	0	0	7.72741	1.93185	3.8637	7.72741	1.10392	2.75223	2.48138	0.354483	0.55214	16.8195	2.40279	2.46586	0	0	23	7	0	0	0	16	0	7	0	0	0	0	0	0	0	0	0	24	22	17	12	7	2	0	0	0	40	46	81	80
iso-Alkanes	0.376	3.93265	4.24438	0	0	6	2	4	6	1	2.61085	2.3094	0.3849	0.326163	11.53	1.92167	1.93413	0	0	20	6	0	0	0	14	0	6	0	0	0	0	0	0	0	0	0	22	21	14	4	0	0	0	0	0	36	39	72	69
iso-Alkanes	0.372	4.35203	4.79832	0	0	7.87846	1.96962	3.93923	7.87846	1.12549	2.75284	2.45839	0.351198	0.54283	16.7387	2.39125	2.46105	0	0	23	7	0	0	0	16	0	7	0	0	0	0	0	0	0	0	0	24	23	19	12	5	1	0	0	0	40	47	81	85
iso-Alkanes	0.365	4.01229	4.28482	0	0	5.81863	2.07431	4.14863	5.81863	0.969771	2.62636	2.2855	0.380917	0.315759	11.6374	1.93956	1.9434	0	0	20	6	0	0	0	14	0	6	0	0	0	0	0	0	0	0	0	24	22	13	3	0	0	0	0	0	38	38	78	63
Alkenes	0.35	4.24264	4.53095	0	0	8.05468	1.84776	3.69552	8.05468	1.15067	2.73919	2.51367	0.359096	0.565069	16.7999	2.39999	2.4647	0	0	21	7	0	0	0	14	0	7	0	0	0	0	0	0	0	0	0	30	26	20	16	12	7	2	0	0	36	43	67	70
Saturated esters	0.348	2.12132	2.3401	0	0	4.47214	1.61803	3.23607	4.47214	1.11803	2.15591	1.9465	0.486625	-0.250259	5.89199	1.473	0.857304	0	0	8	4	0	0	2	4	0	2	0	2	0	0	0	0	0	0	0	82	42	39	6	0	0	0	0	0	14	13	16	8
Cyclic alkenes	0.346	3.53553	3.53553	0	0	6.47214	2	3.61803	6.47214	1.29443	2.52542	2.23607	0.447214	0.111572	11.1803	2.23607	1.72101	0	0	13	5	0	0	0	8	0	5	0	0	0	0	0	0	0	0	0	30	29	28	0	0	0	0	0	0	28	36	55	45
Aldehydes	0.344	2.12132	2.3401	0	0	4.47214	1.61803	3.23607	4.47214	1.11803	2.15591	1.9465	0.486625	-0.250259	5.89199	1.473	0.857304	0	0	8	4	0	0	1	4	0	3	0	1	0	0	0	0	0	0	0	58	33	24	12	0	0	0	0	0	14	14	15	10
Acyclic ethers	0.341	4.6802	4.94248	0	0	6.82843	2	4	6.82843	0.97549	2.76511	2.5	0.357143	0.559616	15.3137	2.18767	2.37207	0	0	21	7	0	0	1	14	0	6	0	1	0	0	0	0	0	0	0	58	48	35	12	4	0	0	0	0	40	42	75	66
Other cyclic ethers	0.327	2.93782	2.23071	0	0	4.96239	2.17009	3.65128	4.96239	1.2406	2.46123	1.93892	0.484729	-0.254162	7.85872	1.96468	1.14533	0	0	10	4	0	0	1	6	0	3	0	1	0	0	0	0	0	0	0	50	39	8	0	0	0	0	0	0	24	29	32	19
n-Alkanes	0.326	3.53553	3.86973	0	0	6.98792	1.80194	3.60388	6.98792	1.16465	2.57983	2.3419	0.390316	0.340135	12.6289	2.10481	2.02516	0	0	20	6	0	0	0	14	0	6	0	0	0	0	0	0	0	0	0	18	16	12	8	4	1	0	0	0	32	38	62	64
Acyclic ethers	0.323	3.53553	3.86973	0	0	6.98792	1.80194	3.60388	6.98792	1.16465	2.57983	2.3419	0.390316	0.340135	12.6289	2.10481	2.02516	0	0	18	6	0	0	1	12	0	5	0	1	0	0	0	0	0	0	0	50	32	24	12	4	1	0	0	0	30	34	53	50
Ketones	0.318	2.44949	2.44949	0	0	3.4641	1.73205	3.4641	3.4641	0.866025	2.17806	1.93185	0.482963	-0.257812	5.58363	1.39591	0.803548	0	0	10	4	0	0	1	6	0	3	0	1	0	0	0	0	0	0	0	54	32	13	0	0	0	0	0	0	18	15	27	12
iso-Alkanes	0.3	3.64492	4.0975	0	0	6.89898	1.93185	3.8637	6.89898	1.14983	2.5958	2.3008	0.383466	0.322429	12.2612	2.04353	1.99561	0	0	20	6	0	0	0	14	0	6	0	0	0	0	0	0	0	0	0	20	19	14	6	1	0	0	0	0	34	39	67	69
Alkenes	0.275	3.53553	3.86973	0	0	6.98792	1.80194	3.60388	6.98792	1.16465	2.57983	2.3419	0.390316	0.340135	12.6289	2.10481	2.02516	0	0	16	6	0	0	0	10	0	6	0	0	0	0	0	0	0	0	0	34	28	20	17	12	4	0	0	0	28	32	46	44
Alkenes	0.273	3.53553	3.86973	0	0	6.98792	1.80194	3.60388	6.98792	1.16465	2.57983	2.3419	0.390316	0.340135	12.6289	2.10481	2.02516	0	0	18	6	0	0	0	12	0	6	0	0	0	0	0	0	0	0	0	28	25	18	10	4	1	0	0	0	30	34	52	51
Alkenes	0.26	3.53553	3.86973	0	0	6.98792	1.80194	3.60388	6.98792	1.16465	2.57983	2.3419	0.390316	0.340135	12.6289	2.10481	2.02516	0	0	18	6	0	0	0	12	0	6	0	0	0	0	0	0	0	0	0	26	22	16	12	7	2	0	0	0	30	35	54	54
Acyclic ethers	0.245	2.82843	3.14626	0	0	5.4641	1.73205	3.4641	5.4641	1.09282	2.39017	2.1547	0.43094	0.0745046	8.98672	1.79734	1.5026	0	0	15	5	0	0	1	10	0	4	0	1	0	0	0	0	0	0	0	46	28	16	4	1	0	0	0	0	24	26	40	36
Aldehydes	0.244	1.41421	1.41421	0	0	2.82843	1.41421	2.82843	2.82843	0.942809	1.84946	1.70711	0.569036	-0.669173	3.36359	1.1212	0.00903476	0	0	7	3	0	0	1	4	0	2	0	1	0	0	0	0	0	0	0	46	21	6	0	0	0	0	0	0	10	9	12	6
n-Alkanes	0.24	2.82843	3.14626	0	0	5.4641	1.73205	3.4641	5.4641	1.09282	2.39017	2.1547	0.43094	0.0745046	8.98672	1.79734	1.5026	0	0	17	5	0	0	0	12	0	5	0	0	0	0	0	0	0	0	0	14	12	8	4	1	0	0	0	0	26	30	49	48
iso-Alkanes	0.225	3.04721	3.30518	0	0	5.22625	1.84776	3.69552	5.22625	1.04525	2.40858	2.13099	0.426197	0.0634378	8.62987	1.72597	1.46208	0	0	17	5	0	0	0	12	0	5	0	0	0	0	0	0	0	0	0	16	14	8	2	0	0	0	0	0	28	30	54	48
Alkenes	0.224	3.04721	3.30518	0	0	5.22625	1.84776	3.69552	5.22625	1.04525	2.40858	2.13099	0.426197	0.0634378	8.62987	1.72597	1.46208	0	0	15	5	0	0	0	10	0	5	0	0	0	0	0	0	0	0	0	26	22	12	3	0	0	0	0	0	26	26	45	36
Alkenes	0.223	3.04721	3.30518	0	0	5.22625	1.84776	3.69552	5.22625	1.04525	2.40858	2.13099	0.426197	0.0634378	8.62987	1.72597	1.46208	0	0	13	5	0	0	0	8	0	5	0	0	0	0	0	0	0	0	0	34	30	19	6	0	0	0	0	0	24	23	36	27
Alkenes	0.214	2.82843	3.14626	0	0	5.4641	1.73205	3.4641	5.4641	1.09282	2.39017	2.1547	0.43094	0.0745046	8.98672	1.79734	1.5026	0	0	15	5	0	0	0	10	0	5	0	0	0	0	0	0	0	0	0	24	20	12	5	1	0	0	0	0	24	26	40	36
Alkenes	0.214	2.82843	3.14626	0	0	5.4641	1.73205	3.4641	5.4641	1.09282	2.39017	2.1547	0.43094	0.0745046	8.98672	1.79734	1.5026	0	0	15	5	0	0	0	10	0	5	0	0	0	0	0	0	0	0	0	24	20	12	5	1	0	0	0	0	24	26	40	36
Aldehydes	0.1421	0	0	0	0	2	1	2	2	1	1.40761	1.41421	0.707107	-1.26286	1.41421	0.707107	-1.26286	0	0	4	2	0	0	1	2	0	1	0	1	0	0	0	0	0	0	0	40	12	0	0	0	0	0	0	0	4	3	3	0
Aldehydes	0.113	5.65685	6.14278	0	0	10.5652	2.04208	4.08416	10.5652	1.17391	3.00846	2.71379	0.301532	0.892985	28.014	3.11267	3.22734	0	0	23	9	0	0	1	14	0	8	0	1	0	0	0	0	0	0	0	84	64	65	57	34	19	7	0	0	46	54	82	87
n-Alkanes	0.1087	0	0	0	0	0	0	0	0	0	0.693147	1	1	-2.30259	0	0	0	0	0	5	1	0	0	0	4	0	1	0	0	0	0	0	0	0	0	0	0	0	0	0	0	0	0	0	0	4	0	6	0
Alkenes	0.01	0	0	0	0	2	1	2	2	1	1.40761	1.41421	0.707107	-1.26286	1.41421	0.707107	-1.26286	0	0	6	2	0	0	0	4	0	2	0	0	0	0	0	0	0	0	0	8	4	0	0	0	0	0	0	0	6	5	6	4
n-Alkanes	0.0094	0	0	0	0	2	1	2	2	1	1.40761	1.41421	0.707107	-1.26286	1.41421	0.707107	-1.26286	0	0	8	2	0	0	0	6	0	2	0	0	0	0	0	0	0	0	0	2	1	0	0	0	0	0	0	0	8	7	12	9
Alkynes	0.0084	1.41421	1.41421	0	0	2.82843	1.41421	2.82843	2.82843	0.942809	1.84946	1.70711	0.569036	-0.669173	3.36359	1.1212	0.00903476	0	0	7	3	0	0	0	4	0	3	0	0	0	0	0	0	0	0	0	26	16	3	0	0	0	0	0	0	10	8	12	4
Alkenes	0.00782	2.12132	2.3401	0	0	4.47214	1.61803	3.23607	4.47214	1.11803	2.15591	1.9465	0.486625	-0.250259	5.89199	1.473	0.857304	0	0	12	4	0	0	0	8	0	4	0	0	0	0	0	0	0	0	0	20	15	6	1	0	0	0	0	0	18	18	28	22
Alkenes	0.00763	2.12132	2.3401	0	0	4.47214	1.61803	3.23607	4.47214	1.11803	2.15591	1.9465	0.486625	-0.250259	5.89199	1.473	0.857304	0	0	12	4	0	0	0	8	0	4	0	0	0	0	0	0	0	0	0	20	15	6	1	0	0	0	0	0	18	18	28	22
n-Alkanes	0.0075	2.12132	2.3401	0	0	4.47214	1.61803	3.23607	4.47214	1.11803	2.15591	1.9465	0.486625	-0.250259	5.89199	1.473	0.857304	0	0	14	4	0	0	0	10	0	4	0	0	0	0	0	0	0	0	0	10	8	4	1	0	0	0	0	0	20	22	36	33
[truncated: 1,778 more columns]

## Sheet: fused
category	label	ABC	ABCGG	nAcid	nBase	SpAbs_A	SpMax_A	SpDiam_A	SpAD_A	SpMAD_A	LogEE_A	VE1_A	VE2_A	VE3_A	VR1_A	VR2_A	VR3_A	nAromAtom	nAromBond	nAtom	nHeavyAtom	nSpiro	nBridgehead	nHetero	nH	nB	nC	nN	nO	nS	nP	nF	nCl	nBr	nI	nX	ATS0dv	ATS1dv	ATS2dv	ATS3dv	ATS4dv	ATS5dv	ATS6dv	ATS7dv	ATS8dv	ATS0d	ATS1d	ATS2d	ATS3d
Alcohols	130.3	-0.682831	-0.678244	-0.228814	0	-0.708115	-0.175845	-0.17433	-0.708115	-0.611651	-0.669742	-0.749724	0.545051	-0.689361	-0.218483	-0.256168	-0.631542	-0.44551	-0.44551	-0.60827	-0.693592	0	-0.100251	0.399436	-0.540333	0	-0.782445	0	0.399436	0	0	0	0	0	0	0	-0.373793	-0.644153	-0.533283	-0.376146	-0.414725	-0.464985	-0.506939	-0.416785	-0.376915	-0.658656	-0.634552	-0.606737	-0.628885
Saturated esters	112	3.1198	2.94889	0.187599	0	3.0426	0.942189	1.00296	3.0426	0.584709	2.09415	2.10702	-1.72166	2.09159	2.29533	1.89154	2.23589	0.88867	0.88867	2.59182	3.2029	0	-0.100251	2.17215	2.17241	0	2.59562	0	2.17215	0	0	0	0	0	0	0	3.46245	3.53561	3.48953	3.79331	4.22763	4.5529	4.22184	4.3369	4.87539	2.91997	2.72585	2.52967	2.4816
Saturated esters	108	3.16945	2.99103	0.187745	0	3.06455	0.94214	1.00291	3.06455	0.557079	2.10679	2.10813	-1.7286	2.10087	2.36416	1.91714	2.24503	0.888597	0.888597	2.63399	3.24268	0	-0.100251	2.17206	2.21423	0	2.63472	0	2.17206	0	0	0	0	0	0	0	3.48415	3.56095	3.50447	3.80592	4.24045	4.56656	4.24353	4.36009	4.929	2.97148	2.76396	2.58479	2.51955
Saturated esters	77.6	3.13143	2.96837	0.187557	0	3.02202	0.942179	1.00295	3.02202	0.547068	2.09517	2.1083	-1.72141	2.09182	2.08818	1.71271	2.21242	0.888634	0.888634	2.59172	3.2028	0	-0.100251	2.17219	2.17231	0	2.59552	0	2.17219	0	0	0	0	0	0	0	3.4697	3.54405	3.49251	3.79326	4.22758	4.55287	4.22175	4.36001	4.88865	2.93274	2.72575	2.54695	2.4815
Polyfunctionals	49	-0.0064296	0.126146	-0.228814	0	0.0453858	-0.201748	-0.157896	0.0453858	0.0968312	0.234654	0.428819	-0.305537	0.355599	-0.193021	-0.21872	0.0889017	-0.44551	-0.44551	-0.123788	0.0813559	0	-0.100251	1.93973	-0.226761	0	-0.411503	0	1.93973	0	0	0	0	0	0	0	1.21894	0.568463	0.447569	0.709143	0.492512	0.526757	0.742023	0.111829	-0.111495	-0.137495	-0.189479	-0.304915	-0.337394
Alcohols	45.66	-0.701808	-0.704962	-0.228814	0	-0.722086	-0.198062	-0.19686	-0.722086	-0.595721	-0.704298	-0.784065	0.583283	-0.726402	-0.219002	-0.257379	-0.659046	-0.44551	-0.44551	-0.629337	-0.713492	0	-0.100251	0.399416	-0.561211	0	-0.801986	0	0.399416	0	0	0	0	0	0	0	-0.381087	-0.652663	-0.534818	-0.371381	-0.463441	-0.464984	-0.506939	-0.416785	-0.376915	-0.677986	-0.653616	-0.627059	-0.649041
Saturated esters	39	3.01917	2.86665	-0.228814	0	2.9371	1.02375	1.08573	2.9371	0.675853	2.04508	2.04897	-1.66899	2.03074	2.04129	1.69178	2.15533	1.33099	1.33099	2.37467	3.06389	0	-0.100251	2.09559	1.92251	0	2.47848	0	2.09559	0	0	0	0	0	0	0	3.47329	3.59676	3.58252	3.90782	4.27296	4.58061	4.2433	4.37127	4.81806	2.79776	2.60692	2.4036	2.3349
Carboxylic acids	38.8	2.68959	2.46952	0.608495	0	2.59999	0.592935	0.618187	2.59999	0.390947	1.74325	1.76384	-1.4188	1.74087	2.2872	2.08701	1.95633	0.442426	0.442426	2.46528	2.76497	0	-0.100251	1.17036	2.21414	0	2.41928	0	1.17036	0	0	0	0	0	0	0	2.30657	2.44011	2.32609	2.54147	2.91047	3.09371	3.18877	3.35855	3.83016	2.59735	2.45377	2.37071	2.32208
Alcohols	38	0.160993	0.339456	1.43812	0	-0.0830882	0.890883	0.906586	-0.0830882	-0.613643	0.313807	0.30152	-0.316014	0.292492	-0.192685	-0.218548	0.0635145	-0.224707	-0.224707	-0.0875973	0.0625628	0	-0.100251	0.551066	-0.163086	0	-0.078157	0	0.551066	0	0	0	0	0	0	0	0.489206	0.499769	0.510599	0.410218	0.287633	-0.0991978	-0.286163	-0.335589	-0.343487	0.166397	0.0614828	0.166295	0.0525132
Alcohols	34.4	-0.448406	-0.355059	0.607286	0	-0.634173	0.257512	0.265526	-0.634173	-1.19904	-0.381109	-0.486953	0.25146	-0.40554	-0.213717	-0.249961	-0.444464	-0.44551	-0.44551	-0.467576	-0.494594	0	-0.100251	0.707113	-0.4356	0	-0.664934	0	0.707113	0	0	0	0	0	0	0	-0.0108834	-0.252046	-0.248748	-0.200558	-0.235933	-0.451164	-0.506939	-0.416785	-0.376915	-0.426648	-0.501031	-0.412045	-0.523157
Saturated esters	19.91	2.47054	2.45181	-0.228814	0	2.37915	1.04878	1.11113	2.37915	0.578997	1.73536	1.67275	-1.45007	1.71551	1.71516	1.40237	1.79538	1.33066	1.33066	1.70649	2.48548	0	-0.100251	2.24805	1.23263	0	1.87174	0	2.24805	0	0	0	0	0	0	0	3.41633	3.48595	3.56434	3.81493	4.18428	4.65549	3.72897	3.65639	3.87187	2.21668	2.02222	1.80604	1.7375
Alcohols	18.42	-0.162366	-0.0708347	1.85844	0	-0.259384	0.690719	0.660531	-0.259384	-0.00998972	-0.00502554	-0.0505462	0.0207877	-0.0541078	-0.203493	-0.230364	-0.175081	0.666665	0.666665	-0.552347	-0.25636	0	-0.100251	0.629755	-0.686696	0	-0.411341	0	0.629755	0	0	0	0	0	0	0	0.515667	0.519676	0.621762	0.376259	0.0675298	-0.293904	-0.474478	-0.416786	-0.376915	-0.259622	-0.279903	-0.342748	-0.388509
Alcohols	17.2	0.191828	0.284218	-0.228814	0	0.309755	-0.26359	-0.220652	0.309755	0.352987	0.441442	0.735103	-0.473657	0.590918	-0.181983	-0.205191	0.262954	-0.44551	-0.44551	0.619447	0.319944	0	-0.100251	-0.293853	0.753089	0	0.388696	0	-0.293853	0	0	0	0	0	0	0	-0.482528	-0.542297	-0.52414	-0.302694	-0.106362	-0.0116068	0.0968603	0.0857666	0.0556936	0.280694	0.336079	0.328161	0.417773
Alcohols	14.384	-0.0613058	0.0358805	-0.228814	0	0.0266227	-0.301198	-0.258816	0.0266227	0.146853	0.172622	0.352552	-0.261277	0.291097	-0.193118	-0.218185	0.0586584	-0.44551	-0.44551	0.25531	0.042177	0	-0.100251	0.0903922	0.357473	0	0.0185267	0	0.0903922	0	0	0	0	0	0	0	-0.330591	-0.517105	-0.503208	-0.26458	-0.153379	-0.0772632	-0.0226038	-0.0476522	-0.0783275	-0.00831637	0.0368833	0.0200179	0.084533
Alcohols	14.3	-0.212893	-0.127501	-0.228814	0	-0.130571	-0.273128	-0.230331	-0.130571	0.187734	0.00506568	0.11703	-0.102894	0.093765	-0.199778	-0.225785	-0.0748647	-0.44551	-0.44551	0.06589	-0.136645	0	-0.100251	0.0905911	0.169698	0	-0.157164	0	0.0905911	0	0	0	0	0	0	0	-0.410271	-0.580594	-0.516765	-0.293244	-0.21016	-0.153354	-0.169343	-0.198606	-0.225837	-0.156325	-0.0988036	-0.109067	-0.043466
Alcohols	11.1	-0.240747	-0.0853157	1.8619	0	-0.347175	0.227323	0.234838	-0.347175	-0.712608	-0.0932518	-0.121371	-0.0220046	-0.0754617	-0.20388	-0.234288	-0.1969	-0.44551	-0.44551	-0.236088	-0.236246	0	-0.100251	0.475896	-0.227021	0	-0.352605	0	0.475896	0	0	0	0	0	0	0	0.072663	-0.097352	-0.0725661	-0.151067	-0.163151	-0.258945	-0.283805	-0.277258	-0.309808	-0.240147	-0.279788	-0.25272	-0.269773
Polyfunctionals	11	-0.0994355	0.0229521	1.44213	0	-0.207764	0.784684	0.71105	-0.207764	0.0402634	0.0766738	0.0139127	-0.0645374	0.0223428	-0.201181	-0.225951	-0.108888	0.22037	0.22037	-0.418661	-0.196493	0	-0.100251	0.862253	-0.51935	0	-0.411439	0	0.862253	0	0	0	0	0	0	0	0.55273	0.494769	0.604402	0.377549	0.123063	-0.264271	-0.474358	-0.416785	-0.376915	-0.149874	-0.172528	-0.188667	-0.267399
Polyfunctionals	11	-0.389364	-0.319534	0.188156	0	-0.399957	0.200737	0.207621	-0.399957	0.00106281	-0.258375	-0.31375	0.186328	-0.276607	-0.209081	-0.238695	-0.324682	-0.223295	-0.223295	-0.425993	-0.415351	0	-0.100251	0.630172	-0.415367	0	-0.567608	0	0.630172	0	0	0	0	0	0	0	0.000183263	-0.226506	-0.159574	-0.0199529	-0.245982	-0.352543	-0.490651	-0.416785	-0.376915	-0.388282	-0.358201	-0.365791	-0.369235
Alcohols	9.8	-0.407937	-0.309044	0.189728	0	-0.372524	-0.030012	-0.0264215	-0.372524	-0.0644845	-0.250629	-0.277454	0.130565	-0.230959	-0.207925	-0.237467	-0.292716	-0.44551	-0.44551	-0.271313	-0.375422	0	-0.100251	0.399017	-0.206338	0	-0.469829	0	0.399017	0	0	0	0	0	0	0	-0.257571	-0.476519	-0.371937	-0.218013	-0.271864	-0.321368	-0.381899	-0.36745	-0.360161	-0.368847	-0.313096	-0.32374	-0.275731
Cycloalkanes	9.6	1.89685	1.7014	-0.228814	0	1.97393	0.448418	0.349574	1.97393	0.860318	1.60441	1.24987	-1.54313	1.53428	1.94508	2.49555	2.0856	-0.44551	-0.44551	2.3663	1.9692	0	-0.100251	-0.910688	2.48469	0	2.16488	0	-0.910688	0	0	0	0	0	0	0	-0.130645	0.199298	0.0809572	0.188786	0.373878	0.514156	0.939498	1.00011	1.11114	2.05624	2.14149	2.20207	2.26232
Saturated esters	9.03	2.95191	2.80559	0.188545	0	2.87115	0.824013	0.883034	2.87115	0.536924	2.03119	2.23514	-1.65123	2.07201	1.75345	1.42926	2.04498	0.665499	0.665499	2.4794	3.04337	0	-0.100251	2.17153	2.089	0	2.43909	0	2.17153	0	0	0	0	0	0	0	3.32333	3.33289	3.23186	3.42564	3.80326	4.1006	3.9049	3.9637	4.44483	2.75858	2.56596	2.37847	2.32962
Alcohols	8.947	-0.685724	-0.676772	-0.228814	0	-0.69689	-0.163683	-0.161984	-0.69689	-0.508911	-0.669556	-0.75192	0.543135	-0.690033	-0.2185	-0.256242	-0.632031	-0.44551	-0.44551	-0.608262	-0.693556	0	-0.100251	0.399606	-0.540341	0	-0.782453	0	0.399606	0	0	0	0	0	0	0	-0.373686	-0.641953	-0.51965	-0.352093	-0.455264	-0.464968	-0.506939	-0.416786	-0.376915	-0.658628	-0.632118	-0.608161	-0.626463
Alcohols	8.925	-0.156762	-0.054343	-0.228814	0	-0.12114	-0.144334	-0.0996324	-0.12114	0.0373295	0.0694612	0.164864	-0.166877	0.150448	-0.198769	-0.22408	-0.0338489	-0.44551	-0.44551	0.0935651	-0.0972755	0	-0.100251	0.167521	0.190181	0	-0.137984	0	0.167521	0	0	0	0	0	0	0	-0.323387	-0.487657	-0.456722	-0.239123	-0.182731	-0.137931	-0.180349	-0.210373	-0.249484	-0.0988402	-0.0705778	-0.05873	-0.0224638
Cycloalkanes	8.89	1.42322	1.31022	-0.228814	0	1.51	0.34258	0.33307	1.51	0.826467	1.34406	1.341	-1.27755	1.36432	0.263587	0.42925	1.44543	-0.44551	-0.44551	1.88926	1.4923	0	-0.100251	-0.910688	2.02574	0	1.69646	0	-0.910688	0	0	0	0	0	0	0	-0.333961	-0.0422875	-0.0996901	0.0547285	0.205115	0.334249	0.656734	0.698149	0.762585	1.58019	1.66338	1.72527	1.8148
Carboxylic acids	8.32	0.0453335	0.179519	2.28171	0	0.052971	-0.13113	-0.086233	0.052971	-0.0654027	0.27792	0.435376	-0.361693	0.386607	-0.189744	-0.212362	0.138431	-0.44551	-0.44551	0.184602	0.121309	0	-0.100251	0.399349	0.210801	0	0.0179798	0	0.399349	0	0	0	0	0	0	0	0.083835	-0.10774	-0.137098	-0.171882	0.0136769	0.0887223	0.194812	0.112056	-0.00789178	0.0363206	0.038819	0.00939795	0.0698015
Cycloalkanes	8.3	1.6695	1.51008	-0.228814	0	1.75622	0.355593	0.316197	1.75622	0.829935	1.48534	1.39888	-1.40001	1.48346	0.830329	1.14292	1.71705	-0.44551	-0.44551	2.14882	1.75061	0	-0.100251	-0.910687	2.27607	0	1.95018	0	-0.910687	0	0	0	0	0	0	0	-0.225047	0.0806177	-0.0153933	0.128135	0.295984	0.431118	0.808986	0.860738	0.95026	1.82464	1.90362	1.95859	2.03737
Polyfunctionals	7.8	0.207977	0.352341	-0.228814	0	0.240888	-0.0986386	-0.0532613	0.240888	0.102548	0.431395	0.692654	-0.458166	0.564464	-0.183021	-0.20771	0.237404	-0.44551	-0.44551	-0.0185069	0.300065	0	-0.100251	2.32485	-0.185028	0	-0.294249	0	2.32485	0	0	0	0	0	0	0	1.7129	1.02029	0.829064	1.00266	0.794815	0.938703	1.0708	0.393552	0.17007	0.029894	-0.0609407	-0.207745	-0.255583
Carboxylic acids	7.7	-0.0682193	0.127641	1.86457	0	-0.245987	0.565037	0.575806	-0.245987	-0.799786	0.110246	0.0593002	-0.206476	0.111611	-0.199037	-0.226331	-0.0569415	-0.44551	-0.44551	-0.144998	-0.0971643	0	-0.100251	0.63035	-0.164589	0	-0.255128	0	0.63035	0	0	0	0	0	0	0	0.301692	0.17631	0.203365	0.0934133	0.0365193	-0.229552	-0.316611	-0.347234	-0.343463	-0.0536476	-0.129901	-0.0513437	-0.13357
Cycloalkanes	7.11	1.53687	1.40757	-0.228814	0	1.61496	0.431225	0.392558	1.61496	0.864638	1.40893	1.24495	-1.36389	1.38487	0.511533	0.763236	1.63455	-0.44551	-0.44551	1.98045	1.59164	0	-0.100251	-0.910687	2.10918	0	1.79404	0	-0.910687	0	0	0	0	0	0	0	-0.283141	0.0255121	-0.0394887	0.0930189	0.244054	0.37576	0.721977	0.767822	0.843008	1.69597	1.78705	1.85567	1.9379
Alcohols	7.014	-0.2703	-0.177233	-0.228814	0	-0.230746	-0.206515	-0.162733	-0.230746	0.0159643	-0.067887	-0.00639009	-0.0462336	0.00232521	-0.203031	-0.23002	-0.137374	-0.44551	-0.44551	-0.0325271	-0.216352	0	-0.100251	0.167439	0.0652045	0	-0.254921	0	0.167439	0	0	0	0	0	0	0	-0.366971	-0.538506	-0.492856	-0.277437	-0.221637	-0.184568	-0.256374	-0.288714	-0.319787	-0.214495	-0.184617	-0.171635	-0.135974
Alcohols	6.53	-0.438158	-0.343393	1.02478	0	-0.422219	-0.176172	-0.174665	-0.422219	-0.280753	-0.281091	-0.288672	0.143043	-0.241755	-0.20925	-0.239843	-0.309659	-0.44551	-0.44551	-0.278246	-0.395308	0	-0.100251	0.244761	-0.206208	0	-0.450282	0	0.244761	0	0	0	0	0	0	0	-0.315912	-0.487368	-0.391786	-0.379305	-0.317328	-0.310923	-0.368247	-0.367445	-0.360167	-0.407464	-0.370216	-0.380277	-0.330196
Cycloalkanes	6.32	1.23376	1.14323	-0.228814	0	1.31506	0.409128	0.43118	1.31506	0.872739	1.22427	1.18368	-1.18816	1.23237	0.0950211	0.211621	1.28801	-0.44551	-0.44551	1.64372	1.27371	0	-0.100251	-0.910687	1.7754	0	1.48176	0	-0.910687	0	0	0	0	0	0	0	-0.399317	-0.110104	-0.135818	0.0228055	0.140203	0.265051	0.547973	0.579099	0.611761	1.3872	1.4826	1.55426	1.65853
Polyfunctionals	6.24	-0.439925	-0.38561	0.189213	0	-0.440622	0.211201	0.175456	-0.440622	0.0538965	-0.320248	-0.380751	0.271299	-0.353033	-0.210737	-0.240786	-0.37757	-0.00158451	-0.00158451	-0.531002	-0.474826	0	-0.100251	0.476508	-0.540282	0	-0.587097	0	0.476508	0	0	0	0	0	0	0	-0.0504032	-0.226324	-0.129414	-0.0535144	-0.276724	-0.411314	-0.490657	-0.416786	-0.376915	-0.458904	-0.412896	-0.441066	-0.447363
Carboxylic acids	5.828	-0.0145211	0.109852	2.28227	0	0.00294849	-0.168556	-0.124212	0.00294849	-0.0590288	0.220819	0.356147	-0.319572	0.32515	-0.191869	-0.21428	0.100443	-0.44551	-0.44551	0.121335	0.0615833	0	-0.100251	0.476337	0.148083	0	-0.0601872	0	0.476337	0	0	0	0	0	0	0	0.0946702	-0.118355	-0.134092	-0.159203	-0.0187711	0.0575858	0.145871	0.0422853	-0.0919841	-0.0280973	-0.0183848	-0.0588009	0.00340289
Unsaturated esters	5.62	1.83122	1.91548	-0.228814	0	1.74659	0.764707	0.822851	1.74659	0.239549	1.39056	1.38873	-1.21783	1.41464	1.06662	0.878641	1.37861	0.44128	0.44128	1.19991	1.8877	0	-0.100251	2.55602	0.793216	0	1.20657	0	2.55602	0	0	0	0	0	0	0	3.17922	3.03301	3.08985	2.98586	3.42199	3.84398	2.90531	2.72702	2.75947	1.57811	1.38306	1.16236	1.12495
Polyfunctionals	5.6	0.727106	0.941478	-0.228814	0	0.675223	0.346593	0.398554	0.675223	0.0150564	0.832928	1.08372	-0.791138	0.941956	-0.137268	-0.156702	0.580604	-0.223442	-0.223442	0.325096	0.797295	0	-0.100251	2.326	0.0648564	0	0.193843	0	2.326	0	0	0	0	0	0	0	2.2448	1.84455	1.76014	1.56994	1.71168	1.89274	1.40279	0.931494	0.740566	0.519065	0.369661	0.200826	0.169308
Alcohols	5.58	-0.0999489	-0.0225061	0.605645	0	-0.122976	0.750206	0.720855	-0.122976	0.629977	0.103726	0.0809495	-0.0466528	0.0509031	-0.200992	-0.223936	-0.0881207	0.886654	0.886654	-0.489166	-0.197059	0	-0.100251	0.475863	-0.623884	0	-0.314108	0	0.475863	0	0	0	0	0	0	0	0.438896	0.450934	0.545574	0.480442	0.163924	-0.243743	-0.490682	-0.416786	-0.376915	-0.189144	-0.165937	-0.238566	-0.277273
Alcohols	5.5	-0.812268	-0.823106	-0.228814	0	-0.826532	-0.451504	-0.411345	-0.826532	-0.871545	-0.857958	-0.933945	0.688485	-0.85945	-0.221979	-0.264035	-0.762002	-0.44551	-0.44551	-0.643167	-0.79275	0	-0.100251	0.168169	-0.54017	0	-0.82125	0	0.168169	0	0	0	0	0	0	0	-0.595157	-0.832591	-0.70923	-0.549934	-0.518529	-0.482242	-0.506939	-0.416785	-0.376915	-0.767758	-0.76037	-0.722369	-0.72572
Acyclic ethers	5.33	0.859405	0.861732	0.188606	0	0.813531	1.04716	1.10948	0.813531	0.988838	0.892592	1.12015	-0.662385	0.882768	-0.134887	-0.147642	0.562237	2.36879	2.40582	0.0727645	0.718263	0	-0.100251	0.476373	-0.268842	0	0.5848	0	0.476373	0	0	0	0	0	0	0	1.42817	1.74975	1.81189	1.81181	1.44804	1.19747	0.906544	0.796258	0.657303	0.648235	0.600899	0.44193	0.378131
Cycloalkanes	5.24	1.10115	1.0519	-0.228814	0	1.17922	0.412668	0.40299	1.17922	0.859278	1.13797	1.11072	-1.11647	1.14745	0.0207619	0.113131	1.1624	-0.44551	-0.44551	1.51043	1.13461	0	-0.100251	-0.910687	1.65022	0	1.34514	0	-0.910687	0	0	0	0	0	0	0	-0.46466	-0.182145	-0.183982	-0.044213	0.0882802	0.2097	0.460976	0.483291	0.491114	1.25854	1.35653	1.43398	1.52594
Alcohols	5.11	-0.809335	-0.824539	-0.228814	0	-0.837692	-0.463623	-0.423644	-0.837692	-0.974017	-0.858084	-0.931675	0.69036	-0.858717	-0.221961	-0.263958	-0.761468	-0.44551	-0.44551	-0.643162	-0.792748	0	-0.100251	0.168137	-0.540164	0	-0.82124	0	0.168137	0	0	0	0	0	0	0	-0.59517	-0.834716	-0.716765	-0.54835	-0.510412	-0.482242	-0.506939	-0.416785	-0.376915	-0.767754	-0.762749	-0.720915	-0.730456
Cycloalkanes	5.1	1.36635	1.27911	-0.228814	0	1.4449	0.427236	0.388394	1.4449	0.867327	1.30928	1.19027	-1.2794	1.29615	0.241471	0.425	1.45669	-0.44551	-0.44551	1.80505	1.41278	0	-0.100251	-0.910687	1.94226	0	1.61836	0	-0.910687	0	0	0	0	0	0	0	-0.363019	-0.0634961	-0.0997042	0.0291811	0.17914	0.306559	0.613213	0.651672	0.705586	1.52869	1.6229	1.69769	1.77925
Alcohols	5.04	-0.492538	-0.411834	0.188745	0	-0.440851	-0.327122	-0.327818	-0.440851	-0.158265	-0.349407	-0.341472	0.21353	-0.30246	-0.210299	-0.24148	-0.351493	-0.44551	-0.44551	-0.278193	-0.435023	0	-0.100251	0.167607	-0.185282	0	-0.469744	0	0.167607	0	0	0	0	0	0	0	-0.435806	-0.631535	-0.527347	-0.381015	-0.323817	-0.316054	-0.370905	-0.36741	-0.360155	-0.446054	-0.391615	-0.397668	-0.347931
Unsaturated esters	4.88	3.02839	2.75369	0.190143	0	2.98787	0.827357	0.856081	2.98787	0.739567	2.07765	1.89167	-1.77997	2.02606	2.40969	2.26485	2.39849	0.885844	0.885844	2.75233	3.10214	0	-0.100251	1.0934	2.46397	0	2.76995	0	1.0934	0	0	0	0	0	0	0	2.48056	2.70249	2.55311	2.71052	3.00946	3.21995	3.40869	3.62531	4.13807	2.91841	2.78854	2.66002	2.62931
Aromatics	4.59	0.1442	0.00283176	-0.228814	0	0.161707	-0.130183	-0.0852718	0.161707	-0.136697	-0.0238739	-0.202526	-0.00756693	-0.0789079	-0.0203667	0.0373106	0.182551	0.888441	0.888441	0.0459245	0.122976	0	-0.100251	-0.679938	0.00373048	0	0.293043	0	-0.679938	0	0	0	0	0	0	0	-0.1735	0.0351681	-0.0775187	-0.0798747	-0.112173	0.0270924	0.206507	0.228848	0.224039	0.0959571	0.0905245	0.0589516	0.0738586
Alcohols	4.465	0.161417	0.360587	1.02208	0	-0.064775	0.705505	0.718506	-0.064775	-0.69598	0.31918	0.295885	-0.364075	0.316617	-0.189687	-0.213568	0.102368	-0.44551	-0.44551	0.0239696	0.102012	0	-0.100251	0.474407	-0.0179087	0	-0.0199891	0	0.474407	0	0	0	0	0	0	0	0.395262	0.362571	0.30514	0.171858	0.168123	0.0196818	-0.107318	-0.271916	-0.320122	0.178908	0.0563623	0.168694	0.0555117
Carboxylic acids	4.36	-0.00902613	0.139001	1.86553	0	-0.0421432	-0.0723509	-0.0265848	-0.0421432	-0.208907	0.209295	0.337576	-0.299095	0.305659	-0.193783	-0.218138	0.0724282	-0.44551	-0.44551	-0.123984	0.0416478	0	-0.100251	1.24567	-0.20621	0	-0.274669	0	1.24567	0	0	0	0	0	0	0	0.841557	0.535563	0.521329	0.165872	0.39604	0.447813	0.265268	0.0246251	-0.249557	-0.118134	-0.180007	-0.265848	-0.240233
Alkenes	4.31	1.32848	1.25216	-0.228814	0	1.43737	0.107526	0.0945532	1.43737	0.709696	1.29629	1.67602	-1.15515	1.41908	0.0521708	0.125772	1.16078	-0.44551	-0.44551	1.84717	1.45255	0	-0.100251	-0.910687	1.98402	0	1.65742	0	-0.910687	0	0	0	0	0	0	0	-0.348498	-0.0974055	-0.184009	-0.00592464	0.192125	0.320401	0.634969	0.674906	0.735755	1.46438	1.51826	1.54409	1.62063
Cycloalkanes	4.31	0.93062	0.920453	-0.228814	0	0.996315	0.49681	0.455912	0.996315	0.889652	1.0179	0.92844	-1.0257	1.00385	-0.0287486	0.0497246	1.03266	-0.44551	-0.44551	1.28589	0.935867	0	-0.100251	-0.910687	1.4207	0	1.14993	0	-0.910687	0	0	0	0	0	0	0	-0.522758	-0.241488	-0.214091	-0.101668	0.0298525	0.147414	0.357641	0.355516	0.316803	1.08482	1.19476	1.28178	1.36491
Polyfunctionals	4.22	0.261992	0.340712	0.190677	0	0.219794	0.979218	1.00041	0.219794	0.774263	0.472981	0.517458	-0.354226	0.426441	-0.186835	-0.205308	0.180854	1.70102	1.73799	-0.48202	0.141014	0	-0.100251	0.861294	-0.790721	0	-0.0796941	0	0.861294	0	0	0	0	0	0	0	1.34339	1.46859	1.53643	1.32207	0.967702	0.37411	-0.112338	-0.358659	-0.373572	0.0490533	-0.00175633	-0.181959	-0.233369
Alcohols	4.034	-0.828305	-0.851252	-0.228814	0	-0.851663	-0.485808	-0.446156	-0.851663	-0.958091	-0.892635	-0.966013	0.728599	-0.89576	-0.222479	-0.265169	-0.788971	-0.44551	-0.44551	-0.664224	-0.812649	0	-0.100251	0.168056	-0.561035	0	-0.840766	0	0.168056	0	0	0	0	0	0	0	-0.602486	-0.843226	-0.7183	-0.562767	-0.526676	-0.482241	-0.506939	-0.416785	-0.376915	-0.787073	-0.781804	-0.741218	-0.750603
Alcohols	4	-0.707169	-0.67973	-0.228814	0	-0.672245	-0.412779	-0.414754	-0.672245	-0.403029	-0.677142	-0.729706	0.526884	-0.666187	-0.217647	-0.254577	-0.609587	-0.44551	-0.44551	-0.544962	-0.673592	0	-0.100251	0.244907	-0.456701	0	-0.723653	0	0.244907	0	0	0	0	0	0	0	-0.497355	-0.741617	-0.622064	-0.436797	-0.409868	-0.437242	-0.490613	-0.416786	-0.376915	-0.671335	-0.624855	-0.622439	-0.593156
Alcohols	3.907	-0.828344	-0.851311	-0.228814	0	-0.851695	-0.485938	-0.446288	-0.851695	-0.958121	-0.892704	-0.966067	0.728677	-0.895824	-0.22248	-0.26517	-0.789017	-0.44551	-0.44551	-0.664245	-0.812685	0	-0.100251	0.167926	-0.561047	0	-0.840768	0	0.167926	0	0	0	0	0	0	0	-0.60257	-0.834801	-0.718352	-0.569221	-0.526698	-0.482242	-0.506939	-0.416785	-0.376915	-0.787112	-0.781838	-0.744152	-0.748261
Polyfunctionals	3.85	-0.156508	-0.0799468	-0.228814	0	-0.0694848	-0.28697	-0.244378	-0.0694848	0.239286	0.0765222	0.225888	-0.158999	0.178017	-0.197974	-0.223495	-0.0230676	-0.44551	-0.44551	-0.0821277	-0.0774835	0	-0.100251	1.24756	-0.0814399	0	-0.39216	0	1.24756	0	0	0	0	0	0	0	0.480051	-0.0801936	-0.206546	0.34566	-0.0105239	0.0300176	0.404576	-0.0451894	-0.14924	-0.20193	-0.189845	-0.250324	-0.269214
Aromatics	3.79	0.184678	0.0834615	-0.228814	0	0.205119	0.080282	0.128305	0.205119	0.0402366	0.102849	-0.0928136	-0.170743	0.0505258	-0.0405647	0.0123115	0.259961	0.888254	0.888254	0.0876734	0.162375	0	-0.100251	-0.602981	0.0451241	0	0.312245	0	-0.602981	0	0	0	0	0	0	0	-0.11561	0.0857857	-0.0340748	-0.060893	-0.117143	0.0200724	0.195478	0.217071	0.210447	0.140637	0.130617	0.0948529	0.106684
Cycloalkanes	3.75	0.625394	0.633792	-0.228814	0	0.672309	0.751222	0.711367	0.672309	1.13517	0.778387	0.718127	-0.743839	0.734003	-0.125435	-0.0956883	0.665711	-0.44551	-0.44551	0.80879	0.538435	0	-0.100251	-0.910687	0.919926	0	0.759569	0	-0.910687	0	0	0	0	0	0	0	-0.60984	-0.304962	-0.201919	-0.114337	-0.0496073	0.0263523	0.0748506	-0.022033	-0.119026	0.776094	0.933213	1.05584	1.16855
n-Alkanes	3.74	1.19585	1.13346	-0.228814	0	1.30338	0.0919091	0.10928	1.30338	0.695132	1.21248	1.6009	-1.08524	1.34184	-0.0348115	0.00406513	1.04379	-0.44551	-0.44551	1.7279	1.31344	0	-0.100251	-0.910688	1.8797	0	1.52078	0	-0.910688	0	0	0	0	0	0	0	-0.428374	-0.182172	-0.238202	-0.0474244	0.133705	0.258124	0.537085	0.570376	0.615097	1.34214	1.39932	1.43539	1.52354
Aromatics	3.629	0.196176	0.171754	0.189325	0	0.151045	1.10416	1.12717	0.151045	1.11813	0.382508	0.414749	-0.189667	0.291926	-0.191422	-0.20967	0.0842509	2.29293	2.36698	-0.516911	0.00201599	0	-0.100251	-0.140519	-0.769636	0	0.037579	0	-0.140519	0	0	0	0	0	0	0	0.598948	0.968491	1.0022	0.94206	0.385155	-0.124254	-0.498802	-0.416786	-0.376915	0.0363501	0.0460031	-0.0759691	-0.128973
Alkenes	3.6	1.19586	1.13347	-0.228814	0	1.30339	0.0919094	0.109282	1.30339	0.695135	1.21249	1.60091	-1.08525	1.34185	-0.0348123	0.00406313	1.04379	-0.44551	-0.44551	1.71387	1.31345	0	-0.100251	-0.910687	1.85884	0	1.52079	0	-0.910687	0	0	0	0	0	0	0	-0.413843	-0.169449	-0.232175	-0.0410342	0.140201	0.265049	0.54797	0.581999	0.628513	1.33572	1.39219	1.4238	1.51171
Unsaturated esters	3.57	0.677912	0.873928	-0.228814	0	0.643401	0.48314	0.537121	0.643401	0.224302	0.793768	1.01312	-0.734123	0.87793	-0.141142	-0.159999	0.534871	0.218676	0.218676	0.127487	0.716417	0	-0.100251	2.24873	-0.186508	0	0.133978	0	2.24873	0	0	0	0	0	0	0	2.31649	1.9982	1.96838	1.7238	1.78437	2.01542	1.3214	0.786677	0.496099	0.434066	0.292123	0.0850225	0.0544315
Cycloalkanes	3.55	0.930648	0.936085	-0.228814	0	0.995135	0.503104	0.43147	0.995135	0.88521	1.01835	0.895102	-1.03677	0.995704	-0.010221	0.0817124	1.05616	-0.44551	-0.44551	1.28593	0.935897	0	-0.100251	-0.910687	1.42073	0	1.14996	0	-0.910687	0	0	0	0	0	0	0	-0.522748	-0.241477	-0.214084	-0.117621	0.0298622	0.147424	0.357659	0.355538	0.316833	1.08484	1.19479	1.28181	1.3531
Unsaturated esters	3.54	0.274595	0.455607	0.604964	0	0.207708	0.535218	0.545678	0.207708	0.103766	0.474327	0.616825	-0.451669	0.523494	-0.183905	-0.206987	0.224457	0.219679	0.219679	-0.271661	0.260416	0	-0.100251	1.94123	-0.540622	0	-0.236008	0	1.94123	0	0	0	0	0	0	0	1.83856	1.5693	1.58591	1.12432	1.15368	1.06109	0.390896	0.0361163	-0.132795	0.0617815	-0.0543627	-0.212871	-0.259771
Alcohols	3.5	-0.752595	-0.753388	-0.228814	0	-0.785969	-0.29298	-0.293171	-0.785969	-0.824556	-0.77325	-0.860194	0.625922	-0.789018	-0.220534	-0.260505	-0.705812	-0.44551	-0.44551	-0.643206	-0.75308	0	-0.100251	0.245006	-0.561052	0	-0.801751	0	0.245006	0	0	0	0	0	0	0	-0.486394	-0.728881	-0.620547	-0.483027	-0.486104	-0.482242	-0.506939	-0.416785	-0.376915	-0.722817	-0.717652	-0.678987	-0.708039
Cycloalkanes	3.5	0.740096	0.740461	-0.228814	0	0.806536	0.530728	0.521114	0.806536	0.970362	0.87946	0.894068	-0.853747	0.881365	-0.108094	-0.0741672	0.780774	-0.44551	-0.44551	1.04035	0.717284	0	-0.100251	-0.910688	1.17034	0	0.935236	0	-0.910688	0	0	0	0	0	0	0	-0.588102	-0.307169	-0.244184	-0.120835	-0.022077	0.0764934	0.205404	0.158101	0.0788561	0.891834	1.01637	1.11369	1.2193
Polyfunctionals	3.48	-0.307619	-0.245453	-0.228814	0	-0.222644	-0.381192	-0.339993	-0.222644	0.145313	-0.111917	-0.00464061	0.0113498	-0.0248338	-0.203635	-0.231435	-0.165086	-0.44551	-0.44551	-0.222105	-0.236034	0	-0.100251	1.09391	-0.20634	0	-0.508966	0	1.09391	0	0	0	0	0	0	0	0.306315	-0.232256	-0.314508	0.192959	-0.125439	-0.0873573	0.176658	-0.181351	-0.272918	-0.343036	-0.322639	-0.368772	-0.382504
Aromatics	3.402	-0.267302	-0.215419	1.44379	0	-0.310841	0.162155	0.211389	-0.310841	-0.13992	-0.136126	-0.112333	0.101827	-0.12805	-0.205306	-0.235005	-0.23918	-0.00146696	-0.00146696	-0.299539	-0.296104	0	-0.100251	-0.140193	-0.289942	0	-0.25532	0	-0.140193	0	0	0	0	0	0	0	-0.217705	-0.194814	-0.15233	-0.277197	-0.340114	-0.302337	-0.351966	-0.33549	-0.340049	-0.272558	-0.272891	-0.26167	-0.233363
n-Alkanes	3.34	1.00642	0.977085	-0.228814	0	1.10677	0.157328	0.175669	1.10677	0.726299	1.08356	1.34602	-1.00761	1.18207	-0.0609104	-0.0220046	0.949328	-0.44551	-0.44551	1.49643	1.09489	0	-0.100251	-0.910688	1.65026	0	1.30612	0	-0.910688	0	0	0	0	0	0	0	-0.508238	-0.262695	-0.280355	-0.101682	0.0623148	0.18202	0.41747	0.439736	0.450898	1.1556	1.22569	1.27599	1.36727
Carboxylic acids	3.3	-0.329422	-0.205801	1.86261	0	-0.414063	0.37694	0.386515	-0.414063	-0.488853	-0.181422	-0.260231	0.0881845	-0.200488	-0.207735	-0.237978	-0.278808	-0.223772	-0.223772	-0.418543	-0.355551	0	-0.100251	0.630211	-0.435681	0	-0.508883	0	0.630211	0	0	0	0	0	0	0	0.138074	-0.0168121	0.0720108	-0.0377468	-0.205326	-0.385386	-0.457988	-0.416785	-0.376915	-0.343131	-0.348785	-0.354177	-0.355041
Polyfunctionals	3.3	-0.329395	-0.230051	-0.228814	0	-0.438617	0.297627	0.261812	-0.438617	-0.491324	-0.215095	-0.293542	0.126728	-0.238024	-0.208159	-0.238423	-0.300041	-0.44551	-0.44551	-0.341433	-0.375471	0	-0.100251	0.784158	-0.310571	0	-0.567449	0	0.784158	0	0	0	0	0	0	0	0.0581508	-0.171522	-0.153998	-0.0665363	-0.171337	-0.347214	-0.490639	-0.416786	-0.376915	-0.29813	-0.329919	-0.267323	-0.35283
Carboxylic acids	3.2	-0.364224	-0.240968	3.11633	0	-0.432406	-0.0173472	0.0292322	-0.432406	-0.765359	-0.242361	-0.27395	0.0886374	-0.211157	-0.206996	-0.23891	-0.290294	-0.44551	-0.44551	-0.369358	-0.335575	0	-0.100251	0.553135	-0.373035	0	-0.469736	0	0.553135	0	0	0	0	0	0	0	0.0981835	-0.090908	-0.0303181	-0.243483	-0.242499	-0.227789	-0.302942	-0.347141	-0.343419	-0.394496	-0.420052	-0.445393	-0.396385
Saturated esters	3.13	0.0747148	0.268797	0.188892	0	0.000107475	0.209577	0.259512	0.000107475	-0.278345	0.268413	0.385063	-0.327775	0.342593	-0.191696	-0.218009	0.0877402	-0.223721	-0.223721	-0.313555	0.101523	0	-0.100251	1.86377	-0.519506	0	-0.37245	0	1.86377	0	0	0	0	0	0	0	1.6166	1.2787	1.26497	0.690362	0.820916	0.847151	0.276521	0.00447845	-0.356803	-0.118049	-0.244289	-0.376164	-0.392009
Alkenes	2.99	1.08217	1.03943	-0.228814	0	1.183	0.167118	0.185607	1.183	0.737616	1.13758	1.43486	-1.04307	1.24139	-0.0566814	-0.0185038	0.990098	-0.44551	-0.44551	1.55253	1.17434	0	-0.100251	-0.910687	1.69196	0	1.38416	0	-0.910687	0	0	0	0	0	0	0	-0.450162	-0.203376	-0.24424	-0.0633923	0.101249	0.223525	0.482705	0.509401	0.531312	1.2199	1.2875	1.32813	1.41933
Alcohols	2.948	-0.834222	-0.856966	-0.228814	0	-0.848119	-0.533198	-0.494247	-0.848119	-0.918697	-0.896125	-0.961595	0.733139	-0.89428	-0.222431	-0.264916	-0.786974	-0.44551	-0.44551	-0.66425	-0.81269	0	-0.100251	0.167913	-0.561051	0	-0.84077	0	0.167913	0	0	0	0	0	0	0	-0.606216	-0.84753	-0.724388	-0.559643	-0.51857	-0.482242	-0.506939	-0.416785	-0.376915	-0.793566	-0.781843	-0.748523	-0.748259
Polyfunctionals	2.9	-0.245056	-0.15298	-0.228814	0	-0.173882	-0.243572	-0.200338	-0.173882	0.145362	-0.0213685	0.0637195	-0.0899788	0.0603708	-0.201544	-0.227421	-0.095735	-0.44551	-0.44551	-0.0606202	-0.176608	0	-0.100251	0.552702	0.0025713	0	-0.313487	0	0.552702	0	0	0	0	0	0	0	-0.0727614	-0.389876	-0.388744	-0.0507304	-0.17295	-0.136194	-0.0799857	-0.23657	-0.303126	-0.227226	-0.194102	-0.216426	-0.192799
Polyfunctionals	2.9	-0.1764	-0.0259968	1.86109	0	-0.412547	0.537564	0.547947	-0.412547	-1.17252	-0.0549717	-0.116362	-0.0336268	-0.0682171	-0.204765	-0.23679	-0.206438	-0.44551	-0.44551	-0.320466	-0.236417	0	-0.100251	0.70718	-0.35239	0	-0.411367	0	0.70718	0	0	0	0	0	0	0	0.337735	0.188752	0.180303	0.0261967	-0.0446348	-0.354336	-0.395595	-0.347226	-0.34346	-0.182345	-0.28705	-0.190458	-0.320841
n-Alkanes	2.863	0.779082	0.801882	-0.228814	0	0.874374	0.151623	0.13646	0.874374	0.698106	0.923407	1.17464	-0.875088	1.0194	-0.121888	-0.109329	0.75654	-0.44551	-0.44551	1.22986	0.856441	0	-0.100251	-0.833654	1.37908	0	1.0524	0	-0.833654	0	0	0	0	0	0	0	-0.551814	-0.347468	-0.340578	-0.181479	-0.00259626	0.112823	0.305993	0.309079	0.276626	0.917581	0.992579	1.03976	1.11866
Cycloalkanes	2.8	0.588562	0.614065	-0.228814	0	0.641294	0.616997	0.57515	0.641294	0.998432	0.757852	0.726198	-0.744548	0.736573	-0.131635	-0.106112	0.650162	-0.44551	-0.44551	0.836959	0.538484	0	-0.100251	-0.910687	0.961783	0	0.759616	0	-0.910687	0	0	0	0	0	0	0	-0.638925	-0.358027	-0.268276	-0.171902	-0.0756172	0.012502	0.0857991	0.0100506	-0.0886932	0.737466	0.873672	0.980378	1.07724
Polyfunctionals	2.71	-0.0772946	0.0247923	1.86049	0	-0.155212	0.783746	0.754893	-0.155212	0.252451	0.101764	0.0696466	-0.0645421	0.0516005	-0.200442	-0.225104	-0.0942727	0.88793	0.88793	-0.552158	-0.176667	0	-0.100251	0.707724	-0.728249	0	-0.352818	0	0.707724	0	0	0	0	0	0	0	0.686935	0.70038	0.81814	0.649455	0.34398	-0.205455	-0.474424	-0.416785	-0.376915	-0.20147	-0.213143	-0.304856	-0.346913
Cyclic ketone	2.62	0.0750257	0.234041	1.02611	0	-0.196695	0.786697	0.845167	-0.196695	-0.891337	0.22104	0.201327	-0.241829	0.204584	-0.196219	-0.223872	-0.00664038	-0.223948	-0.223948	-0.116977	-0.0177387	0	-0.100251	0.322016	-0.164618	0	-0.0990024	0	0.322016	0	0	0	0	0	0	0	0.287127	0.29069	0.249897	0.238714	0.0430189	-0.229781	-0.305937	-0.335684	-0.343488	0.0879857	-0.0347131	0.105425	-0.0423958
Alcohols	2.5	-0.727101	-0.719888	-0.228814	0	-0.814012	-0.223807	-0.180281	-0.814012	-1.16057	-0.754053	-0.850809	0.588374	-0.767844	-0.220614	-0.262107	-0.701818	-0.44551	-0.44551	-0.594156	-0.733263	0	-0.100251	0.245012	-0.498524	0	-0.782288	0	0.245012	0	0	0	0	0	0	0	-0.508201	-0.741651	-0.647634	-0.502196	-0.466739	-0.482242	-0.506939	-0.416785	-0.376915	-0.677833	-0.710529	-0.631193	-0.691488
Alcohols	2.432	-0.885184	-0.944019	-0.228814	0	-0.914551	-0.660992	-0.62393	-0.914551	-1.13258	-1.01671	-1.07044	0.878599	-1.02098	-0.223776	-0.268381	-0.879716	-0.44551	-0.44551	-0.713347	-0.872303	0	-0.100251	0.0907893	-0.602759	0	-0.879784	0	0.0907893	0	0	0	0	0	0	0	-0.671597	-0.894154	-0.77708	-0.637877	-0.534839	-0.482242	-0.506939	-0.416785	-0.376915	-0.845011	-0.838932	-0.793427	-0.799171
Cycloalkanes	2.36	0.531711	0.578707	-0.228814	0	0.581995	0.615973	0.542304	0.581995	0.980058	0.712725	0.643606	-0.718102	0.682299	-0.133432	-0.10526	0.622634	-0.44551	-0.44551	0.773807	0.478856	0	-0.100251	-0.910687	0.899184	0	0.701049	0	-0.910687	0	0	0	0	0	0	0	-0.660715	-0.383466	-0.286349	-0.20703	-0.0950984	-0.00826522	0.0531576	-0.0248091	-0.128926	0.679552	0.816567	0.92384	1.00855
Polyfunctionals	2.32	-0.571855	-0.53049	-0.228814	0	-0.582466	-0.270804	-0.227973	-0.582466	-0.482684	-0.512137	-0.554012	0.369244	-0.495277	-0.214031	-0.248773	-0.489605	-0.44551	-0.44551	-0.474832	-0.554333	0	-0.100251	0.630216	-0.41503	0	-0.704129	0	0.630216	0	0	0	0	0	0	0	-0.170457	-0.493514	-0.462337	-0.203673	-0.351444	-0.376698	-0.490635	-0.416785	-0.376915	-0.55548	-0.548667	-0.535419	-0.542205
Saturated esters	2.24	-0.0396802	0.0266709	1.44335	0	-0.0991381	0.657207	0.669353	-0.0991381	0.266235	0.101759	0.105434	-0.063553	0.0668724	-0.197595	-0.222365	-0.083186	1.10903	1.10903	-0.58011	-0.137033	0	-0.100251	0.630104	-0.790614	0	-0.294225	0	0.630104	0	0	0	0	0	0	0	0.817103	0.87338	0.969314	0.704567	0.408186	-0.0358425	-0.403623	-0.399361	-0.376915	-0.201706	-0.23949	-0.358698	-0.391919
Alcohols	2.234	-0.853191	-0.885603	-0.228814	0	-0.863028	-0.579715	-0.541452	-0.863028	-0.897909	-0.939501	-1.0009	0.785393	-0.939795	-0.222858	-0.266073	-0.819581	-0.44551	-0.44551	-0.685312	-0.832587	0	-0.100251	0.167844	-0.581923	0	-0.860295	0	0.167844	0	0	0	0	0	0	0	-0.613524	-0.856036	-0.730437	-0.570859	-0.52671	-0.482242	-0.506939	-0.416786	-0.376915	-0.812887	-0.800896	-0.767382	-0.766038
Cycloalkanes	2.21	0.531682	0.563826	-0.228814	0	0.586342	0.609492	0.567523	0.586342	1.00016	0.712172	0.67097	-0.70673	0.689141	-0.137935	-0.114976	0.604805	-0.44551	-0.44551	0.77377	0.478823	0	-0.100251	-0.910687	0.899147	0	0.701017	0	-0.910687	0	0	0	0	0	0	0	-0.660726	-0.383477	-0.286355	-0.191074	-0.0951087	-0.00827959	0.0504076	-0.0335574	-0.142365	0.679523	0.816539	0.923814	1.02037
Aromatics	2.202	0.116809	0.0837396	0.188629	0	0.0799055	1.05881	1.03849	0.0799055	1.15049	0.302733	0.313481	-0.111456	0.201971	-0.19413	-0.212372	0.0266078	1.92326	1.9603	-0.516845	-0.0773671	0	-0.100251	-0.14082	-0.727867	0	-0.0403154	0	-0.14082	0	0	0	0	0	0	0	0.431934	0.748187	0.776468	0.721841	0.222838	-0.212359	-0.506939	-0.416785	-0.376915	-0.0150153	0.0223148	-0.0787838	-0.127682
n-Alkanes	2.18	0.608576	0.65025	-0.228814	0	0.694747	0.218795	0.204601	0.694747	0.725071	0.791917	0.95479	-0.776178	0.86134	-0.138461	-0.127883	0.643608	-0.44551	-0.44551	1.01939	0.657719	0	-0.100251	-0.910687	1.17044	0	0.87673	0	-0.910687	0	0	0	0	0	0	0	-0.653465	-0.423749	-0.382714	-0.235742	-0.0739955	0.0349795	0.172771	0.146486	0.0721838	0.750321	0.835593	0.897744	0.978962
Aromatics	2.07	-0.250156	-0.334877	-0.228814	0	-0.246202	0.0864466	-0.0077855	-0.246202	0.055295	-0.243279	-0.366673	0.237312	-0.32217	-0.179435	-0.189468	-0.224008	0.665305	0.665305	-0.355169	-0.29558	0	-0.100251	-0.52568	-0.372932	0	-0.157146	0	-0.52568	0	0	0	0	0	0	0	-0.297455	-0.164834	-0.266409	-0.272077	-0.309029	-0.201748	-0.131392	-0.114552	-0.165591	-0.284892	-0.279482	-0.317651	-0.31569
Saturated esters	2.044	-0.0586956	0.00652709	1.44328	0	-0.113937	0.654189	0.666287	-0.113937	0.28904	0.0850711	0.0893056	-0.0454807	0.0494872	-0.198895	-0.224322	-0.100414	1.10896	1.10896	-0.60119	-0.156973	0	-0.100251	0.629983	-0.811491	0	-0.31378	0	0.629983	0	0	0	0	0	0	0	0.809705	0.856281	0.954086	0.682037	0.382045	-0.0566751	-0.428117	-0.408078	-0.376915	-0.221066	-0.258575	-0.376132	-0.410904
Alkenes	2	0.475978	0.542837	-0.228814	0	0.571891	0.0340286	0.0153973	0.571891	0.587665	0.68991	0.956612	-0.669166	0.80038	-0.161543	-0.170029	0.495841	-0.44551	-0.44551	0.872096	0.558381	0	-0.100251	-0.833677	1.00358	0	0.75965	0	-0.833677	0	0	0	0	0	0	0	-0.60266	-0.440711	-0.43691	-0.274035	-0.080489	0.0263277	0.153737	0.129066	0.0855888	0.583083	0.650079	0.677486	0.749322
Acyclic ethers	1.99	-0.175259	-0.0891059	-0.228814	0	-0.0836233	-0.400955	-0.360049	-0.0836233	0.150277	0.0590081	0.217121	-0.163613	0.175874	-0.198135	-0.224071	-0.0260447	-0.44551	-0.44551	-0.110073	-0.077368	0	-0.100251	1.3248	-0.123052	0	-0.411615	0	1.3248	0	0	0	0	0	0	0	0.614416	0.00880959	-0.167362	0.31739	0.0300519	0.0628555	0.448262	-0.0565767	-0.179128	-0.240303	-0.253781	-0.31668	-0.345887
Other cyclic ethers	1.99	0.175374	0.152092	0.189095	0	0.138002	1.10308	1.08578	0.138002	1.16625	0.37904	0.369981	-0.190004	0.269508	-0.191498	-0.207983	0.0830969	2.14481	2.18183	-0.537994	-0.0178833	0	-0.100251	-0.0633996	-0.790538	0	-0.00150353	0	-0.0633996	0	0	0	0	0	0	0	0.617157	0.951534	0.94339	0.914868	0.409538	-0.10338	-0.498797	-0.416785	-0.376915	0.0106163	0.0294051	-0.122367	-0.177532
Polyfunctionals	1.97	0.149247	0.360068	0.18934	0	0.0559704	0.381344	0.433819	0.0559704	-0.293872	0.350947	0.448991	-0.393657	0.410662	-0.188863	-0.213605	0.144159	-0.00194753	-0.00194753	-0.334572	0.161002	0	-0.100251	1.94056	-0.581977	0	-0.333482	0	1.94056	0	0	0	0	0	0	0	1.79044	1.51561	1.58681	1.00919	1.16138	0.794729	0.159358	-0.146767	-0.353466	-0.0666833	-0.196779	-0.351558	-0.37544
Ketones	1.9	0.269339	0.488828	-0.228814	0	-0.007052	0.600026	0.655735	-0.007052	-0.925671	0.405857	0.492501	-0.416872	0.443213	-0.18747	-0.215236	0.151111	-0.223651	-0.223651	0.121655	0.220707	0	-0.100251	0.39884	0.0650302	0	0.115738	0	0.39884	0	0	0	0	0	0	0	0.530005	0.476785	0.321693	0.373899	0.367379	0.0143177	-0.0309977	-0.20182	-0.289726	0.25517	0.0984014	0.232804	0.0687921
n-Alkanes	1.883	0.381243	0.45148	-0.228814	0	0.471018	0.106891	0.0893236	0.471018	0.639936	0.608382	0.802438	-0.605826	0.693661	-0.165996	-0.172465	0.435692	-0.44551	-0.44551	0.773851	0.439142	0	-0.100251	-0.83365	0.920097	0	0.642525	0	-0.83365	0	0	0	0	0	0	0	-0.675244	-0.504268	-0.460986	-0.309143	-0.134032	-0.0359399	0.044993	0.007128	-0.048464	0.505871	0.585841	0.635442	0.711417
Cycloalkanes	1.88	0.362322	0.434504	-0.228814	0	0.421405	0.465664	0.38911	0.421405	0.845362	0.575895	0.530229	-0.606491	0.565353	-0.151469	-0.134701	0.48525	-0.44551	-0.44551	0.654551	0.339775	0	-0.100251	-0.910688	0.794874	0	0.564443	0	-0.910688	0	0	0	0	0	0	0	-0.740569	-0.495748	-0.394697	-0.310717	-0.172965	-0.0843646	-0.0420113	-0.100332	-0.195979	0.505894	0.62394	0.716653	0.783683
Ketones	1.81	-0.154068	-0.114336	1.02475	0	-0.225204	0.699515	0.66956	-0.225204	0.334707	-0.0016166	-0.0210421	0.0677819	-0.0606254	-0.20393	-0.229904	-0.180945	1.10934	1.10934	-0.643239	-0.276097	0	-0.100251	0.398848	-0.811481	0	-0.372228	0	0.398848	0	0	0	0	0	0	0	0.50483	0.568228	0.621555	0.422133	0.0998827	-0.278012	-0.506939	-0.416785	-0.376915	-0.285299	-0.298912	-0.380399	-0.441611
Polyfunctionals	1.81	-0.647409	-0.625908	-0.228814	0	-0.63186	-0.288788	-0.28898	-0.63186	-0.391046	-0.605238	-0.656535	0.481395	-0.604359	-0.216125	-0.251505	-0.563073	-0.44551	-0.44551	-0.573065	-0.633873	0	-0.100251	0.553103	-0.519337	0	-0.762718	0	0.553103	0	0	0	0	0	0	0	-0.235922	-0.565697	-0.486547	-0.253274	-0.395267	-0.428614	-0.49062	-0.416785	-0.376915	-0.639183	-0.598696	-0.600708	-0.600283
Polyfunctionals	1.72	-0.67222	-0.658234	-0.228814	0	-0.642227	-0.358079	-0.359304	-0.642227	-0.335616	-0.643154	-0.686358	0.52405	-0.639814	-0.216594	-0.25246	-0.588502	-0.44551	-0.44551	-0.594139	-0.653757	0	-0.100251	0.553167	-0.540234	0	-0.782264	0	0.553167	0	0	0	0	0	0	0	-0.246774	-0.586862	-0.506085	-0.264413	-0.396901	-0.428618	-0.490626	-0.416785	-0.376915	-0.664924	-0.617724	-0.62535	-0.615679
Cycloalkanes	1.718	0.177696	0.219174	-0.228814	0	0.22397	0.537285	0.526056	0.22397	0.913674	0.395552	0.392596	-0.375962	0.376724	-0.17586	-0.178145	0.252116	-0.0016768	-0.0016768	0.268858	0.12126	0	-0.100251	-0.756677	0.336103	0	0.310799	0	-0.756677	0	0	0	0	0	0	0	-0.537368	-0.313612	-0.227702	-0.148011	-0.148653	-0.15355	-0.232288	-0.259987	-0.309893	0.25508	0.35761	0.409514	0.473618
Polyfunctionals	1.704	-0.212568	-0.131628	1.02542	0	-0.243469	0.210321	0.215834	-0.243469	-0.0660053	-0.0553613	-0.0288815	0.0113207	-0.0408475	-0.203363	-0.231674	-0.175739	0.220648	0.220648	-0.446897	-0.236483	0	-0.100251	0.553226	-0.54034	0	-0.37243	0	0.553226	0	0	0	0	0	0	0	0.446798	0.330812	0.335431	0.185695	0.176022	-0.207193	-0.414515	-0.381961	-0.360166	-0.304719	-0.332357	-0.389201	-0.412139
Cycloalkanes	1.7	-0.0581904	-0.0368304	1.0254	0	-0.171048	0.92912	0.989696	-0.171048	0.243975	0.0676371	-0.0037175	0.0173471	-0.0303765	-0.199395	-0.223145	-0.138755	0.220644	0.220644	-0.355618	-0.216585	0	2.64773	-0.294378	-0.415066	0	-0.138154	0	-0.294378	0	0	0	0	0	0	0	-0.0579968	0.159088	0.205944	-0.00586822	-0.317374	-0.373255	-0.479754	-0.410979	-0.376915	-0.0344774	0.0149907	0.0470862	0.0105794
Alcohols	1.68	-0.760309	-0.790135	0.607259	0	-0.735921	-0.527519	-0.531312	-0.735921	-0.422294	-0.840411	-0.868274	0.76217	-0.848516	-0.219061	-0.258923	-0.744737	-0.223612	-0.223612	-0.811614	-0.753116	0	-0.100251	0.322035	-0.811434	0	-0.821301	0	0.322035	0	0	0	0	0	0	0	-0.224992	-0.470308	-0.367591	-0.358591	-0.471545	-0.428645	-0.490635	-0.416785	-0.376915	-0.806438	-0.777072	-0.819514	-0.788516
Aromatics	1.67	-0.264671	-0.289767	0.607141	0	-0.262694	0.0225598	0.0697294	-0.262694	-0.0227332	-0.209671	-0.237367	0.163897	-0.221392	-0.192635	-0.211951	-0.225687	0.664917	0.664917	-0.397572	-0.295935	0	-0.100251	-0.371546	-0.435794	0	-0.196543	0	-0.371546	0	0	0	0	0	0	0	-0.185079	-0.0866786	-0.114643	-0.237203	-0.349769	-0.250364	-0.213206	-0.210576	-0.269637	-0.323822	-0.329765	-0.37159	-0.358637
Carboxylic anhydride	1.615	-0.0625789	0.137524	0.608176	0	-0.104079	0.0839542	0.132032	-0.104079	-0.392651	0.162742	0.205809	-0.289387	0.23394	-0.194653	-0.219406	0.037095	-0.44551	-0.44551	-0.0820461	0.00197382	0	-0.100251	0.784293	-0.123028	0	-0.196753	0	0.784293	0	0	0	0	0	0	0	0.548329	0.394283	0.461811	0.276558	0.432259	0.0246315	-0.156192	-0.347115	-0.35681	-0.111705	-0.161057	-0.209455	-0.187143
Aldehydes	1.5417	-0.160658	-0.0541649	0.606874	0	-0.123034	-0.267544	-0.224664	-0.123034	-0.133435	0.0495795	0.175254	-0.158558	0.148669	-0.19803	-0.224956	-0.0425076	-0.44551	-0.44551	0.0724306	-0.0774268	0	-0.100251	0.0907423	0.148338	0	-0.0990378	0	0.0907423	0	0	0	0	0	0	0	-0.275929	-0.451326	-0.451989	-0.331463	-0.153488	-0.089546	-0.0691609	-0.111871	-0.152318	-0.130913	-0.103867	-0.11225	-0.0520669
Carboxylic acids	1.54	-0.431972	-0.350574	2.28042	0	-0.482563	0.0490204	0.0537809	-0.482563	-0.532101	-0.332683	-0.373421	0.226085	-0.330673	-0.21025	-0.243223	-0.378116	-0.22381	-0.22381	-0.502941	-0.435226	0	-0.100251	0.476263	-0.519346	0	-0.548139	0	0.476263	0	0	0	0	0	0	0	0.0436734	-0.124928	-0.0499468	-0.237298	-0.319067	-0.343971	-0.395574	-0.347197	-0.343446	-0.471964	-0.477401	-0.509418	-0.486634
n-Alkanes	1.508	0.291284	0.357532	-0.228814	0	0.373585	0.104784	0.119645	0.373585	0.611642	0.527895	0.732076	-0.518493	0.614908	-0.175392	-0.188622	0.33986	-0.223578	-0.223578	0.612505	0.339775	0	-0.100251	-0.833634	0.732357	0	0.544922	0	-0.833634	0	0	0	0	0	0	0	-0.635328	-0.453444	-0.420369	-0.277248	-0.158377	-0.0809152	-0.028417	-0.0509493	-0.0886921	0.39007	0.455016	0.489077	0.562258
Saturated esters	1.5	-0.211717	-0.060837	2.27952	0	-0.279555	0.0420629	0.0895209	-0.279555	-0.665248	-0.0900398	-0.0889086	-0.0387719	-0.0496961	-0.200204	-0.230515	-0.171237	-0.44551	-0.44551	-0.215215	-0.176772	0	-0.100251	0.553058	-0.227204	0	-0.313738	0	0.553058	0	0	0	0	0	0	0	0.217922	0.0382807	0.0448411	-0.155894	-0.103143	-0.0670108	-0.134366	-0.242501	-0.296444	-0.240267	-0.282283	-0.296308	-0.250987
Aldehydes	1.45	-0.275173	-0.265736	1.4424	0	-0.316836	0.480522	0.491728	-0.316836	0.277501	-0.154238	-0.170633	0.198101	-0.203864	-0.207271	-0.235616	-0.28548	1.10915	1.10915	-0.748408	-0.375456	0	-0.100251	0.32175	-0.915697	0	-0.450288	0	0.32175	0	0	0	0	0	0	0	0.413968	0.440968	0.490465	0.326202	-0.00248513	-0.300528	-0.506939	-0.416785	-0.376915	-0.426796	-0.429702	-0.536849	-0.55877
Cycloalkanes	1.4	-0.0582084	-0.0368491	1.02547	0	-0.171065	0.929093	0.989668	-0.171065	0.243942	0.0676149	-0.00373918	0.0173647	-0.0303966	-0.199396	-0.223147	-0.138771	0.220656	0.220656	-0.355642	-0.2166	0	2.64765	-0.294348	-0.415094	0	-0.138177	0	-0.294348	0	0	0	0	0	0	0	-0.0543474	0.163335	0.208962	-0.00906077	-0.322245	-0.373256	-0.479756	-0.410979	-0.376915	-0.0345025	0.0125829	0.0456024	0.0058103
Unsaturated esters	1.398	-0.0929792	-0.0665414	-0.228814	0	-0.0577418	0.346153	0.398108	-0.0577418	0.654524	0.110451	0.172645	-0.0825479	0.114715	-0.198024	-0.2203	-0.0469003	0.442547	0.442547	-0.131119	-0.137119	0	-0.100251	-0.602523	-0.122979	0	0.0179628	0	-0.602523	0	0	0	0	0	0	0	-0.363014	-0.180046	-0.132822	-0.144765	-0.273582	-0.286766	-0.381868	-0.341293	-0.336696	-0.0859708	-0.0468793	-0.0456897	-0.0119257
Alcohols	1.363	-0.761096	-0.762143	-0.228814	0	-0.735121	-0.521995	-0.525614	-0.735121	-0.52802	-0.790221	-0.836332	0.657285	-0.78515	-0.219075	-0.257962	-0.6955	-0.44551	-0.44551	-0.608166	-0.733244	0	-0.100251	0.167875	-0.519365	0	-0.762728	0	0.167875	0	0	0	0	0	0	0	-0.548153	-0.781851	-0.656665	-0.497441	-0.437474	-0.445917	-0.490626	-0.416786	-0.376915	-0.72927	-0.68674	-0.677549	-0.653594
Aromatics	1.33	-0.264846	-0.236251	1.02565	0	-0.255943	-0.0680826	-0.0222535	-0.255943	-0.0662103	-0.120619	-0.0678495	0.0621608	-0.0846888	-0.201556	-0.228078	-0.192124	0.220557	0.220557	-0.243404	-0.256358	0	-0.100251	-0.371361	-0.227341	0	-0.157717	0	-0.371361	0	0	0	0	0	0	0	-0.348438	-0.268994	-0.239647	-0.336253	-0.366087	-0.279857	-0.283999	-0.283227	-0.316587	-0.285406	-0.284761	-0.316712	-0.283055
Carboxylic acids	1.32	-0.427756	-0.343032	2.28037	0	-0.543892	0.299863	0.263942	-0.543892	-0.739292	-0.341041	-0.429703	0.252892	-0.373167	-0.211864	-0.245617	-0.411705	-0.223317	-0.223317	-0.61523	-0.474952	0	-0.100251	0.707074	-0.665452	0	-0.645631	0	0.707074	0	0	0	0	0	0	0	0.257794	0.106052	0.184883	-0.135149	-0.294822	-0.437308	-0.490639	-0.416786	-0.376915	-0.478422	-0.515473	-0.526877	-0.565982
Carboxylic acids	1.311	-0.555998	-0.48437	1.44492	0	-0.664178	0.0856553	0.0909589	-0.664178	-1.03458	-0.502107	-0.603843	0.360315	-0.521324	-0.215592	-0.252694	-0.522036	-0.44551	-0.44551	-0.566051	-0.574186	0	-0.100251	0.553203	-0.540239	0	-0.704118	0	0.553203	0	0	0	0	0	0	0	-0.094116	-0.321758	-0.231863	-0.324974	-0.383912	-0.454564	-0.490626	-0.416785	-0.376915	-0.555509	-0.586721	-0.558656	-0.591919
Cycloalkanes	1.31	-0.108939	-0.0940882	0.607205	0	-0.0889641	0.406672	0.426007	-0.0889641	0.580888	0.0528518	0.0463388	-0.0384381	0.0257363	-0.195212	-0.212954	-0.0670142	0.220722	0.220722	-0.173226	-0.176826	0	-0.100251	-0.448446	-0.164744	0	-0.0600714	0	-0.448446	0	0	0	0	0	0	0	-0.333884	-0.188416	-0.117674	-0.166999	-0.258911	-0.281549	-0.392751	-0.370337	-0.363514	-0.0987983	-0.0325687	-0.0210198	0.0319013
Alkenes	1.3	0.0698176	0.138842	0.189376	0	0.140025	-0.0246824	-0.0117202	0.140025	0.371667	0.294049	0.454203	-0.322297	0.374698	-0.18633	-0.204891	0.150156	-0.223536	-0.223536	0.338905	0.121207	0	-0.100251	-0.679532	0.440282	0	0.291202	0	-0.679532	0	0	0	0	0	0	0	-0.588094	-0.468241	-0.439909	-0.350632	-0.236256	-0.158755	-0.115414	-0.120619	-0.149002	0.139185	0.188604	0.205021	0.266282
Carboxylic acids	1.3	-0.455032	-0.411065	2.2808	0	-0.500762	0.178005	0.18471	-0.500762	-0.33151	-0.37435	-0.430255	0.311538	-0.401066	-0.211887	-0.245031	-0.428493	0.220031	0.220031	-0.706472	-0.494934	0	-0.100251	0.476265	-0.790626	0	-0.606785	0	0.476265	0	0	0	0	0	0	0	0.221504	0.114421	0.184755	-0.0667641	-0.301338	-0.387175	-0.490635	-0.416785	-0.376915	-0.549286	-0.553677	-0.626962	-0.607546
Polyfunctionals	1.23	-0.0860527	0.0262144	0.189727	0	-0.0594807	0.11078	0.159254	-0.0594807	0.19556	0.148035	0.223527	-0.212055	0.203554	-0.196909	-0.220479	0.0102383	-0.223524	-0.223524	0.0231488	-0.0576597	0	-0.100251	-0.0630318	0.064686	0	-0.0406654	0	-0.0630318	0	0	0	0	0	0	0	-0.148661	-0.167233	-0.132747	-0.0697348	-0.0561149	-0.0583877	-0.297574	-0.344212	-0.336706	-0.0602792	-0.0445575	-0.0341577	0.0022071
Alcohols	1.2	-0.921465	-0.989546	-0.228814	0	-0.873261	-1.01972	-0.987965	-0.873261	-0.772582	-1.09451	-1.08899	0.99068	-1.07473	-0.222624	-0.266819	-0.909532	-0.44551	-0.44551	-0.727433	-0.872355	0	-0.100251	0.090823	-0.623677	0	-0.879844	0	0.090823	0	0	0	0	0	0	0	-0.649835	-0.902663	-0.784634	-0.593213	-0.525104	-0.44592	-0.49063	-0.416785	-0.376915	-0.890109	-0.850873	-0.842771	-0.799215
n-Alkanes	1.17	0.0460829	0.115228	0.189392	0	0.126048	-0.0522915	-0.0397393	0.126048	0.406357	0.275622	0.429045	-0.310827	0.356575	-0.187086	-0.20532	0.140188	-0.223536	-0.223536	0.30382	0.10132	0	-0.100251	-0.602506	0.398555	0	0.252156	0	-0.602506	0	0	0	0	0	0	0	-0.544548	-0.457658	-0.418842	-0.302773	-0.185973	-0.141472	-0.13718	-0.143864	-0.175831	0.107013	0.164811	0.170239	0.235499
Cyclic ketone	1.168	-0.513582	-0.516383	1.44412	0	-0.56239	0.233091	0.12577	-0.56239	-0.0550071	-0.44937	-0.517311	0.470099	-0.513873	-0.214488	-0.246821	-0.498649	-0.00140443	-0.00140443	-0.671356	-0.594166	0	-0.100251	-0.0630972	-0.686325	0	-0.56761	0	-0.0630972	0	0	0	0	0	0	0	-0.22492	-0.237145	-0.171854	-0.420819	-0.542965	-0.449392	-0.487917	-0.416786	-0.376915	-0.555615	-0.525044	-0.534144	-0.54711
Aromatics	1.154	-0.261384	-0.261111	1.02537	0	-0.348571	0.392784	0.445428	-0.348571	-0.051147	-0.144443	-0.129613	0.18285	-0.174319	-0.207375	-0.237072	-0.279401	1.10877	1.10877	-0.573093	-0.355678	0	-0.100251	-0.294387	-0.665409	0	-0.27477	0	-0.294387	0	0	0	0	0	0	0	9.96292e-05	0.163339	0.165312	-0.0569272	-0.362811	-0.394015	-0.485196	-0.405176	-0.373564	-0.349692	-0.391756	-0.413762	-0.471253
Cycloalkanes	1.152	-0.00113342	0.0427933	0.189134	0	0.0257554	0.448207	0.434625	0.0257554	0.681766	0.200315	0.208421	-0.18406	0.183221	-0.189553	-0.20262	0.0605351	0.22048	0.22048	0.00923704	-0.0575965	0	-0.100251	-0.602578	0.043968	0	0.0960848	0	-0.602578	0	0	0	0	0	0	0	-0.428394	-0.243629	-0.176476	-0.173477	-0.218389	-0.241768	-0.338354	-0.329683	-0.336705	0.0363193	0.10781	0.134103	0.172851
Carboxylic anhydride	1.144	-0.179667	-0.0841856	0.607532	0	-0.148764	0.0859013	0.134008	-0.148764	0.158334	0.0336142	0.0875046	-0.10098	0.0771991	-0.200513	-0.225964	-0.0823691	-0.22354	-0.22354	-0.138114	-0.156983	0	-0.100251	0.0137902	-0.122953	0	-0.157684	0	0.0137902	0	0	0	0	0	0	0	-0.0907408	-0.137677	-0.108746	-0.111275	-0.0399318	-0.23313	-0.351949	-0.347102	-0.336698	-0.182452	-0.158662	-0.174651	-0.124373
Saturated esters	1.0682	0.0761847	0.157261	-0.228814	0	0.123325	0.326477	0.378141	0.123325	0.626282	0.28632	0.413101	-0.259689	0.3262	-0.191003	-0.2139	0.0903414	0.88687	0.88687	-0.1312	0.0616228	0	-0.100251	-0.0630755	-0.227424	0	0.076506	0	-0.0630755	0	0	0	0	0	0	0	0.283486	0.409341	0.484651	0.504999	0.317239	0.0834919	-0.0529012	0.114533	-0.259624	0.00411684	-0.00642616	-0.0906211	-0.0853439
Saturated esters	1.053	-0.182607	-0.0982315	0.607421	0	-0.13693	-0.0782228	-0.0325436	-0.13693	0.122117	0.0307501	0.10516	-0.109935	0.0920953	-0.199371	-0.224329	-0.0668876	-0.44551	-0.44551	0.0372316	-0.137126	0	-0.100251	-0.294341	0.127339	0	-0.0601182	0	-0.294341	0	0	0	0	0	0	0	-0.461023	-0.457635	-0.403769	-0.358607	-0.239505	-0.208924	-0.278558	-0.303556	-0.316592	-0.131005	-0.0944577	-0.0819238	-0.0190354
Aldehydes	1.0527	-0.356157	-0.249007	1.86186	0	-0.398075	0.023177	0.0703557	-0.398075	-0.536696	-0.227208	-0.254656	0.096422	-0.20412	-0.206843	-0.238045	-0.283795	-0.223565	-0.223565	-0.35561	-0.335834	0	-0.100251	0.244972	-0.352458	0	-0.39192	0	0.244972	0	0	0	0	0	0	0	-0.0471359	-0.177925	-0.149375	-0.278816	-0.296287	-0.259083	-0.327498	-0.347117	-0.343407	-0.375464	-0.394167	-0.407999	-0.370643
Aromatics	1.045	-0.300889	-0.256949	1.0256	0	-0.298213	0.100817	0.149143	-0.298213	0.0208364	-0.158749	-0.138573	0.114958	-0.147859	-0.205555	-0.234478	-0.246544	-0.00141986	-0.00141986	-0.264449	-0.315973	0	-0.100251	-0.294342	-0.227338	0	-0.235783	0	-0.294342	0	0	0	0	0	0	0	-0.381129	-0.321984	-0.248695	-0.333063	-0.390422	-0.345594	-0.40907	-0.381949	-0.36016	-0.285406	-0.260972	-0.257289	-0.204917
Aromatics	1.035	-0.178302	-0.111272	-0.228814	0	-0.103269	-0.0847034	-0.03912	-0.103269	0.366812	0.0474013	0.134895	-0.108521	0.108674	-0.198794	-0.222194	-0.0519057	-0.223492	-0.223492	0.0793441	-0.137109	0	-0.100251	-0.679563	0.189946	0	0.03749	0	-0.679563	0	0	0	0	0	0	0	-0.715172	-0.61869	-0.551297	-0.400101	-0.293051	-0.226217	-0.273109	-0.306448	-0.326639	-0.105259	-0.0492505	-0.0297395	0.0366183
Alkenes	1.03	-0.210934	-0.157212	1.02546	0	-0.179339	-0.221795	-0.178239	-0.179339	-0.143929	-0.0469568	0.0772491	-0.0268441	0.0307714	-0.200378	-0.229585	-0.135679	-0.223533	-0.223533	-0.0399026	-0.156986	0	-0.100251	-0.371399	0.023076	0	-0.0601035	0	-0.371399	0	0	0	0	0	0	0	-0.442905	-0.404694	-0.366171	-0.400111	-0.344971	-0.255627	-0.240491	-0.222258	-0.23951	-0.195321	-0.189584	-0.20943	-0.155155
Ketones	1.03	-0.319675	-0.255883	1.8621	0	-0.421477	0.163064	0.212311	-0.421477	-0.536778	-0.217715	-0.218008	0.164716	-0.215097	-0.207973	-0.24034	-0.309709	-0.00155412	-0.00155412	-0.418823	-0.355752	0	-0.100251	0.090963	-0.435991	0	-0.372467	0	0.090963	0	0	0	0	0	0	0	-0.0434545	-0.0931254	-0.0755733	-0.250098	-0.346627	-0.324848	-0.368301	-0.347118	-0.343408	-0.356226	-0.391856	-0.377646	-0.393211
Unsaturated esters	1.02	-0.183683	-0.0809656	0.189529	0	-0.131653	-0.174372	-0.130114	-0.131653	0.0874867	0.0474863	0.129628	-0.151311	0.126536	-0.198673	-0.222682	-0.0391867	-0.44551	-0.44551	0.0723091	-0.117244	0	-0.100251	-0.448384	0.169058	0	-0.00156514	0	-0.448384	0	0	0	0	0	0	0	-0.540859	-0.508465	-0.447398	-0.361789	-0.244359	-0.174313	-0.226887	-0.300648	-0.326644	-0.131003	-0.106351	-0.102218	-0.0450837
Acyclic ethers	1.012	-0.302266	-0.23352	1.44378	0	-0.326651	-0.116065	-0.0709459	-0.326651	-0.420027	-0.171288	-0.104298	0.0813142	-0.118966	-0.205434	-0.237404	-0.247431	-0.223479	-0.223479	-0.194314	-0.276247	0	-0.100251	-0.0631806	-0.143911	0	-0.255326	0	-0.0631806	0	0	0	0	0	0	0	-0.293984	-0.332582	-0.277299	-0.364988	-0.36446	-0.310999	-0.330227	-0.31227	-0.323297	-0.291858	-0.306186	-0.305135	-0.274786
Cycloalkanes	1.003	-0.178878	-0.169455	1.02532	0	-0.169967	0.313816	0.365293	-0.169967	0.42034	-0.0201792	-0.000700101	0.0294866	-0.0328803	-0.20077	-0.224183	-0.141847	0.220619	0.220619	-0.264409	-0.236456	0	-0.100251	-0.294401	-0.269019	0	-0.157666	0	-0.294401	0	0	0	0	0	0	0	-0.24682	-0.15034	-0.0906355	-0.162272	-0.257334	-0.283303	-0.411787	-0.387756	-0.363512	-0.188868	-0.137232	-0.141298	-0.0841064
Alkenes	0.98	-0.329383	-0.254716	1.02547	0	-0.285714	-0.329878	-0.28792	-0.285714	-0.257418	-0.165358	-0.0873486	0.0390815	-0.0870542	-0.204218	-0.234306	-0.211822	-0.44551	-0.44551	-0.117095	-0.25635	0	-0.100251	-0.217305	-0.039541	0	-0.196737	0	-0.217305	0	0	0	0	0	0	0	-0.464663	-0.508501	-0.445927	-0.435213	-0.335244	-0.25563	-0.275841	-0.286137	-0.309889	-0.304689	-0.289499	-0.309439	-0.241595
Cycloalkanes	0.98	-0.376057	-0.387498	0.189307	0	-0.346141	0.167822	0.164597	-0.346141	0.611643	-0.232309	-0.222	0.290496	-0.262502	-0.20893	-0.235826	-0.314243	-0.00145058	-0.00145058	-0.306516	-0.435183	0	-0.100251	-0.679555	-0.227311	0	-0.255282	0	-0.679555	0	0	0	0	0	0	0	-0.722414	-0.584763	-0.47902	-0.483075	-0.484535	-0.41132	-0.455283	-0.40227	-0.373563	-0.330417	-0.251437	-0.216687	-0.181215
Aromatics	0.94	-0.251508	-0.256001	1.02512	0	-0.293342	0.461337	0.514995	-0.293342	0.298087	-0.132646	-0.131233	0.181615	-0.174725	-0.206771	-0.235272	-0.270757	1.33085	1.33085	-0.671261	-0.355631	0	-0.100251	-0.21739	-0.811396	0	-0.294231	0	-0.21739	0	0	0	0	0	0	0	0.12718	0.294745	0.294778	0.0851676	-0.249151	-0.347276	-0.506939	-0.416785	-0.376915	-0.381813	-0.4036	-0.486176	-0.500803
n-Alkanes	0.928	-0.159972	-0.0831697	0.607398	0	-0.129342	0.0268591	0.0740922	-0.129342	0.16341	0.0512833	0.131015	-0.10777	0.103231	-0.199829	-0.225235	-0.0673917	0.220423	0.220423	-0.088995	-0.137118	0	-0.100251	-0.294382	-0.0603471	0	-0.0601003	0	-0.294382	0	0	0	0	0	0	0	-0.297716	-0.247915	-0.221687	-0.187894	-0.184353	-0.205472	-0.313891	-0.323865	-0.323286	-0.156728	-0.142016	-0.164509	-0.125557
Saturated esters	0.924	-0.179678	-0.0864985	0.18956	0	-0.136402	-0.212471	-0.168777	-0.136402	0.0540406	0.0474837	0.15749	-0.14289	0.135645	-0.199657	-0.225142	-0.0480464	-0.44551	-0.44551	0.0161744	-0.117255	0	-0.100251	-0.0631538	0.0855988	0	-0.0991691	0	-0.0631538	0	0	0	0	0	0	0	-0.2504	-0.315617	-0.314924	-0.321912	-0.177831	-0.106853	-0.202403	-0.283227	-0.330003	-0.156748	-0.146805	-0.147163	-0.0983779
Carboxylic anhydride	0.907	-0.0638115	0.0640918	0.189605	0	-0.222768	0.474557	0.528411	-0.222768	-0.575453	0.104803	0.121421	-0.141235	0.114669	-0.199999	-0.227903	-0.0741606	0.220356	0.220356	-0.404782	-0.117316	0	-0.100251	0.707341	-0.540275	0	-0.294426	0	0.707341	0	0	0	0	0	0	0	0.766153	0.657003	0.571653	0.439233	0.282981	-0.146664	-0.376431	-0.405174	-0.373564	-0.176121	-0.270565	-0.270419	-0.367178
Saturated esters	0.872	-0.333723	-0.264808	1.44398	0	-0.331188	-0.0571952	-0.011205	-0.331188	-0.185601	-0.184362	-0.159454	0.0914745	-0.149111	-0.206241	-0.236052	-0.250688	-0.223543	-0.223543	-0.306578	-0.316009	0	-0.100251	0.0909546	-0.289961	0	-0.333429	0	0.0909546	0	0	0	0	0	0	0	-0.141484	-0.22027	-0.173428	-0.282026	-0.26874	-0.252188	-0.368287	-0.381951	-0.360161	-0.349783	-0.341899	-0.364588	-0.31152
Saturated esters	0.872	-0.328909	-0.29058	1.44385	0	-0.359159	0.10714	0.155561	-0.359159	-0.123504	-0.195112	-0.185078	0.151013	-0.189255	-0.207202	-0.236593	-0.278095	-0.223498	-0.223498	-0.334596	-0.355707	0	-0.100251	-0.0631461	-0.31078	0	-0.333381	0	-0.0631461	0	0	0	0	0	0	0	-0.239496	-0.252041	-0.192989	-0.342636	-0.369307	-0.31616	-0.392736	-0.405173	-0.373564	-0.330448	-0.310941	-0.300792	-0.253479
Aromatics	0.855	-0.178307	-0.0949505	-0.228814	0	-0.105617	-0.0132082	0.0334325	-0.105617	0.36835	0.056688	0.132472	-0.120623	0.112435	-0.199538	-0.223552	-0.0523564	-0.223492	-0.223492	0.107394	-0.137119	0	-0.100251	-0.756612	0.231657	0	0.0570003	0	-0.756612	0	0	0	0	0	0	0	-0.773266	-0.644122	-0.561832	-0.417654	-0.327134	-0.271201	-0.322058	-0.323875	-0.329994	-0.0859636	-0.0302208	0.00359466	0.0733222
Saturated esters	0.847	-0.207397	-0.126285	0.607343	0	-0.148597	-0.112312	-0.0671367	-0.148597	0.168742	0.0089331	0.0892493	-0.0886512	0.0732054	-0.200375	-0.225856	-0.0842197	-0.44551	-0.44551	0.0302418	-0.156981	0	-0.100251	-0.371427	0.127368	0	-0.0600911	0	-0.371427	0	0	0	0	0	0	0	-0.515508	-0.495792	-0.435391	-0.387334	-0.271962	-0.238332	-0.294867	-0.309356	-0.319939	-0.150283	-0.108705	-0.0963887	-0.0272934
Cycloalkanes	0.843	-0.16877	-0.139378	0.189392	0	-0.139532	0.346381	0.398339	-0.139532	0.58952	0.0284586	0.0639721	-0.00372445	0.0211771	-0.20151	-0.225261	-0.11433	0.220606	0.220606	-0.173263	-0.216626	0	-0.100251	-0.525455	-0.143907	0	-0.0796537	0	-0.525455	0	0	0	0	0	0	0	-0.424693	-0.290195	-0.224607	-0.191031	-0.276836	-0.312727	-0.428103	-0.381948	-0.36016	-0.14389	-0.0825843	-0.0674557	-0.0178789
Ketones	0.84	-0.237599	-0.184077	0.189356	0	-0.206701	0.0791903	0.127197	-0.206701	0.265719	-0.0422769	0.00483918	0.00739956	-0.016004	-0.202976	-0.228831	-0.146384	-0.0014915	-0.0014915	-0.110101	-0.236488	0	-0.100251	-0.52545	-0.0395669	0	-0.0991634	0	-0.52545	0	0	0	0	0	0	0	-0.544515	-0.455509	-0.414299	-0.377753	-0.364454	-0.31964	-0.371004	-0.347111	-0.336702	-0.195341	-0.158685	-0.139895	-0.0971732
Saturated esters	0.831	-0.137487	-0.0570902	-0.228814	0	-0.0701479	-0.0117273	0.0349352	-0.0701479	0.366326	0.0986173	0.185712	-0.15581	0.157937	-0.19786	-0.22107	-0.0180122	-0.44551	-0.44551	0.149493	-0.0973746	0	-0.100251	-0.602546	0.27339	0	0.0570064	0	-0.602546	0	0	0	0	0	0	0	-0.678883	-0.593272	-0.512163	-0.388935	-0.289815	-0.250445	-0.303024	-0.309353	-0.319938	-0.0473642	0.0102174	0.0470718	0.117127
Saturated esters	0.831	-0.213872	-0.153879	0.189378	0	-0.195204	0.117859	0.166438	-0.195204	0.228036	-0.0182406	0.0240459	-0.0159097	0.00586279	-0.202065	-0.227305	-0.127228	-0.00149822	-0.00149822	-0.103074	-0.216609	0	-0.100251	-0.448415	-0.0395539	0	-0.0991541	0	-0.448415	0	0	0	0	0	0	0	-0.475538	-0.3877	-0.328497	-0.342645	-0.357962	-0.314448	-0.36828	-0.347104	-0.336698	-0.176037	-0.146787	-0.129748	-0.0936173
Furans	0.826	-0.416398	-0.413101	0.607482	0	-0.42608	0.174355	0.171232	-0.42608	0.233192	-0.292179	-0.313318	0.307133	-0.324016	-0.210669	-0.239535	-0.361569	-0.00141466	-0.00141466	-0.432796	-0.474928	0	-0.100251	-0.29435	-0.394209	0	-0.391908	0	-0.29435	0	0	0	0	0	0	0	-0.453747	-0.419466	-0.339022	-0.424031	-0.471555	-0.399215	-0.458003	-0.416785	-0.376915	-0.407624	-0.35849	-0.342787	-0.323298
Aromatics	0.81	-0.375378	-0.348291	1.86156	0	-0.438801	0.380825	0.390574	-0.438801	-0.108437	-0.273591	-0.317007	0.267056	-0.31683	-0.210743	-0.242255	-0.373419	0.664766	0.664766	-0.706368	-0.455031	0	-0.100251	0.244798	-0.811418	0	-0.508952	0	0.244798	0	0	0	0	0	0	0	0.210619	0.21628	0.255588	-0.0186659	-0.327128	-0.414764	-0.506939	-0.416785	-0.376915	-0.478357	-0.494047	-0.558693	-0.570701
Ketones	0.807	-0.593636	-0.611327	1.44397	0	-0.662601	-0.116173	-0.0710549	-0.662601	-0.631716	-0.57496	-0.609039	0.510436	-0.5896	-0.216793	-0.253678	-0.575422	-0.00142258	-0.00142258	-0.699389	-0.633894	0	-0.100251	0.0138733	-0.707152	0	-0.62613	0	0.0138733	0	0	0	0	0	0	0	-0.214079	-0.279561	-0.256173	-0.447957	-0.531599	-0.456298	-0.490629	-0.416785	-0.376915	-0.645651	-0.658208	-0.668878	-0.660715
Alkenes	0.805	-0.272553	-0.181756	1.02528	0	-0.232657	-0.288276	-0.245703	-0.232657	-0.216005	-0.0766875	0.00849773	-0.0511819	0.00869073	-0.202394	-0.230709	-0.141136	-0.44551	-0.44551	-0.0399164	-0.196739	0	-0.100251	-0.217329	0.0439223	0	-0.13818	0	-0.217329	0	0	0	0	0	0	0	-0.461066	-0.504295	-0.448966	-0.412876	-0.28332	-0.210659	-0.24594	-0.283238	-0.303187	-0.240356	-0.22289	-0.236968	-0.171734
Aromatics	0.791	-0.116523	-0.109469	0.189327	0	-0.124626	0.545639	0.600544	-0.124626	0.680661	0.0624082	0.103109	0.0178549	0.0315656	-0.201856	-0.226259	-0.118596	1.33078	1.33078	-0.397763	-0.216608	0	-0.100251	-0.602465	-0.477717	0	-0.0601256	0	-0.602465	0	0	0	0	0	0	0	-0.152329	0.116747	0.115662	0.0196932	-0.257317	-0.342114	-0.474326	-0.393567	-0.363514	-0.182476	-0.175346	-0.215276	-0.220328
Aldehydes	0.77	-0.554616	-0.498103	1.4437	0	-0.605632	-0.271588	-0.228768	-0.605632	-0.810367	-0.484561	-0.504722	0.333673	-0.451668	-0.214542	-0.251025	-0.481205	-0.44551	-0.44551	-0.495847	-0.534485	0	-0.100251	0.321953	-0.456695	0	-0.606539	0	0.321953	0	0	0	0	0	0	0	-0.188748	-0.398296	-0.360096	-0.420832	-0.387157	-0.350757	-0.460696	-0.416786	-0.376915	-0.568384	-0.586765	-0.58328	-0.562352
Aromatics	0.75	-0.119629	-0.0563681	-0.228814	0	-0.0515502	0.0598214	0.107542	-0.0515502	0.493871	0.115524	0.225277	-0.13287	0.168626	-0.198337	-0.222414	-0.0238309	-0.00146517	-0.00146517	0.0793228	-0.097381	0	-0.100251	-0.83363	0.16906	0	0.115543	0	-0.83363	0	0	0	0	0	0	0	-0.689745	-0.510606	-0.45645	-0.349023	-0.319016	-0.267741	-0.297592	-0.291943	-0.31324	-0.0538037	-0.0111982	0.0093846	0.0614761
Aldehydes	0.75	-0.389572	-0.326966	1.44399	0	-0.5002	0.0807876	0.128818	-0.5002	-0.795621	-0.300302	-0.316959	0.212159	-0.292439	-0.210284	-0.24446	-0.369248	-0.00148442	-0.00148442	-0.495974	-0.415354	0	-0.100251	0.0909124	-0.519418	0	-0.430996	0	0.0909124	0	0	0	0	0	0	0	-0.0325913	-0.0994859	-0.122236	-0.28521	-0.390446	-0.364635	-0.39277	-0.347117	-0.343407	-0.43983	-0.501243	-0.490649	-0.523404
Ketones	0.736	-0.281333	-0.216774	0.189254	0	-0.243192	0.0996018	0.147911	-0.243192	0.26343	-0.084331	-0.0610049	0.0359659	-0.0648072	-0.204544	-0.231028	-0.179543	-0.00145277	-0.00145277	-0.138151	-0.276218	0	-0.100251	-0.602525	-0.0604197	0	-0.11866	0	-0.602525	0	0	0	0	0	0	0	-0.602614	-0.493649	-0.433865	-0.388918	-0.398531	-0.366342	-0.409064	-0.367431	-0.350106	-0.227489	-0.18721	-0.161613	-0.114914
Cycloalkanes	0.734	-0.356643	-0.304037	1.02553	0	-0.368151	0.124235	0.172908	-0.368151	-0.0217229	-0.199467	-0.218227	0.14152	-0.199297	-0.207823	-0.236046	-0.273319	-0.22345	-0.22345	-0.299512	-0.375585	0	-0.100251	-0.14028	-0.248181	0	-0.333364	0	-0.14028	0	0	0	0	0	0	0	-0.388417	-0.406771	-0.323984	-0.369783	-0.375826	-0.326571	-0.411789	-0.416785	-0.376915	-0.330436	-0.291895	-0.273229	-0.222675
Saturated esters	0.732	-0.116694	-0.0627634	-0.228814	0	-0.0634175	0.156832	0.205987	-0.0634175	0.513723	0.107261	0.174302	-0.126108	0.13854	-0.197464	-0.219155	-0.0234496	-0.223538	-0.223538	0.0863562	-0.117247	0	-0.100251	-0.679562	0.189946	0	0.0569989	0	-0.679562	0	0	0	0	0	0	0	-0.657094	-0.519106	-0.44593	-0.372974	-0.327131	-0.276389	-0.332933	-0.338393	-0.336698	-0.034496	0.0292518	0.076064	0.144366
Saturated esters	0.713	-0.253602	-0.18581	0.18936	0	-0.221585	0.0102125	0.0571995	-0.221585	0.148457	-0.0592935	-0.0164008	-0.00772078	-0.0222041	-0.203195	-0.229641	-0.150935	-0.223535	-0.223535	-0.110063	-0.236469	0	-0.100251	-0.294362	-0.0395203	0	-0.157689	0	-0.294362	0	0	0	0	0	0	0	-0.424743	-0.421632	-0.36766	-0.369789	-0.317396	-0.291956	-0.37099	-0.347097	-0.336695	-0.214624	-0.184833	-0.163066	-0.120831
n-Alkanes	0.711	-0.264237	-0.168991	0.607339	0	-0.201268	-0.344301	-0.302556	-0.201268	-0.079483	-0.0474522	0.0503731	-0.0826425	0.0478476	-0.201803	-0.228949	-0.110237	-0.44551	-0.44551	0.0653064	-0.176859	0	-0.100251	-0.371398	0.189939	0	-0.0796225	0	-0.371398	0	0	0	0	0	0	0	-0.631672	-0.644123	-0.570869	-0.459148	-0.283317	-0.21757	-0.267679	-0.312264	-0.326644	-0.195322	-0.161046	-0.155817	-0.0829495
Acyclic ethers	0.691	-0.251161	-0.156454	0.189142	0	-0.173294	-0.36377	-0.322313	-0.173294	-0.00879741	-0.0272181	0.085127	-0.097801	0.0737828	-0.201145	-0.228139	-0.0943213	-0.44551	-0.44551	0.0863523	-0.156995	0	-0.100251	-0.371415	0.210805	0	-0.0601077	0	-0.371415	0	0	0	0	0	0	0	-0.613542	-0.639907	-0.584435	-0.42724	-0.276829	-0.234867	-0.264962	-0.291945	-0.319944	-0.182461	-0.151534	-0.148573	-0.0876852
Saturated esters	0.691	-0.200184	-0.135509	0.18944	0	-0.114159	-0.240251	-0.196968	-0.114159	0.290813	0.0274131	0.150743	-0.102709	0.112415	-0.19982	-0.224993	-0.0637489	-0.44551	-0.44551	0.0653041	-0.137119	0	-0.100251	-0.448425	0.169076	0	-0.0210762	0	-0.448425	0	0	0	0	0	0	0	-0.569946	-0.559353	-0.494087	-0.425636	-0.275204	-0.208921	-0.254086	-0.291942	-0.313239	-0.143862	-0.0896912	-0.0819134	-0.00245031
Saturated esters	0.68	-0.417172	-0.349934	0.607325	0	-0.391808	-0.352383	-0.310758	-0.391808	-0.383422	-0.278912	-0.242594	0.132104	-0.215025	-0.207588	-0.238747	-0.29511	-0.44551	-0.44551	-0.236367	-0.355714	0	-0.100251	0.0908967	-0.164723	0	-0.372413	0	0.0908967	0	0	0	0	0	0	0	-0.323059	-0.49155	-0.426358	-0.409669	-0.325495	-0.283303	-0.362852	-0.347127	-0.336712	-0.401193	-0.389409	-0.389152	-0.3517
Aromatics	0.678	-0.163979	-0.15663	0.189347	0	-0.144557	0.402936	0.455731	-0.144557	0.678357	0.0230409	0.0708193	0.0354224	0.00649817	-0.202544	-0.22707	-0.134311	1.10869	1.10869	-0.3346	-0.236484	0	-0.100251	-0.679543	-0.373369	0	-0.0601219	0	-0.679543	0	0	0	0	0	0	0	-0.31577	-0.0613212	-0.0424539	-0.120802	-0.333623	-0.362887	-0.45257	-0.381949	-0.36016	-0.201773	-0.182475	-0.213813	-0.204918
Saturated esters	0.673	-0.154584	-0.112524	-0.228814	0	-0.103294	0.255525	0.306139	-0.103294	0.635002	0.0624843	0.116191	-0.0505635	0.0728801	-0.200228	-0.223296	-0.0764189	0.220455	0.220455	-0.0749733	-0.176853	0	-0.100251	-0.679568	-0.0186409	0	-0.00154525	0	-0.679568	0	0	0	0	0	0	0	-0.548194	-0.375026	-0.316489	-0.315533	-0.36932	-0.32655	-0.381865	-0.347098	-0.336695	-0.111687	-0.0611328	-0.0442156	0.00230809
Saturated esters	0.672	-0.205553	-0.160431	0.189252	0	-0.176051	0.16478	0.214052	-0.176051	0.34596	-0.00672974	0.0386579	-0.00840601	0.00968528	-0.201797	-0.226532	-0.123889	-0.0015134	-0.0015134	-0.10304	-0.216594	0	-0.100251	-0.525501	-0.0395123	0	-0.0796102	0	-0.525501	0	0	0	0	0	0	0	-0.511883	-0.400443	-0.340564	-0.341059	-0.367699	-0.342121	-0.381868	-0.3471	-0.336696	-0.16315	-0.115841	-0.0949385	-0.0462329
Carbonate ester	0.664	-0.202643	-0.124033	0.189428	0	-0.153591	0.0132932	0.0603258	-0.153591	0.252998	-0.00636341	0.0585071	-0.0635717	0.0412996	-0.200951	-0.227257	-0.110104	-0.223533	-0.223533	-0.131127	-0.176871	0	-0.100251	0.0908588	-0.102125	0	-0.196742	0	0.0908588	0	0	0	0	0	0	0	-0.0761963	-0.124954	-0.00788841	-0.192666	-0.190841	-0.17087	-0.335644	-0.3442	-0.336699	-0.195341	-0.182474	-0.19207	-0.145714
Cyclic alkenes	0.65	-0.395002	-0.428049	0.189328	0	-0.368914	0.216991	0.214489	-0.368914	0.73033	-0.267266	-0.264243	0.359926	-0.315029	-0.209864	-0.236667	-0.347927	-0.00137217	-0.00137217	-0.390715	-0.474926	0	-0.100251	-0.679547	-0.331641	0	-0.29432	0	-0.679547	0	0	0	0	0	0	0	-0.689714	-0.54659	-0.44889	-0.476681	-0.504008	-0.425162	-0.466162	-0.405175	-0.373564	-0.369021	-0.28475	-0.260177	-0.230957
Acyclic ethers	0.65	-0.305332	-0.212798	-0.228814	0	-0.228437	-0.209101	-0.165357	-0.228437	0.119604	-0.0909924	-0.0297976	-0.0303292	-0.0200071	-0.203947	-0.231564	-0.155752	-0.44551	-0.44551	0.00217905	-0.236465	0	-0.100251	-0.371427	0.127366	0	-0.138161	0	-0.371427	0	0	0	0	0	0	0	-0.599012	-0.631416	-0.567864	-0.452767	-0.328755	-0.281576	-0.357395	-0.341292	-0.336696	-0.221052	-0.191963	-0.151469	-0.099518
Aromatics	0.648	-0.158115	-0.153143	0.189345	0	-0.152048	0.416917	0.469918	-0.152048	0.626752	0.0249664	0.0753565	0.0382352	0.00773492	-0.202727	-0.227664	-0.137248	1.10865	1.10865	-0.334589	-0.236481	0	-0.100251	-0.679546	-0.373355	0	-0.060118	0	-0.679546	0	0	0	0	0	0	0	-0.308519	-0.0528549	-0.039451	-0.123998	-0.340113	-0.366346	-0.452569	-0.381948	-0.360159	-0.195334	-0.184846	-0.206557	-0.209642
Cycloalkanes	0.632	-0.0102348	0.0146834	-0.228814	0	-0.0274434	0.560232	0.581839	-0.0274434	0.638512	0.194613	0.223895	-0.130815	0.16874	-0.19402	-0.211008	0.0182403	-0.00153211	-0.00153211	0.0653319	-0.0973606	0	-0.100251	-0.833652	0.148247	0	0.115568	0	-0.833652	0	0	0	0	0	0	0	-0.675253	-0.440702	-0.330022	-0.282007	-0.343352	-0.324818	-0.392741	-0.364521	-0.360157	0.0813126	0.162472	0.265927	0.290003
Alkenes	0.62	-0.232227	-0.130482	0.189235	0	-0.150849	-0.353568	-0.31196	-0.150849	0.0558535	0.00459452	0.118355	-0.130698	0.108384	-0.200553	-0.226739	-0.067959	-0.44551	-0.44551	0.107375	-0.137137	0	-0.100251	-0.525438	0.231639	0	-0.00158343	0	-0.525438	0	0	0	0	0	0	0	-0.693383	-0.673794	-0.614525	-0.455961	-0.262228	-0.18298	-0.226907	-0.289044	-0.319944	-0.163176	-0.127763	-0.126851	-0.0533714
Aromatics	0.62	-0.28729	-0.2934	1.02542	0	-0.343137	0.350869	0.402894	-0.343137	0.0904623	-0.168233	-0.156545	0.203636	-0.197946	-0.207811	-0.237221	-0.292135	1.10877	1.10877	-0.608186	-0.375564	0	-0.100251	-0.294359	-0.707149	0	-0.29431	0	-0.294359	0	0	0	0	0	0	0	-0.00715461	0.150618	0.151755	-0.0585318	-0.341719	-0.37845	-0.485199	-0.405177	-0.373565	-0.388308	-0.415558	-0.467399	-0.494946
Ketones	0.6	-0.366647	-0.310053	1.44396	0	-0.493578	0.201024	0.250833	-0.493578	-0.74326	-0.266614	-0.300693	0.193056	-0.273238	-0.210352	-0.24337	-0.351768	0.220468	0.220468	-0.608189	-0.415346	0	-0.100251	0.322004	-0.686271	0	-0.489533	0	0.322004	0	0	0	0	0	0	0	0.239664	0.127217	0.0357844	-0.071396	-0.161664	-0.368081	-0.457998	-0.416785	-0.376915	-0.459124	-0.522643	-0.529769	-0.583767
iso-Alkanes	0.598	-0.266196	-0.195416	0.607374	0	-0.244834	-0.0475303	-0.00139719	-0.244834	-0.0507969	-0.093171	-0.0405077	0.0160692	-0.0485126	-0.203279	-0.231558	-0.177466	-0.44551	-0.44551	-0.0399113	-0.236465	0	-0.100251	-0.44845	0.0647832	0	-0.118648	0	-0.44845	0	0	0	0	0	0	0	-0.606264	-0.569959	-0.503133	-0.460746	-0.370941	-0.302333	-0.330209	-0.315162	-0.319939	-0.19532	-0.16818	-0.126832	-0.0699253
Alcohols	0.597	-0.971006	-1.0671	-0.228814	0	-0.852487	-1.51435	-1.48991	-0.852487	-0.618165	-1.24592	-1.14554	1.26828	-1.2144	-0.221453	-0.267132	-1.01734	-0.44551	-0.44551	-0.713345	-0.872292	0	-0.100251	0.090882	-0.602763	0	-0.879796	0	0.090882	0	0	0	0	0	0	0	-0.678813	-0.944993	-0.81169	-0.58678	-0.482899	-0.399201	-0.460714	-0.416785	-0.376915	-0.896481	-0.834167	-0.832569	-0.756549
Aromatics	0.59	-0.325202	-0.354075	1.02554	0	-0.382424	0.401555	0.454329	-0.382424	0.199371	-0.221629	-0.226719	0.283668	-0.271195	-0.20948	-0.238962	-0.339907	1.10868	1.10868	-0.685331	-0.435185	0	-0.100251	-0.294355	-0.790557	0	-0.35287	0	-0.294355	0	0	0	0	0	0	0	-0.0217201	0.135727	0.144177	-0.0793348	-0.370957	-0.399217	-0.506939	-0.416785	-0.376915	-0.433353	-0.446495	-0.499296	-0.522182
Ketones	0.585	-0.440262	-0.369288	1.4438	0	-0.519622	0.0720839	0.119986	-0.519622	-0.664015	-0.323081	-0.361887	0.218078	-0.316654	-0.21187	-0.245273	-0.380173	-0.223552	-0.223552	-0.425781	-0.455072	0	-0.100251	0.0909434	-0.394201	0	-0.470015	0	0.0909434	0	0	0	0	0	0	0	-0.225015	-0.30931	-0.256261	-0.355444	-0.414753	-0.407837	-0.460705	-0.416785	-0.376915	-0.439821	-0.453668	-0.429781	-0.426326
Saturated esters	0.585	-0.126856	-0.0807785	0.189284	0	-0.086353	0.0450652	0.0925676	-0.086353	0.288332	0.0691806	0.153609	-0.109925	0.114422	-0.197485	-0.221066	-0.0478466	-0.223502	-0.223502	0.0442557	-0.117253	0	-0.100251	-0.448444	0.127351	0	-0.00155838	0	-0.448444	0	0	0	0	0	0	0	-0.493715	-0.419504	-0.354104	-0.353827	-0.299549	-0.27639	-0.33837	-0.306454	-0.309887	-0.0731065	-0.0278532	0.00358256	0.0626549
iso-Alkanes	0.579	-0.452649	-0.387564	1.44383	0	-0.567299	-0.00853179	0.038178	-0.567299	-1.07311	-0.382065	-0.411219	0.249123	-0.365773	-0.212094	-0.249093	-0.429292	-0.44551	-0.44551	-0.341602	-0.455048	0	-0.100251	-0.0631337	-0.269051	0	-0.430958	0	-0.0631337	0	0	0	0	0	0	0	-0.395599	-0.463934	-0.418766	-0.522954	-0.445577	-0.342117	-0.354677	-0.312257	-0.319941	-0.414056	-0.475039	-0.405107	-0.418007
Saturated esters	0.574	-0.297354	-0.253454	0.18922	0	-0.251471	-0.130895	-0.0859945	-0.251471	0.166276	-0.122807	-0.0548582	0.056641	-0.0747715	-0.204628	-0.232488	-0.196702	-0.00157485	-0.00157485	-0.180196	-0.276205	0	-0.100251	-0.294351	-0.122941	0	-0.196721	0	-0.294351	0	0	0	0	0	0	0	-0.424749	-0.419535	-0.361661	-0.371395	-0.328748	-0.302323	-0.379138	-0.347095	-0.336693	-0.278951	-0.246675	-0.248564	-0.203698
Saturated esters	0.559	-0.225878	-0.173927	0.607509	0	-0.23476	0.113904	0.162424	-0.23476	0.0445412	-0.0400556	0.0121086	0.0103342	-0.014219	-0.20338	-0.230338	-0.155322	-0.00148676	-0.00148676	-0.152184	-0.236483	0	-0.100251	-0.371363	-0.102142	0	-0.138195	0	-0.371363	0	0	0	0	0	0	0	-0.399292	-0.324126	-0.298392	-0.349034	-0.351472	-0.317908	-0.360121	-0.347102	-0.336698	-0.201778	-0.184857	-0.161645	-0.136252
Furans	0.55	-0.402229	-0.416902	0.607433	0	-0.399681	0.0843054	0.00086765	-0.399681	0.289353	-0.293936	-0.28126	0.335191	-0.320442	-0.209601	-0.238561	-0.359856	-0.00143869	-0.00143869	-0.383684	-0.455055	0	-0.100251	-0.44843	-0.331617	0	-0.333354	0	-0.44843	0	0	0	0	0	0	0	-0.559038	-0.47669	-0.396229	-0.503822	-0.486157	-0.397482	-0.425377	-0.370333	-0.350104	-0.388321	-0.334698	-0.319593	-0.303164
n-Alkanes	0.542	-0.251171	-0.150787	0.189253	0	-0.167499	-0.362838	-0.321368	-0.167499	0.0631872	-0.0177484	0.0900481	-0.111526	0.0842477	-0.201265	-0.227727	-0.0848067	-0.44551	-0.44551	0.100364	-0.157007	0	-0.100251	-0.525454	0.231644	0	-0.0210959	0	-0.525454	0	0	0	0	0	0	0	-0.715175	-0.69499	-0.626571	-0.468732	-0.275212	-0.196821	-0.248658	-0.306463	-0.326647	-0.176041	-0.139655	-0.134096	-0.0604727
Saturated esters	0.537	-0.0627931	-0.0282179	-0.228814	0	-0.00513192	0.224617	0.274774	-0.00513192	0.652487	0.155555	0.246963	-0.140769	0.182228	-0.195739	-0.21716	0.00344016	-0.0015095	-0.0015095	0.100393	-0.0775024	0	-0.100251	-0.756606	0.189953	0	0.115555	0	-0.756606	0	0	0	0	0	0	0	-0.649836	-0.451297	-0.370668	-0.336273	-0.346604	-0.302335	-0.338367	-0.306452	-0.309886	0.0105325	0.0768181	0.110837	0.178689
iso-Alkanes	0.521	-0.242369	-0.155692	0.189208	0	-0.190766	-0.243809	-0.200579	-0.190766	0.0315905	-0.0216075	0.0686649	-0.0814132	0.0595527	-0.201633	-0.227746	-0.0983945	-0.44551	-0.44551	0.0653086	-0.176865	0	-0.100251	-0.525505	0.189945	0	-0.0405867	0	-0.525505	0	0	0	0	0	0	0	-0.689787	-0.665334	-0.602496	-0.460756	-0.289819	-0.214121	-0.270403	-0.315165	-0.326644	-0.169595	-0.132507	-0.109447	-0.0498042
Aldehydes	0.513	-0.478002	-0.430206	0.607265	0	-0.452357	-0.322102	-0.280029	-0.452357	-0.286962	-0.353498	-0.331577	0.22993	-0.306237	-0.210256	-0.242319	-0.362158	-0.44551	-0.44551	-0.278416	-0.435163	0	-0.100251	-0.0631983	-0.18554	0	-0.41141	0	-0.0631983	0	0	0	0	0	0	0	-0.500962	-0.625059	-0.548299	-0.467118	-0.388755	-0.333443	-0.395455	-0.370346	-0.350112	-0.43977	-0.403661	-0.394936	-0.344576
Cycloalkanes	0.507	-0.443648	-0.391693	1.02554	0	-0.472794	0.141833	0.0856827	-0.472794	-0.150221	-0.324448	-0.377289	0.276869	-0.348507	-0.211028	-0.241571	-0.378914	-0.223464	-0.223464	-0.40473	-0.474931	0	-0.100251	-0.140292	-0.352477	0	-0.430939	0	-0.140292	0	0	0	0	0	0	0	-0.421096	-0.442796	-0.343555	-0.449573	-0.443971	-0.374999	-0.441691	-0.416785	-0.376915	-0.420487	-0.387026	-0.364515	-0.348148
Ketones	0.506	-0.605338	-0.579772	1.02559	0	-0.642268	-0.314878	-0.272699	-0.642268	-0.725558	-0.576233	-0.602113	0.453338	-0.559399	-0.215551	-0.25247	-0.549203	-0.223513	-0.223513	-0.573049	-0.594127	0	-0.100251	0.0908614	-0.540175	0	-0.606576	0	0.0908614	0	0	0	0	0	0	0	-0.290394	-0.430091	-0.390228	-0.451173	-0.456934	-0.407844	-0.460709	-0.416785	-0.376915	-0.619883	-0.624862	-0.626794	-0.605017
iso-Alkanes	0.502	-0.159672	-0.074031	-0.228814	0	-0.126506	-0.0578898	-0.0119099	-0.126506	0.106084	0.067517	0.163595	-0.134033	0.135305	-0.199585	-0.225068	-0.0492982	-0.44551	-0.44551	0.170544	-0.117239	0	-0.100251	-0.756619	0.315118	0	0.0765284	0	-0.756619	0	0	0	0	0	0	0	-0.809577	-0.707702	-0.635604	-0.468727	-0.331996	-0.260814	-0.286701	-0.291928	-0.313233	-0.0537989	-0.0230893	0.0485123	0.0804172
iso-Alkanes	0.5	-0.218101	-0.13438	-0.228814	0	-0.17877	-0.0302078	0.0161814	-0.17877	0.108304	0.000176907	0.0635352	-0.0820429	0.0555614	-0.201516	-0.227543	-0.09887	-0.44551	-0.44551	0.135471	-0.176846	0	-0.100251	-0.756605	0.294257	0	0.0179784	0	-0.756605	0	0	0	0	0	0	0	-0.871286	-0.76067	-0.673228	-0.526171	-0.382296	-0.297139	-0.324766	-0.312255	-0.319937	-0.0923892	-0.0611368	0.0180886	0.0626711
Alkenes	0.479	-0.251172	-0.165944	0.189157	0	-0.166558	-0.419879	-0.379253	-0.166558	0.0689436	-0.0197887	0.110758	-0.100092	0.0898036	-0.201451	-0.228262	-0.0872998	-0.44551	-0.44551	0.0863421	-0.157005	0	-0.100251	-0.525514	0.210795	0	-0.0210785	0	-0.525514	0	0	0	0	0	0	0	-0.686167	-0.667464	-0.619063	-0.467142	-0.276841	-0.202015	-0.243221	-0.294847	-0.323296	-0.188903	-0.158678	-0.161624	-0.098347
Ketones	0.478	-0.553302	-0.544947	0.607472	0	-0.581579	-0.109722	-0.0645084	-0.581579	-0.334304	-0.481961	-0.506465	0.406132	-0.483631	-0.215068	-0.249709	-0.494776	-0.00146842	-0.00146842	-0.523985	-0.574277	0	-0.100251	-0.217284	-0.477645	0	-0.509013	0	-0.217284	0	0	0	0	0	0	0	-0.442848	-0.468213	-0.436874	-0.491055	-0.502375	-0.435533	-0.47703	-0.416785	-0.376915	-0.549149	-0.541641	-0.523936	-0.512712
Saturated esters	0.477	-0.256526	-0.224319	0.189281	0	-0.234307	0.147747	0.196768	-0.234307	0.313074	-0.0794254	-0.0339296	0.073136	-0.0685067	-0.204278	-0.231225	-0.189762	0.220541	0.220541	-0.208276	-0.276207	0	-0.100251	-0.525503	-0.164691	0	-0.138163	0	-0.525503	0	0	0	0	0	0	0	-0.468309	-0.35381	-0.311953	-0.363402	-0.419629	-0.362881	-0.390023	-0.347097	-0.336694	-0.233917	-0.206235	-0.192045	-0.165814
Alkenes	0.47	-0.251181	-0.165954	0.189199	0	-0.166573	-0.419876	-0.379249	-0.166573	0.0689128	-0.0198019	0.110738	-0.100081	0.089788	-0.201452	-0.228263	-0.08731	-0.44551	-0.44551	0.0863247	-0.157017	0	-0.100251	-0.52548	0.210775	0	-0.0210989	0	-0.52548	0	0	0	0	0	0	0	-0.689784	-0.673816	-0.623574	-0.468739	-0.275217	-0.196823	-0.235068	-0.291951	-0.323299	-0.188915	-0.156312	-0.158738	-0.0936239
Aldehydes	0.455	-0.741323	-0.737344	1.02546	0	-0.717561	-0.652899	-0.615718	-0.717561	-0.63901	-0.757487	-0.768648	0.612027	-0.724017	-0.218242	-0.257317	-0.662037	-0.44551	-0.44551	-0.6221	-0.693434	0	-0.100251	0.167871	-0.56098	0	-0.723625	0	0.167871	0	0	0	0	0	0	0	-0.410204	-0.622918	-0.527203	-0.530941	-0.463405	-0.39918	-0.460698	-0.416785	-0.376915	-0.742055	-0.710441	-0.735426	-0.668889
Saturated esters	0.455	-0.202626	-0.195717	0.189269	0	-0.18065	0.170642	0.220001	-0.18065	0.380368	-0.0293441	0.0221713	0.0387931	-0.0222756	-0.201343	-0.225473	-0.142841	-0.00145914	-0.00145914	-0.110073	-0.236469	0	-0.100251	-0.602534	-0.0395354	0	-0.0796167	0	-0.602534	0	0	0	0	0	0	0	-0.580845	-0.436446	-0.37517	-0.403291	-0.411514	-0.354233	-0.381871	-0.341294	-0.336697	-0.156726	-0.101582	-0.0674199	-0.0154721
iso-Alkanes	0.454	-0.319241	-0.225513	0.189312	0	-0.268868	-0.0678275	-0.0219946	-0.268868	0.0768083	-0.118742	-0.0929239	0.0147937	-0.0738813	-0.205046	-0.232754	-0.188725	-0.223552	-0.223552	-0.0539634	-0.276222	0	-0.100251	-0.525385	0.0647589	0	-0.138207	0	-0.525385	0	0	0	0	0	0	0	-0.70425	-0.639889	-0.549797	-0.462335	-0.383906	-0.331726	-0.384583	-0.367434	-0.350107	-0.233941	-0.196745	-0.163088	-0.0995454
Cycloalkanes	0.439	-0.300292	-0.267509	-0.228814	0	-0.266096	0.059007	-0.0248165	-0.266096	0.430101	-0.125726	-0.083441	0.145874	-0.121931	-0.205256	-0.231346	-0.216278	-0.00152566	-0.00152566	-0.152173	-0.31597	0	-0.100251	-0.756614	-0.0604004	0	-0.118669	0	-0.756614	0	0	0	0	0	0	0	-0.751504	-0.61024	-0.533248	-0.483101	-0.411522	-0.326562	-0.362846	-0.347106	-0.343403	-0.246795	-0.189592	-0.161613	-0.140956
Ketones	0.428	-0.799577	-0.827732	1.02573	0	-0.814724	-0.668488	-0.631537	-0.814724	-0.89456	-0.87114	-0.893582	0.734027	-0.852034	-0.220902	-0.262606	-0.75933	-0.44551	-0.44551	-0.734436	-0.772982	0	-0.100251	0.244946	-0.686251	0	-0.821284	0	0.244946	0	0	0	0	0	0	0	-0.348459	-0.584755	-0.519651	-0.543734	-0.520236	-0.435534	-0.477031	-0.416785	-0.376915	-0.819324	-0.815175	-0.828259	-0.796827
Acyclic ethers	0.421	-0.358978	-0.280713	-0.228814	0	-0.296356	-0.277645	-0.234915	-0.296356	0.024079	-0.161505	-0.104169	0.0408205	-0.0926361	-0.206064	-0.234617	-0.208909	-0.44551	-0.44551	0.00916054	-0.296099	0	-0.100251	-0.679517	0.16905	0	-0.118683	0	-0.679517	0	0	0	0	0	0	0	-0.885792	-0.822124	-0.727419	-0.562879	-0.40015	-0.323091	-0.36556	-0.34711	-0.343404	-0.25324	-0.213395	-0.165985	-0.106649
Unsaturated esters	0.421	-0.124998	-0.120073	-0.228814	0	-0.118892	0.408224	0.461097	-0.118892	0.585529	0.0620782	0.104857	-0.0112846	0.0467799	-0.199921	-0.222369	-0.0927745	0.664504	0.664504	-0.236322	-0.196724	0	-0.100251	-0.602543	-0.248113	0	-0.0405764	0	-0.602543	0	0	0	0	0	0	0	-0.326738	-0.116497	-0.0997234	-0.1384	-0.288197	-0.321366	-0.425367	-0.376134	-0.360156	-0.137417	-0.103946	-0.10218	-0.0841101
Other cyclic ethers	0.41	-0.605822	-0.643347	0.189347	0	-0.610168	-0.140797	-0.207538	-0.610168	-0.128263	-0.557818	-0.618947	0.5313	-0.604463	-0.215778	-0.24961	-0.556705	-0.0014305	-0.0014305	-0.573068	-0.633869	0	-0.100251	-0.217322	-0.519343	0	-0.567535	0	-0.217322	0	0	0	0	0	0	0	-0.515473	-0.550852	-0.531702	-0.50063	-0.515352	-0.435525	-0.477025	-0.416785	-0.376915	-0.594154	-0.560643	-0.567386	-0.552936
iso-Alkanes	0.406	-0.476746	-0.403829	0.607311	0	-0.493673	0.0338741	0.081211	-0.493673	-0.313734	-0.352723	-0.404179	0.231154	-0.347855	-0.212149	-0.244952	-0.3909	-0.223595	-0.223595	-0.292428	-0.474891	0	-0.100251	-0.371285	-0.18552	0	-0.37238	0	-0.371285	0	0	0	0	0	0	0	-0.649793	-0.618716	-0.521216	-0.52935	-0.481233	-0.406081	-0.460688	-0.416785	-0.376915	-0.401172	-0.39176	-0.335518	-0.296035
Aldehydes	0.404	-0.792352	-0.805989	0.18922	0	-0.766113	-0.67569	-0.638846	-0.766113	-0.599109	-0.845067	-0.861974	0.705283	-0.82058	-0.220311	-0.26139	-0.735488	-0.44551	-0.44551	-0.573069	-0.753101	0	-0.100251	-0.29434	-0.456757	0	-0.665135	0	-0.29434	0	0	0	0	0	0	0	-0.744207	-0.851794	-0.771076	-0.674582	-0.516975	-0.425143	-0.477022	-0.416785	-0.376915	-0.742124	-0.71764	-0.684779	-0.631077
Saturated esters	0.381	-0.359598	-0.347917	1.02575	0	-0.341032	-0.111362	-0.0661727	-0.341032	-0.0611116	-0.245053	-0.18646	0.200846	-0.21634	-0.207012	-0.238236	-0.307216	-0.00150357	-0.00150357	-0.320593	-0.355735	0	-0.100251	-0.294273	-0.289946	0	-0.274855	0	-0.294273	0	0	0	0	0	0	0	-0.366584	-0.328343	-0.28783	-0.430423	-0.450467	-0.361161	-0.365569	-0.315172	-0.319944	-0.369065	-0.360907	-0.377611	-0.332807
Furans	0.38	-0.242694	-0.274179	0.189336	0	-0.227526	0.474885	0.370772	-0.227526	0.857329	-0.128294	-0.135171	0.250345	-0.199395	-0.203872	-0.227543	-0.249837	1.03474	1.03474	-0.55911	-0.355709	0	-0.100251	-0.294302	-0.644602	0	-0.274822	0	-0.294302	0	0	0	0	0	0	0	-0.0579471	0.112482	0.150253	-0.0776776	-0.234606	-0.297137	-0.471599	-0.410979	-0.376915	-0.324018	-0.277643	-0.328336	-0.324526
iso-Alkanes	0.38	-0.327245	-0.262358	0.189225	0	-0.300824	-0.231193	-0.187776	-0.300824	-0.177591	-0.143206	-0.0814229	0.0327371	-0.0787578	-0.205193	-0.233911	-0.200438	-0.44551	-0.44551	-0.011864	-0.276213	0	-0.100251	-0.602491	0.12735	0	-0.118664	0	-0.602491	0	0	0	0	0	0	0	-0.791405	-0.741601	-0.662694	-0.54213	-0.383917	-0.302326	-0.324772	-0.31517	-0.326645	-0.240358	-0.218137	-0.167418	-0.132678
iso-Alkanes	0.378	-0.353114	-0.275817	0.189198	0	-0.308059	-0.249976	-0.206837	-0.308059	-0.0847291	-0.166068	-0.118357	0.044912	-0.102743	-0.205781	-0.234317	-0.212863	-0.44551	-0.44551	-0.0329229	-0.296092	0	-0.100251	-0.525374	0.106474	0	-0.157726	0	-0.525374	0	0	0	0	0	0	0	-0.77685	-0.750071	-0.652152	-0.519777	-0.370922	-0.305775	-0.351962	-0.347119	-0.343408	-0.266103	-0.227668	-0.190624	-0.131512
iso-Alkanes	0.376	-0.730687	-0.726994	0.607416	0	-0.724409	-0.590171	-0.552062	-0.724409	-0.694897	-0.760002	-0.778738	0.621072	-0.734254	-0.218318	-0.25803	-0.67283	-0.44551	-0.44551	-0.523913	-0.693439	0	-0.100251	-0.063213	-0.414986	0	-0.665088	0	-0.063213	0	0	0	0	0	0	0	-0.64252	-0.779701	-0.659645	-0.610727	-0.482883	-0.399181	-0.460699	-0.416785	-0.376915	-0.684173	-0.660505	-0.641252	-0.584859
iso-Alkanes	0.372	-0.35605	-0.273635	0.189218	0	-0.305799	-0.234577	-0.19121	-0.305799	-0.066906	-0.165961	-0.122706	0.0418369	-0.104055	-0.205792	-0.234359	-0.213111	-0.44551	-0.44551	-0.0329327	-0.296098	0	-0.100251	-0.525347	0.106462	0	-0.157739	0	-0.525347	0	0	0	0	0	0	0	-0.776837	-0.747946	-0.649135	-0.519772	-0.374165	-0.307506	-0.351966	-0.347124	-0.34341	-0.266109	-0.225295	-0.19063	-0.125599
iso-Alkanes	0.365	-0.661411	-0.637672	1.02569	0	-0.725339	-0.246118	-0.202921	-0.725339	-1.01782	-0.661003	-0.72994	0.508752	-0.660002	-0.217714	-0.257212	-0.624203	-0.44551	-0.44551	-0.495892	-0.653719	0	-0.100251	-0.140173	-0.394174	0	-0.606577	0	-0.140173	0	0	0	0	0	0	0	-0.595277	-0.675841	-0.569302	-0.604343	-0.510475	-0.407837	-0.460705	-0.416785	-0.376915	-0.607011	-0.636748	-0.571732	-0.570689
Alkenes	0.35	-0.326946	-0.259752	-0.228814	0	-0.251767	-0.350556	-0.308904	-0.251767	0.0950421	-0.118451	-0.0235407	0.0126046	-0.0348161	-0.204718	-0.232652	-0.173123	-0.44551	-0.44551	0.0232004	-0.256351	0	-0.100251	-0.679532	0.16906	0	-0.0796377	0	-0.679532	0	0	0	0	0	0	0	-0.849495	-0.792461	-0.707855	-0.529368	-0.361202	-0.283299	-0.322054	-0.329687	-0.340052	-0.24037	-0.194364	-0.170332	-0.10783
Saturated esters	0.348	-0.453712	-0.457775	0.607589	0	-0.383095	-0.453101	-0.412965	-0.383095	0.0279825	-0.394965	-0.311671	0.337281	-0.347363	-0.208232	-0.241055	-0.394227	-0.223511	-0.223511	-0.383707	-0.415337	0	-0.100251	-0.0632161	-0.352501	0	-0.391932	0	-0.0632161	0	0	0	0	0	0	0	-0.283125	-0.402534	-0.349568	-0.419261	-0.353115	-0.309268	-0.365566	-0.31517	-0.319943	-0.471974	-0.439379	-0.463089	-0.403811
Cyclic alkenes	0.346	-0.325091	-0.315814	-0.228814	0	-0.277535	0.0794773	-0.00404339	-0.277535	0.626811	-0.162779	-0.119226	0.219309	-0.17265	-0.206244	-0.232364	-0.250886	-0.00143052	-0.00143052	-0.22234	-0.35571	0	-0.100251	-0.833651	-0.14387	0	-0.138184	0	-0.833651	0	0	0	0	0	0	0	-0.765998	-0.601726	-0.52268	-0.495851	-0.443977	-0.352513	-0.379163	-0.347109	-0.343403	-0.285391	-0.218139	-0.200746	-0.181217
Aldehydes	0.344	-0.246385	-0.240153	0.189241	0	-0.191992	-0.129497	-0.0845764	-0.191992	0.329582	-0.101719	0.0154187	0.108788	-0.0594528	-0.202336	-0.2303	-0.191079	-0.00139949	-0.00139949	-0.110104	-0.236487	0	-0.100251	-0.679585	-0.039572	0	-0.0601136	0	-0.679585	0	0	0	0	0	0	0	-0.628037	-0.510602	-0.466984	-0.430417	-0.401787	-0.319644	-0.311192	-0.268718	-0.27973	-0.214635	-0.170575	-0.164529	-0.112565
Acyclic ethers	0.341	-0.419608	-0.334143	-0.228814	0	-0.433557	-0.0799684	-0.034315	-0.433557	-0.362263	-0.268938	-0.276505	0.137841	-0.23408	-0.209962	-0.241965	-0.317312	-0.44551	-0.44551	-0.0960562	-0.395448	0	-0.100251	-0.67957	0.064757	0	-0.21625	0	-0.67957	0	0	0	0	0	0	0	-0.878555	-0.790343	-0.722906	-0.605972	-0.469935	-0.399212	-0.436252	-0.379043	-0.353456	-0.304692	-0.303771	-0.206547	-0.188319
Other cyclic ethers	0.327	-0.59167	-0.633159	0.189313	0	-0.57895	-0.266954	-0.366517	-0.57895	-0.173603	-0.545128	-0.578649	0.523315	-0.577985	-0.214321	-0.248639	-0.540599	-0.00148796	-0.00148796	-0.53098	-0.594141	0	-0.100251	-0.217298	-0.477618	0	-0.52852	0	-0.217298	0	0	0	0	0	0	0	-0.504592	-0.552995	-0.551292	-0.494255	-0.474789	-0.3992	-0.433527	-0.381948	-0.353457	-0.587732	-0.560654	-0.583334	-0.563598
n-Alkanes	0.326	-0.358986	-0.282476	-0.228814	0	-0.295577	-0.290821	-0.248286	-0.295577	0.0299444	-0.168905	-0.112883	0.0494696	-0.101005	-0.205748	-0.234177	-0.211913	-0.44551	-0.44551	0.00914968	-0.296101	0	-0.100251	-0.679427	0.169035	0	-0.118708	0	-0.679427	0	0	0	0	0	0	0	-0.900271	-0.839062	-0.72741	-0.548504	-0.382283	-0.304047	-0.351961	-0.347118	-0.343408	-0.253253	-0.208653	-0.163109	-0.10075
Acyclic ethers	0.323	-0.540705	-0.464468	-0.228814	0	-0.476712	-0.376202	-0.33493	-0.476712	-0.148931	-0.411806	-0.413829	0.241866	-0.358747	-0.212141	-0.245445	-0.398284	-0.44551	-0.44551	-0.180238	-0.474924	0	-0.100251	-0.602452	-0.0186913	0	-0.31385	0	-0.602452	0	0	0	0	0	0	0	-0.896673	-0.877216	-0.78311	-0.629898	-0.458558	-0.378435	-0.433523	-0.381952	-0.35346	-0.433354	-0.408432	-0.352925	-0.29606
Ketones	0.318	-0.742569	-0.760295	1.02543	0	-0.844314	-0.356298	-0.314731	-0.844314	-1.37556	-0.806822	-0.869926	0.667318	-0.811808	-0.220994	-0.263695	-0.742996	-0.44551	-0.44551	-0.643223	-0.753113	0	-0.100251	-0.140305	-0.56106	0	-0.70417	0	-0.140305	0	0	0	0	0	0	0	-0.533663	-0.633539	-0.59346	-0.645873	-0.549443	-0.456292	-0.490625	-0.416785	-0.376915	-0.722825	-0.767598	-0.699266	-0.721053
iso-Alkanes	0.3	-0.562054	-0.497564	0.607182	0	-0.549609	-0.174987	-0.130739	-0.549609	-0.333911	-0.458289	-0.505796	0.308127	-0.440087	-0.213975	-0.24817	-0.45475	-0.44551	-0.44551	-0.31346	-0.534481	0	-0.100251	-0.294297	-0.185512	0	-0.450415	0	-0.294297	0	0	0	0	0	0	0	-0.711511	-0.741596	-0.622053	-0.583591	-0.473118	-0.397428	-0.460684	-0.416785	-0.376915	-0.478341	-0.453582	-0.405058	-0.349291
Alkenes	0.275	-0.415797	-0.363093	-0.228814	0	-0.349221	-0.388654	-0.347566	-0.349221	0.0223518	-0.248158	-0.182979	0.132684	-0.178377	-0.207865	-0.237768	-0.272576	-0.44551	-0.44551	-0.0679894	-0.355694	0	-0.100251	-0.756558	0.0856209	0	-0.1577	0	-0.756558	0	0	0	0	0	0	0	-0.940244	-0.864498	-0.760531	-0.585214	-0.408257	-0.324814	-0.368271	-0.347105	-0.343401	-0.323988	-0.279983	-0.242781	-0.183587
Alkenes	0.273	-0.415804	-0.3631	-0.228814	0	-0.349228	-0.388656	-0.347567	-0.349228	0.0223462	-0.248167	-0.18299	0.132691	-0.178387	-0.207865	-0.237768	-0.272583	-0.44551	-0.44551	-0.0539665	-0.355701	0	-0.100251	-0.756553	0.106475	0	-0.157708	0	-0.756553	0	0	0	0	0	0	0	-0.951136	-0.870858	-0.763543	-0.596388	-0.42124	-0.330006	-0.368275	-0.347108	-0.343403	-0.317562	-0.275232	-0.234092	-0.175306
Alkenes	0.26	-0.418737	-0.350429	-0.228814	0	-0.337281	-0.478961	-0.439208	-0.337281	-0.0240516	-0.242195	-0.168044	0.0985626	-0.155484	-0.207443	-0.237572	-0.258059	-0.44551	-0.44551	-0.032935	-0.335837	0	-0.100251	-0.756487	0.127319	0	-0.138214	0	-0.756487	0	0	0	0	0	0	0	-0.947474	-0.879321	-0.778586	-0.589997	-0.393648	-0.307512	-0.349243	-0.341307	-0.343405	-0.324	-0.28713	-0.257285	-0.194255
Acyclic ethers	0.245	-0.786966	-0.790031	-0.228814	0	-0.733414	-0.710865	-0.674541	-0.733414	-0.460932	-0.813359	-0.824417	0.664091	-0.7802	-0.219637	-0.259515	-0.701725	-0.44551	-0.44551	-0.439776	-0.733222	0	-0.100251	-0.602484	-0.269003	0	-0.567544	0	-0.602484	0	0	0	0	0	0	0	-1.00922	-1.00859	-0.883963	-0.733626	-0.541315	-0.432063	-0.477023	-0.416785	-0.376915	-0.684216	-0.653409	-0.597817	-0.539912
Aldehydes	0.244	-0.549804	-0.535108	-0.228814	0	-0.525492	-0.427387	-0.386871	-0.525492	-0.415091	-0.516369	-0.487011	0.428518	-0.484126	-0.212351	-0.247905	-0.494261	-0.44551	-0.44551	-0.264412	-0.514662	0	-0.100251	-0.602523	-0.122987	0	-0.352862	0	-0.602523	0	0	0	0	0	0	0	-0.860392	-0.851791	-0.781611	-0.641075	-0.469927	-0.364609	-0.390025	-0.350003	-0.336695	-0.459079	-0.43697	-0.368857	-0.329197
n-Alkanes	0.24	-0.597516	-0.533509	-0.228814	0	-0.543664	-0.443769	-0.403496	-0.543664	-0.286223	-0.50213	-0.51581	0.332651	-0.455726	-0.213745	-0.248093	-0.463716	-0.44551	-0.44551	-0.201276	-0.534512	0	-0.100251	-0.679427	-0.0186925	0	-0.352876	0	-0.679427	0	0	0	0	0	0	0	-1.02006	-0.970422	-0.825238	-0.653814	-0.474762	-0.387065	-0.44982	-0.413883	-0.376915	-0.471937	-0.441717	-0.376105	-0.316176
iso-Alkanes	0.225	-0.778128	-0.793624	0.607184	0	-0.747615	-0.714277	-0.678004	-0.747615	-0.620053	-0.834817	-0.846013	0.69849	-0.807803	-0.219116	-0.259425	-0.720474	-0.44551	-0.44551	-0.565981	-0.733173	0	-0.100251	-0.0632523	-0.456678	0	-0.704104	0	-0.0632523	0	0	0	0	0	0	0	-0.664342	-0.809405	-0.677745	-0.617116	-0.482877	-0.399174	-0.460695	-0.416785	-0.376915	-0.735626	-0.703306	-0.693406	-0.634562
Alkenes	0.224	-0.814514	-0.844857	0.18936	0	-0.822528	-0.608353	-0.570513	-0.822528	-0.822472	-0.899681	-0.93523	0.766014	-0.891359	-0.22154	-0.264338	-0.790451	-0.44551	-0.44551	-0.587087	-0.792821	0	-0.100251	-0.371338	-0.45675	0	-0.684641	0	-0.371338	0	0	0	0	0	0	0	-0.831301	-0.898377	-0.790611	-0.720846	-0.562401	-0.435515	-0.477019	-0.416785	-0.376915	-0.748539	-0.748546	-0.689115	-0.66658
Alkenes	0.223	-0.789728	-0.810647	0.189337	0	-0.811238	-0.514733	-0.475509	-0.811238	-0.882664	-0.852981	-0.90048	0.709403	-0.847481	-0.221164	-0.263438	-0.759954	-0.44551	-0.44551	-0.580089	-0.772974	0	-0.100251	-0.448413	-0.456763	0	-0.645621	0	-0.448413	0	0	0	0	0	0	0	-0.831328	-0.868729	-0.780092	-0.719267	-0.562416	-0.435528	-0.477027	-0.416786	-0.376915	-0.729256	-0.741429	-0.678982	-0.664228
Alkenes	0.214	-0.638352	-0.617776	-0.228814	0	-0.588654	-0.491915	-0.452354	-0.588654	-0.243308	-0.577137	-0.571691	0.449908	-0.539973	-0.215432	-0.250984	-0.529375	-0.44551	-0.44551	-0.320525	-0.594138	0	-0.100251	-0.679513	-0.164702	0	-0.41142	0	-0.679513	0	0	0	0	0	0	0	-0.972921	-0.934431	-0.817735	-0.669795	-0.505615	-0.404384	-0.444398	-0.396465	-0.370213	-0.542703	-0.501191	-0.451461	-0.390759
Alkenes	0.214	-0.581527	-0.546949	-0.228814	0	-0.527852	-0.431877	-0.391427	-0.527852	-0.16325	-0.487177	-0.47388	0.359223	-0.44399	-0.213713	-0.247819	-0.461674	-0.44551	-0.44551	-0.229344	-0.534537	0	-0.100251	-0.75655	-0.0604133	0	-0.333363	0	-0.75655	0	0	0	0	0	0	0	-1.02375	-0.947146	-0.817735	-0.668201	-0.495883	-0.39055	-0.433526	-0.393562	-0.370213	-0.471952	-0.432222	-0.376114	-0.315003
Aldehydes	0.1421	-0.563061	-0.614064	-0.228814	0	-0.417892	-1.03448	-1.00294	-0.417892	0.0446453	-0.66422	-0.482371	0.759078	-0.614828	-0.208646	-0.245289	-0.59639	-0.44551	-0.44551	-0.23635	-0.47492	0	-0.100251	-0.602527	-0.102125	0	-0.313826	0	-0.602527	0	0	0	0	0	0	0	-0.845872	-0.851791	-0.742471	-0.607563	-0.445589	-0.343853	-0.354682	-0.31226	-0.31994	-0.446209	-0.372743	-0.33552	-0.238036
Aldehydes	0.113	-0.325978	-0.229802	1.44375	0	-0.357262	0.0643659	0.112154	-0.357262	-0.333535	-0.184031	-0.200962	0.083023	-0.16627	-0.205896	-0.23552	-0.252398	-0.223503	-0.223503	-0.320554	-0.31597	0	-0.100251	0.0908723	-0.310761	0	-0.33337	0	0.0908723	0	0	0	0	0	0	0	-0.130628	-0.216047	-0.185486	-0.269236	-0.291432	-0.259097	-0.327507	-0.347117	-0.343407	-0.336871	-0.344223	-0.350039	-0.313828
n-Alkanes	0.1087	-1.01429	-1.13149	-0.228814	0	-0.968717	-1.78603	-1.76561	-0.968717	-1.61109	-1.44481	-1.32601	1.57562	-1.44118	-0.224642	-0.275006	-1.01623	-0.44551	-0.44551	-0.734396	-0.971654	0	-0.100251	-0.448408	-0.581905	0	-0.840768	0	-0.448408	0	0	0	0	0	0	0	-1.00922	-1.08063	-0.923095	-0.763939	-0.562402	-0.435518	-0.47702	-0.416785	-0.376915	-0.935088	-0.893637	-0.848517	-0.777856
Alkenes	0.01	-0.733081	-0.749706	-0.228814	0	-0.657282	-0.799512	-0.7645	-0.657282	-0.312679	-0.781231	-0.739653	0.727989	-0.751356	-0.217187	-0.255858	-0.685821	-0.44551	-0.44551	-0.390686	-0.673629	0	-0.100251	-0.679547	-0.227295	0	-0.489488	0	-0.679547	0	0	0	0	0	0	0	-1.02376	-0.989534	-0.847845	-0.690547	-0.520229	-0.418231	-0.466152	-0.413882	-0.376915	-0.613471	-0.563038	-0.507981	-0.435746
n-Alkanes	0.0094	-0.8521	-0.888353	-0.228814	0	-0.800196	-0.928519	-0.895414	-0.800196	-0.673702	-0.989353	-0.970169	0.917899	-0.969375	-0.22083	-0.264053	-0.845897	-0.44551	-0.44551	-0.488878	-0.792825	0	-0.100251	-0.679486	-0.310725	0	-0.606579	0	-0.679486	0	0	0	0	0	0	0	-1.08181	-1.0552	-0.90503	-0.746381	-0.549413	-0.43378	-0.477014	-0.416785	-0.376915	-0.722813	-0.69622	-0.623906	-0.565958
Alkynes	0.0084	-0.674705	-0.73156	-0.228814	0	-0.689976	-0.161647	-0.24874	-0.689976	-0.173815	-0.724325	-0.762398	0.757359	-0.780277	-0.218527	-0.255649	-0.693518	-0.00145368	-0.00145368	-0.594137	-0.733243	0	-0.100251	-0.756601	-0.498506	0	-0.528521	0	-0.756601	0	0	0	0	0	0	0	-0.864014	-0.758538	-0.670203	-0.679374	-0.599746	-0.482242	-0.506939	-0.416785	-0.376915	-0.619903	-0.591578	-0.513775	-0.53164
Alkenes	0.00782	-0.798514	-0.817923	-0.228814	0	-0.797586	-0.586825	-0.548667	-0.797586	-0.74417	-0.870943	-0.90688	0.734633	-0.860962	-0.220965	-0.263188	-0.767064	-0.44551	-0.44551	-0.495896	-0.772962	0	-0.100251	-0.679513	-0.331585	0	-0.587063	0	-0.679513	0	0	0	0	0	0	0	-1.02737	-1.00647	-0.899015	-0.760751	-0.559159	-0.43552	-0.477021	-0.416785	-0.376915	-0.697086	-0.700981	-0.610864	-0.590817
Alkenes	0.00763	-0.804373	-0.823559	-0.228814	0	-0.794017	-0.63397	-0.596509	-0.794017	-0.704861	-0.874346	-0.902408	0.739077	-0.859412	-0.220916	-0.262934	-0.765019	-0.44551	-0.44551	-0.481867	-0.772961	0	-0.100251	-0.679513	-0.310727	0	-0.587062	0	-0.679513	0	0	0	0	0	0	0	-1.04915	-1.02766	-0.905035	-0.759155	-0.557536	-0.435519	-0.477021	-0.416785	-0.376915	-0.697085	-0.691468	-0.605068	-0.576613
n-Alkanes	0.0075	-0.805858	-0.826419	-0.228814	0	-0.74777	-0.795769	-0.760701	-0.74777	-0.457491	-0.881408	-0.883055	0.753243	-0.852435	-0.21951	-0.260403	-0.751521	-0.44551	-0.44551	-0.502854	-0.753037	0	-0.100251	-0.448371	-0.352389	0	-0.62605	0	-0.448371	0	0	0	0	0	0	0	-0.92932	-0.987373	-0.849319	-0.680939	-0.497475	-0.399171	-0.460693	-0.416785	-0.376915	-0.722762	-0.684279	-0.645591	-0.581298
[truncated: 1,778 more columns]

## Sheet: category
category
ALET
ES
ES
ES
PolyF
ALET
ES
Ac-X
ALET
ALET
ES
ALET
ALET
ALET
ALET
ALET
PolyF
PolyF
ALET
CHC
ES
ALET
ALET
CHC
Ac-X
CHC
PolyF
Ac-X
CHC
ALET
ALET
CHC
PolyF
Ac-X
ES
PolyF
ALET
ALET
ALET
CHC
ALET
CHC
ALET
ES
AROM
ALET
Ac-X
HC
CHC
PolyF
ALET
ALET
ALET
PolyF
AROM
CHC
HC
AROM
HC
ES
CHC
ES
ALET
CHC
PolyF
AROM
HC
Ac-X
PolyF
Ac-X
ES
HC
ALET
PolyF
PolyF
HC
CHC
PolyF
ALKE
ALET
ALET
CHC
PolyF
ES
ALET
CHC
AROM
HC
AROM
ES
HC
ALET
ALET
PolyF
ALKE
HC
CHC
ALKE
PolyF
PolyF
CHC
PolyF
CHC
ALET
AROM
Ac-X
ALKE
Ac-X
HC
ES
ALKE
CHC
ES
ALET
AROM
Ac-X
Ac-X
CHC
HC
Ac-X
PolyF
ALET
HC
ALKE
AROM
CHC
Ac-X
ES
ES
ALKE
AROM
AROM
HC
ALKE
ES
ALET
CHC
HC
CHC
AROM
HC
ES
Ac-X
ES
ES
AROM
ES
CHC
ALKE
ES
ES
EPOX
AROM
ALKE
HC
AROM
ALKE
AROM
ALKE
ALKE
CHC
ES
ES
HC
ALET
ES
ES
AROM
ES
ES
ES
CHC
ALET
AROM
CHC
HC
AROM
ALKE
HC
ALET
AROM
ALKE
ES
HC
ES
ES
EPOX
HC
ES
HC
ALKE
CHC
ALKE
HC
HC
HC
ALKE
ES
HC
ALKE
ES
HC
CHC
ALKE
ALET
ES
ALET
HC
ALKE
ES
EPOX
HC
HC
HC
HC
HC
HC
ES
CHC
ALKE
ALET
ALET
HC
ALET
ALKE
HC
HC
HC
HC
ALET
ALKE
HC
HC
HC
HC
HC
HC
ALKE
ALKE
HC
HC
HC
HC
HC
HC
HC
