# Supplementary material for: LG-Transformer: learned-graph transformer framework enabling diverse physicochemical properties prediction toward fuel design
Source: Nat Commun. 2026 Jun 3;17:7137. doi: 10.1038/s41467-026-73853-z (PMC13396237; doi:10.1038/s41467-026-73853-z)
Supplement: Supplementary file 6 — Source data for Supplementary Figure 6 [file 41467_2026_73853_MOESM6_ESM.zip]

Archive with 18 entries (17 files):
- FigS6_source data/
- FigS6_source data/BP_attention_weights.pth
- FigS6_source data/CN_attention_weights.pth
- FigS6_source data/DCN_attention_weights.pth
- FigS6_source data/Density_attention_weights.pth
- FigS6_source data/EOV_attention_weights.pth
- FigS6_source data/FP_attention_weights.pth
- FigS6_source data/LFL_attention_weights.pth
- FigS6_source data/LHV_attention_weights.pth
- FigS6_source data/MON_attention_weights.pth
- FigS6_source data/MP_attention_weights.pth
- FigS6_source data/RON_attention_weights.pth
- FigS6_source data/SEF_attention_weights.pth
- FigS6_source data/ST_attention_weights.pth
- FigS6_source data/UFL_attention_weights.pth
- FigS6_source data/Viscosity_attention_weights.pth
- FigS6_source data/VP_attention_weights.pth
- FigS6_source data/YSI_attention_weights.pth
