# Supplementary material for: LG-Transformer: learned-graph transformer framework enabling diverse physicochemical properties prediction toward fuel design
Source: Nat Commun. 2026 Jun 3;17:7137. doi: 10.1038/s41467-026-73853-z (PMC13396237; doi:10.1038/s41467-026-73853-z)
Supplement: Supplementary file 7 — Source data for Supplementary Figure 7 [file 41467_2026_73853_MOESM7_ESM.zip]

Archive with 18 entries (17 files):
- FigS7_source data/
- FigS7_source data/BP_ig_contributions.pth
- FigS7_source data/CN_ig_contributions.pth
- FigS7_source data/DCN_ig_contributions.pth
- FigS7_source data/Density_ig_contributions.pth
- FigS7_source data/EOV_ig_contributions.pth
- FigS7_source data/FP_ig_contributions.pth
- FigS7_source data/LFL_ig_contributions.pth
- FigS7_source data/LHV_ig_contributions.pth
- FigS7_source data/MON_ig_contributions.pth
- FigS7_source data/MP_ig_contributions.pth
- FigS7_source data/RON_ig_contributions.pth
- FigS7_source data/SEF_ig_contributions.pth
- FigS7_source data/ST_ig_contributions.pth
- FigS7_source data/UFL_ig_contributions.pth
- FigS7_source data/Viscosity_ig_contributions.pth
- FigS7_source data/VP_ig_contributions.pth
- FigS7_source data/YSI_ig_contributions.pth
