# Supplementary material for: LG-Transformer: learned-graph transformer framework enabling diverse physicochemical properties prediction toward fuel design
Source: Nat Commun. 2026 Jun 3;17:7137. doi: 10.1038/s41467-026-73853-z (PMC13396237; doi:10.1038/s41467-026-73853-z)
Supplement: Supplementary file 8 — Source data for Supplementary Figure 8 [file 41467_2026_73853_MOESM8_ESM.zip]

Archive with 4 entries (4 files):
- catboost_fold_1_epoch_based_log.json
- lg_transformer_fold_1_epoch_based_log.json
- mlp_fold_1_epoch_based_log.json
- transformer_fold_1_epoch_based_log.json
