# Supplementary material for: LG-Transformer: learned-graph transformer framework enabling diverse physicochemical properties prediction toward fuel design
Source: Nat Commun. 2026 Jun 3;17:7137. doi: 10.1038/s41467-026-73853-z (PMC13396237; doi:10.1038/s41467-026-73853-z)
Supplement: Supplementary file 8 — Source data for Supplementary Figure 8 [file 41467_2026_73853_MOESM8_ESM.zip › catboost_fold_1_epoch_based_log.json]

{
  "method_name": "Catboost",
  "fold_id": 1,
  "start_time": 1762343215.5363681,
  "epoch_records": [
    {
      "epoch": 1,
      "train_r2": 0.05266035082913745,
      "test_r2": 0.012556509964092966,
      "elapsed_time": 0.12213015556335449
    },
    {
      "epoch": 2,
      "train_r2": 0.09321672275417192,
      "test_r2": 0.04196425720261221,
      "elapsed_time": 0.13009333610534668
    },
    {
      "epoch": 3,
      "train_r2": 0.13578061916550943,
      "test_r2": 0.06821898686093564,
      "elapsed_time": 0.13758206367492676
    },
    {
      "epoch": 4,
      "train_r2": 0.1776894988779506,
      "test_r2": 0.09449089190421178,
      "elapsed_time": 0.14496564865112305
    },
    {
      "epoch": 5,
      "train_r2": 0.21040902843575837,
      "test_r2": 0.11964205139667505,
      "elapsed_time": 0.1521925926208496
    },
    {
      "epoch": 6,
      "train_r2": 0.24899792525488484,
      "test_r2": 0.14757316841750479,
      "elapsed_time": 0.15964317321777344
    },
    {
      "epoch": 7,
      "train_r2": 0.2827284865300548,
      "test_r2": 0.1715077803423839,
      "elapsed_time": 0.16652488708496094
    },
    {
      "epoch": 8,
      "train_r2": 0.30963899881514856,
      "test_r2": 0.19165543226753212,
      "elapsed_time": 0.17354130744934082
    },
    {
      "epoch": 9,
      "train_r2": 0.3365319550625864,
      "test_r2": 0.21303491639041994,
      "elapsed_time": 0.18087148666381836
    },
    {
      "epoch": 10,
      "train_r2": 0.3627145605588097,
      "test_r2": 0.2310078676250209,
      "elapsed_time": 0.18822622299194336
    },
    {
      "epoch": 11,
      "train_r2": 0.38451777100102547,
      "test_r2": 0.24768908064682982,
      "elapsed_time": 0.1956498622894287
    },
    {
      "epoch": 12,
      "train_r2": 0.4094163641850963,
      "test_r2": 0.266203673644378,
      "elapsed_time": 0.2029416561126709
    },
    {
      "epoch": 13,
      "train_r2": 0.42889128228686657,
      "test_r2": 0.28150536658132397,
      "elapsed_time": 0.21084284782409668
    },
    {
      "epoch": 14,
      "train_r2": 0.4480784980685556,
      "test_r2": 0.29981791426483995,
      "elapsed_time": 0.21796870231628418
    },
    {
      "epoch": 15,
      "train_r2": 0.46848865831135245,
      "test_r2": 0.3144812522133912,
      "elapsed_time": 0.2251758575439453
    },
    {
      "epoch": 16,
      "train_r2": 0.4893035853803409,
      "test_r2": 0.3309386907691041,
      "elapsed_time": 0.232741117477417
    },
    {
      "epoch": 17,
      "train_r2": 0.5095097648469781,
      "test_r2": 0.3431463193852924,
      "elapsed_time": 0.23999714851379395
    },
    {
      "epoch": 18,
      "train_r2": 0.5274781353944713,
      "test_r2": 0.357473783976371,
      "elapsed_time": 0.24729681015014648
    },
    {
      "epoch": 19,
      "train_r2": 0.54873556319993,
      "test_r2": 0.3722285537027731,
      "elapsed_time": 0.2546541690826416
    },
    {
      "epoch": 20,
      "train_r2": 0.5627557582278098,
      "test_r2": 0.3815148640636453,
      "elapsed_time": 0.2621004581451416
    },
    {
      "epoch": 21,
      "train_r2": 0.5777400340725054,
      "test_r2": 0.39418112207274425,
      "elapsed_time": 0.26949524879455566
    },
    {
      "epoch": 22,
      "train_r2": 0.5913667569910598,
      "test_r2": 0.40323051032768764,
      "elapsed_time": 0.2769045829772949
    },
    {
      "epoch": 23,
      "train_r2": 0.6032099900925457,
      "test_r2": 0.4132453278830378,
      "elapsed_time": 0.2840118408203125
    },
    {
      "epoch": 24,
      "train_r2": 0.6178221156977624,
      "test_r2": 0.42050528775522966,
      "elapsed_time": 0.2913484573364258
    },
    {
      "epoch": 25,
      "train_r2": 0.6290532052865547,
      "test_r2": 0.4301949232868575,
      "elapsed_time": 0.29825592041015625
    },
    {
      "epoch": 26,
      "train_r2": 0.6410598375295546,
      "test_r2": 0.4397806271956832,
      "elapsed_time": 0.30524539947509766
    },
    {
      "epoch": 27,
      "train_r2": 0.6522479062422278,
      "test_r2": 0.44890664346682185,
      "elapsed_time": 0.3120148181915283
    },
    {
      "epoch": 28,
      "train_r2": 0.6610844890054419,
      "test_r2": 0.4563787541780675,
      "elapsed_time": 0.3195364475250244
    },
    {
      "epoch": 29,
      "train_r2": 0.6626299474446032,
      "test_r2": 0.4564498742285942,
      "elapsed_time": 0.3269517421722412
    },
    {
      "epoch": 30,
      "train_r2": 0.6706286558404004,
      "test_r2": 0.4650324480380982,
      "elapsed_time": 0.33443689346313477
    },
    {
      "epoch": 31,
      "train_r2": 0.6825421245091907,
      "test_r2": 0.47506403149964915,
      "elapsed_time": 0.3418741226196289
    },
    {
      "epoch": 32,
      "train_r2": 0.6845983058028345,
      "test_r2": 0.47501469106648364,
      "elapsed_time": 0.3491218090057373
    },
    {
      "epoch": 33,
      "train_r2": 0.6937615660332321,
      "test_r2": 0.48202811328615314,
      "elapsed_time": 0.35614752769470215
    },
    {
      "epoch": 34,
      "train_r2": 0.7025421654282137,
      "test_r2": 0.4897698339709655,
      "elapsed_time": 0.36365532875061035
    },
    {
      "epoch": 35,
      "train_r2": 0.7040494210072883,
      "test_r2": 0.4932583893296817,
      "elapsed_time": 0.37108588218688965
    },
    {
      "epoch": 36,
      "train_r2": 0.705510873804158,
      "test_r2": 0.49681515558134504,
      "elapsed_time": 0.37868642807006836
    },
    {
      "epoch": 37,
      "train_r2": 0.7144940364837966,
      "test_r2": 0.5033807936864385,
      "elapsed_time": 0.3859982490539551
    },
    {
      "epoch": 38,
      "train_r2": 0.7225265669516066,
      "test_r2": 0.5119034875720323,
      "elapsed_time": 0.3931887149810791
    },
    {
      "epoch": 39,
      "train_r2": 0.732409685905794,
      "test_r2": 0.5195386650701815,
      "elapsed_time": 0.40030360221862793
    },
    {
      "epoch": 40,
      "train_r2": 0.733745036007157,
      "test_r2": 0.5228626045325508,
      "elapsed_time": 0.4078061580657959
    },
    {
      "epoch": 41,
      "train_r2": 0.7388391234330376,
      "test_r2": 0.5279295477264361,
      "elapsed_time": 0.4149973392486572
    },
    {
      "epoch": 42,
      "train_r2": 0.7473505354964485,
      "test_r2": 0.5346930003884895,
      "elapsed_time": 0.42198896408081055
    },
    {
      "epoch": 43,
      "train_r2": 0.7552627014947123,
      "test_r2": 0.5405741745173989,
      "elapsed_time": 0.4294850826263428
    },
    {
      "epoch": 44,
      "train_r2": 0.7562583960054033,
      "test_r2": 0.5403697857536547,
      "elapsed_time": 0.43688106536865234
    },
    {
      "epoch": 45,
      "train_r2": 0.7651243984168747,
      "test_r2": 0.5439174859770989,
      "elapsed_time": 0.4444234371185303
    },
    {
      "epoch": 46,
      "train_r2": 0.7660327462097887,
      "test_r2": 0.5439399513669605,
      "elapsed_time": 0.45174598693847656
    },
    {
      "epoch": 47,
      "train_r2": 0.7672156320769368,
      "test_r2": 0.5470516433564598,
      "elapsed_time": 0.45899271965026855
    },
    {
      "epoch": 48,
      "train_r2": 0.7683518360116912,
      "test_r2": 0.5470458983551885,
      "elapsed_time": 0.4662017822265625
    },
    {
      "epoch": 49,
      "train_r2": 0.7773896198028297,
      "test_r2": 0.5509561450630815,
      "elapsed_time": 0.47388386726379395
    },
    {
      "epoch": 50,
      "train_r2": 0.7784639978030783,
      "test_r2": 0.5539724408476112,
      "elapsed_time": 0.4811265468597412
    },
    {
      "epoch": 51,
      "train_r2": 0.7796560433371725,
      "test_r2": 0.5569728870906174,
      "elapsed_time": 0.4885234832763672
    },
    {
      "epoch": 52,
      "train_r2": 0.780694951290769,
      "test_r2": 0.5599118813818689,
      "elapsed_time": 0.4957747459411621
    },
    {
      "epoch": 53,
      "train_r2": 0.7817174067906775,
      "test_r2": 0.5628157311210846,
      "elapsed_time": 0.5031948089599609
    },
    {
      "epoch": 54,
      "train_r2": 0.7832276308653081,
      "test_r2": 0.5656631333444726,
      "elapsed_time": 0.5103814601898193
    },
    {
      "epoch": 55,
      "train_r2": 0.7842521254817415,
      "test_r2": 0.5685643234142193,
      "elapsed_time": 0.5175216197967529
    },
    {
      "epoch": 56,
      "train_r2": 0.7910523900662391,
      "test_r2": 0.5741580401048721,
      "elapsed_time": 0.5247735977172852
    },
    {
      "epoch": 57,
      "train_r2": 0.7920388325126961,
      "test_r2": 0.5769306362912895,
      "elapsed_time": 0.5323855876922607
    },
    {
      "epoch": 58,
      "train_r2": 0.7929785380583798,
      "test_r2": 0.579653413383374,
      "elapsed_time": 0.5397064685821533
    },
    {
      "epoch": 59,
      "train_r2": 0.7983295991754541,
      "test_r2": 0.5846421915409574,
      "elapsed_time": 0.5472414493560791
    },
    {
      "epoch": 60,
      "train_r2": 0.7992363172433916,
      "test_r2": 0.587290356429565,
      "elapsed_time": 0.5546078681945801
    },
    {
      "epoch": 61,
      "train_r2": 0.8001434886156786,
      "test_r2": 0.5898954450186914,
      "elapsed_time": 0.5621790885925293
    },
    {
      "epoch": 62,
      "train_r2": 0.8047724207058413,
      "test_r2": 0.59342485497512,
      "elapsed_time": 0.5699610710144043
    },
    {
      "epoch": 63,
      "train_r2": 0.8083908231254873,
      "test_r2": 0.5966680201418355,
      "elapsed_time": 0.5771658420562744
    },
    {
      "epoch": 64,
      "train_r2": 0.809242695347751,
      "test_r2": 0.5992111459432787,
      "elapsed_time": 0.5847315788269043
    },
    {
      "epoch": 65,
      "train_r2": 0.8107375294609719,
      "test_r2": 0.6012928375717774,
      "elapsed_time": 0.5919754505157471
    },
    {
      "epoch": 66,
      "train_r2": 0.8115760228674258,
      "test_r2": 0.6037592046288537,
      "elapsed_time": 0.5992162227630615
    },
    {
      "epoch": 67,
      "train_r2": 0.8123871521144428,
      "test_r2": 0.603763281232857,
      "elapsed_time": 0.606421709060669
    },
    {
      "epoch": 68,
      "train_r2": 0.8131871607418291,
      "test_r2": 0.6061877556867441,
      "elapsed_time": 0.6138594150543213
    },
    {
      "epoch": 69,
      "train_r2": 0.8140249948586449,
      "test_r2": 0.6085906881114558,
      "elapsed_time": 0.6211092472076416
    },
    {
      "epoch": 70,
      "train_r2": 0.8148223048897918,
      "test_r2": 0.6109593615867992,
      "elapsed_time": 0.6281321048736572
    },
    {
      "epoch": 71,
      "train_r2": 0.8155807481852545,
      "test_r2": 0.6132873014721535,
      "elapsed_time": 0.6357407569885254
    },
    {
      "epoch": 72,
      "train_r2": 0.8207389033329549,
      "test_r2": 0.6176365353031426,
      "elapsed_time": 0.6430637836456299
    },
    {
      "epoch": 73,
      "train_r2": 0.821472086811559,
      "test_r2": 0.6199019602207205,
      "elapsed_time": 0.6505715847015381
    },
    {
      "epoch": 74,
      "train_r2": 0.8257692592580291,
      "test_r2": 0.6215735879288162,
      "elapsed_time": 0.6580348014831543
    },
    {
      "epoch": 75,
      "train_r2": 0.8266016395803438,
      "test_r2": 0.6237967793413812,
      "elapsed_time": 0.6655349731445312
    },
    {
      "epoch": 76,
      "train_r2": 0.8271760914078055,
      "test_r2": 0.6237946090801154,
      "elapsed_time": 0.6730861663818359
    },
    {
      "epoch": 77,
      "train_r2": 0.8305964419654579,
      "test_r2": 0.6267425370085256,
      "elapsed_time": 0.6804225444793701
    },
    {
      "epoch": 78,
      "train_r2": 0.8312731583762409,
      "test_r2": 0.6288963999058113,
      "elapsed_time": 0.6879057884216309
    },
    {
      "epoch": 79,
      "train_r2": 0.8320210545861659,
      "test_r2": 0.6310211841627037,
      "elapsed_time": 0.6954882144927979
    },
    {
      "epoch": 80,
      "train_r2": 0.8327549209185063,
      "test_r2": 0.6310546816838251,
      "elapsed_time": 0.7026829719543457
    },
    {
      "epoch": 81,
      "train_r2": 0.8333987155806155,
      "test_r2": 0.63313945448944,
      "elapsed_time": 0.7100825309753418
    },
    {
      "epoch": 82,
      "train_r2": 0.834034038614608,
      "test_r2": 0.6351948968505952,
      "elapsed_time": 0.7173383235931396
    },
    {
      "epoch": 83,
      "train_r2": 0.8346593410107397,
      "test_r2": 0.6372329797821642,
      "elapsed_time": 0.7251260280609131
    },
    {
      "epoch": 84,
      "train_r2": 0.8352768331683769,
      "test_r2": 0.6372609949834096,
      "elapsed_time": 0.7326922416687012
    },
    {
      "epoch": 85,
      "train_r2": 0.8358841306964817,
      "test_r2": 0.6392496543194292,
      "elapsed_time": 0.7402799129486084
    },
    {
      "epoch": 86,
      "train_r2": 0.8364803411974326,
      "test_r2": 0.6412198469977636,
      "elapsed_time": 0.7476987838745117
    },
    {
      "epoch": 87,
      "train_r2": 0.8408812129535677,
      "test_r2": 0.644739587354548,
      "elapsed_time": 0.7551813125610352
    },
    {
      "epoch": 88,
      "train_r2": 0.8454444489389461,
      "test_r2": 0.6459440201310884,
      "elapsed_time": 0.7629098892211914
    },
    {
      "epoch": 89,
      "train_r2": 0.8510410291345513,
      "test_r2": 0.6510758369073983,
      "elapsed_time": 0.7702746391296387
    },
    {
      "epoch": 90,
      "train_r2": 0.8543135607658926,
      "test_r2": 0.6539993404297235,
      "elapsed_time": 0.7774355411529541
    },
    {
      "epoch": 91,
      "train_r2": 0.854862491014514,
      "test_r2": 0.6558562569200834,
      "elapsed_time": 0.7845654487609863
    },
    {
      "epoch": 92,
      "train_r2": 0.8554764417782673,
      "test_r2": 0.6561231348456227,
      "elapsed_time": 0.7920870780944824
    },
    {
      "epoch": 93,
      "train_r2": 0.8559091627224523,
      "test_r2": 0.6561426083519013,
      "elapsed_time": 0.7994556427001953
    },
    {
      "epoch": 94,
      "train_r2": 0.8564316472646232,
      "test_r2": 0.6561720428807868,
      "elapsed_time": 0.8076884746551514
    },
    {
      "epoch": 95,
      "train_r2": 0.8570161917042158,
      "test_r2": 0.6579656329792936,
      "elapsed_time": 0.8151803016662598
    },
    {
      "epoch": 96,
      "train_r2": 0.8599216291665022,
      "test_r2": 0.6595567804435879,
      "elapsed_time": 0.822742223739624
    },
    {
      "epoch": 97,
      "train_r2": 0.8604243874187343,
      "test_r2": 0.659537220769422,
      "elapsed_time": 0.8301992416381836
    },
    {
      "epoch": 98,
      "train_r2": 0.8639291681554401,
      "test_r2": 0.6626156471242299,
      "elapsed_time": 0.8377063274383545
    },
    {
      "epoch": 99,
      "train_r2": 0.8645333396535138,
      "test_r2": 0.6626326644148357,
      "elapsed_time": 0.8452386856079102
    },
    {
      "epoch": 100,
      "train_r2": 0.8651687197035272,
      "test_r2": 0.6643672071278042,
      "elapsed_time": 0.8530285358428955
    },
    {
      "epoch": 101,
      "train_r2": 0.8656972313601213,
      "test_r2": 0.6660704513959537,
      "elapsed_time": 0.8606863021850586
    },
    {
      "epoch": 102,
      "train_r2": 0.8662161044948938,
      "test_r2": 0.6660958805028181,
      "elapsed_time": 0.8677895069122314
    },
    {
      "epoch": 103,
      "train_r2": 0.8666417645491736,
      "test_r2": 0.6661222518790071,
      "elapsed_time": 0.8750138282775879
    },
    {
      "epoch": 104,
      "train_r2": 0.8672047300899464,
      "test_r2": 0.6679435521687045,
      "elapsed_time": 0.8826751708984375
    },
    {
      "epoch": 105,
      "train_r2": 0.8677399974518125,
      "test_r2": 0.6700329062655543,
      "elapsed_time": 0.8901739120483398
    },
    {
      "epoch": 106,
      "train_r2": 0.8682501964092582,
      "test_r2": 0.6716209438878855,
      "elapsed_time": 0.8976833820343018
    },
    {
      "epoch": 107,
      "train_r2": 0.8686706600101268,
      "test_r2": 0.6732115799552372,
      "elapsed_time": 0.9051041603088379
    },
    {
      "epoch": 108,
      "train_r2": 0.8714246859548351,
      "test_r2": 0.6752154605425811,
      "elapsed_time": 0.9126343727111816
    },
    {
      "epoch": 109,
      "train_r2": 0.8718912080425458,
      "test_r2": 0.6767824051225017,
      "elapsed_time": 0.9200739860534668
    },
    {
      "epoch": 110,
      "train_r2": 0.8756200857215368,
      "test_r2": 0.6777533914761181,
      "elapsed_time": 0.9275939464569092
    },
    {
      "epoch": 111,
      "train_r2": 0.8760633688190573,
      "test_r2": 0.6792869560825749,
      "elapsed_time": 0.9351625442504883
    },
    {
      "epoch": 112,
      "train_r2": 0.8765155908492289,
      "test_r2": 0.6808025273479713,
      "elapsed_time": 0.9426233768463135
    },
    {
      "epoch": 113,
      "train_r2": 0.8771998686956556,
      "test_r2": 0.6809645557260081,
      "elapsed_time": 0.949826717376709
    },
    {
      "epoch": 114,
      "train_r2": 0.8786706094866037,
      "test_r2": 0.6838636221362444,
      "elapsed_time": 0.9570658206939697
    },
    {
      "epoch": 115,
      "train_r2": 0.8825104108263512,
      "test_r2": 0.6854698814345952,
      "elapsed_time": 0.9646754264831543
    },
    {
      "epoch": 116,
      "train_r2": 0.8829450064281759,
      "test_r2": 0.686893290714274,
      "elapsed_time": 0.972022533416748
    },
    {
      "epoch": 117,
      "train_r2": 0.8849513307740028,
      "test_r2": 0.6883311377560355,
      "elapsed_time": 0.9796171188354492
    },
    {
      "epoch": 118,
      "train_r2": 0.8854169914167928,
      "test_r2": 0.6883542400910779,
      "elapsed_time": 0.9870460033416748
    },
    {
      "epoch": 119,
      "train_r2": 0.8858073726180082,
      "test_r2": 0.6883763674073415,
      "elapsed_time": 0.9943304061889648
    },
    {
      "epoch": 120,
      "train_r2": 0.88636396094365,
      "test_r2": 0.6897905072827258,
      "elapsed_time": 1.0016231536865234
    },
    {
      "epoch": 121,
      "train_r2": 0.8898609975211301,
      "test_r2": 0.6912030488277716,
      "elapsed_time": 1.0092127323150635
    },
    {
      "epoch": 122,
      "train_r2": 0.8934055651362225,
      "test_r2": 0.6920353759291569,
      "elapsed_time": 1.0166304111480713
    },
    {
      "epoch": 123,
      "train_r2": 0.8937570828378744,
      "test_r2": 0.6933862633354878,
      "elapsed_time": 1.0242092609405518
    },
    {
      "epoch": 124,
      "train_r2": 0.8950099090179491,
      "test_r2": 0.6939215026231955,
      "elapsed_time": 1.0317928791046143
    },
    {
      "epoch": 125,
      "train_r2": 0.8967323287107613,
      "test_r2": 0.6947211243975113,
      "elapsed_time": 1.039055585861206
    },
    {
      "epoch": 126,
      "train_r2": 0.8970911346575653,
      "test_r2": 0.694702041951721,
      "elapsed_time": 1.0466091632843018
    },
    {
      "epoch": 127,
      "train_r2": 0.8976026035662739,
      "test_r2": 0.6959630277973449,
      "elapsed_time": 1.0542933940887451
    },
    {
      "epoch": 128,
      "train_r2": 0.8996778498312478,
      "test_r2": 0.6978020027259684,
      "elapsed_time": 1.0619878768920898
    },
    {
      "epoch": 129,
      "train_r2": 0.9000746767569747,
      "test_r2": 0.6990585080857852,
      "elapsed_time": 1.0695438385009766
    },
    {
      "epoch": 130,
      "train_r2": 0.9017731762711333,
      "test_r2": 0.7021711701742481,
      "elapsed_time": 1.0770163536071777
    },
    {
      "epoch": 131,
      "train_r2": 0.9022954810444999,
      "test_r2": 0.7035709242343048,
      "elapsed_time": 1.0844621658325195
    },
    {
      "epoch": 132,
      "train_r2": 0.9044669810561258,
      "test_r2": 0.704973884516993,
      "elapsed_time": 1.0921821594238281
    },
    {
      "epoch": 133,
      "train_r2": 0.906313091313564,
      "test_r2": 0.7065806047901133,
      "elapsed_time": 1.0993974208831787
    },
    {
      "epoch": 134,
      "train_r2": 0.9066793407705867,
      "test_r2": 0.7077752554855419,
      "elapsed_time": 1.1068964004516602
    },
    {
      "epoch": 135,
      "train_r2": 0.9070392950726855,
      "test_r2": 0.7089561267126661,
      "elapsed_time": 1.1147360801696777
    },
    {
      "epoch": 136,
      "train_r2": 0.9087275516443838,
      "test_r2": 0.7105608624257934,
      "elapsed_time": 1.1221740245819092
    },
    {
      "epoch": 137,
      "train_r2": 0.9111266313139714,
      "test_r2": 0.7115552289203052,
      "elapsed_time": 1.1295654773712158
    },
    {
      "epoch": 138,
      "train_r2": 0.9124852883652463,
      "test_r2": 0.7118850948722137,
      "elapsed_time": 1.1370971202850342
    },
    {
      "epoch": 139,
      "train_r2": 0.9128223830749548,
      "test_r2": 0.7130137723187406,
      "elapsed_time": 1.1446099281311035
    },
    {
      "epoch": 140,
      "train_r2": 0.9132734155827958,
      "test_r2": 0.7142854573299711,
      "elapsed_time": 1.1521766185760498
    },
    {
      "epoch": 141,
      "train_r2": 0.9152715351179049,
      "test_r2": 0.7162524531266461,
      "elapsed_time": 1.1597228050231934
    },
    {
      "epoch": 142,
      "train_r2": 0.9155909220232447,
      "test_r2": 0.7173429328319273,
      "elapsed_time": 1.1666343212127686
    },
    {
      "epoch": 143,
      "train_r2": 0.9159048654247995,
      "test_r2": 0.7184267085552145,
      "elapsed_time": 1.1736423969268799
    },
    {
      "epoch": 144,
      "train_r2": 0.9162134692606096,
      "test_r2": 0.718418649659451,
      "elapsed_time": 1.181039810180664
    },
    {
      "epoch": 145,
      "train_r2": 0.9166172993165982,
      "test_r2": 0.7185261883109808,
      "elapsed_time": 1.1889927387237549
    },
    {
      "epoch": 146,
      "train_r2": 0.9178289278929194,
      "test_r2": 0.720693676294585,
      "elapsed_time": 1.196688175201416
    },
    {
      "epoch": 147,
      "train_r2": 0.9191650710610102,
      "test_r2": 0.7227723242665414,
      "elapsed_time": 1.2041327953338623
    },
    {
      "epoch": 148,
      "train_r2": 0.9202527274866772,
      "test_r2": 0.7238562301384399,
      "elapsed_time": 1.2116551399230957
    },
    {
      "epoch": 149,
      "train_r2": 0.920636374996231,
      "test_r2": 0.7250058384923682,
      "elapsed_time": 1.2191896438598633
    },
    {
      "epoch": 150,
      "train_r2": 0.9215514173392245,
      "test_r2": 0.7268153170166294,
      "elapsed_time": 1.226945161819458
    },
    {
      "epoch": 151,
      "train_r2": 0.922063940309623,
      "test_r2": 0.7284785522552619,
      "elapsed_time": 1.2345058917999268
    },
    {
      "epoch": 152,
      "train_r2": 0.9238116214183623,
      "test_r2": 0.729273339700649,
      "elapsed_time": 1.2424540519714355
    },
    {
      "epoch": 153,
      "train_r2": 0.9240740523369267,
      "test_r2": 0.7302404046170631,
      "elapsed_time": 1.2497437000274658
    },
    {
      "epoch": 154,
      "train_r2": 0.9243320571200542,
      "test_r2": 0.7311972156538753,
      "elapsed_time": 1.2574677467346191
    },
    {
      "epoch": 155,
      "train_r2": 0.9251023529624736,
      "test_r2": 0.7315989558581073,
      "elapsed_time": 1.2650973796844482
    },
    {
      "epoch": 156,
      "train_r2": 0.9254441634197214,
      "test_r2": 0.7326648701165347,
      "elapsed_time": 1.2730214595794678
    },
    {
      "epoch": 157,
      "train_r2": 0.9263827978555759,
      "test_r2": 0.7344748884184333,
      "elapsed_time": 1.2805438041687012
    },
    {
      "epoch": 158,
      "train_r2": 0.9271891009894562,
      "test_r2": 0.7362092473954707,
      "elapsed_time": 1.2879931926727295
    },
    {
      "epoch": 159,
      "train_r2": 0.9276275760997352,
      "test_r2": 0.7376819841237989,
      "elapsed_time": 1.2956621646881104
    },
    {
      "epoch": 160,
      "train_r2": 0.9278589946170754,
      "test_r2": 0.737678562152571,
      "elapsed_time": 1.303027629852295
    },
    {
      "epoch": 161,
      "train_r2": 0.9282794929934866,
      "test_r2": 0.7391106425428086,
      "elapsed_time": 1.3107082843780518
    },
    {
      "epoch": 162,
      "train_r2": 0.9289701528350764,
      "test_r2": 0.7405938258669436,
      "elapsed_time": 1.3185644149780273
    },
    {
      "epoch": 163,
      "train_r2": 0.930395458671616,
      "test_r2": 0.7412538839183836,
      "elapsed_time": 1.3262488842010498
    },
    {
      "epoch": 164,
      "train_r2": 0.9312988291023899,
      "test_r2": 0.7415300183638469,
      "elapsed_time": 1.3334665298461914
    },
    {
      "epoch": 165,
      "train_r2": 0.9316810027025032,
      "test_r2": 0.7428730229706646,
      "elapsed_time": 1.3412702083587646
    },
    {
      "epoch": 166,
      "train_r2": 0.9326938630241164,
      "test_r2": 0.7429670133556915,
      "elapsed_time": 1.348768711090088
    },
    {
      "epoch": 167,
      "train_r2": 0.9335021561560738,
      "test_r2": 0.7432135879501744,
      "elapsed_time": 1.3561592102050781
    },
    {
      "epoch": 168,
      "train_r2": 0.9347243763380537,
      "test_r2": 0.7439403454278737,
      "elapsed_time": 1.3636572360992432
    },
    {
      "epoch": 169,
      "train_r2": 0.9360181696823006,
      "test_r2": 0.7454756730210611,
      "elapsed_time": 1.3710172176361084
    },
    {
      "epoch": 170,
      "train_r2": 0.9362815128808175,
      "test_r2": 0.7463796177961344,
      "elapsed_time": 1.3786342144012451
    },
    {
      "epoch": 171,
      "train_r2": 0.9370107121216712,
      "test_r2": 0.7465922623158681,
      "elapsed_time": 1.3862531185150146
    },
    {
      "epoch": 172,
      "train_r2": 0.9383431075047137,
      "test_r2": 0.7480177556099199,
      "elapsed_time": 1.3938941955566406
    },
    {
      "epoch": 173,
      "train_r2": 0.9387775963930126,
      "test_r2": 0.7495791622118946,
      "elapsed_time": 1.4014110565185547
    },
    {
      "epoch": 174,
      "train_r2": 0.9390235456943653,
      "test_r2": 0.7504398888893664,
      "elapsed_time": 1.4091401100158691
    },
    {
      "epoch": 175,
      "train_r2": 0.9401821696167153,
      "test_r2": 0.7519369788839003,
      "elapsed_time": 1.4165427684783936
    },
    {
      "epoch": 176,
      "train_r2": 0.9412689934838924,
      "test_r2": 0.7534374318857444,
      "elapsed_time": 1.4242300987243652
    },
    {
      "epoch": 177,
      "train_r2": 0.941903613207361,
      "test_r2": 0.7536185389247608,
      "elapsed_time": 1.4316115379333496
    },
    {
      "epoch": 178,
      "train_r2": 0.9420703770660611,
      "test_r2": 0.7543329269525783,
      "elapsed_time": 1.4391708374023438
    },
    {
      "epoch": 179,
      "train_r2": 0.9430267670013793,
      "test_r2": 0.7560993838391947,
      "elapsed_time": 1.4469802379608154
    },
    {
      "epoch": 180,
      "train_r2": 0.9434140272271007,
      "test_r2": 0.7575473157237331,
      "elapsed_time": 1.4549574851989746
    },
    {
      "epoch": 181,
      "train_r2": 0.9438411940106652,
      "test_r2": 0.7589899753437757,
      "elapsed_time": 1.4626586437225342
    },
    {
      "epoch": 182,
      "train_r2": 0.944057375382493,
      "test_r2": 0.7590591870784714,
      "elapsed_time": 1.4701900482177734
    },
    {
      "epoch": 183,
      "train_r2": 0.9449198924259277,
      "test_r2": 0.7593380137930561,
      "elapsed_time": 1.4778327941894531
    },
    {
      "epoch": 184,
      "train_r2": 0.9459035074390489,
      "test_r2": 0.7604795943600124,
      "elapsed_time": 1.4854531288146973
    },
    {
      "epoch": 185,
      "train_r2": 0.9460535060765876,
      "test_r2": 0.7611423471733498,
      "elapsed_time": 1.492952585220337
    },
    {
      "epoch": 186,
      "train_r2": 0.9464902266078004,
      "test_r2": 0.7625716027615038,
      "elapsed_time": 1.500260353088379
    },
    {
      "epoch": 187,
      "train_r2": 0.9466356434622457,
      "test_r2": 0.7632180096093878,
      "elapsed_time": 1.5080277919769287
    },
    {
      "epoch": 188,
      "train_r2": 0.9472999988961153,
      "test_r2": 0.7643105298409852,
      "elapsed_time": 1.515106439590454
    },
    {
      "epoch": 189,
      "train_r2": 0.94817046004491,
      "test_r2": 0.7646790274289361,
      "elapsed_time": 1.5229780673980713
    },
    {
      "epoch": 190,
      "train_r2": 0.9484715683647863,
      "test_r2": 0.7657098951147292,
      "elapsed_time": 1.5307283401489258
    },
    {
      "epoch": 191,
      "train_r2": 0.9487958346974269,
      "test_r2": 0.7668819455224325,
      "elapsed_time": 1.537947416305542
    },
    {
      "epoch": 192,
      "train_r2": 0.9494088966340877,
      "test_r2": 0.7671471508493997,
      "elapsed_time": 1.5455968379974365
    },
    {
      "epoch": 193,
      "train_r2": 0.9495400271300296,
      "test_r2": 0.767745316584343,
      "elapsed_time": 1.5533339977264404
    },
    {
      "epoch": 194,
      "train_r2": 0.9501205676093777,
      "test_r2": 0.7692713167427886,
      "elapsed_time": 1.560765266418457
    },
    {
      "epoch": 195,
      "train_r2": 0.950446715744176,
      "test_r2": 0.7703897742979449,
      "elapsed_time": 1.5681450366973877
    },
    {
      "epoch": 196,
      "train_r2": 0.9511513447361929,
      "test_r2": 0.7709478774447808,
      "elapsed_time": 1.5754578113555908
    },
    {
      "epoch": 197,
      "train_r2": 0.9516726545751603,
      "test_r2": 0.7723989878361526,
      "elapsed_time": 1.583392858505249
    },
    {
      "epoch": 198,
      "train_r2": 0.9518828897359295,
      "test_r2": 0.7734576767512702,
      "elapsed_time": 1.5908057689666748
    },
    {
      "epoch": 199,
      "train_r2": 0.9520454021466512,
      "test_r2": 0.7740887350292918,
      "elapsed_time": 1.5984480381011963
    },
    {
      "epoch": 200,
      "train_r2": 0.9521627292586053,
      "test_r2": 0.7746369612703558,
      "elapsed_time": 1.6058714389801025
    },
    {
      "epoch": 201,
      "train_r2": 0.9528172352707739,
      "test_r2": 0.7748254695059831,
      "elapsed_time": 1.613363265991211
    },
    {
      "epoch": 202,
      "train_r2": 0.9536096827544268,
      "test_r2": 0.7761392504334284,
      "elapsed_time": 1.6208477020263672
    },
    {
      "epoch": 203,
      "train_r2": 0.9540685432933725,
      "test_r2": 0.7774740728560565,
      "elapsed_time": 1.6285796165466309
    },
    {
      "epoch": 204,
      "train_r2": 0.9543276438846279,
      "test_r2": 0.7785603091830684,
      "elapsed_time": 1.6364965438842773
    },
    {
      "epoch": 205,
      "train_r2": 0.954838639481858,
      "test_r2": 0.77889657097214,
      "elapsed_time": 1.6442151069641113
    },
    {
      "epoch": 206,
      "train_r2": 0.9553282061809394,
      "test_r2": 0.7799755000696819,
      "elapsed_time": 1.6518943309783936
    },
    {
      "epoch": 207,
      "train_r2": 0.9559595750820158,
      "test_r2": 0.7808007707078706,
      "elapsed_time": 1.6597001552581787
    },
    {
      "epoch": 208,
      "train_r2": 0.9561197627039572,
      "test_r2": 0.7813857625945421,
      "elapsed_time": 1.6670358180999756
    },
    {
      "epoch": 209,
      "train_r2": 0.9566910001962594,
      "test_r2": 0.7811735633106225,
      "elapsed_time": 1.6744740009307861
    },
    {
      "epoch": 210,
      "train_r2": 0.9573134722003602,
      "test_r2": 0.7816867753212337,
      "elapsed_time": 1.6817362308502197
    },
    {
      "epoch": 211,
      "train_r2": 0.9575219298193614,
      "test_r2": 0.7812985636406078,
      "elapsed_time": 1.6895561218261719
    },
    {
      "epoch": 212,
      "train_r2": 0.9580280228132819,
      "test_r2": 0.7816324353548993,
      "elapsed_time": 1.6971664428710938
    },
    {
      "epoch": 213,
      "train_r2": 0.9584718696736373,
      "test_r2": 0.7823852743168904,
      "elapsed_time": 1.7049267292022705
    },
    {
      "epoch": 214,
      "train_r2": 0.9589758806775551,
      "test_r2": 0.7835244772951642,
      "elapsed_time": 1.712681770324707
    },
    {
      "epoch": 215,
      "train_r2": 0.9595422666259712,
      "test_r2": 0.7839251431873305,
      "elapsed_time": 1.720315933227539
    },
    {
      "epoch": 216,
      "train_r2": 0.9597648019456737,
      "test_r2": 0.7846721233157036,
      "elapsed_time": 1.728069543838501
    },
    {
      "epoch": 217,
      "train_r2": 0.9600766992306761,
      "test_r2": 0.785797065197525,
      "elapsed_time": 1.735917091369629
    },
    {
      "epoch": 218,
      "train_r2": 0.9604983973610406,
      "test_r2": 0.7860840327590316,
      "elapsed_time": 1.7435402870178223
    },
    {
      "epoch": 219,
      "train_r2": 0.9607941813052294,
      "test_r2": 0.7871703900243603,
      "elapsed_time": 1.7511680126190186
    },
    {
      "epoch": 220,
      "train_r2": 0.9611563398850775,
      "test_r2": 0.7881992496025694,
      "elapsed_time": 1.75881028175354
    },
    {
      "epoch": 221,
      "train_r2": 0.9614105812506932,
      "test_r2": 0.7891402093784445,
      "elapsed_time": 1.766120433807373
    },
    {
      "epoch": 222,
      "train_r2": 0.9616589185435477,
      "test_r2": 0.7900630143953067,
      "elapsed_time": 1.7739613056182861
    },
    {
      "epoch": 223,
      "train_r2": 0.9619833060531822,
      "test_r2": 0.7910170956380895,
      "elapsed_time": 1.7818083763122559
    },
    {
      "epoch": 224,
      "train_r2": 0.9624299915144182,
      "test_r2": 0.7914886215706675,
      "elapsed_time": 1.7895634174346924
    },
    {
      "epoch": 225,
      "train_r2": 0.962659001518889,
      "test_r2": 0.7923562218305835,
      "elapsed_time": 1.7974765300750732
    },
    {
      "epoch": 226,
      "train_r2": 0.9628919941415974,
      "test_r2": 0.7932789142161125,
      "elapsed_time": 1.8052334785461426
    },
    {
      "epoch": 227,
      "train_r2": 0.9631027144896356,
      "test_r2": 0.7940996120144815,
      "elapsed_time": 1.8129141330718994
    },
    {
      "epoch": 228,
      "train_r2": 0.9635275328725695,
      "test_r2": 0.7940978226899533,
      "elapsed_time": 1.8204734325408936
    },
    {
      "epoch": 229,
      "train_r2": 0.9640094641006998,
      "test_r2": 0.7946168482598568,
      "elapsed_time": 1.828188180923462
    },
    {
      "epoch": 230,
      "train_r2": 0.9642028702978772,
      "test_r2": 0.7953987101620443,
      "elapsed_time": 1.836184024810791
    },
    {
      "epoch": 231,
      "train_r2": 0.9643788135909142,
      "test_r2": 0.7960426328102219,
      "elapsed_time": 1.8441128730773926
    },
    {
      "epoch": 232,
      "train_r2": 0.9647099668013237,
      "test_r2": 0.7963659931768863,
      "elapsed_time": 1.8519213199615479
    },
    {
      "epoch": 233,
      "train_r2": 0.9648833227519856,
      "test_r2": 0.7970970030927057,
      "elapsed_time": 1.8596007823944092
    },
    {
      "epoch": 234,
      "train_r2": 0.9650388263365081,
      "test_r2": 0.797655361441163,
      "elapsed_time": 1.8672113418579102
    },
    {
      "epoch": 235,
      "train_r2": 0.9654167562144986,
      "test_r2": 0.7977407936270954,
      "elapsed_time": 1.8745777606964111
    },
    {
      "epoch": 236,
      "train_r2": 0.9655804937439215,
      "test_r2": 0.7983547044276751,
      "elapsed_time": 1.882324457168579
    },
    {
      "epoch": 237,
      "train_r2": 0.9659922042259349,
      "test_r2": 0.7988119805631142,
      "elapsed_time": 1.8902215957641602
    },
    {
      "epoch": 238,
      "train_r2": 0.966352032329293,
      "test_r2": 0.7990362518954377,
      "elapsed_time": 1.8977704048156738
    },
    {
      "epoch": 239,
      "train_r2": 0.9664925629149201,
      "test_r2": 0.7994761735100968,
      "elapsed_time": 1.9057464599609375
    },
    {
      "epoch": 240,
      "train_r2": 0.9668185945257666,
      "test_r2": 0.7992398742511606,
      "elapsed_time": 1.9135923385620117
    },
    {
      "epoch": 241,
      "train_r2": 0.9669839126199192,
      "test_r2": 0.7999400255851697,
      "elapsed_time": 1.9214322566986084
    },
    {
      "epoch": 242,
      "train_r2": 0.9671096787370902,
      "test_r2": 0.8005011420651627,
      "elapsed_time": 1.9290356636047363
    },
    {
      "epoch": 243,
      "train_r2": 0.9672282854434544,
      "test_r2": 0.8011888850277661,
      "elapsed_time": 1.9367167949676514
    },
    {
      "epoch": 244,
      "train_r2": 0.9676341240460429,
      "test_r2": 0.801450252208497,
      "elapsed_time": 1.9443204402923584
    },
    {
      "epoch": 245,
      "train_r2": 0.9679097667498262,
      "test_r2": 0.8015262902044915,
      "elapsed_time": 1.9520649909973145
    },
    {
      "epoch": 246,
      "train_r2": 0.968277425632628,
      "test_r2": 0.8018873860415143,
      "elapsed_time": 1.959395170211792
    },
    {
      "epoch": 247,
      "train_r2": 0.968395812498985,
      "test_r2": 0.8022836297810173,
      "elapsed_time": 1.967419147491455
    },
    {
      "epoch": 248,
      "train_r2": 0.9687330664357116,
      "test_r2": 0.8026786447227372,
      "elapsed_time": 1.9750890731811523
    },
    {
      "epoch": 249,
      "train_r2": 0.9688527906039387,
      "test_r2": 0.8030773686941877,
      "elapsed_time": 1.98311448097229
    },
    {
      "epoch": 250,
      "train_r2": 0.9689852412098204,
      "test_r2": 0.803615971007098,
      "elapsed_time": 1.9906208515167236
    },
    {
      "epoch": 251,
      "train_r2": 0.9692432908925187,
      "test_r2": 0.8042287133615301,
      "elapsed_time": 1.9983243942260742
    },
    {
      "epoch": 252,
      "train_r2": 0.9693866333545988,
      "test_r2": 0.804770522161239,
      "elapsed_time": 2.0056231021881104
    },
    {
      "epoch": 253,
      "train_r2": 0.9694931697276201,
      "test_r2": 0.8048318015407361,
      "elapsed_time": 2.0135457515716553
    },
    {
      "epoch": 254,
      "train_r2": 0.9696109577334027,
      "test_r2": 0.8054789977680781,
      "elapsed_time": 2.02128529548645
    },
    {
      "epoch": 255,
      "train_r2": 0.9697811623228975,
      "test_r2": 0.8055699657022999,
      "elapsed_time": 2.0290298461914062
    },
    {
      "epoch": 256,
      "train_r2": 0.9699536542261621,
      "test_r2": 0.8056780051664884,
      "elapsed_time": 2.0368270874023438
    },
    {
      "epoch": 257,
      "train_r2": 0.9700816584410299,
      "test_r2": 0.8058009753114255,
      "elapsed_time": 2.0444445610046387
    },
    {
      "epoch": 258,
      "train_r2": 0.9702651112488381,
      "test_r2": 0.8058281825497725,
      "elapsed_time": 2.0522520542144775
    },
    {
      "epoch": 259,
      "train_r2": 0.9703943554003321,
      "test_r2": 0.8064463294057943,
      "elapsed_time": 2.060103178024292
    },
    {
      "epoch": 260,
      "train_r2": 0.9706850215005632,
      "test_r2": 0.8068016739682469,
      "elapsed_time": 2.0674889087677
    },
    {
      "epoch": 261,
      "train_r2": 0.9709775943168352,
      "test_r2": 0.8068692369635155,
      "elapsed_time": 2.0753567218780518
    },
    {
      "epoch": 262,
      "train_r2": 0.971073703456382,
      "test_r2": 0.8069266330822398,
      "elapsed_time": 2.083085536956787
    },
    {
      "epoch": 263,
      "train_r2": 0.9711928295574538,
      "test_r2": 0.8070453068591171,
      "elapsed_time": 2.0910980701446533
    },
    {
      "epoch": 264,
      "train_r2": 0.9713066513564704,
      "test_r2": 0.8071591592482237,
      "elapsed_time": 2.099219799041748
    },
    {
      "epoch": 265,
      "train_r2": 0.9716262038305739,
      "test_r2": 0.8073429893607427,
      "elapsed_time": 2.106872081756592
    },
    {
      "epoch": 266,
      "train_r2": 0.9717249004249859,
      "test_r2": 0.8078266064523366,
      "elapsed_time": 2.1143455505371094
    },
    {
      "epoch": 267,
      "train_r2": 0.9718137063401574,
      "test_r2": 0.8078780126994846,
      "elapsed_time": 2.1219770908355713
    },
    {
      "epoch": 268,
      "train_r2": 0.9719742402414259,
      "test_r2": 0.8079237879709001,
      "elapsed_time": 2.129488468170166
    },
    {
      "epoch": 269,
      "train_r2": 0.972125239021729,
      "test_r2": 0.8086123947118978,
      "elapsed_time": 2.1373047828674316
    },
    {
      "epoch": 270,
      "train_r2": 0.9723821104576253,
      "test_r2": 0.8090312109605242,
      "elapsed_time": 2.14491868019104
    },
    {
      "epoch": 271,
      "train_r2": 0.9726278079256384,
      "test_r2": 0.8090589588602848,
      "elapsed_time": 2.1521520614624023
    },
    {
      "epoch": 272,
      "train_r2": 0.9727222883574327,
      "test_r2": 0.809528957563836,
      "elapsed_time": 2.1604058742523193
    },
    {
      "epoch": 273,
      "train_r2": 0.9729448592640979,
      "test_r2": 0.8097147027636998,
      "elapsed_time": 2.168174982070923
    },
    {
      "epoch": 274,
      "train_r2": 0.9731841766329563,
      "test_r2": 0.8101247253225005,
      "elapsed_time": 2.1756019592285156
    },
    {
      "epoch": 275,
      "train_r2": 0.9733361736394878,
      "test_r2": 0.8103144166182712,
      "elapsed_time": 2.183497905731201
    },
    {
      "epoch": 276,
      "train_r2": 0.9735487507125493,
      "test_r2": 0.8103734250055105,
      "elapsed_time": 2.1910998821258545
    },
    {
      "epoch": 277,
      "train_r2": 0.9738568288449012,
      "test_r2": 0.8102707783567425,
      "elapsed_time": 2.199103832244873
    },
    {
      "epoch": 278,
      "train_r2": 0.9739812431738636,
      "test_r2": 0.8107790048054222,
      "elapsed_time": 2.2066469192504883
    },
    {
      "epoch": 279,
      "train_r2": 0.9740921797567413,
      "test_r2": 0.8112502869246266,
      "elapsed_time": 2.2145848274230957
    },
    {
      "epoch": 280,
      "train_r2": 0.9743621707055428,
      "test_r2": 0.8111906278069849,
      "elapsed_time": 2.222353458404541
    },
    {
      "epoch": 281,
      "train_r2": 0.9744775048656841,
      "test_r2": 0.8112638775166986,
      "elapsed_time": 2.230316400527954
    },
    {
      "epoch": 282,
      "train_r2": 0.974657113187595,
      "test_r2": 0.8114730091750273,
      "elapsed_time": 2.2380282878875732
    },
    {
      "epoch": 283,
      "train_r2": 0.9749217903065679,
      "test_r2": 0.8116676225437698,
      "elapsed_time": 2.2456984519958496
    },
    {
      "epoch": 284,
      "train_r2": 0.9750633385337015,
      "test_r2": 0.8118595187032472,
      "elapsed_time": 2.25351881980896
    },
    {
      "epoch": 285,
      "train_r2": 0.9751386756973138,
      "test_r2": 0.8119100922360417,
      "elapsed_time": 2.2613210678100586
    },
    {
      "epoch": 286,
      "train_r2": 0.9752653433254215,
      "test_r2": 0.8122865301317792,
      "elapsed_time": 2.2695109844207764
    },
    {
      "epoch": 287,
      "train_r2": 0.975338541776827,
      "test_r2": 0.8123360046273508,
      "elapsed_time": 2.2773091793060303
    },
    {
      "epoch": 288,
      "train_r2": 0.9754222276063126,
      "test_r2": 0.8124304535284071,
      "elapsed_time": 2.2854232788085938
    },
    {
      "epoch": 289,
      "train_r2": 0.9755634850826208,
      "test_r2": 0.8125361486567289,
      "elapsed_time": 2.2933104038238525
    },
    {
      "epoch": 290,
      "train_r2": 0.9756797350415412,
      "test_r2": 0.8126533015078148,
      "elapsed_time": 2.3007795810699463
    },
    {
      "epoch": 291,
      "train_r2": 0.9757978794086274,
      "test_r2": 0.813020294407916,
      "elapsed_time": 2.3085873126983643
    },
    {
      "epoch": 292,
      "train_r2": 0.9760593686646821,
      "test_r2": 0.8129183766436927,
      "elapsed_time": 2.3163206577301025
    },
    {
      "epoch": 293,
      "train_r2": 0.976128128286038,
      "test_r2": 0.8129649354825768,
      "elapsed_time": 2.3242685794830322
    },
    {
      "epoch": 294,
      "train_r2": 0.9762932280765052,
      "test_r2": 0.8129941491609447,
      "elapsed_time": 2.3321940898895264
    },
    {
      "epoch": 295,
      "train_r2": 0.9765506991239212,
      "test_r2": 0.8129742773631077,
      "elapsed_time": 2.339817762374878
    },
    {
      "epoch": 296,
      "train_r2": 0.976616937131787,
      "test_r2": 0.8134880364342696,
      "elapsed_time": 2.347494125366211
    },
    {
      "epoch": 297,
      "train_r2": 0.9767251723478674,
      "test_r2": 0.814062488040009,
      "elapsed_time": 2.355299472808838
    },
    {
      "epoch": 298,
      "train_r2": 0.9768648476037676,
      "test_r2": 0.8140606668435011,
      "elapsed_time": 2.3629796504974365
    },
    {
      "epoch": 299,
      "train_r2": 0.9769926438301293,
      "test_r2": 0.814533053566497,
      "elapsed_time": 2.370820999145508
    },
    {
      "epoch": 300,
      "train_r2": 0.9770607031729206,
      "test_r2": 0.8149456862323919,
      "elapsed_time": 2.378699541091919
    },
    {
      "epoch": 301,
      "train_r2": 0.9771233055267673,
      "test_r2": 0.8149911698372043,
      "elapsed_time": 2.3866164684295654
    },
    {
      "epoch": 302,
      "train_r2": 0.9772328733809907,
      "test_r2": 0.8150817369719829,
      "elapsed_time": 2.394456148147583
    },
    {
      "epoch": 303,
      "train_r2": 0.9772967957450638,
      "test_r2": 0.8154812195545189,
      "elapsed_time": 2.4036617279052734
    },
    {
      "epoch": 304,
      "train_r2": 0.9773791960755602,
      "test_r2": 0.8154804276435008,
      "elapsed_time": 2.4117913246154785
    },
    {
      "epoch": 305,
      "train_r2": 0.9776198440254036,
      "test_r2": 0.8154540071675375,
      "elapsed_time": 2.419590711593628
    },
    {
      "epoch": 306,
      "train_r2": 0.9777623141969155,
      "test_r2": 0.8156974304564282,
      "elapsed_time": 2.427554130554199
    },
    {
      "epoch": 307,
      "train_r2": 0.9778209552709795,
      "test_r2": 0.8157411107425223,
      "elapsed_time": 2.435412883758545
    },
    {
      "epoch": 308,
      "train_r2": 0.977894241037027,
      "test_r2": 0.8162112515717754,
      "elapsed_time": 2.4431228637695312
    },
    {
      "epoch": 309,
      "train_r2": 0.9779516661956577,
      "test_r2": 0.8165862904241682,
      "elapsed_time": 2.451002597808838
    },
    {
      "epoch": 310,
      "train_r2": 0.9780210131930539,
      "test_r2": 0.8170393527573141,
      "elapsed_time": 2.4591946601867676
    },
    {
      "epoch": 311,
      "train_r2": 0.9781113796303251,
      "test_r2": 0.8173431954037894,
      "elapsed_time": 2.4670066833496094
    },
    {
      "epoch": 312,
      "train_r2": 0.9783009108367032,
      "test_r2": 0.8173806103748835,
      "elapsed_time": 2.475118398666382
    },
    {
      "epoch": 313,
      "train_r2": 0.9783670312160979,
      "test_r2": 0.8177887093283386,
      "elapsed_time": 2.4828226566314697
    },
    {
      "epoch": 314,
      "train_r2": 0.9785404041149036,
      "test_r2": 0.817471880632906,
      "elapsed_time": 2.490488052368164
    },
    {
      "epoch": 315,
      "train_r2": 0.9786045565147293,
      "test_r2": 0.8179000547909527,
      "elapsed_time": 2.498345136642456
    },
    {
      "epoch": 316,
      "train_r2": 0.9786598765458765,
      "test_r2": 0.8182832493655883,
      "elapsed_time": 2.5062546730041504
    },
    {
      "epoch": 317,
      "train_r2": 0.9788784518204964,
      "test_r2": 0.8186934986916572,
      "elapsed_time": 2.5140914916992188
    },
    {
      "epoch": 318,
      "train_r2": 0.9789381383687269,
      "test_r2": 0.8190975676318974,
      "elapsed_time": 2.5214297771453857
    },
    {
      "epoch": 319,
      "train_r2": 0.9790649176667698,
      "test_r2": 0.819284414145393,
      "elapsed_time": 2.5292158126831055
    },
    {
      "epoch": 320,
      "train_r2": 0.9793130268748047,
      "test_r2": 0.8194038059554996,
      "elapsed_time": 2.5368995666503906
    },
    {
      "epoch": 321,
      "train_r2": 0.9793782543788594,
      "test_r2": 0.8197905773091154,
      "elapsed_time": 2.545179843902588
    },
    {
      "epoch": 322,
      "train_r2": 0.9794426210664994,
      "test_r2": 0.8200854686320788,
      "elapsed_time": 2.5529086589813232
    },
    {
      "epoch": 323,
      "train_r2": 0.9795659605568685,
      "test_r2": 0.8197949511383765,
      "elapsed_time": 2.560668706893921
    },
    {
      "epoch": 324,
      "train_r2": 0.9796169921583648,
      "test_r2": 0.8200819630936601,
      "elapsed_time": 2.5683910846710205
    },
    {
      "epoch": 325,
      "train_r2": 0.9797540002628146,
      "test_r2": 0.8199543762463837,
      "elapsed_time": 2.576622486114502
    },
    {
      "epoch": 326,
      "train_r2": 0.9798042413563294,
      "test_r2": 0.8202896732469629,
      "elapsed_time": 2.5843687057495117
    },
    {
      "epoch": 327,
      "train_r2": 0.9798751702275212,
      "test_r2": 0.820189504884602,
      "elapsed_time": 2.5923006534576416
    },
    {
      "epoch": 328,
      "train_r2": 0.9799272802169677,
      "test_r2": 0.8205096065713398,
      "elapsed_time": 2.599984884262085
    },
    {
      "epoch": 329,
      "train_r2": 0.9801156801417656,
      "test_r2": 0.8204364976608978,
      "elapsed_time": 2.6076745986938477
    },
    {
      "epoch": 330,
      "train_r2": 0.9803184460617712,
      "test_r2": 0.8203293296678175,
      "elapsed_time": 2.6154956817626953
    },
    {
      "epoch": 331,
      "train_r2": 0.9803730728260923,
      "test_r2": 0.8205948894918835,
      "elapsed_time": 2.6237244606018066
    },
    {
      "epoch": 332,
      "train_r2": 0.9804474204338306,
      "test_r2": 0.8206674487835083,
      "elapsed_time": 2.6316349506378174
    },
    {
      "epoch": 333,
      "train_r2": 0.9806257054044764,
      "test_r2": 0.8203384848056645,
      "elapsed_time": 2.639674663543701
    },
    {
      "epoch": 334,
      "train_r2": 0.9807389806489207,
      "test_r2": 0.820434596411941,
      "elapsed_time": 2.6479504108428955
    },
    {
      "epoch": 335,
      "train_r2": 0.9808368244632751,
      "test_r2": 0.8205469706598536,
      "elapsed_time": 2.655578136444092
    },
    {
      "epoch": 336,
      "train_r2": 0.9809217285812001,
      "test_r2": 0.8206845424628748,
      "elapsed_time": 2.663717269897461
    },
    {
      "epoch": 337,
      "train_r2": 0.981041357071666,
      "test_r2": 0.8207294982155322,
      "elapsed_time": 2.671520471572876
    },
    {
      "epoch": 338,
      "train_r2": 0.9812047786534939,
      "test_r2": 0.8204135721492778,
      "elapsed_time": 2.679316282272339
    },
    {
      "epoch": 339,
      "train_r2": 0.9813178783629618,
      "test_r2": 0.8201246772268678,
      "elapsed_time": 2.6870265007019043
    },
    {
      "epoch": 340,
      "train_r2": 0.981403552393289,
      "test_r2": 0.8201769763703226,
      "elapsed_time": 2.6948986053466797
    },
    {
      "epoch": 341,
      "train_r2": 0.9814930096857387,
      "test_r2": 0.8202821535747543,
      "elapsed_time": 2.7028615474700928
    },
    {
      "epoch": 342,
      "train_r2": 0.9816773048238174,
      "test_r2": 0.8204194181868011,
      "elapsed_time": 2.710951328277588
    },
    {
      "epoch": 343,
      "train_r2": 0.9818380993845367,
      "test_r2": 0.8203661817189005,
      "elapsed_time": 2.718888759613037
    },
    {
      "epoch": 344,
      "train_r2": 0.9819367049975192,
      "test_r2": 0.8201196599414811,
      "elapsed_time": 2.7267467975616455
    },
    {
      "epoch": 345,
      "train_r2": 0.9820638536713424,
      "test_r2": 0.820211200002394,
      "elapsed_time": 2.7345101833343506
    },
    {
      "epoch": 346,
      "train_r2": 0.9821878113511636,
      "test_r2": 0.8205356691304309,
      "elapsed_time": 2.7424347400665283
    },
    {
      "epoch": 347,
      "train_r2": 0.9822286238916903,
      "test_r2": 0.8208472745532736,
      "elapsed_time": 2.750696897506714
    },
    {
      "epoch": 348,
      "train_r2": 0.9823393383834051,
      "test_r2": 0.8210534630096307,
      "elapsed_time": 2.7585253715515137
    },
    {
      "epoch": 349,
      "train_r2": 0.9824258094407362,
      "test_r2": 0.8211102383569526,
      "elapsed_time": 2.7663767337799072
    },
    {
      "epoch": 350,
      "train_r2": 0.9824706242059915,
      "test_r2": 0.8214446347187453,
      "elapsed_time": 2.7742857933044434
    },
    {
      "epoch": 351,
      "train_r2": 0.9826063481635552,
      "test_r2": 0.821484649316893,
      "elapsed_time": 2.7822813987731934
    },
    {
      "epoch": 352,
      "train_r2": 0.9827369946417023,
      "test_r2": 0.8215397453384827,
      "elapsed_time": 2.790236473083496
    },
    {
      "epoch": 353,
      "train_r2": 0.9828398599798946,
      "test_r2": 0.8216223467241218,
      "elapsed_time": 2.7983930110931396
    },
    {
      "epoch": 354,
      "train_r2": 0.9829123930645729,
      "test_r2": 0.8216219220166661,
      "elapsed_time": 2.806386709213257
    },
    {
      "epoch": 355,
      "train_r2": 0.9829815798287234,
      "test_r2": 0.8216209241105268,
      "elapsed_time": 2.814199209213257
    },
    {
      "epoch": 356,
      "train_r2": 0.9830771239168324,
      "test_r2": 0.8217279405473477,
      "elapsed_time": 2.8226048946380615
    },
    {
      "epoch": 357,
      "train_r2": 0.983154360285045,
      "test_r2": 0.8216899130808002,
      "elapsed_time": 2.83050274848938
    },
    {
      "epoch": 358,
      "train_r2": 0.9831977389075642,
      "test_r2": 0.82196197322795,
      "elapsed_time": 2.8385024070739746
    },
    {
      "epoch": 359,
      "train_r2": 0.9833077920874806,
      "test_r2": 0.8219693472546754,
      "elapsed_time": 2.8463830947875977
    },
    {
      "epoch": 360,
      "train_r2": 0.9833490498905486,
      "test_r2": 0.822286316007087,
      "elapsed_time": 2.8542966842651367
    },
    {
      "epoch": 361,
      "train_r2": 0.9834141369335169,
      "test_r2": 0.8222850073522641,
      "elapsed_time": 2.862175226211548
    },
    {
      "epoch": 362,
      "train_r2": 0.9835182675102856,
      "test_r2": 0.8223572453326582,
      "elapsed_time": 2.870271682739258
    },
    {
      "epoch": 363,
      "train_r2": 0.9836423808684309,
      "test_r2": 0.8223932629570089,
      "elapsed_time": 2.8781464099884033
    },
    {
      "epoch": 364,
      "train_r2": 0.9837134660571369,
      "test_r2": 0.8224829861800773,
      "elapsed_time": 2.8861277103424072
    },
    {
      "epoch": 365,
      "train_r2": 0.9837641787526766,
      "test_r2": 0.8224871694092826,
      "elapsed_time": 2.894211769104004
    },
    {
      "epoch": 366,
      "train_r2": 0.9838921500387479,
      "test_r2": 0.8221792575885304,
      "elapsed_time": 2.9017903804779053
    },
    {
      "epoch": 367,
      "train_r2": 0.9840127515641492,
      "test_r2": 0.8222015014188551,
      "elapsed_time": 2.9097654819488525
    },
    {
      "epoch": 368,
      "train_r2": 0.9840889103123607,
      "test_r2": 0.8222963910907096,
      "elapsed_time": 2.917616128921509
    },
    {
      "epoch": 369,
      "train_r2": 0.9842027169201387,
      "test_r2": 0.8223312496802182,
      "elapsed_time": 2.925675868988037
    },
    {
      "epoch": 370,
      "train_r2": 0.9843413740756357,
      "test_r2": 0.8224307307801415,
      "elapsed_time": 2.9341492652893066
    },
    {
      "epoch": 371,
      "train_r2": 0.9843935492923165,
      "test_r2": 0.8224241071771302,
      "elapsed_time": 2.9420838356018066
    },
    {
      "epoch": 372,
      "train_r2": 0.9844427063463868,
      "test_r2": 0.8224263787860326,
      "elapsed_time": 2.9501712322235107
    },
    {
      "epoch": 373,
      "train_r2": 0.9845731167610625,
      "test_r2": 0.8222578987702946,
      "elapsed_time": 2.9582197666168213
    },
    {
      "epoch": 374,
      "train_r2": 0.9846223091446651,
      "test_r2": 0.8222493967710058,
      "elapsed_time": 2.9656753540039062
    },
    {
      "epoch": 375,
      "train_r2": 0.9846693775600934,
      "test_r2": 0.8222405970202873,
      "elapsed_time": 2.9738008975982666
    },
    {
      "epoch": 376,
      "train_r2": 0.9847648008815431,
      "test_r2": 0.82232952684602,
      "elapsed_time": 2.981733798980713
    },
    {
      "epoch": 377,
      "train_r2": 0.9848081506029718,
      "test_r2": 0.8223627837492836,
      "elapsed_time": 2.9895381927490234
    },
    {
      "epoch": 378,
      "train_r2": 0.9848551187872456,
      "test_r2": 0.822351670365681,
      "elapsed_time": 2.9973130226135254
    },
    {
      "epoch": 379,
      "train_r2": 0.9849311623100417,
      "test_r2": 0.8223436780378239,
      "elapsed_time": 3.0053632259368896
    },
    {
      "epoch": 380,
      "train_r2": 0.9849941552650606,
      "test_r2": 0.8222978343593191,
      "elapsed_time": 3.0129776000976562
    },
    {
      "epoch": 381,
      "train_r2": 0.9850344016706851,
      "test_r2": 0.8223271077795058,
      "elapsed_time": 3.02087664604187
    },
    {
      "epoch": 382,
      "train_r2": 0.9851375829199437,
      "test_r2": 0.82236298392879,
      "elapsed_time": 3.0286896228790283
    },
    {
      "epoch": 383,
      "train_r2": 0.9852316544042458,
      "test_r2": 0.8227812721518398,
      "elapsed_time": 3.0364677906036377
    },
    {
      "epoch": 384,
      "train_r2": 0.9853031458248539,
      "test_r2": 0.8227737964328627,
      "elapsed_time": 3.04435658454895
    },
    {
      "epoch": 385,
      "train_r2": 0.9853388661882938,
      "test_r2": 0.8230318963247449,
      "elapsed_time": 3.0521209239959717
    },
    {
      "epoch": 386,
      "train_r2": 0.9853992113656002,
      "test_r2": 0.8230513283263416,
      "elapsed_time": 3.059828281402588
    },
    {
      "epoch": 387,
      "train_r2": 0.9855135949862626,
      "test_r2": 0.8229510319213033,
      "elapsed_time": 3.067512035369873
    },
    {
      "epoch": 388,
      "train_r2": 0.9856081169885352,
      "test_r2": 0.8229793365018615,
      "elapsed_time": 3.075399160385132
    },
    {
      "epoch": 389,
      "train_r2": 0.9856680679678955,
      "test_r2": 0.8229742585759111,
      "elapsed_time": 3.0829455852508545
    },
    {
      "epoch": 390,
      "train_r2": 0.9857304611629751,
      "test_r2": 0.8230262487723757,
      "elapsed_time": 3.0907809734344482
    },
    {
      "epoch": 391,
      "train_r2": 0.9858243820074719,
      "test_r2": 0.8230408842218168,
      "elapsed_time": 3.099032163619995
    },
    {
      "epoch": 392,
      "train_r2": 0.9859349298933058,
      "test_r2": 0.8230594416091666,
      "elapsed_time": 3.1072230339050293
    },
    {
      "epoch": 393,
      "train_r2": 0.9859715681254588,
      "test_r2": 0.8230915540991894,
      "elapsed_time": 3.1153669357299805
    },
    {
      "epoch": 394,
      "train_r2": 0.9859991494585274,
      "test_r2": 0.823119721421635,
      "elapsed_time": 3.123494863510132
    },
    {
      "epoch": 395,
      "train_r2": 0.9860532212455637,
      "test_r2": 0.8231301913533133,
      "elapsed_time": 3.131563425064087
    },
    {
      "epoch": 396,
      "train_r2": 0.9861173809771868,
      "test_r2": 0.8232169319758246,
      "elapsed_time": 3.13938570022583
    },
    {
      "epoch": 397,
      "train_r2": 0.9861950476589381,
      "test_r2": 0.8231296075766101,
      "elapsed_time": 3.147294759750366
    },
    {
      "epoch": 398,
      "train_r2": 0.986283205242402,
      "test_r2": 0.823124993099886,
      "elapsed_time": 3.155266046524048
    },
    {
      "epoch": 399,
      "train_r2": 0.9863837279175173,
      "test_r2": 0.8229425376565438,
      "elapsed_time": 3.163372755050659
    },
    {
      "epoch": 400,
      "train_r2": 0.9864194380234306,
      "test_r2": 0.8229674810946244,
      "elapsed_time": 3.1714706420898438
    },
    {
      "epoch": 401,
      "train_r2": 0.9864821843751335,
      "test_r2": 0.8229585473417811,
      "elapsed_time": 3.1800193786621094
    },
    {
      "epoch": 402,
      "train_r2": 0.9865680069986942,
      "test_r2": 0.8232130787885518,
      "elapsed_time": 3.187976121902466
    },
    {
      "epoch": 403,
      "train_r2": 0.9866803988987686,
      "test_r2": 0.8234947435533679,
      "elapsed_time": 3.195660352706909
    },
    {
      "epoch": 404,
      "train_r2": 0.9867725147967865,
      "test_r2": 0.8235393694402877,
      "elapsed_time": 3.2035882472991943
    },
    {
      "epoch": 405,
      "train_r2": 0.9868136756815503,
      "test_r2": 0.8235478500997624,
      "elapsed_time": 3.2118165493011475
    },
    {
      "epoch": 406,
      "train_r2": 0.9869119232645357,
      "test_r2": 0.8235204870256814,
      "elapsed_time": 3.220057487487793
    },
    {
      "epoch": 407,
      "train_r2": 0.9870141957665786,
      "test_r2": 0.8233496410759682,
      "elapsed_time": 3.22826886177063
    },
    {
      "epoch": 408,
      "train_r2": 0.9871161290948551,
      "test_r2": 0.823434879985598,
      "elapsed_time": 3.236112594604492
    },
    {
      "epoch": 409,
      "train_r2": 0.9871828916090422,
      "test_r2": 0.8235024806215566,
      "elapsed_time": 3.244309425354004
    },
    {
      "epoch": 410,
      "train_r2": 0.9872568078939227,
      "test_r2": 0.8236030956383313,
      "elapsed_time": 3.2525320053100586
    },
    {
      "epoch": 411,
      "train_r2": 0.9873322835080096,
      "test_r2": 0.8236549338498744,
      "elapsed_time": 3.2606799602508545
    },
    {
      "epoch": 412,
      "train_r2": 0.9873584943791716,
      "test_r2": 0.8236807585580919,
      "elapsed_time": 3.269059896469116
    },
    {
      "epoch": 413,
      "train_r2": 0.9874102000612566,
      "test_r2": 0.8236819147759689,
      "elapsed_time": 3.2768921852111816
    },
    {
      "epoch": 414,
      "train_r2": 0.9874643985988204,
      "test_r2": 0.8238879844381864,
      "elapsed_time": 3.2849416732788086
    },
    {
      "epoch": 415,
      "train_r2": 0.9875170873739479,
      "test_r2": 0.8238778264469917,
      "elapsed_time": 3.2929365634918213
    },
    {
      "epoch": 416,
      "train_r2": 0.987582770670865,
      "test_r2": 0.8239581468599976,
      "elapsed_time": 3.3012475967407227
    },
    {
      "epoch": 417,
      "train_r2": 0.9876596941071175,
      "test_r2": 0.8240291280613973,
      "elapsed_time": 3.3090615272521973
    },
    {
      "epoch": 418,
      "train_r2": 0.9877128933954461,
      "test_r2": 0.8240212313971219,
      "elapsed_time": 3.316950798034668
    },
    {
      "epoch": 419,
      "train_r2": 0.9877658646447497,
      "test_r2": 0.824314297443802,
      "elapsed_time": 3.325103759765625
    },
    {
      "epoch": 420,
      "train_r2": 0.9878613584107111,
      "test_r2": 0.824525332456559,
      "elapsed_time": 3.3334710597991943
    },
    {
      "epoch": 421,
      "train_r2": 0.9879106525042756,
      "test_r2": 0.8248064216016237,
      "elapsed_time": 3.341851234436035
    },
    {
      "epoch": 422,
      "train_r2": 0.9879470094296035,
      "test_r2": 0.8248265928197569,
      "elapsed_time": 3.3495781421661377
    },
    {
      "epoch": 423,
      "train_r2": 0.9880055283368077,
      "test_r2": 0.8249215268270759,
      "elapsed_time": 3.357938766479492
    },
    {
      "epoch": 424,
      "train_r2": 0.9880737469305693,
      "test_r2": 0.8249644957996898,
      "elapsed_time": 3.3658854961395264
    },
    {
      "epoch": 425,
      "train_r2": 0.9881376916737887,
      "test_r2": 0.8250879899138759,
      "elapsed_time": 3.3740265369415283
    },
    {
      "epoch": 426,
      "train_r2": 0.988152282939283,
      "test_r2": 0.825086648186954,
      "elapsed_time": 3.382028102874756
    },
    {
      "epoch": 427,
      "train_r2": 0.9881866155818194,
      "test_r2": 0.8251036074864158,
      "elapsed_time": 3.389848470687866
    },
    {
      "epoch": 428,
      "train_r2": 0.9882636506595054,
      "test_r2": 0.8251099396913683,
      "elapsed_time": 3.3980913162231445
    },
    {
      "epoch": 429,
      "train_r2": 0.9882963891530235,
      "test_r2": 0.8251246355912637,
      "elapsed_time": 3.406144142150879
    },
    {
      "epoch": 430,
      "train_r2": 0.9883103862000713,
      "test_r2": 0.8252718758830597,
      "elapsed_time": 3.414278030395508
    },
    {
      "epoch": 431,
      "train_r2": 0.9883539662915335,
      "test_r2": 0.8252713297988777,
      "elapsed_time": 3.4220452308654785
    },
    {
      "epoch": 432,
      "train_r2": 0.9884474095054254,
      "test_r2": 0.8253713271851447,
      "elapsed_time": 3.430236577987671
    },
    {
      "epoch": 433,
      "train_r2": 0.9885098289750408,
      "test_r2": 0.825471064805387,
      "elapsed_time": 3.4378819465637207
    },
    {
      "epoch": 434,
      "train_r2": 0.9885406565997291,
      "test_r2": 0.8254702225771589,
      "elapsed_time": 3.4454824924468994
    },
    {
      "epoch": 435,
      "train_r2": 0.9885868577909551,
      "test_r2": 0.8254612321400029,
      "elapsed_time": 3.453192949295044
    },
    {
      "epoch": 436,
      "train_r2": 0.9886070223645786,
      "test_r2": 0.8254728375981115,
      "elapsed_time": 3.461017370223999
    },
    {
      "epoch": 437,
      "train_r2": 0.9886762436517679,
      "test_r2": 0.8257748928490245,
      "elapsed_time": 3.468958854675293
    },
    {
      "epoch": 438,
      "train_r2": 0.9887243235186175,
      "test_r2": 0.8256862616415798,
      "elapsed_time": 3.4766385555267334
    },
    {
      "epoch": 439,
      "train_r2": 0.9887368522985016,
      "test_r2": 0.825680382197018,
      "elapsed_time": 3.4848132133483887
    },
    {
      "epoch": 440,
      "train_r2": 0.988756292350419,
      "test_r2": 0.8257000365199438,
      "elapsed_time": 3.492344617843628
    },
    {
      "epoch": 441,
      "train_r2": 0.9887695507340406,
      "test_r2": 0.825695310710669,
      "elapsed_time": 3.50054931640625
    },
    {
      "epoch": 442,
      "train_r2": 0.9888301449643846,
      "test_r2": 0.825760007027234,
      "elapsed_time": 3.5084941387176514
    },
    {
      "epoch": 443,
      "train_r2": 0.9888663365449987,
      "test_r2": 0.8257662970220903,
      "elapsed_time": 3.5166525840759277
    },
    {
      "epoch": 444,
      "train_r2": 0.9889296753310829,
      "test_r2": 0.8260997360614851,
      "elapsed_time": 3.524829626083374
    },
    {
      "epoch": 445,
      "train_r2": 0.9889588394037396,
      "test_r2": 0.8261019197572459,
      "elapsed_time": 3.532562494277954
    },
    {
      "epoch": 446,
      "train_r2": 0.9890385440595643,
      "test_r2": 0.8265094840784108,
      "elapsed_time": 3.540759563446045
    },
    {
      "epoch": 447,
      "train_r2": 0.9890978502683668,
      "test_r2": 0.8265479877438893,
      "elapsed_time": 3.548591136932373
    },
    {
      "epoch": 448,
      "train_r2": 0.9891257552918421,
      "test_r2": 0.8265384101089597,
      "elapsed_time": 3.5566611289978027
    },
    {
      "epoch": 449,
      "train_r2": 0.9891856145573653,
      "test_r2": 0.8265184205995316,
      "elapsed_time": 3.5644726753234863
    },
    {
      "epoch": 450,
      "train_r2": 0.9892183121233753,
      "test_r2": 0.8264845470420743,
      "elapsed_time": 3.572392463684082
    },
    {
      "epoch": 451,
      "train_r2": 0.98930081300267,
      "test_r2": 0.8264749163282101,
      "elapsed_time": 3.5805411338806152
    },
    {
      "epoch": 452,
      "train_r2": 0.9893247210858936,
      "test_r2": 0.8264988549513261,
      "elapsed_time": 3.5883374214172363
    },
    {
      "epoch": 453,
      "train_r2": 0.9893627393707709,
      "test_r2": 0.8264990934975149,
      "elapsed_time": 3.5963287353515625
    },
    {
      "epoch": 454,
      "train_r2": 0.9894184388247471,
      "test_r2": 0.8264793058159854,
      "elapsed_time": 3.604755401611328
    },
    {
      "epoch": 455,
      "train_r2": 0.989444053473353,
      "test_r2": 0.8264945187085209,
      "elapsed_time": 3.6129541397094727
    },
    {
      "epoch": 456,
      "train_r2": 0.9894717353420399,
      "test_r2": 0.8265066345124605,
      "elapsed_time": 3.620875597000122
    },
    {
      "epoch": 457,
      "train_r2": 0.9894832389697241,
      "test_r2": 0.8265041944121748,
      "elapsed_time": 3.6289713382720947
    },
    {
      "epoch": 458,
      "train_r2": 0.9895415038514566,
      "test_r2": 0.8265327972512319,
      "elapsed_time": 3.6372272968292236
    },
    {
      "epoch": 459,
      "train_r2": 0.9895942769995048,
      "test_r2": 0.8265924325440557,
      "elapsed_time": 3.645228385925293
    },
    {
      "epoch": 460,
      "train_r2": 0.9896544577082312,
      "test_r2": 0.826545360119699,
      "elapsed_time": 3.6530685424804688
    },
    {
      "epoch": 461,
      "train_r2": 0.9897324228621952,
      "test_r2": 0.8266360440790222,
      "elapsed_time": 3.660719633102417
    },
    {
      "epoch": 462,
      "train_r2": 0.9897446208971797,
      "test_r2": 0.8266332590603763,
      "elapsed_time": 3.668647050857544
    },
    {
      "epoch": 463,
      "train_r2": 0.989770897729729,
      "test_r2": 0.8266463082495086,
      "elapsed_time": 3.6768295764923096
    },
    {
      "epoch": 464,
      "train_r2": 0.989803512585442,
      "test_r2": 0.8266498439732193,
      "elapsed_time": 3.6850743293762207
    },
    {
      "epoch": 465,
      "train_r2": 0.989893245827826,
      "test_r2": 0.8267330494643015,
      "elapsed_time": 3.6933789253234863
    },
    {
      "epoch": 466,
      "train_r2": 0.9899467816828345,
      "test_r2": 0.8267406450036116,
      "elapsed_time": 3.701486349105835
    },
    {
      "epoch": 467,
      "train_r2": 0.9899848577106927,
      "test_r2": 0.8267340665140837,
      "elapsed_time": 3.709362506866455
    },
    {
      "epoch": 468,
      "train_r2": 0.9900136219730272,
      "test_r2": 0.8267588625353084,
      "elapsed_time": 3.7170450687408447
    },
    {
      "epoch": 469,
      "train_r2": 0.9900366472957803,
      "test_r2": 0.8267691872078136,
      "elapsed_time": 3.7249464988708496
    },
    {
      "epoch": 470,
      "train_r2": 0.9900903758223415,
      "test_r2": 0.8270738606574667,
      "elapsed_time": 3.733226776123047
    },
    {
      "epoch": 471,
      "train_r2": 0.9901012735967836,
      "test_r2": 0.827074284796668,
      "elapsed_time": 3.740929126739502
    },
    {
      "epoch": 472,
      "train_r2": 0.9901200587959624,
      "test_r2": 0.8270937650054973,
      "elapsed_time": 3.7487528324127197
    },
    {
      "epoch": 473,
      "train_r2": 0.990177273065039,
      "test_r2": 0.8271165129261708,
      "elapsed_time": 3.756488800048828
    },
    {
      "epoch": 474,
      "train_r2": 0.9902367849974243,
      "test_r2": 0.8270953866280559,
      "elapsed_time": 3.7646045684814453
    },
    {
      "epoch": 475,
      "train_r2": 0.9902876097076312,
      "test_r2": 0.8271322304295234,
      "elapsed_time": 3.772355794906616
    },
    {
      "epoch": 476,
      "train_r2": 0.9902992935389578,
      "test_r2": 0.8271317696670549,
      "elapsed_time": 3.780672311782837
    },
    {
      "epoch": 477,
      "train_r2": 0.9903205226542842,
      "test_r2": 0.8271291499951067,
      "elapsed_time": 3.789238691329956
    },
    {
      "epoch": 478,
      "train_r2": 0.9903761710108407,
      "test_r2": 0.8271695925412941,
      "elapsed_time": 3.7978930473327637
    },
    {
      "epoch": 479,
      "train_r2": 0.9903875539803434,
      "test_r2": 0.8271653609531538,
      "elapsed_time": 3.8057358264923096
    },
    {
      "epoch": 480,
      "train_r2": 0.990397771121271,
      "test_r2": 0.827161847049316,
      "elapsed_time": 3.813702344894409
    },
    {
      "epoch": 481,
      "train_r2": 0.9904502151115379,
      "test_r2": 0.827158753486714,
      "elapsed_time": 3.8218472003936768
    },
    {
      "epoch": 482,
      "train_r2": 0.9904732675287785,
      "test_r2": 0.8271478380083989,
      "elapsed_time": 3.8305156230926514
    },
    {
      "epoch": 483,
      "train_r2": 0.9905484443583624,
      "test_r2": 0.8271493787720621,
      "elapsed_time": 3.838475465774536
    },
    {
      "epoch": 484,
      "train_r2": 0.9905748885197214,
      "test_r2": 0.8271192308090621,
      "elapsed_time": 3.846630811691284
    },
    {
      "epoch": 485,
      "train_r2": 0.9905925586789713,
      "test_r2": 0.8271383602021878,
      "elapsed_time": 3.8545444011688232
    },
    {
      "epoch": 486,
      "train_r2": 0.9906309563355538,
      "test_r2": 0.8272677659287537,
      "elapsed_time": 3.862842559814453
    },
    {
      "epoch": 487,
      "train_r2": 0.9906480507541077,
      "test_r2": 0.8272865153874542,
      "elapsed_time": 3.8708982467651367
    },
    {
      "epoch": 488,
      "train_r2": 0.9906754168229268,
      "test_r2": 0.8272330895732186,
      "elapsed_time": 3.878262519836426
    },
    {
      "epoch": 489,
      "train_r2": 0.990708656959105,
      "test_r2": 0.827225580754619,
      "elapsed_time": 3.8859658241271973
    },
    {
      "epoch": 490,
      "train_r2": 0.9907197760790469,
      "test_r2": 0.8272301290453552,
      "elapsed_time": 3.8939781188964844
    },
    {
      "epoch": 491,
      "train_r2": 0.9907419283306417,
      "test_r2": 0.8272315766466307,
      "elapsed_time": 3.902238607406616
    },
    {
      "epoch": 492,
      "train_r2": 0.9907994854802772,
      "test_r2": 0.8272335505274607,
      "elapsed_time": 3.9105465412139893
    },
    {
      "epoch": 493,
      "train_r2": 0.9908466942657058,
      "test_r2": 0.8272255787138875,
      "elapsed_time": 3.9188685417175293
    },
    {
      "epoch": 494,
      "train_r2": 0.9908800265012722,
      "test_r2": 0.8272210835624833,
      "elapsed_time": 3.9273905754089355
    },
    {
      "epoch": 495,
      "train_r2": 0.9909317984394036,
      "test_r2": 0.827215913629946,
      "elapsed_time": 3.935410976409912
    },
    {
      "epoch": 496,
      "train_r2": 0.9909945691242031,
      "test_r2": 0.8270716379088472,
      "elapsed_time": 3.943486452102661
    },
    {
      "epoch": 497,
      "train_r2": 0.9910047392972156,
      "test_r2": 0.8270646235142071,
      "elapsed_time": 3.951674699783325
    },
    {
      "epoch": 498,
      "train_r2": 0.9910263713944605,
      "test_r2": 0.8270929900545531,
      "elapsed_time": 3.9590981006622314
    },
    {
      "epoch": 499,
      "train_r2": 0.9910479895852764,
      "test_r2": 0.8271028705742506,
      "elapsed_time": 3.96665358543396
    },
    {
      "epoch": 500,
      "train_r2": 0.991097275070992,
      "test_r2": 0.8269830539179579,
      "elapsed_time": 3.975057601928711
    },
    {
      "epoch": 501,
      "train_r2": 0.991137504740732,
      "test_r2": 0.8269240681277017,
      "elapsed_time": 3.9833199977874756
    },
    {
      "epoch": 502,
      "train_r2": 0.9911465110005494,
      "test_r2": 0.826920870929019,
      "elapsed_time": 3.9914238452911377
    },
    {
      "epoch": 503,
      "train_r2": 0.9911748805259813,
      "test_r2": 0.8269311597073192,
      "elapsed_time": 3.9996769428253174
    },
    {
      "epoch": 504,
      "train_r2": 0.9912253110204315,
      "test_r2": 0.8268856057994571,
      "elapsed_time": 4.007916688919067
    },
    {
      "epoch": 505,
      "train_r2": 0.9912827587000325,
      "test_r2": 0.8267822577664422,
      "elapsed_time": 4.016279697418213
    },
    {
      "epoch": 506,
      "train_r2": 0.9913421287631548,
      "test_r2": 0.82686702967408,
      "elapsed_time": 4.0242133140563965
    },
    {
      "epoch": 507,
      "train_r2": 0.9913750441064635,
      "test_r2": 0.8271414642155006,
      "elapsed_time": 4.032855033874512
    },
    {
      "epoch": 508,
      "train_r2": 0.9914062139330775,
      "test_r2": 0.8274076157521397,
      "elapsed_time": 4.0411999225616455
    },
    {
      "epoch": 509,
      "train_r2": 0.9914160120774747,
      "test_r2": 0.8274044599296922,
      "elapsed_time": 4.049571990966797
    },
    {
      "epoch": 510,
      "train_r2": 0.9914481252901368,
      "test_r2": 0.8274000105108561,
      "elapsed_time": 4.057393550872803
    },
    {
      "epoch": 511,
      "train_r2": 0.9914882395346045,
      "test_r2": 0.8273218217380852,
      "elapsed_time": 4.065630674362183
    },
    {
      "epoch": 512,
      "train_r2": 0.9915243727102258,
      "test_r2": 0.8276785872391499,
      "elapsed_time": 4.073962211608887
    },
    {
      "epoch": 513,
      "train_r2": 0.9915371461291098,
      "test_r2": 0.8276786939884655,
      "elapsed_time": 4.082061290740967
    },
    {
      "epoch": 514,
      "train_r2": 0.9915742078046009,
      "test_r2": 0.8276687598421495,
      "elapsed_time": 4.090625047683716
    },
    {
      "epoch": 515,
      "train_r2": 0.9916086214939949,
      "test_r2": 0.8280160899043502,
      "elapsed_time": 4.0992138385772705
    },
    {
      "epoch": 516,
      "train_r2": 0.9916333645599795,
      "test_r2": 0.8280328206999074,
      "elapsed_time": 4.107474088668823
    },
    {
      "epoch": 517,
      "train_r2": 0.9916858935743039,
      "test_r2": 0.82802982449962,
      "elapsed_time": 4.115849018096924
    },
    {
      "epoch": 518,
      "train_r2": 0.9917052889198332,
      "test_r2": 0.828019923737419,
      "elapsed_time": 4.124120235443115
    },
    {
      "epoch": 519,
      "train_r2": 0.9917263609590918,
      "test_r2": 0.8280462163740118,
      "elapsed_time": 4.132095575332642
    },
    {
      "epoch": 520,
      "train_r2": 0.9917868305668558,
      "test_r2": 0.8282294168783568,
      "elapsed_time": 4.139523029327393
    },
    {
      "epoch": 521,
      "train_r2": 0.9918280617640802,
      "test_r2": 0.8282306048985758,
      "elapsed_time": 4.147929906845093
    },
    {
      "epoch": 522,
      "train_r2": 0.9918667225250789,
      "test_r2": 0.8283690714704999,
      "elapsed_time": 4.15587043762207
    },
    {
      "epoch": 523,
      "train_r2": 0.9919115350443107,
      "test_r2": 0.8283264553557479,
      "elapsed_time": 4.164186954498291
    },
    {
      "epoch": 524,
      "train_r2": 0.9919300788114616,
      "test_r2": 0.8283352059758611,
      "elapsed_time": 4.172348499298096
    },
    {
      "epoch": 525,
      "train_r2": 0.9919530184104851,
      "test_r2": 0.8282991552089755,
      "elapsed_time": 4.180443286895752
    },
    {
      "epoch": 526,
      "train_r2": 0.9919666906030512,
      "test_r2": 0.8283178912310458,
      "elapsed_time": 4.188812255859375
    },
    {
      "epoch": 527,
      "train_r2": 0.9920067737845597,
      "test_r2": 0.8283512615476021,
      "elapsed_time": 4.196893930435181
    },
    {
      "epoch": 528,
      "train_r2": 0.9920340927281308,
      "test_r2": 0.8283693759220747,
      "elapsed_time": 4.204561710357666
    },
    {
      "epoch": 529,
      "train_r2": 0.992054450441825,
      "test_r2": 0.8283792099963048,
      "elapsed_time": 4.212823152542114
    },
    {
      "epoch": 530,
      "train_r2": 0.9921030664298973,
      "test_r2": 0.828380603359864,
      "elapsed_time": 4.221428632736206
    },
    {
      "epoch": 531,
      "train_r2": 0.9921619643665962,
      "test_r2": 0.8283828463231865,
      "elapsed_time": 4.229517221450806
    },
    {
      "epoch": 532,
      "train_r2": 0.992185607781578,
      "test_r2": 0.8283731961196983,
      "elapsed_time": 4.237646102905273
    },
    {
      "epoch": 533,
      "train_r2": 0.99220984869565,
      "test_r2": 0.8284286278282441,
      "elapsed_time": 4.245581388473511
    },
    {
      "epoch": 534,
      "train_r2": 0.992262883238363,
      "test_r2": 0.8284449026804809,
      "elapsed_time": 4.253785133361816
    },
    {
      "epoch": 535,
      "train_r2": 0.992279729726989,
      "test_r2": 0.8284461379432104,
      "elapsed_time": 4.261644124984741
    },
    {
      "epoch": 536,
      "train_r2": 0.992287303654752,
      "test_r2": 0.8284431373464356,
      "elapsed_time": 4.269800186157227
    },
    {
      "epoch": 537,
      "train_r2": 0.9923354075724264,
      "test_r2": 0.8284476571518716,
      "elapsed_time": 4.2776100635528564
    },
    {
      "epoch": 538,
      "train_r2": 0.992357237338792,
      "test_r2": 0.8284382476464984,
      "elapsed_time": 4.2858726978302
    },
    {
      "epoch": 539,
      "train_r2": 0.9923702456045302,
      "test_r2": 0.828436002004265,
      "elapsed_time": 4.2940287590026855
    },
    {
      "epoch": 540,
      "train_r2": 0.9923956129323137,
      "test_r2": 0.8284299487282019,
      "elapsed_time": 4.301770448684692
    },
    {
      "epoch": 541,
      "train_r2": 0.9924409631710762,
      "test_r2": 0.8285248744319167,
      "elapsed_time": 4.309816122055054
    },
    {
      "epoch": 542,
      "train_r2": 0.9924936861004616,
      "test_r2": 0.8285232119166148,
      "elapsed_time": 4.317944526672363
    },
    {
      "epoch": 543,
      "train_r2": 0.9925279223185606,
      "test_r2": 0.828798014670028,
      "elapsed_time": 4.325892210006714
    },
    {
      "epoch": 544,
      "train_r2": 0.9925485086382754,
      "test_r2": 0.8287985134687141,
      "elapsed_time": 4.333534002304077
    },
    {
      "epoch": 545,
      "train_r2": 0.9925753025302989,
      "test_r2": 0.8287988923489606,
      "elapsed_time": 4.341156244277954
    },
    {
      "epoch": 546,
      "train_r2": 0.9926004467183744,
      "test_r2": 0.8287991243982386,
      "elapsed_time": 4.349506855010986
    },
    {
      "epoch": 547,
      "train_r2": 0.9926409021108119,
      "test_r2": 0.8288986540363321,
      "elapsed_time": 4.357662200927734
    },
    {
      "epoch": 548,
      "train_r2": 0.9926703137274173,
      "test_r2": 0.828921976278237,
      "elapsed_time": 4.365952253341675
    },
    {
      "epoch": 549,
      "train_r2": 0.9927214954624319,
      "test_r2": 0.828745716152791,
      "elapsed_time": 4.374123573303223
    },
    {
      "epoch": 550,
      "train_r2": 0.9927613661788054,
      "test_r2": 0.828704091530887,
      "elapsed_time": 4.382469892501831
    },
    {
      "epoch": 551,
      "train_r2": 0.9927986887950417,
      "test_r2": 0.8287161960230212,
      "elapsed_time": 4.39070725440979
    },
    {
      "epoch": 552,
      "train_r2": 0.992832280976695,
      "test_r2": 0.8287357810694024,
      "elapsed_time": 4.398828506469727
    },
    {
      "epoch": 553,
      "train_r2": 0.9928924848560279,
      "test_r2": 0.8288266570431156,
      "elapsed_time": 4.406870603561401
    },
    {
      "epoch": 554,
      "train_r2": 0.9929342473623857,
      "test_r2": 0.8288459902031151,
      "elapsed_time": 4.414871692657471
    },
    {
      "epoch": 555,
      "train_r2": 0.9929736573960202,
      "test_r2": 0.8289259312942198,
      "elapsed_time": 4.422688245773315
    },
    {
      "epoch": 556,
      "train_r2": 0.9930093949376766,
      "test_r2": 0.8289540439224486,
      "elapsed_time": 4.431282997131348
    },
    {
      "epoch": 557,
      "train_r2": 0.9930172839275576,
      "test_r2": 0.828953595563893,
      "elapsed_time": 4.439154863357544
    },
    {
      "epoch": 558,
      "train_r2": 0.9930241060897674,
      "test_r2": 0.828949933333606,
      "elapsed_time": 4.446698904037476
    },
    {
      "epoch": 559,
      "train_r2": 0.9930647414040135,
      "test_r2": 0.8290127616610616,
      "elapsed_time": 4.454965829849243
    },
    {
      "epoch": 560,
      "train_r2": 0.9930790111479534,
      "test_r2": 0.8290174060766674,
      "elapsed_time": 4.463168144226074
    },
    {
      "epoch": 561,
      "train_r2": 0.9931041126264334,
      "test_r2": 0.829008772152774,
      "elapsed_time": 4.47172737121582
    },
    {
      "epoch": 562,
      "train_r2": 0.9931254112517801,
      "test_r2": 0.8290258308604093,
      "elapsed_time": 4.480111360549927
    },
    {
      "epoch": 563,
      "train_r2": 0.9931660466462293,
      "test_r2": 0.8290817499398411,
      "elapsed_time": 4.488009691238403
    },
    {
      "epoch": 564,
      "train_r2": 0.9931843553837886,
      "test_r2": 0.8290776696683788,
      "elapsed_time": 4.4962263107299805
    },
    {
      "epoch": 565,
      "train_r2": 0.9932267896051498,
      "test_r2": 0.8293709302589064,
      "elapsed_time": 4.504613876342773
    },
    {
      "epoch": 566,
      "train_r2": 0.9932576047141672,
      "test_r2": 0.8293936742548562,
      "elapsed_time": 4.512784719467163
    },
    {
      "epoch": 567,
      "train_r2": 0.993263942147853,
      "test_r2": 0.8293866966200215,
      "elapsed_time": 4.521125555038452
    },
    {
      "epoch": 568,
      "train_r2": 0.9932869739723167,
      "test_r2": 0.8293468422127319,
      "elapsed_time": 4.529320240020752
    },
    {
      "epoch": 569,
      "train_r2": 0.9933078953038558,
      "test_r2": 0.8293020872965488,
      "elapsed_time": 4.537466287612915
    },
    {
      "epoch": 570,
      "train_r2": 0.9933393464630049,
      "test_r2": 0.8293167375909255,
      "elapsed_time": 4.545546054840088
    },
    {
      "epoch": 571,
      "train_r2": 0.9933607363966493,
      "test_r2": 0.8292789988171536,
      "elapsed_time": 4.553527355194092
    },
    {
      "epoch": 572,
      "train_r2": 0.9934088208042897,
      "test_r2": 0.8291515428793435,
      "elapsed_time": 4.56169319152832
    },
    {
      "epoch": 573,
      "train_r2": 0.9934298326899786,
      "test_r2": 0.8291448279226347,
      "elapsed_time": 4.569720268249512
    },
    {
      "epoch": 574,
      "train_r2": 0.9934438958582972,
      "test_r2": 0.829152960419133,
      "elapsed_time": 4.578426361083984
    },
    {
      "epoch": 575,
      "train_r2": 0.9934743608564867,
      "test_r2": 0.8291696700082918,
      "elapsed_time": 4.586984634399414
    },
    {
      "epoch": 576,
      "train_r2": 0.9935093301647046,
      "test_r2": 0.8291304636355419,
      "elapsed_time": 4.595691919326782
    },
    {
      "epoch": 577,
      "train_r2": 0.9935312513378931,
      "test_r2": 0.8293484313406929,
      "elapsed_time": 4.603766202926636
    },
    {
      "epoch": 578,
      "train_r2": 0.9935743664446942,
      "test_r2": 0.8293876286892322,
      "elapsed_time": 4.6119208335876465
    },
    {
      "epoch": 579,
      "train_r2": 0.9936078574427206,
      "test_r2": 0.8293654397894555,
      "elapsed_time": 4.620162010192871
    },
    {
      "epoch": 580,
      "train_r2": 0.9936145071181691,
      "test_r2": 0.829360447149931,
      "elapsed_time": 4.6281232833862305
    },
    {
      "epoch": 581,
      "train_r2": 0.9936213390723536,
      "test_r2": 0.8293559400367652,
      "elapsed_time": 4.636361837387085
    },
    {
      "epoch": 582,
      "train_r2": 0.9936419913328254,
      "test_r2": 0.8295660266307705,
      "elapsed_time": 4.64393424987793
    },
    {
      "epoch": 583,
      "train_r2": 0.9936618980526488,
      "test_r2": 0.8295596373286018,
      "elapsed_time": 4.651823043823242
    },
    {
      "epoch": 584,
      "train_r2": 0.9936895244095774,
      "test_r2": 0.8298014083057073,
      "elapsed_time": 4.6598546504974365
    },
    {
      "epoch": 585,
      "train_r2": 0.9937171064381152,
      "test_r2": 0.8298137935421681,
      "elapsed_time": 4.668145418167114
    },
    {
      "epoch": 586,
      "train_r2": 0.993723824991217,
      "test_r2": 0.8298021752164186,
      "elapsed_time": 4.676245927810669
    },
    {
      "epoch": 587,
      "train_r2": 0.9937519192133263,
      "test_r2": 0.8298659446669845,
      "elapsed_time": 4.684324264526367
    },
    {
      "epoch": 588,
      "train_r2": 0.9937711434584144,
      "test_r2": 0.8298311109510477,
      "elapsed_time": 4.69275975227356
    },
    {
      "epoch": 589,
      "train_r2": 0.9937930941204628,
      "test_r2": 0.8298868982027716,
      "elapsed_time": 4.701519727706909
    },
    {
      "epoch": 590,
      "train_r2": 0.9938185978767871,
      "test_r2": 0.8299470995538701,
      "elapsed_time": 4.71003270149231
    },
    {
      "epoch": 591,
      "train_r2": 0.9938540940011847,
      "test_r2": 0.8299914685537979,
      "elapsed_time": 4.718031406402588
    },
    {
      "epoch": 592,
      "train_r2": 0.993871993711787,
      "test_r2": 0.8299901737536913,
      "elapsed_time": 4.725989818572998
    },
    {
      "epoch": 593,
      "train_r2": 0.993906104019407,
      "test_r2": 0.8301699182401283,
      "elapsed_time": 4.734304904937744
    },
    {
      "epoch": 594,
      "train_r2": 0.9939471845189299,
      "test_r2": 0.8300555197992731,
      "elapsed_time": 4.742364406585693
    },
    {
      "epoch": 595,
      "train_r2": 0.993978864628338,
      "test_r2": 0.830118324984997,
      "elapsed_time": 4.7507734298706055
    },
    {
      "epoch": 596,
      "train_r2": 0.9939962880766964,
      "test_r2": 0.8301213315951207,
      "elapsed_time": 4.759237766265869
    },
    {
      "epoch": 597,
      "train_r2": 0.9940331377806145,
      "test_r2": 0.8301493840119668,
      "elapsed_time": 4.767643690109253
    },
    {
      "epoch": 598,
      "train_r2": 0.9940395428136872,
      "test_r2": 0.8301451170780175,
      "elapsed_time": 4.776124477386475
    },
    {
      "epoch": 599,
      "train_r2": 0.994062627955453,
      "test_r2": 0.8302019814642385,
      "elapsed_time": 4.7844016551971436
    },
    {
      "epoch": 600,
      "train_r2": 0.9941064834988388,
      "test_r2": 0.8302563061970278,
      "elapsed_time": 4.7926177978515625
    },
    {
      "epoch": 601,
      "train_r2": 0.9941321539056631,
      "test_r2": 0.8302826046539505,
      "elapsed_time": 4.800880670547485
    },
    {
      "epoch": 602,
      "train_r2": 0.9941449051590939,
      "test_r2": 0.8303016209825708,
      "elapsed_time": 4.809455394744873
    },
    {
      "epoch": 603,
      "train_r2": 0.9941767940219743,
      "test_r2": 0.8302571332550324,
      "elapsed_time": 4.8177385330200195
    },
    {
      "epoch": 604,
      "train_r2": 0.9941965316918636,
      "test_r2": 0.8302607532343969,
      "elapsed_time": 4.8261706829071045
    },
    {
      "epoch": 605,
      "train_r2": 0.994202459563834,
      "test_r2": 0.8302563533292113,
      "elapsed_time": 4.83437967300415
    },
    {
      "epoch": 606,
      "train_r2": 0.9942368064693202,
      "test_r2": 0.8303219520126249,
      "elapsed_time": 4.842466115951538
    },
    {
      "epoch": 607,
      "train_r2": 0.9942520982871119,
      "test_r2": 0.8303180446857082,
      "elapsed_time": 4.8507397174835205
    },
    {
      "epoch": 608,
      "train_r2": 0.9942616675393258,
      "test_r2": 0.8303160144160013,
      "elapsed_time": 4.858964920043945
    },
    {
      "epoch": 609,
      "train_r2": 0.9942960524771948,
      "test_r2": 0.830279989161071,
      "elapsed_time": 4.86756443977356
    },
    {
      "epoch": 610,
      "train_r2": 0.9943130001190393,
      "test_r2": 0.8302738621949969,
      "elapsed_time": 4.875982761383057
    },
    {
      "epoch": 611,
      "train_r2": 0.9943312131052473,
      "test_r2": 0.830265562428367,
      "elapsed_time": 4.883952379226685
    },
    {
      "epoch": 612,
      "train_r2": 0.994350311164926,
      "test_r2": 0.8302317690822523,
      "elapsed_time": 4.8918938636779785
    },
    {
      "epoch": 613,
      "train_r2": 0.9943762068037625,
      "test_r2": 0.8302427902218464,
      "elapsed_time": 4.900144100189209
    },
    {
      "epoch": 614,
      "train_r2": 0.9943821502056002,
      "test_r2": 0.8302383873151831,
      "elapsed_time": 4.908989429473877
    },
    {
      "epoch": 615,
      "train_r2": 0.9944224888464117,
      "test_r2": 0.8302018520242553,
      "elapsed_time": 4.917320251464844
    },
    {
      "epoch": 616,
      "train_r2": 0.9944516773436843,
      "test_r2": 0.8300728159698318,
      "elapsed_time": 4.925915718078613
    },
    {
      "epoch": 617,
      "train_r2": 0.9944725218543466,
      "test_r2": 0.829904508235524,
      "elapsed_time": 4.934505224227905
    },
    {
      "epoch": 618,
      "train_r2": 0.9945002944582471,
      "test_r2": 0.8299564261299521,
      "elapsed_time": 4.942631006240845
    },
    {
      "epoch": 619,
      "train_r2": 0.9945053031728719,
      "test_r2": 0.8299528925343346,
      "elapsed_time": 4.951065301895142
    },
    {
      "epoch": 620,
      "train_r2": 0.9945334218086843,
      "test_r2": 0.8299292450532127,
      "elapsed_time": 4.9589927196502686
    },
    {
      "epoch": 621,
      "train_r2": 0.9945624621593262,
      "test_r2": 0.8300627659903297,
      "elapsed_time": 4.967231750488281
    },
    {
      "epoch": 622,
      "train_r2": 0.9945814882255515,
      "test_r2": 0.8300575424830122,
      "elapsed_time": 4.97541069984436
    },
    {
      "epoch": 623,
      "train_r2": 0.9945973068961933,
      "test_r2": 0.830070342602374,
      "elapsed_time": 4.984000205993652
    },
    {
      "epoch": 624,
      "train_r2": 0.9946217544790882,
      "test_r2": 0.8299548644985224,
      "elapsed_time": 4.992287635803223
    },
    {
      "epoch": 625,
      "train_r2": 0.9946431525633715,
      "test_r2": 0.8299666132083505,
      "elapsed_time": 5.000983715057373
    },
    {
      "epoch": 626,
      "train_r2": 0.9946477031670243,
      "test_r2": 0.8299679819372247,
      "elapsed_time": 5.009106874465942
    },
    {
      "epoch": 627,
      "train_r2": 0.994653324329985,
      "test_r2": 0.8299616049055561,
      "elapsed_time": 5.017552614212036
    },
    {
      "epoch": 628,
      "train_r2": 0.9946620726633664,
      "test_r2": 0.829973087639869,
      "elapsed_time": 5.026309490203857
    },
    {
      "epoch": 629,
      "train_r2": 0.9946769709650116,
      "test_r2": 0.829979382423496,
      "elapsed_time": 5.034593343734741
    },
    {
      "epoch": 630,
      "train_r2": 0.9946853134682373,
      "test_r2": 0.8299929367953429,
      "elapsed_time": 5.042821168899536
    },
    {
      "epoch": 631,
      "train_r2": 0.994696255900134,
      "test_r2": 0.8299937079278189,
      "elapsed_time": 5.051790952682495
    },
    {
      "epoch": 632,
      "train_r2": 0.9947200928175938,
      "test_r2": 0.8299813281211408,
      "elapsed_time": 5.060016393661499
    },
    {
      "epoch": 633,
      "train_r2": 0.9947254504845052,
      "test_r2": 0.8299750590460412,
      "elapsed_time": 5.068605661392212
    },
    {
      "epoch": 634,
      "train_r2": 0.9947443249295961,
      "test_r2": 0.8298194292088704,
      "elapsed_time": 5.0768609046936035
    },
    {
      "epoch": 635,
      "train_r2": 0.994780774499689,
      "test_r2": 0.8298847874466797,
      "elapsed_time": 5.08503532409668
    },
    {
      "epoch": 636,
      "train_r2": 0.994814450011129,
      "test_r2": 0.8301580059846856,
      "elapsed_time": 5.093512773513794
    },
    {
      "epoch": 637,
      "train_r2": 0.9948196373112812,
      "test_r2": 0.8301576723665525,
      "elapsed_time": 5.10181188583374
    },
    {
      "epoch": 638,
      "train_r2": 0.994830777466513,
      "test_r2": 0.8301759525157633,
      "elapsed_time": 5.110407590866089
    },
    {
      "epoch": 639,
      "train_r2": 0.9948615524445579,
      "test_r2": 0.8303390182290626,
      "elapsed_time": 5.119058132171631
    },
    {
      "epoch": 640,
      "train_r2": 0.9948765795981852,
      "test_r2": 0.8303570959318938,
      "elapsed_time": 5.1275107860565186
    },
    {
      "epoch": 641,
      "train_r2": 0.9949016168973507,
      "test_r2": 0.8304007899431942,
      "elapsed_time": 5.136007070541382
    },
    {
      "epoch": 642,
      "train_r2": 0.9949074591259837,
      "test_r2": 0.8303856726822582,
      "elapsed_time": 5.144777297973633
    },
    {
      "epoch": 643,
      "train_r2": 0.9949214992720092,
      "test_r2": 0.8303567119247393,
      "elapsed_time": 5.153148889541626
    },
    {
      "epoch": 644,
      "train_r2": 0.9949422561671305,
      "test_r2": 0.8304429703076835,
      "elapsed_time": 5.161183595657349
    },
    {
      "epoch": 645,
      "train_r2": 0.9949473038178563,
      "test_r2": 0.8304432038144266,
      "elapsed_time": 5.169450521469116
    },
    {
      "epoch": 646,
      "train_r2": 0.9949574849913727,
      "test_r2": 0.8304494112837224,
      "elapsed_time": 5.178024768829346
    },
    {
      "epoch": 647,
      "train_r2": 0.9949631001013002,
      "test_r2": 0.830441499090424,
      "elapsed_time": 5.1861958503723145
    },
    {
      "epoch": 648,
      "train_r2": 0.9949896030566043,
      "test_r2": 0.8304399069766868,
      "elapsed_time": 5.194957494735718
    },
    {
      "epoch": 649,
      "train_r2": 0.9950090140503492,
      "test_r2": 0.8304935068664094,
      "elapsed_time": 5.203658819198608
    },
    {
      "epoch": 650,
      "train_r2": 0.99503532348064,
      "test_r2": 0.8305408474229784,
      "elapsed_time": 5.211829662322998
    },
    {
      "epoch": 651,
      "train_r2": 0.9950497654665288,
      "test_r2": 0.830533634173255,
      "elapsed_time": 5.22022819519043
    },
    {
      "epoch": 652,
      "train_r2": 0.9950694501470564,
      "test_r2": 0.8304000660061791,
      "elapsed_time": 5.228243589401245
    },
    {
      "epoch": 653,
      "train_r2": 0.9950819548045019,
      "test_r2": 0.8303984978239095,
      "elapsed_time": 5.236800670623779
    },
    {
      "epoch": 654,
      "train_r2": 0.9951088098636477,
      "test_r2": 0.8303768011299161,
      "elapsed_time": 5.244983911514282
    },
    {
      "epoch": 655,
      "train_r2": 0.9951217771774599,
      "test_r2": 0.8304253156463275,
      "elapsed_time": 5.253082036972046
    },
    {
      "epoch": 656,
      "train_r2": 0.9951535043553851,
      "test_r2": 0.8303267320482313,
      "elapsed_time": 5.261528015136719
    },
    {
      "epoch": 657,
      "train_r2": 0.9951755099562622,
      "test_r2": 0.830305834700813,
      "elapsed_time": 5.26935338973999
    },
    {
      "epoch": 658,
      "train_r2": 0.9951955924813698,
      "test_r2": 0.8302933483293496,
      "elapsed_time": 5.277670860290527
    },
    {
      "epoch": 659,
      "train_r2": 0.9952075061857134,
      "test_r2": 0.8302918348463746,
      "elapsed_time": 5.286224842071533
    },
    {
      "epoch": 660,
      "train_r2": 0.9952209991566823,
      "test_r2": 0.8302927164338179,
      "elapsed_time": 5.294471979141235
    },
    {
      "epoch": 661,
      "train_r2": 0.9952255658162612,
      "test_r2": 0.8302868204738438,
      "elapsed_time": 5.303242444992065
    },
    {
      "epoch": 662,
      "train_r2": 0.9952558978833959,
      "test_r2": 0.8302505367602463,
      "elapsed_time": 5.311800479888916
    },
    {
      "epoch": 663,
      "train_r2": 0.99526742870882,
      "test_r2": 0.8302592451870672,
      "elapsed_time": 5.3203301429748535
    },
    {
      "epoch": 664,
      "train_r2": 0.9952920618386127,
      "test_r2": 0.8301586402935962,
      "elapsed_time": 5.32880425453186
    },
    {
      "epoch": 665,
      "train_r2": 0.995301250058944,
      "test_r2": 0.8301601738679766,
      "elapsed_time": 5.337362289428711
    },
    {
      "epoch": 666,
      "train_r2": 0.9953225216454935,
      "test_r2": 0.8299948146694729,
      "elapsed_time": 5.345584869384766
    },
    {
      "epoch": 667,
      "train_r2": 0.9953512741557266,
      "test_r2": 0.8299014263847048,
      "elapsed_time": 5.354013681411743
    },
    {
      "epoch": 668,
      "train_r2": 0.9953750222094792,
      "test_r2": 0.8299089815106813,
      "elapsed_time": 5.362674713134766
    },
    {
      "epoch": 669,
      "train_r2": 0.9953795792534533,
      "test_r2": 0.8299090165804712,
      "elapsed_time": 5.3710081577301025
    },
    {
      "epoch": 670,
      "train_r2": 0.995402956536761,
      "test_r2": 0.830072553221554,
      "elapsed_time": 5.3789050579071045
    },
    {
      "epoch": 671,
      "train_r2": 0.9954297309544138,
      "test_r2": 0.8300709864890808,
      "elapsed_time": 5.387182235717773
    },
    {
      "epoch": 672,
      "train_r2": 0.9954377624619811,
      "test_r2": 0.8300642350437741,
      "elapsed_time": 5.395816802978516
    },
    {
      "epoch": 673,
      "train_r2": 0.9954593454385005,
      "test_r2": 0.8300740316400956,
      "elapsed_time": 5.4045233726501465
    },
    {
      "epoch": 674,
      "train_r2": 0.9954794009378631,
      "test_r2": 0.8300573415982643,
      "elapsed_time": 5.412760019302368
    },
    {
      "epoch": 675,
      "train_r2": 0.9954981864262994,
      "test_r2": 0.8300666628658876,
      "elapsed_time": 5.421015739440918
    },
    {
      "epoch": 676,
      "train_r2": 0.9955322620023176,
      "test_r2": 0.829919924184744,
      "elapsed_time": 5.429543733596802
    },
    {
      "epoch": 677,
      "train_r2": 0.9955461155336714,
      "test_r2": 0.8299139831276066,
      "elapsed_time": 5.437885522842407
    },
    {
      "epoch": 678,
      "train_r2": 0.9955577371534773,
      "test_r2": 0.8298873224132459,
      "elapsed_time": 5.446008682250977
    },
    {
      "epoch": 679,
      "train_r2": 0.9955709016272851,
      "test_r2": 0.8299008283710303,
      "elapsed_time": 5.454172849655151
    },
    {
      "epoch": 680,
      "train_r2": 0.9955758189874176,
      "test_r2": 0.8298935759280417,
      "elapsed_time": 5.462702751159668
    },
    {
      "epoch": 681,
      "train_r2": 0.9956068997409943,
      "test_r2": 0.8297532742566155,
      "elapsed_time": 5.471031904220581
    },
    {
      "epoch": 682,
      "train_r2": 0.9956331457800022,
      "test_r2": 0.8296978310737693,
      "elapsed_time": 5.479036808013916
    },
    {
      "epoch": 683,
      "train_r2": 0.9956374363255183,
      "test_r2": 0.8296929863898902,
      "elapsed_time": 5.487509727478027
    },
    {
      "epoch": 684,
      "train_r2": 0.9956522441985773,
      "test_r2": 0.8297740081939701,
      "elapsed_time": 5.4959235191345215
    },
    {
      "epoch": 685,
      "train_r2": 0.9956655826748894,
      "test_r2": 0.829950734823707,
      "elapsed_time": 5.504222631454468
    },
    {
      "epoch": 686,
      "train_r2": 0.9956757028349419,
      "test_r2": 0.8299577125391497,
      "elapsed_time": 5.512504816055298
    },
    {
      "epoch": 687,
      "train_r2": 0.9956891957128081,
      "test_r2": 0.8298213894802133,
      "elapsed_time": 5.520873308181763
    },
    {
      "epoch": 688,
      "train_r2": 0.9957024283311522,
      "test_r2": 0.8298075168722407,
      "elapsed_time": 5.52961540222168
    },
    {
      "epoch": 689,
      "train_r2": 0.9957066472507764,
      "test_r2": 0.8298021434116212,
      "elapsed_time": 5.538088798522949
    },
    {
      "epoch": 690,
      "train_r2": 0.9957271976395596,
      "test_r2": 0.8299466488985021,
      "elapsed_time": 5.546091079711914
    },
    {
      "epoch": 691,
      "train_r2": 0.9957534294663939,
      "test_r2": 0.8301878660797775,
      "elapsed_time": 5.554067850112915
    },
    {
      "epoch": 692,
      "train_r2": 0.9957686475936858,
      "test_r2": 0.8300705699946956,
      "elapsed_time": 5.562438249588013
    },
    {
      "epoch": 693,
      "train_r2": 0.995781059840697,
      "test_r2": 0.8300780382916362,
      "elapsed_time": 5.570815086364746
    },
    {
      "epoch": 694,
      "train_r2": 0.9957846262825648,
      "test_r2": 0.8300729245492932,
      "elapsed_time": 5.579170227050781
    },
    {
      "epoch": 695,
      "train_r2": 0.9957955162102355,
      "test_r2": 0.8300473040045412,
      "elapsed_time": 5.587986946105957
    },
    {
      "epoch": 696,
      "train_r2": 0.9957996075166978,
      "test_r2": 0.8300389610727381,
      "elapsed_time": 5.596774578094482
    },
    {
      "epoch": 697,
      "train_r2": 0.9958041567513864,
      "test_r2": 0.8300355515256927,
      "elapsed_time": 5.605280160903931
    },
    {
      "epoch": 698,
      "train_r2": 0.9958086163347567,
      "test_r2": 0.830028901972995,
      "elapsed_time": 5.613870143890381
    },
    {
      "epoch": 699,
      "train_r2": 0.9958263268219953,
      "test_r2": 0.8299625544270618,
      "elapsed_time": 5.622195243835449
    },
    {
      "epoch": 700,
      "train_r2": 0.9958300026652702,
      "test_r2": 0.8299506454357017,
      "elapsed_time": 5.631057977676392
    },
    {
      "epoch": 701,
      "train_r2": 0.9958427721884485,
      "test_r2": 0.8301064198095228,
      "elapsed_time": 5.639513969421387
    },
    {
      "epoch": 702,
      "train_r2": 0.99585371282085,
      "test_r2": 0.8300794228387035,
      "elapsed_time": 5.647978067398071
    },
    {
      "epoch": 703,
      "train_r2": 0.9958575928009176,
      "test_r2": 0.8300712882945938,
      "elapsed_time": 5.656426429748535
    },
    {
      "epoch": 704,
      "train_r2": 0.9958775430945647,
      "test_r2": 0.8300698742606617,
      "elapsed_time": 5.664669752120972
    },
    {
      "epoch": 705,
      "train_r2": 0.9958892612112681,
      "test_r2": 0.8301448195374761,
      "elapsed_time": 5.673431396484375
    },
    {
      "epoch": 706,
      "train_r2": 0.9959048242261849,
      "test_r2": 0.8302050906698235,
      "elapsed_time": 5.681765794754028
    },
    {
      "epoch": 707,
      "train_r2": 0.9959156448965766,
      "test_r2": 0.8303529851442288,
      "elapsed_time": 5.689971208572388
    },
    {
      "epoch": 708,
      "train_r2": 0.9959323199651271,
      "test_r2": 0.8303833764654763,
      "elapsed_time": 5.698351144790649
    },
    {
      "epoch": 709,
      "train_r2": 0.9959474352688785,
      "test_r2": 0.8304173238688779,
      "elapsed_time": 5.70702338218689
    },
    {
      "epoch": 710,
      "train_r2": 0.9959546199525982,
      "test_r2": 0.8304134676294379,
      "elapsed_time": 5.715794324874878
    },
    {
      "epoch": 711,
      "train_r2": 0.9959642106335169,
      "test_r2": 0.8304233242641885,
      "elapsed_time": 5.7241737842559814
    },
    {
      "epoch": 712,
      "train_r2": 0.9959833774432886,
      "test_r2": 0.8305286717037634,
      "elapsed_time": 5.73298978805542
    },
    {
      "epoch": 713,
      "train_r2": 0.9959945257985808,
      "test_r2": 0.8305242739852161,
      "elapsed_time": 5.741884469985962
    },
    {
      "epoch": 714,
      "train_r2": 0.996017998349007,
      "test_r2": 0.8304049037549168,
      "elapsed_time": 5.750643968582153
    },
    {
      "epoch": 715,
      "train_r2": 0.996035708228939,
      "test_r2": 0.8303787646060797,
      "elapsed_time": 5.759194374084473
    },
    {
      "epoch": 716,
      "train_r2": 0.9960589501892685,
      "test_r2": 0.8303514112233608,
      "elapsed_time": 5.767982482910156
    },
    {
      "epoch": 717,
      "train_r2": 0.9960662147384474,
      "test_r2": 0.8303484890421498,
      "elapsed_time": 5.776429891586304
    },
    {
      "epoch": 718,
      "train_r2": 0.9960864895408633,
      "test_r2": 0.8303889230278821,
      "elapsed_time": 5.78510046005249
    },
    {
      "epoch": 719,
      "train_r2": 0.996107816503291,
      "test_r2": 0.8304234693264044,
      "elapsed_time": 5.793723106384277
    },
    {
      "epoch": 720,
      "train_r2": 0.9961149917083182,
      "test_r2": 0.830425411753105,
      "elapsed_time": 5.802499771118164
    },
    {
      "epoch": 721,
      "train_r2": 0.9961227797713733,
      "test_r2": 0.8302706888458344,
      "elapsed_time": 5.81129264831543
    },
    {
      "epoch": 722,
      "train_r2": 0.9961457588039757,
      "test_r2": 0.8302719195332395,
      "elapsed_time": 5.820144176483154
    },
    {
      "epoch": 723,
      "train_r2": 0.9961494328114184,
      "test_r2": 0.8302718448520761,
      "elapsed_time": 5.828528881072998
    },
    {
      "epoch": 724,
      "train_r2": 0.996174435580486,
      "test_r2": 0.830267015414069,
      "elapsed_time": 5.836784362792969
    },
    {
      "epoch": 725,
      "train_r2": 0.9961906965878906,
      "test_r2": 0.8302859918391006,
      "elapsed_time": 5.8451924324035645
    },
    {
      "epoch": 726,
      "train_r2": 0.9962134908300045,
      "test_r2": 0.8303449964422702,
      "elapsed_time": 5.853684425354004
    },
    {
      "epoch": 727,
      "train_r2": 0.9962170678605881,
      "test_r2": 0.8303363653061937,
      "elapsed_time": 5.862279176712036
    },
    {
      "epoch": 728,
      "train_r2": 0.9962325013160139,
      "test_r2": 0.8303689440232787,
      "elapsed_time": 5.870704412460327
    },
    {
      "epoch": 729,
      "train_r2": 0.9962360469131544,
      "test_r2": 0.8303685214253337,
      "elapsed_time": 5.879259824752808
    },
    {
      "epoch": 730,
      "train_r2": 0.9962576864118128,
      "test_r2": 0.830356724121547,
      "elapsed_time": 5.887680768966675
    },
    {
      "epoch": 731,
      "train_r2": 0.9962653746139966,
      "test_r2": 0.8303563393108987,
      "elapsed_time": 5.896565198898315
    },
    {
      "epoch": 732,
      "train_r2": 0.9962759712319303,
      "test_r2": 0.8303585191189331,
      "elapsed_time": 5.905320405960083
    },
    {
      "epoch": 733,
      "train_r2": 0.9962794321854415,
      "test_r2": 0.8303553256423583,
      "elapsed_time": 5.913743257522583
    },
    {
      "epoch": 734,
      "train_r2": 0.9962982521166797,
      "test_r2": 0.830327627563258,
      "elapsed_time": 5.922368288040161
    },
    {
      "epoch": 735,
      "train_r2": 0.996312324309921,
      "test_r2": 0.8303590273858753,
      "elapsed_time": 5.930635452270508
    },
    {
      "epoch": 736,
      "train_r2": 0.9963237921246534,
      "test_r2": 0.8304294672325502,
      "elapsed_time": 5.939151048660278
    },
    {
      "epoch": 737,
      "train_r2": 0.9963334903673932,
      "test_r2": 0.8304027788224452,
      "elapsed_time": 5.9475085735321045
    },
    {
      "epoch": 738,
      "train_r2": 0.9963491488768735,
      "test_r2": 0.8303603500690313,
      "elapsed_time": 5.955789089202881
    },
    {
      "epoch": 739,
      "train_r2": 0.9963681427876768,
      "test_r2": 0.830409085236779,
      "elapsed_time": 5.96440315246582
    },
    {
      "epoch": 740,
      "train_r2": 0.9963846364729334,
      "test_r2": 0.830442396294788,
      "elapsed_time": 5.972684144973755
    },
    {
      "epoch": 741,
      "train_r2": 0.9963883288259096,
      "test_r2": 0.8304355624061242,
      "elapsed_time": 5.981535196304321
    },
    {
      "epoch": 742,
      "train_r2": 0.9964140066552973,
      "test_r2": 0.830349104225987,
      "elapsed_time": 5.990108251571655
    },
    {
      "epoch": 743,
      "train_r2": 0.996426725962687,
      "test_r2": 0.8303472537183425,
      "elapsed_time": 5.998932123184204
    },
    {
      "epoch": 744,
      "train_r2": 0.9964378251423466,
      "test_r2": 0.8303399954426861,
      "elapsed_time": 6.007458209991455
    },
    {
      "epoch": 745,
      "train_r2": 0.9964557573673696,
      "test_r2": 0.8303256640100558,
      "elapsed_time": 6.01609206199646
    },
    {
      "epoch": 746,
      "train_r2": 0.9964727671610847,
      "test_r2": 0.830415670635083,
      "elapsed_time": 6.024533987045288
    },
    {
      "epoch": 747,
      "train_r2": 0.9964847920141167,
      "test_r2": 0.8304133487921702,
      "elapsed_time": 6.033098459243774
    },
    {
      "epoch": 748,
      "train_r2": 0.9964971121875259,
      "test_r2": 0.8303536377180201,
      "elapsed_time": 6.041561841964722
    },
    {
      "epoch": 749,
      "train_r2": 0.9965046803945722,
      "test_r2": 0.8304803472091863,
      "elapsed_time": 6.050313711166382
    },
    {
      "epoch": 750,
      "train_r2": 0.9965305857730254,
      "test_r2": 0.8304951232743851,
      "elapsed_time": 6.058756113052368
    },
    {
      "epoch": 751,
      "train_r2": 0.9965368844956012,
      "test_r2": 0.8304954096344636,
      "elapsed_time": 6.067144155502319
    },
    {
      "epoch": 752,
      "train_r2": 0.9965442155750734,
      "test_r2": 0.8305012922227087,
      "elapsed_time": 6.075650215148926
    },
    {
      "epoch": 753,
      "train_r2": 0.9965474679966183,
      "test_r2": 0.8304958456817986,
      "elapsed_time": 6.084603786468506
    },
    {
      "epoch": 754,
      "train_r2": 0.9965535724077803,
      "test_r2": 0.8304971674543611,
      "elapsed_time": 6.093535661697388
    },
    {
      "epoch": 755,
      "train_r2": 0.9965610578267666,
      "test_r2": 0.830499121480722,
      "elapsed_time": 6.102302312850952
    },
    {
      "epoch": 756,
      "train_r2": 0.9965666834688651,
      "test_r2": 0.8304961925843143,
      "elapsed_time": 6.111156463623047
    },
    {
      "epoch": 757,
      "train_r2": 0.9965795738211183,
      "test_r2": 0.8305090319761088,
      "elapsed_time": 6.120142698287964
    },
    {
      "epoch": 758,
      "train_r2": 0.9965864002380072,
      "test_r2": 0.8305158104253507,
      "elapsed_time": 6.129207611083984
    },
    {
      "epoch": 759,
      "train_r2": 0.9965899122115692,
      "test_r2": 0.8305088978280878,
      "elapsed_time": 6.137788772583008
    },
    {
      "epoch": 760,
      "train_r2": 0.9965953508678587,
      "test_r2": 0.8305078419240951,
      "elapsed_time": 6.146321773529053
    },
    {
      "epoch": 761,
      "train_r2": 0.9966111601082427,
      "test_r2": 0.8305442094450604,
      "elapsed_time": 6.155182123184204
    },
    {
      "epoch": 762,
      "train_r2": 0.9966194934083548,
      "test_r2": 0.8305398544349816,
      "elapsed_time": 6.163747310638428
    },
    {
      "epoch": 763,
      "train_r2": 0.9966366804882608,
      "test_r2": 0.8305594306696035,
      "elapsed_time": 6.172417879104614
    },
    {
      "epoch": 764,
      "train_r2": 0.9966454817027248,
      "test_r2": 0.8305338362216874,
      "elapsed_time": 6.180473327636719
    },
    {
      "epoch": 765,
      "train_r2": 0.9966553830570117,
      "test_r2": 0.8305410808019696,
      "elapsed_time": 6.188959121704102
    },
    {
      "epoch": 766,
      "train_r2": 0.9966722924193342,
      "test_r2": 0.8305473665748492,
      "elapsed_time": 6.198225498199463
    },
    {
      "epoch": 767,
      "train_r2": 0.9966813577236928,
      "test_r2": 0.8305498601790142,
      "elapsed_time": 6.207479476928711
    },
    {
      "epoch": 768,
      "train_r2": 0.9966929311095742,
      "test_r2": 0.8305476793876062,
      "elapsed_time": 6.216157913208008
    },
    {
      "epoch": 769,
      "train_r2": 0.9966987405324882,
      "test_r2": 0.8305410833992999,
      "elapsed_time": 6.225023508071899
    },
    {
      "epoch": 770,
      "train_r2": 0.9967066992725846,
      "test_r2": 0.830515835765862,
      "elapsed_time": 6.233811140060425
    },
    {
      "epoch": 771,
      "train_r2": 0.9967135802230386,
      "test_r2": 0.830519040479285,
      "elapsed_time": 6.242555141448975
    },
    {
      "epoch": 772,
      "train_r2": 0.9967302282124608,
      "test_r2": 0.8305384692675968,
      "elapsed_time": 6.251591920852661
    },
    {
      "epoch": 773,
      "train_r2": 0.9967455683718598,
      "test_r2": 0.830534985389481,
      "elapsed_time": 6.260408639907837
    },
    {
      "epoch": 774,
      "train_r2": 0.9967576031644265,
      "test_r2": 0.8305733407595736,
      "elapsed_time": 6.269331455230713
    },
    {
      "epoch": 775,
      "train_r2": 0.9967606387251976,
      "test_r2": 0.8305683455407282,
      "elapsed_time": 6.278203248977661
    },
    {
      "epoch": 776,
      "train_r2": 0.996772035739689,
      "test_r2": 0.8305142227259258,
      "elapsed_time": 6.286936283111572
    },
    {
      "epoch": 777,
      "train_r2": 0.9967886955064591,
      "test_r2": 0.8304869075745402,
      "elapsed_time": 6.295736789703369
    },
    {
      "epoch": 778,
      "train_r2": 0.9967919602882584,
      "test_r2": 0.8304750066965072,
      "elapsed_time": 6.304303884506226
    },
    {
      "epoch": 779,
      "train_r2": 0.9968108242267782,
      "test_r2": 0.8304804833262903,
      "elapsed_time": 6.312770128250122
    },
    {
      "epoch": 780,
      "train_r2": 0.9968268617481216,
      "test_r2": 0.830443762212207,
      "elapsed_time": 6.320770502090454
    },
    {
      "epoch": 781,
      "train_r2": 0.9968446803284202,
      "test_r2": 0.8303662706878628,
      "elapsed_time": 6.329326629638672
    },
    {
      "epoch": 782,
      "train_r2": 0.9968476196104306,
      "test_r2": 0.8303662664937574,
      "elapsed_time": 6.3379857540130615
    },
    {
      "epoch": 783,
      "train_r2": 0.9968675421711569,
      "test_r2": 0.8303820799568515,
      "elapsed_time": 6.34673810005188
    },
    {
      "epoch": 784,
      "train_r2": 0.9968745402063988,
      "test_r2": 0.8305007498906767,
      "elapsed_time": 6.355332612991333
    },
    {
      "epoch": 785,
      "train_r2": 0.9968873906712801,
      "test_r2": 0.8305328096985534,
      "elapsed_time": 6.364118337631226
    },
    {
      "epoch": 786,
      "train_r2": 0.9968902756094735,
      "test_r2": 0.83052981092237,
      "elapsed_time": 6.372731685638428
    },
    {
      "epoch": 787,
      "train_r2": 0.9968992207527589,
      "test_r2": 0.8306599272185009,
      "elapsed_time": 6.38081431388855
    },
    {
      "epoch": 788,
      "train_r2": 0.9969078726122158,
      "test_r2": 0.8307778904281933,
      "elapsed_time": 6.389228105545044
    },
    {
      "epoch": 789,
      "train_r2": 0.9969165156405702,
      "test_r2": 0.8307844747123949,
      "elapsed_time": 6.397531747817993
    },
    {
      "epoch": 790,
      "train_r2": 0.9969272773066354,
      "test_r2": 0.8307839736243156,
      "elapsed_time": 6.405548334121704
    },
    {
      "epoch": 791,
      "train_r2": 0.9969424978884067,
      "test_r2": 0.8309039203070138,
      "elapsed_time": 6.414109468460083
    },
    {
      "epoch": 792,
      "train_r2": 0.9969455252606813,
      "test_r2": 0.8308927517030021,
      "elapsed_time": 6.42273473739624
    },
    {
      "epoch": 793,
      "train_r2": 0.9969500355400694,
      "test_r2": 0.830925221490799,
      "elapsed_time": 6.430790185928345
    },
    {
      "epoch": 794,
      "train_r2": 0.9969585862732582,
      "test_r2": 0.8309310978894062,
      "elapsed_time": 6.439373970031738
    },
    {
      "epoch": 795,
      "train_r2": 0.996968552485813,
      "test_r2": 0.8310696668537605,
      "elapsed_time": 6.44773530960083
    },
    {
      "epoch": 796,
      "train_r2": 0.9969901458349071,
      "test_r2": 0.8310562249067769,
      "elapsed_time": 6.4560387134552
    },
    {
      "epoch": 797,
      "train_r2": 0.9969947655674155,
      "test_r2": 0.8310509281284095,
      "elapsed_time": 6.46475887298584
    },
    {
      "epoch": 798,
      "train_r2": 0.9970009136240755,
      "test_r2": 0.8310524870629235,
      "elapsed_time": 6.473640441894531
    },
    {
      "epoch": 799,
      "train_r2": 0.9970068161875971,
      "test_r2": 0.8310598561673417,
      "elapsed_time": 6.482057571411133
    },
    {
      "epoch": 800,
      "train_r2": 0.9970103342295098,
      "test_r2": 0.8310613539729081,
      "elapsed_time": 6.490326642990112
    },
    {
      "epoch": 801,
      "train_r2": 0.9970215298836784,
      "test_r2": 0.8310442665241266,
      "elapsed_time": 6.49888277053833
    },
    {
      "epoch": 802,
      "train_r2": 0.997024464142382,
      "test_r2": 0.8310384683471213,
      "elapsed_time": 6.507684946060181
    },
    {
      "epoch": 803,
      "train_r2": 0.9970394176254872,
      "test_r2": 0.8309713041834788,
      "elapsed_time": 6.515986919403076
    },
    {
      "epoch": 804,
      "train_r2": 0.997042267129412,
      "test_r2": 0.8309657889004645,
      "elapsed_time": 6.524697542190552
    },
    {
      "epoch": 805,
      "train_r2": 0.9970680007541357,
      "test_r2": 0.8310228465579073,
      "elapsed_time": 6.532837390899658
    },
    {
      "epoch": 806,
      "train_r2": 0.9970802741992651,
      "test_r2": 0.8310225997773878,
      "elapsed_time": 6.541358470916748
    },
    {
      "epoch": 807,
      "train_r2": 0.9970939058823598,
      "test_r2": 0.8310330317844103,
      "elapsed_time": 6.550066232681274
    },
    {
      "epoch": 808,
      "train_r2": 0.9971113543463493,
      "test_r2": 0.8309901109758968,
      "elapsed_time": 6.558713436126709
    },
    {
      "epoch": 809,
      "train_r2": 0.9971217285113363,
      "test_r2": 0.830987485881899,
      "elapsed_time": 6.567626476287842
    },
    {
      "epoch": 810,
      "train_r2": 0.9971373151144183,
      "test_r2": 0.8309118394063693,
      "elapsed_time": 6.5763161182403564
    },
    {
      "epoch": 811,
      "train_r2": 0.997145052501644,
      "test_r2": 0.8309232707851694,
      "elapsed_time": 6.5851380825042725
    },
    {
      "epoch": 812,
      "train_r2": 0.9971668915166839,
      "test_r2": 0.8309076160957782,
      "elapsed_time": 6.593187093734741
    },
    {
      "epoch": 813,
      "train_r2": 0.9971751333873858,
      "test_r2": 0.8309014129507208,
      "elapsed_time": 6.6016552448272705
    },
    {
      "epoch": 814,
      "train_r2": 0.9971903055626957,
      "test_r2": 0.8308561639828388,
      "elapsed_time": 6.610381603240967
    },
    {
      "epoch": 815,
      "train_r2": 0.9971965143535275,
      "test_r2": 0.8309686567677622,
      "elapsed_time": 6.61892032623291
    },
    {
      "epoch": 816,
      "train_r2": 0.9972062504415216,
      "test_r2": 0.8310928898900718,
      "elapsed_time": 6.627671003341675
    },
    {
      "epoch": 817,
      "train_r2": 0.9972198235503424,
      "test_r2": 0.8310976927684679,
      "elapsed_time": 6.636358976364136
    },
    {
      "epoch": 818,
      "train_r2": 0.997233945863722,
      "test_r2": 0.8311129943871395,
      "elapsed_time": 6.645024538040161
    },
    {
      "epoch": 819,
      "train_r2": 0.9972492917166415,
      "test_r2": 0.8312221310130576,
      "elapsed_time": 6.6537628173828125
    },
    {
      "epoch": 820,
      "train_r2": 0.997265025260506,
      "test_r2": 0.8312003953756265,
      "elapsed_time": 6.662741422653198
    },
    {
      "epoch": 821,
      "train_r2": 0.9972760782317496,
      "test_r2": 0.8312031178315114,
      "elapsed_time": 6.67157506942749
    },
    {
      "epoch": 822,
      "train_r2": 0.997278555183884,
      "test_r2": 0.8311991016518664,
      "elapsed_time": 6.680288553237915
    },
    {
      "epoch": 823,
      "train_r2": 0.997281078118637,
      "test_r2": 0.8311885452941296,
      "elapsed_time": 6.689118146896362
    },
    {
      "epoch": 824,
      "train_r2": 0.9972900945901653,
      "test_r2": 0.8313522285527151,
      "elapsed_time": 6.6973958015441895
    },
    {
      "epoch": 825,
      "train_r2": 0.9972948059509898,
      "test_r2": 0.8313680710848304,
      "elapsed_time": 6.70600700378418
    },
    {
      "epoch": 826,
      "train_r2": 0.997299699276197,
      "test_r2": 0.8313753547862608,
      "elapsed_time": 6.7146289348602295
    },
    {
      "epoch": 827,
      "train_r2": 0.9973136253794345,
      "test_r2": 0.8315492140571251,
      "elapsed_time": 6.723826885223389
    },
    {
      "epoch": 828,
      "train_r2": 0.9973162336111601,
      "test_r2": 0.8315437413960873,
      "elapsed_time": 6.73228907585144
    },
    {
      "epoch": 829,
      "train_r2": 0.9973318963904186,
      "test_r2": 0.8315357285581698,
      "elapsed_time": 6.740757465362549
    },
    {
      "epoch": 830,
      "train_r2": 0.997340384611906,
      "test_r2": 0.8315246337678653,
      "elapsed_time": 6.749338150024414
    },
    {
      "epoch": 831,
      "train_r2": 0.9973509893518692,
      "test_r2": 0.8315178253277623,
      "elapsed_time": 6.758172988891602
    },
    {
      "epoch": 832,
      "train_r2": 0.9973665280210217,
      "test_r2": 0.831537873425245,
      "elapsed_time": 6.7671959400177
    },
    {
      "epoch": 833,
      "train_r2": 0.9973688938803164,
      "test_r2": 0.8315295011304331,
      "elapsed_time": 6.77586030960083
    },
    {
      "epoch": 834,
      "train_r2": 0.9973713876257501,
      "test_r2": 0.8315242141992495,
      "elapsed_time": 6.784587860107422
    },
    {
      "epoch": 835,
      "train_r2": 0.997377998210002,
      "test_r2": 0.8314346569707198,
      "elapsed_time": 6.793219089508057
    },
    {
      "epoch": 836,
      "train_r2": 0.9973799689210188,
      "test_r2": 0.8314257079112854,
      "elapsed_time": 6.801634311676025
    },
    {
      "epoch": 837,
      "train_r2": 0.9973921651226093,
      "test_r2": 0.8314528317123054,
      "elapsed_time": 6.810179233551025
    },
    {
      "epoch": 838,
      "train_r2": 0.9974003553384797,
      "test_r2": 0.8314333372695488,
      "elapsed_time": 6.818619966506958
    },
    {
      "epoch": 839,
      "train_r2": 0.9974026241053712,
      "test_r2": 0.831429725393291,
      "elapsed_time": 6.827484846115112
    },
    {
      "epoch": 840,
      "train_r2": 0.9974177350493627,
      "test_r2": 0.8314131999732239,
      "elapsed_time": 6.835926055908203
    },
    {
      "epoch": 841,
      "train_r2": 0.9974260223819913,
      "test_r2": 0.8315384005038401,
      "elapsed_time": 6.844680070877075
    },
    {
      "epoch": 842,
      "train_r2": 0.9974344244578722,
      "test_r2": 0.8316960553400548,
      "elapsed_time": 6.853201150894165
    },
    {
      "epoch": 843,
      "train_r2": 0.9974472390512502,
      "test_r2": 0.8316859994882586,
      "elapsed_time": 6.861373662948608
    },
    {
      "epoch": 844,
      "train_r2": 0.9974623001769435,
      "test_r2": 0.8315892595394705,
      "elapsed_time": 6.870100259780884
    },
    {
      "epoch": 845,
      "train_r2": 0.9974723100890025,
      "test_r2": 0.8316258547473188,
      "elapsed_time": 6.878320693969727
    },
    {
      "epoch": 846,
      "train_r2": 0.9974855690676651,
      "test_r2": 0.8316864543022119,
      "elapsed_time": 6.887177228927612
    },
    {
      "epoch": 847,
      "train_r2": 0.9974947092799687,
      "test_r2": 0.8317241023946172,
      "elapsed_time": 6.896066188812256
    },
    {
      "epoch": 848,
      "train_r2": 0.9975050636423184,
      "test_r2": 0.8317013885628657,
      "elapsed_time": 6.904285907745361
    },
    {
      "epoch": 849,
      "train_r2": 0.9975207999790491,
      "test_r2": 0.8317333188360293,
      "elapsed_time": 6.912730693817139
    },
    {
      "epoch": 850,
      "train_r2": 0.997531133167761,
      "test_r2": 0.8318421712400633,
      "elapsed_time": 6.921284437179565
    },
    {
      "epoch": 851,
      "train_r2": 0.9975417570606752,
      "test_r2": 0.8318311289119233,
      "elapsed_time": 6.930466413497925
    },
    {
      "epoch": 852,
      "train_r2": 0.9975506878271326,
      "test_r2": 0.8318241630083834,
      "elapsed_time": 6.93940806388855
    },
    {
      "epoch": 853,
      "train_r2": 0.997559362159962,
      "test_r2": 0.8318563414015069,
      "elapsed_time": 6.948370456695557
    },
    {
      "epoch": 854,
      "train_r2": 0.9975667847005328,
      "test_r2": 0.8318539711481718,
      "elapsed_time": 6.957097053527832
    },
    {
      "epoch": 855,
      "train_r2": 0.9975764508532705,
      "test_r2": 0.8319593162136185,
      "elapsed_time": 6.966030836105347
    },
    {
      "epoch": 856,
      "train_r2": 0.9975810311013954,
      "test_r2": 0.8319611522570942,
      "elapsed_time": 6.974773168563843
    },
    {
      "epoch": 857,
      "train_r2": 0.9975880113244274,
      "test_r2": 0.8320639983615705,
      "elapsed_time": 6.983447313308716
    },
    {
      "epoch": 858,
      "train_r2": 0.9975992837322178,
      "test_r2": 0.8320702685800924,
      "elapsed_time": 6.99199652671814
    },
    {
      "epoch": 859,
      "train_r2": 0.9976065218715225,
      "test_r2": 0.8320719986657248,
      "elapsed_time": 7.000709533691406
    },
    {
      "epoch": 860,
      "train_r2": 0.9976131958764278,
      "test_r2": 0.8320789064742067,
      "elapsed_time": 7.009474277496338
    },
    {
      "epoch": 861,
      "train_r2": 0.9976197486540899,
      "test_r2": 0.832084797991707,
      "elapsed_time": 7.01829719543457
    },
    {
      "epoch": 862,
      "train_r2": 0.9976218769611221,
      "test_r2": 0.8320805899897492,
      "elapsed_time": 7.02700662612915
    },
    {
      "epoch": 863,
      "train_r2": 0.9976236583709357,
      "test_r2": 0.8320758080115633,
      "elapsed_time": 7.035615682601929
    },
    {
      "epoch": 864,
      "train_r2": 0.9976276188079387,
      "test_r2": 0.8320878863448531,
      "elapsed_time": 7.0441412925720215
    },
    {
      "epoch": 865,
      "train_r2": 0.9976363907217543,
      "test_r2": 0.8321978668992657,
      "elapsed_time": 7.052741289138794
    },
    {
      "epoch": 866,
      "train_r2": 0.9976432551997442,
      "test_r2": 0.8322257062509155,
      "elapsed_time": 7.061497449874878
    },
    {
      "epoch": 867,
      "train_r2": 0.9976453443135996,
      "test_r2": 0.8322396355376098,
      "elapsed_time": 7.0700294971466064
    },
    {
      "epoch": 868,
      "train_r2": 0.9976475172199982,
      "test_r2": 0.8322533500714412,
      "elapsed_time": 7.0788679122924805
    },
    {
      "epoch": 869,
      "train_r2": 0.9976511645909228,
      "test_r2": 0.8322546040215238,
      "elapsed_time": 7.087533712387085
    },
    {
      "epoch": 870,
      "train_r2": 0.9976621307705652,
      "test_r2": 0.8322882982162914,
      "elapsed_time": 7.096485614776611
    },
    {
      "epoch": 871,
      "train_r2": 0.9976739580340781,
      "test_r2": 0.8323144483279781,
      "elapsed_time": 7.105060338973999
    },
    {
      "epoch": 872,
      "train_r2": 0.9976884762227086,
      "test_r2": 0.8323127958624339,
      "elapsed_time": 7.113580703735352
    },
    {
      "epoch": 873,
      "train_r2": 0.9976995011247066,
      "test_r2": 0.8323081924025331,
      "elapsed_time": 7.122766017913818
    },
    {
      "epoch": 874,
      "train_r2": 0.9977014863544671,
      "test_r2": 0.8323212896971267,
      "elapsed_time": 7.131489038467407
    },
    {
      "epoch": 875,
      "train_r2": 0.9977103634127272,
      "test_r2": 0.8323258989187972,
      "elapsed_time": 7.140284776687622
    },
    {
      "epoch": 876,
      "train_r2": 0.9977152576623387,
      "test_r2": 0.8323450635872893,
      "elapsed_time": 7.149225473403931
    },
    {
      "epoch": 877,
      "train_r2": 0.9977242736199409,
      "test_r2": 0.8323466289195399,
      "elapsed_time": 7.15725040435791
    },
    {
      "epoch": 878,
      "train_r2": 0.9977366169819564,
      "test_r2": 0.8322692889954213,
      "elapsed_time": 7.166261434555054
    },
    {
      "epoch": 879,
      "train_r2": 0.997744830252265,
      "test_r2": 0.8322613365262099,
      "elapsed_time": 7.175313949584961
    },
    {
      "epoch": 880,
      "train_r2": 0.9977560929476431,
      "test_r2": 0.8322657273123244,
      "elapsed_time": 7.184188365936279
    },
    {
      "epoch": 881,
      "train_r2": 0.9977654139100002,
      "test_r2": 0.8323331936688616,
      "elapsed_time": 7.192857503890991
    },
    {
      "epoch": 882,
      "train_r2": 0.9977675721568395,
      "test_r2": 0.8323337739446242,
      "elapsed_time": 7.2018468379974365
    },
    {
      "epoch": 883,
      "train_r2": 0.9977751618715319,
      "test_r2": 0.8323299422557291,
      "elapsed_time": 7.210835933685303
    },
    {
      "epoch": 884,
      "train_r2": 0.997786217134634,
      "test_r2": 0.8322337447080563,
      "elapsed_time": 7.2194664478302
    },
    {
      "epoch": 885,
      "train_r2": 0.9977942389810539,
      "test_r2": 0.8322491745147167,
      "elapsed_time": 7.228185653686523
    },
    {
      "epoch": 886,
      "train_r2": 0.9978010918243375,
      "test_r2": 0.8323888246780662,
      "elapsed_time": 7.236958265304565
    },
    {
      "epoch": 887,
      "train_r2": 0.9978083085207033,
      "test_r2": 0.8323975377720428,
      "elapsed_time": 7.245378255844116
    },
    {
      "epoch": 888,
      "train_r2": 0.997812801332298,
      "test_r2": 0.8323960993925419,
      "elapsed_time": 7.253901243209839
    },
    {
      "epoch": 889,
      "train_r2": 0.9978166681430046,
      "test_r2": 0.8323969029108651,
      "elapsed_time": 7.2630369663238525
    },
    {
      "epoch": 890,
      "train_r2": 0.9978316927077443,
      "test_r2": 0.8324078506482957,
      "elapsed_time": 7.272213935852051
    },
    {
      "epoch": 891,
      "train_r2": 0.9978337772598473,
      "test_r2": 0.832409541388173,
      "elapsed_time": 7.28119421005249
    },
    {
      "epoch": 892,
      "train_r2": 0.9978370044313096,
      "test_r2": 0.8324210877518861,
      "elapsed_time": 7.2898547649383545
    },
    {
      "epoch": 893,
      "train_r2": 0.9978389034859368,
      "test_r2": 0.8324164305955524,
      "elapsed_time": 7.298545598983765
    },
    {
      "epoch": 894,
      "train_r2": 0.9978500908873222,
      "test_r2": 0.8323497280523906,
      "elapsed_time": 7.307600736618042
    },
    {
      "epoch": 895,
      "train_r2": 0.9978519167834689,
      "test_r2": 0.8323617956082651,
      "elapsed_time": 7.316362142562866
    },
    {
      "epoch": 896,
      "train_r2": 0.9978589831558229,
      "test_r2": 0.8323615679159508,
      "elapsed_time": 7.324939012527466
    },
    {
      "epoch": 897,
      "train_r2": 0.9978704248504155,
      "test_r2": 0.8323603618044633,
      "elapsed_time": 7.333899021148682
    },
    {
      "epoch": 898,
      "train_r2": 0.9978809495752202,
      "test_r2": 0.8323424760645364,
      "elapsed_time": 7.343050479888916
    },
    {
      "epoch": 899,
      "train_r2": 0.9978935801376966,
      "test_r2": 0.8323341528504239,
      "elapsed_time": 7.351709365844727
    },
    {
      "epoch": 900,
      "train_r2": 0.9979042894669167,
      "test_r2": 0.8323504174779136,
      "elapsed_time": 7.360763311386108
    },
    {
      "epoch": 901,
      "train_r2": 0.9979079096785481,
      "test_r2": 0.8323493209118257,
      "elapsed_time": 7.369657039642334
    },
    {
      "epoch": 902,
      "train_r2": 0.9979163177648452,
      "test_r2": 0.8323266659162487,
      "elapsed_time": 7.378598690032959
    },
    {
      "epoch": 903,
      "train_r2": 0.9979181434731783,
      "test_r2": 0.832322298873407,
      "elapsed_time": 7.3875892162323
    },
    {
      "epoch": 904,
      "train_r2": 0.9979276723737862,
      "test_r2": 0.8324636809706369,
      "elapsed_time": 7.396547079086304
    },
    {
      "epoch": 905,
      "train_r2": 0.9979399427824925,
      "test_r2": 0.832484554231486,
      "elapsed_time": 7.405351877212524
    },
    {
      "epoch": 906,
      "train_r2": 0.9979492109968326,
      "test_r2": 0.8324545276264127,
      "elapsed_time": 7.4148032665252686
    },
    {
      "epoch": 907,
      "train_r2": 0.9979581274815904,
      "test_r2": 0.8325908809813333,
      "elapsed_time": 7.4236979484558105
    },
    {
      "epoch": 908,
      "train_r2": 0.9979600108032827,
      "test_r2": 0.8325816018525041,
      "elapsed_time": 7.432835817337036
    },
    {
      "epoch": 909,
      "train_r2": 0.997966986424484,
      "test_r2": 0.8326142489194487,
      "elapsed_time": 7.441602468490601
    },
    {
      "epoch": 910,
      "train_r2": 0.9979712953399591,
      "test_r2": 0.8326083272634365,
      "elapsed_time": 7.450404644012451
    },
    {
      "epoch": 911,
      "train_r2": 0.9979742120078375,
      "test_r2": 0.8326078446495564,
      "elapsed_time": 7.459356069564819
    },
    {
      "epoch": 912,
      "train_r2": 0.9979840823038986,
      "test_r2": 0.8325857972972552,
      "elapsed_time": 7.468430995941162
    },
    {
      "epoch": 913,
      "train_r2": 0.9979893088967166,
      "test_r2": 0.8325744385860425,
      "elapsed_time": 7.4776411056518555
    },
    {
      "epoch": 914,
      "train_r2": 0.99799415527803,
      "test_r2": 0.8325829532803073,
      "elapsed_time": 7.485865116119385
    },
    {
      "epoch": 915,
      "train_r2": 0.9979982011354523,
      "test_r2": 0.8326406213428976,
      "elapsed_time": 7.494798183441162
    },
    {
      "epoch": 916,
      "train_r2": 0.9980000339426864,
      "test_r2": 0.8326354076269239,
      "elapsed_time": 7.503628730773926
    },
    {
      "epoch": 917,
      "train_r2": 0.9980025940571087,
      "test_r2": 0.8326577957072917,
      "elapsed_time": 7.512436151504517
    },
    {
      "epoch": 918,
      "train_r2": 0.9980101463204805,
      "test_r2": 0.8326879187730795,
      "elapsed_time": 7.521369457244873
    },
    {
      "epoch": 919,
      "train_r2": 0.9980216988720705,
      "test_r2": 0.8326849119007953,
      "elapsed_time": 7.530402898788452
    },
    {
      "epoch": 920,
      "train_r2": 0.9980233762223178,
      "test_r2": 0.8326965698270752,
      "elapsed_time": 7.539589881896973
    },
    {
      "epoch": 921,
      "train_r2": 0.9980273109110287,
      "test_r2": 0.8326917855862177,
      "elapsed_time": 7.548397541046143
    },
    {
      "epoch": 922,
      "train_r2": 0.9980380055089946,
      "test_r2": 0.8326583129656303,
      "elapsed_time": 7.557064533233643
    },
    {
      "epoch": 923,
      "train_r2": 0.9980511257867638,
      "test_r2": 0.832593320239825,
      "elapsed_time": 7.565985202789307
    },
    {
      "epoch": 924,
      "train_r2": 0.998060028291664,
      "test_r2": 0.8325991803231818,
      "elapsed_time": 7.5752599239349365
    },
    {
      "epoch": 925,
      "train_r2": 0.9980673574294909,
      "test_r2": 0.8326949784556961,
      "elapsed_time": 7.584033250808716
    },
    {
      "epoch": 926,
      "train_r2": 0.9980691309905917,
      "test_r2": 0.8326903671165953,
      "elapsed_time": 7.593186855316162
    },
    {
      "epoch": 927,
      "train_r2": 0.9980775726697727,
      "test_r2": 0.8326924267004334,
      "elapsed_time": 7.601667642593384
    },
    {
      "epoch": 928,
      "train_r2": 0.9980792278547302,
      "test_r2": 0.8326847816392029,
      "elapsed_time": 7.61037278175354
    },
    {
      "epoch": 929,
      "train_r2": 0.9980832723847668,
      "test_r2": 0.8326847056340991,
      "elapsed_time": 7.6193623542785645
    },
    {
      "epoch": 930,
      "train_r2": 0.9980871666654194,
      "test_r2": 0.832684633339187,
      "elapsed_time": 7.6282057762146
    },
    {
      "epoch": 931,
      "train_r2": 0.9980917453387298,
      "test_r2": 0.8326982490824835,
      "elapsed_time": 7.637199640274048
    },
    {
      "epoch": 932,
      "train_r2": 0.9980981169791009,
      "test_r2": 0.8327284939019368,
      "elapsed_time": 7.645211696624756
    },
    {
      "epoch": 933,
      "train_r2": 0.9981027665234151,
      "test_r2": 0.8327304971090516,
      "elapsed_time": 7.654161214828491
    },
    {
      "epoch": 934,
      "train_r2": 0.9981111345995043,
      "test_r2": 0.8327120578412283,
      "elapsed_time": 7.662218332290649
    },
    {
      "epoch": 935,
      "train_r2": 0.9981214104620796,
      "test_r2": 0.8326874928542296,
      "elapsed_time": 7.6703431606292725
    },
    {
      "epoch": 936,
      "train_r2": 0.9981263313932481,
      "test_r2": 0.8326882973434426,
      "elapsed_time": 7.678928852081299
    },
    {
      "epoch": 937,
      "train_r2": 0.9981317336230313,
      "test_r2": 0.8326892768114738,
      "elapsed_time": 7.68796968460083
    },
    {
      "epoch": 938,
      "train_r2": 0.9981395819304789,
      "test_r2": 0.8327370357886895,
      "elapsed_time": 7.69727897644043
    },
    {
      "epoch": 939,
      "train_r2": 0.9981453915015787,
      "test_r2": 0.8327638895462988,
      "elapsed_time": 7.705966949462891
    },
    {
      "epoch": 940,
      "train_r2": 0.998150224853649,
      "test_r2": 0.8327457930002883,
      "elapsed_time": 7.7151572704315186
    },
    {
      "epoch": 941,
      "train_r2": 0.9981517283804385,
      "test_r2": 0.8327569104907534,
      "elapsed_time": 7.723558664321899
    },
    {
      "epoch": 942,
      "train_r2": 0.9981586176046044,
      "test_r2": 0.8327898920262841,
      "elapsed_time": 7.732588052749634
    },
    {
      "epoch": 943,
      "train_r2": 0.9981652006368046,
      "test_r2": 0.8327916229965718,
      "elapsed_time": 7.741392374038696
    },
    {
      "epoch": 944,
      "train_r2": 0.9981716265140484,
      "test_r2": 0.8327847367591266,
      "elapsed_time": 7.750582933425903
    },
    {
      "epoch": 945,
      "train_r2": 0.9981731078575578,
      "test_r2": 0.8327956852814276,
      "elapsed_time": 7.759265422821045
    },
    {
      "epoch": 946,
      "train_r2": 0.9981746457463332,
      "test_r2": 0.8327915465907955,
      "elapsed_time": 7.767986059188843
    },
    {
      "epoch": 947,
      "train_r2": 0.9981856612315272,
      "test_r2": 0.8328088740898024,
      "elapsed_time": 7.776837587356567
    },
    {
      "epoch": 948,
      "train_r2": 0.9981878331048184,
      "test_r2": 0.8328499960600348,
      "elapsed_time": 7.785372495651245
    },
    {
      "epoch": 949,
      "train_r2": 0.9981933277307903,
      "test_r2": 0.8328575635755876,
      "elapsed_time": 7.793955326080322
    },
    {
      "epoch": 950,
      "train_r2": 0.9982072007346386,
      "test_r2": 0.8328442564370926,
      "elapsed_time": 7.802762746810913
    },
    {
      "epoch": 951,
      "train_r2": 0.9982189608621375,
      "test_r2": 0.8327825286036628,
      "elapsed_time": 7.811609506607056
    },
    {
      "epoch": 952,
      "train_r2": 0.998220379050058,
      "test_r2": 0.8327947069345912,
      "elapsed_time": 7.820537805557251
    },
    {
      "epoch": 953,
      "train_r2": 0.9982287686131861,
      "test_r2": 0.8328386261195969,
      "elapsed_time": 7.829549789428711
    },
    {
      "epoch": 954,
      "train_r2": 0.9982365924026115,
      "test_r2": 0.832820696880698,
      "elapsed_time": 7.8384575843811035
    },
    {
      "epoch": 955,
      "train_r2": 0.9982407106682913,
      "test_r2": 0.8328041165736447,
      "elapsed_time": 7.847325325012207
    },
    {
      "epoch": 956,
      "train_r2": 0.9982448258178268,
      "test_r2": 0.8327447599721085,
      "elapsed_time": 7.855873346328735
    },
    {
      "epoch": 957,
      "train_r2": 0.9982573191840299,
      "test_r2": 0.8327319892857694,
      "elapsed_time": 7.865028619766235
    },
    {
      "epoch": 958,
      "train_r2": 0.9982657710773031,
      "test_r2": 0.8327009352594751,
      "elapsed_time": 7.8737218379974365
    },
    {
      "epoch": 959,
      "train_r2": 0.9982737337071522,
      "test_r2": 0.8326925868736231,
      "elapsed_time": 7.882632732391357
    },
    {
      "epoch": 960,
      "train_r2": 0.9982767242193408,
      "test_r2": 0.832691650680099,
      "elapsed_time": 7.89155650138855
    },
    {
      "epoch": 961,
      "train_r2": 0.9982778681938477,
      "test_r2": 0.8326988745838213,
      "elapsed_time": 7.900644302368164
    },
    {
      "epoch": 962,
      "train_r2": 0.9982843888942472,
      "test_r2": 0.8327101430786819,
      "elapsed_time": 7.909562110900879
    },
    {
      "epoch": 963,
      "train_r2": 0.9982948112041828,
      "test_r2": 0.8327029663916248,
      "elapsed_time": 7.917959690093994
    },
    {
      "epoch": 964,
      "train_r2": 0.9982987448973089,
      "test_r2": 0.8326853289700437,
      "elapsed_time": 7.926763534545898
    },
    {
      "epoch": 965,
      "train_r2": 0.9983012373962965,
      "test_r2": 0.8326877635068242,
      "elapsed_time": 7.935786962509155
    },
    {
      "epoch": 966,
      "train_r2": 0.9983038621988904,
      "test_r2": 0.8326861277613978,
      "elapsed_time": 7.944864988327026
    },
    {
      "epoch": 967,
      "train_r2": 0.9983096438839323,
      "test_r2": 0.8327131211193619,
      "elapsed_time": 7.954125881195068
    },
    {
      "epoch": 968,
      "train_r2": 0.998313667076552,
      "test_r2": 0.8326967164581519,
      "elapsed_time": 7.963229417800903
    },
    {
      "epoch": 969,
      "train_r2": 0.9983177471805748,
      "test_r2": 0.8327022879252544,
      "elapsed_time": 7.972306728363037
    },
    {
      "epoch": 970,
      "train_r2": 0.9983262527642357,
      "test_r2": 0.8327155877642645,
      "elapsed_time": 7.981084108352661
    },
    {
      "epoch": 971,
      "train_r2": 0.9983276245736027,
      "test_r2": 0.8327261746734718,
      "elapsed_time": 7.990530490875244
    },
    {
      "epoch": 972,
      "train_r2": 0.9983340887891698,
      "test_r2": 0.8327289946494693,
      "elapsed_time": 7.999359130859375
    },
    {
      "epoch": 973,
      "train_r2": 0.9983380111137903,
      "test_r2": 0.8327409806978308,
      "elapsed_time": 8.00841736793518
    },
    {
      "epoch": 974,
      "train_r2": 0.9983455923221277,
      "test_r2": 0.8327404649995018,
      "elapsed_time": 8.017551183700562
    },
    {
      "epoch": 975,
      "train_r2": 0.998347954997931,
      "test_r2": 0.8327746323018111,
      "elapsed_time": 8.026463508605957
    },
    {
      "epoch": 976,
      "train_r2": 0.9983531003199335,
      "test_r2": 0.8326869133428962,
      "elapsed_time": 8.035405397415161
    },
    {
      "epoch": 977,
      "train_r2": 0.9983574733969612,
      "test_r2": 0.8326926900602153,
      "elapsed_time": 8.044498205184937
    },
    {
      "epoch": 978,
      "train_r2": 0.9983615313607136,
      "test_r2": 0.8327196160268995,
      "elapsed_time": 8.05368709564209
    },
    {
      "epoch": 979,
      "train_r2": 0.9983692384147925,
      "test_r2": 0.8326625218566427,
      "elapsed_time": 8.06269097328186
    },
    {
      "epoch": 980,
      "train_r2": 0.9983717355912665,
      "test_r2": 0.8326696237251285,
      "elapsed_time": 8.0718674659729
    },
    {
      "epoch": 981,
      "train_r2": 0.9983778301047684,
      "test_r2": 0.8326999635133685,
      "elapsed_time": 8.080763816833496
    },
    {
      "epoch": 982,
      "train_r2": 0.9983791601413744,
      "test_r2": 0.8327101961000882,
      "elapsed_time": 8.089589834213257
    },
    {
      "epoch": 983,
      "train_r2": 0.9983851599337615,
      "test_r2": 0.8327350519014719,
      "elapsed_time": 8.098680973052979
    },
    {
      "epoch": 984,
      "train_r2": 0.9983930664372977,
      "test_r2": 0.8327235926286545,
      "elapsed_time": 8.107712745666504
    },
    {
      "epoch": 985,
      "train_r2": 0.9983966214308411,
      "test_r2": 0.8327346256038954,
      "elapsed_time": 8.116909265518188
    },
    {
      "epoch": 986,
      "train_r2": 0.9983979273509901,
      "test_r2": 0.8327305620025779,
      "elapsed_time": 8.125898122787476
    },
    {
      "epoch": 987,
      "train_r2": 0.9984041361875527,
      "test_r2": 0.8327267281445876,
      "elapsed_time": 8.135011672973633
    },
    {
      "epoch": 988,
      "train_r2": 0.9984119111119389,
      "test_r2": 0.8327196556005368,
      "elapsed_time": 8.143634796142578
    },
    {
      "epoch": 989,
      "train_r2": 0.9984153218305063,
      "test_r2": 0.8327393239415684,
      "elapsed_time": 8.152658224105835
    },
    {
      "epoch": 990,
      "train_r2": 0.9984201434884423,
      "test_r2": 0.8327572076318663,
      "elapsed_time": 8.160992860794067
    },
    {
      "epoch": 991,
      "train_r2": 0.9984265750209743,
      "test_r2": 0.8327295644269413,
      "elapsed_time": 8.16991639137268
    },
    {
      "epoch": 992,
      "train_r2": 0.9984337010483646,
      "test_r2": 0.8327325570236581,
      "elapsed_time": 8.178876161575317
    },
    {
      "epoch": 993,
      "train_r2": 0.9984391428422582,
      "test_r2": 0.8327351304289525,
      "elapsed_time": 8.18784475326538
    },
    {
      "epoch": 994,
      "train_r2": 0.9984423195820864,
      "test_r2": 0.832754518083429,
      "elapsed_time": 8.196951150894165
    },
    {
      "epoch": 995,
      "train_r2": 0.9984472326105083,
      "test_r2": 0.8327774067481152,
      "elapsed_time": 8.205369234085083
    },
    {
      "epoch": 996,
      "train_r2": 0.998450209412754,
      "test_r2": 0.8327771116293414,
      "elapsed_time": 8.214496612548828
    },
    {
      "epoch": 997,
      "train_r2": 0.998455106828085,
      "test_r2": 0.8327801214933227,
      "elapsed_time": 8.223479509353638
    },
    {
      "epoch": 998,
      "train_r2": 0.9984563460355784,
      "test_r2": 0.8327901682210175,
      "elapsed_time": 8.23265027999878
    },
    {
      "epoch": 999,
      "train_r2": 0.9984652725175087,
      "test_r2": 0.8327644234589243,
      "elapsed_time": 8.241607189178467
    },
    {
      "epoch": 1000,
      "train_r2": 0.998466469182851,
      "test_r2": 0.8327567054054049,
      "elapsed_time": 8.250765085220337
    }
  ],
  "total_training_time": 8.287656545639038
}
