# Supplementary material for: LG-Transformer: learned-graph transformer framework enabling diverse physicochemical properties prediction toward fuel design
Source: Nat Commun. 2026 Jun 3;17:7137. doi: 10.1038/s41467-026-73853-z (PMC13396237; doi:10.1038/s41467-026-73853-z)
Supplement: Supplementary file 8 — Source data for Supplementary Figure 8 [file 41467_2026_73853_MOESM8_ESM.zip › lg_transformer_fold_1_epoch_based_log.json]

{
  "method_name": "LG_Transformer",
  "fold_id": 1,
  "start_time": 1762345206.0792673,
  "epoch_records": [
    {
      "epoch": 1,
      "train_r2": -15.860803389946735,
      "test_r2": -6.003002606081601,
      "elapsed_time": 0.3151707649230957
    },
    {
      "epoch": 2,
      "train_r2": -0.22543392495385195,
      "test_r2": -0.3148795219118796,
      "elapsed_time": 0.36863112449645996
    },
    {
      "epoch": 3,
      "train_r2": -0.10776300821142293,
      "test_r2": -0.1784760092252342,
      "elapsed_time": 0.4284186363220215
    },
    {
      "epoch": 4,
      "train_r2": 0.2204492801929524,
      "test_r2": 0.10153949025861164,
      "elapsed_time": 0.4900696277618408
    },
    {
      "epoch": 5,
      "train_r2": 0.42841355639812506,
      "test_r2": 0.26687360118426895,
      "elapsed_time": 0.5549538135528564
    },
    {
      "epoch": 6,
      "train_r2": 0.5060616593039051,
      "test_r2": 0.3248601235737344,
      "elapsed_time": 0.6194977760314941
    },
    {
      "epoch": 7,
      "train_r2": 0.5919935150736654,
      "test_r2": 0.38833125781620104,
      "elapsed_time": 0.6872730255126953
    },
    {
      "epoch": 8,
      "train_r2": 0.6939765251570224,
      "test_r2": 0.48382844021098437,
      "elapsed_time": 0.7546265125274658
    },
    {
      "epoch": 9,
      "train_r2": 0.7386575480059401,
      "test_r2": 0.5252153804830713,
      "elapsed_time": 0.8221709728240967
    },
    {
      "epoch": 10,
      "train_r2": 0.7740174109298558,
      "test_r2": 0.562353034200351,
      "elapsed_time": 0.8815736770629883
    },
    {
      "epoch": 11,
      "train_r2": 0.8100179951693188,
      "test_r2": 0.6245263981082804,
      "elapsed_time": 0.9368288516998291
    },
    {
      "epoch": 12,
      "train_r2": 0.8576296439489901,
      "test_r2": 0.6963810842319498,
      "elapsed_time": 0.9891378879547119
    },
    {
      "epoch": 13,
      "train_r2": 0.8789550626802386,
      "test_r2": 0.7457946359579697,
      "elapsed_time": 1.0406956672668457
    },
    {
      "epoch": 14,
      "train_r2": 0.858384531306422,
      "test_r2": 0.7891703132840024,
      "elapsed_time": 1.097834825515747
    },
    {
      "epoch": 15,
      "train_r2": 0.8455141635748948,
      "test_r2": 0.784023529132149,
      "elapsed_time": 1.1479640007019043
    },
    {
      "epoch": 16,
      "train_r2": 0.8514060707466969,
      "test_r2": 0.6932521179569637,
      "elapsed_time": 1.2012629508972168
    },
    {
      "epoch": 17,
      "train_r2": 0.8276531170318466,
      "test_r2": 0.6450617725428818,
      "elapsed_time": 1.259920597076416
    },
    {
      "epoch": 18,
      "train_r2": 0.8525489602570938,
      "test_r2": 0.6725912410541137,
      "elapsed_time": 1.3150303363800049
    },
    {
      "epoch": 19,
      "train_r2": 0.9091418724251118,
      "test_r2": 0.7820157965850012,
      "elapsed_time": 1.3641114234924316
    },
    {
      "epoch": 20,
      "train_r2": 0.8913315690571626,
      "test_r2": 0.8485114629193903,
      "elapsed_time": 1.4236302375793457
    },
    {
      "epoch": 21,
      "train_r2": 0.9189130798604084,
      "test_r2": 0.8360735399878814,
      "elapsed_time": 1.474027395248413
    },
    {
      "epoch": 22,
      "train_r2": 0.9114475829446658,
      "test_r2": 0.8105964864947681,
      "elapsed_time": 1.530622959136963
    },
    {
      "epoch": 23,
      "train_r2": 0.913979383906275,
      "test_r2": 0.8271603046079907,
      "elapsed_time": 1.5874805450439453
    },
    {
      "epoch": 24,
      "train_r2": 0.9077727955311352,
      "test_r2": 0.8197674027659599,
      "elapsed_time": 1.637939214706421
    },
    {
      "epoch": 25,
      "train_r2": 0.9243716243710978,
      "test_r2": 0.847952591130347,
      "elapsed_time": 1.6896321773529053
    },
    {
      "epoch": 26,
      "train_r2": 0.9269947237014872,
      "test_r2": 0.8599687345117365,
      "elapsed_time": 1.7459208965301514
    },
    {
      "epoch": 27,
      "train_r2": 0.9212728168372591,
      "test_r2": 0.8631736122164076,
      "elapsed_time": 1.8015670776367188
    },
    {
      "epoch": 28,
      "train_r2": 0.9156133879914151,
      "test_r2": 0.8606097479509947,
      "elapsed_time": 1.8512444496154785
    },
    {
      "epoch": 29,
      "train_r2": 0.9305543797072435,
      "test_r2": 0.8933635576153708,
      "elapsed_time": 1.9052536487579346
    },
    {
      "epoch": 30,
      "train_r2": 0.9341398825905909,
      "test_r2": 0.9089763879444378,
      "elapsed_time": 1.9562735557556152
    },
    {
      "epoch": 31,
      "train_r2": 0.93086983135353,
      "test_r2": 0.9063444609954954,
      "elapsed_time": 2.0058696269989014
    },
    {
      "epoch": 32,
      "train_r2": 0.8956182988225726,
      "test_r2": 0.8575074763730417,
      "elapsed_time": 2.0553975105285645
    },
    {
      "epoch": 33,
      "train_r2": 0.8823487125703448,
      "test_r2": 0.8396816547110968,
      "elapsed_time": 2.104931116104126
    },
    {
      "epoch": 34,
      "train_r2": 0.9290479173355047,
      "test_r2": 0.9047219311245523,
      "elapsed_time": 2.160421848297119
    },
    {
      "epoch": 35,
      "train_r2": 0.955364972700967,
      "test_r2": 0.9303352792317813,
      "elapsed_time": 2.2171144485473633
    },
    {
      "epoch": 36,
      "train_r2": 0.9596942628066508,
      "test_r2": 0.9226380081914229,
      "elapsed_time": 2.2692208290100098
    },
    {
      "epoch": 37,
      "train_r2": 0.9600178736107495,
      "test_r2": 0.9322943484803163,
      "elapsed_time": 2.3245747089385986
    },
    {
      "epoch": 38,
      "train_r2": 0.9444268740692875,
      "test_r2": 0.9301036792013367,
      "elapsed_time": 2.376765251159668
    },
    {
      "epoch": 39,
      "train_r2": 0.9218735436281742,
      "test_r2": 0.9069766293074065,
      "elapsed_time": 2.4337713718414307
    },
    {
      "epoch": 40,
      "train_r2": 0.9253897568695858,
      "test_r2": 0.9139177099872609,
      "elapsed_time": 2.4860732555389404
    },
    {
      "epoch": 41,
      "train_r2": 0.9484032337789441,
      "test_r2": 0.9435222084269994,
      "elapsed_time": 2.5434467792510986
    },
    {
      "epoch": 42,
      "train_r2": 0.9543430977817878,
      "test_r2": 0.9441854001808548,
      "elapsed_time": 2.594743251800537
    },
    {
      "epoch": 43,
      "train_r2": 0.9553156169303133,
      "test_r2": 0.9436678051306322,
      "elapsed_time": 2.644638776779175
    },
    {
      "epoch": 44,
      "train_r2": 0.9462821695199439,
      "test_r2": 0.941374652850724,
      "elapsed_time": 2.705124855041504
    },
    {
      "epoch": 45,
      "train_r2": 0.9228512916916863,
      "test_r2": 0.9411315170228036,
      "elapsed_time": 2.7602479457855225
    },
    {
      "epoch": 46,
      "train_r2": 0.9246477329080564,
      "test_r2": 0.9367093173414953,
      "elapsed_time": 2.811163902282715
    },
    {
      "epoch": 47,
      "train_r2": 0.9537938783569527,
      "test_r2": 0.9390916225799562,
      "elapsed_time": 2.8648691177368164
    },
    {
      "epoch": 48,
      "train_r2": 0.9693312115455598,
      "test_r2": 0.9266980014081966,
      "elapsed_time": 2.9221887588500977
    },
    {
      "epoch": 49,
      "train_r2": 0.9585433999700834,
      "test_r2": 0.9175833424881722,
      "elapsed_time": 2.9736380577087402
    },
    {
      "epoch": 50,
      "train_r2": 0.9357728471277474,
      "test_r2": 0.860882002611673,
      "elapsed_time": 3.0224664211273193
    },
    {
      "epoch": 51,
      "train_r2": 0.9203980927722718,
      "test_r2": 0.8206043785638769,
      "elapsed_time": 3.0775585174560547
    },
    {
      "epoch": 52,
      "train_r2": 0.9370998176539969,
      "test_r2": 0.8549982529706903,
      "elapsed_time": 3.128804922103882
    },
    {
      "epoch": 53,
      "train_r2": 0.9641163529867726,
      "test_r2": 0.9168798340097616,
      "elapsed_time": 3.179551839828491
    },
    {
      "epoch": 54,
      "train_r2": 0.9628813663323417,
      "test_r2": 0.9157410207455694,
      "elapsed_time": 3.234379529953003
    },
    {
      "epoch": 55,
      "train_r2": 0.9472482584069051,
      "test_r2": 0.8913040568799308,
      "elapsed_time": 3.2886555194854736
    },
    {
      "epoch": 56,
      "train_r2": 0.9424203635842544,
      "test_r2": 0.8795437888939295,
      "elapsed_time": 3.341313123703003
    },
    {
      "epoch": 57,
      "train_r2": 0.9487702722643524,
      "test_r2": 0.8850718086925389,
      "elapsed_time": 3.3930108547210693
    },
    {
      "epoch": 58,
      "train_r2": 0.9578661758209557,
      "test_r2": 0.9006322157813869,
      "elapsed_time": 3.4447314739227295
    },
    {
      "epoch": 59,
      "train_r2": 0.9580633171464594,
      "test_r2": 0.9039786055835587,
      "elapsed_time": 3.5010197162628174
    },
    {
      "epoch": 60,
      "train_r2": 0.962236680137775,
      "test_r2": 0.9197351738596413,
      "elapsed_time": 3.5572454929351807
    },
    {
      "epoch": 61,
      "train_r2": 0.9690729363663083,
      "test_r2": 0.9368380729967567,
      "elapsed_time": 3.608006000518799
    },
    {
      "epoch": 62,
      "train_r2": 0.9725750120427799,
      "test_r2": 0.9422224126848865,
      "elapsed_time": 3.6583709716796875
    },
    {
      "epoch": 63,
      "train_r2": 0.973250047045907,
      "test_r2": 0.9348414515597625,
      "elapsed_time": 3.7115142345428467
    },
    {
      "epoch": 64,
      "train_r2": 0.9687623923451565,
      "test_r2": 0.9188937378287045,
      "elapsed_time": 3.7646217346191406
    },
    {
      "epoch": 65,
      "train_r2": 0.9558805323175914,
      "test_r2": 0.9271623400957326,
      "elapsed_time": 3.8256995677948
    },
    {
      "epoch": 66,
      "train_r2": 0.9308961541189403,
      "test_r2": 0.9346879376808048,
      "elapsed_time": 3.8824551105499268
    },
    {
      "epoch": 67,
      "train_r2": 0.9185129064513554,
      "test_r2": 0.9277257446285608,
      "elapsed_time": 3.937856435775757
    },
    {
      "epoch": 68,
      "train_r2": 0.9253961665762366,
      "test_r2": 0.9337942039266438,
      "elapsed_time": 3.9948363304138184
    },
    {
      "epoch": 69,
      "train_r2": 0.9558015751196778,
      "test_r2": 0.9502925729255915,
      "elapsed_time": 4.046420335769653
    },
    {
      "epoch": 70,
      "train_r2": 0.9603445417128874,
      "test_r2": 0.9154001794567055,
      "elapsed_time": 4.104388236999512
    },
    {
      "epoch": 71,
      "train_r2": 0.9652941843008208,
      "test_r2": 0.9184400501155077,
      "elapsed_time": 4.163161039352417
    },
    {
      "epoch": 72,
      "train_r2": 0.9619569414058154,
      "test_r2": 0.9508182650966154,
      "elapsed_time": 4.218451261520386
    },
    {
      "epoch": 73,
      "train_r2": 0.9181357069902258,
      "test_r2": 0.8750862448634172,
      "elapsed_time": 4.271145343780518
    },
    {
      "epoch": 74,
      "train_r2": 0.9108120842604884,
      "test_r2": 0.8232824017266311,
      "elapsed_time": 4.322846174240112
    },
    {
      "epoch": 75,
      "train_r2": 0.9176921575072043,
      "test_r2": 0.808067487477615,
      "elapsed_time": 4.378064393997192
    },
    {
      "epoch": 76,
      "train_r2": 0.9431067778435333,
      "test_r2": 0.83464201186884,
      "elapsed_time": 4.432472467422485
    },
    {
      "epoch": 77,
      "train_r2": 0.959775787904067,
      "test_r2": 0.8708423728580659,
      "elapsed_time": 4.488935947418213
    },
    {
      "epoch": 78,
      "train_r2": 0.9629420263934345,
      "test_r2": 0.8858487720785543,
      "elapsed_time": 4.544420480728149
    },
    {
      "epoch": 79,
      "train_r2": 0.9659546067966793,
      "test_r2": 0.8885109011142956,
      "elapsed_time": 4.598881244659424
    },
    {
      "epoch": 80,
      "train_r2": 0.9548479106008328,
      "test_r2": 0.875174090136384,
      "elapsed_time": 4.653915882110596
    },
    {
      "epoch": 81,
      "train_r2": 0.9406138311595472,
      "test_r2": 0.8686978179498682,
      "elapsed_time": 4.712102890014648
    },
    {
      "epoch": 82,
      "train_r2": 0.948296088263699,
      "test_r2": 0.8986604594106842,
      "elapsed_time": 4.767148494720459
    },
    {
      "epoch": 83,
      "train_r2": 0.9637583884115817,
      "test_r2": 0.9255484976837375,
      "elapsed_time": 4.822199583053589
    },
    {
      "epoch": 84,
      "train_r2": 0.9671159914926125,
      "test_r2": 0.9269594542957557,
      "elapsed_time": 4.874706268310547
    },
    {
      "epoch": 85,
      "train_r2": 0.9679009292344704,
      "test_r2": 0.9247443710554257,
      "elapsed_time": 4.9264514446258545
    },
    {
      "epoch": 86,
      "train_r2": 0.9579304631252574,
      "test_r2": 0.8553796119854947,
      "elapsed_time": 4.9783501625061035
    },
    {
      "epoch": 87,
      "train_r2": 0.9312528623124086,
      "test_r2": 0.8583249428421197,
      "elapsed_time": 5.028889417648315
    },
    {
      "epoch": 88,
      "train_r2": 0.9295001487582136,
      "test_r2": 0.8286064901140151,
      "elapsed_time": 5.082220554351807
    },
    {
      "epoch": 89,
      "train_r2": 0.9561151662586418,
      "test_r2": 0.8722706640727537,
      "elapsed_time": 5.1380839347839355
    },
    {
      "epoch": 90,
      "train_r2": 0.977630892489137,
      "test_r2": 0.8593533813088847,
      "elapsed_time": 5.194051742553711
    },
    {
      "epoch": 91,
      "train_r2": 0.9785229443328621,
      "test_r2": 0.8610838900718882,
      "elapsed_time": 5.2518839836120605
    },
    {
      "epoch": 92,
      "train_r2": 0.9778010885257643,
      "test_r2": 0.8279650074258518,
      "elapsed_time": 5.30607795715332
    },
    {
      "epoch": 93,
      "train_r2": 0.9405612242449335,
      "test_r2": 0.8319832869709144,
      "elapsed_time": 5.3563032150268555
    },
    {
      "epoch": 94,
      "train_r2": 0.9089451193189899,
      "test_r2": 0.8799217124797721,
      "elapsed_time": 5.406048536300659
    },
    {
      "epoch": 95,
      "train_r2": 0.9232117246108411,
      "test_r2": 0.9270184559400901,
      "elapsed_time": 5.455652713775635
    },
    {
      "epoch": 96,
      "train_r2": 0.9543579096089962,
      "test_r2": 0.9145275316576281,
      "elapsed_time": 5.504853963851929
    },
    {
      "epoch": 97,
      "train_r2": 0.9748643018084658,
      "test_r2": 0.882030551482029,
      "elapsed_time": 5.56170916557312
    },
    {
      "epoch": 98,
      "train_r2": 0.977424717450071,
      "test_r2": 0.9190143538860934,
      "elapsed_time": 5.612167119979858
    },
    {
      "epoch": 99,
      "train_r2": 0.9698742502596928,
      "test_r2": 0.9344577024504485,
      "elapsed_time": 5.6657044887542725
    },
    {
      "epoch": 100,
      "train_r2": 0.9695773851876426,
      "test_r2": 0.9225981474505747,
      "elapsed_time": 5.718263626098633
    },
    {
      "epoch": 101,
      "train_r2": 0.9498157575341901,
      "test_r2": 0.8542741794855785,
      "elapsed_time": 5.769814729690552
    },
    {
      "epoch": 102,
      "train_r2": 0.9253874582545832,
      "test_r2": 0.8384096248333875,
      "elapsed_time": 5.828384637832642
    },
    {
      "epoch": 103,
      "train_r2": 0.9069242286033731,
      "test_r2": 0.8572391847440679,
      "elapsed_time": 5.8827526569366455
    },
    {
      "epoch": 104,
      "train_r2": 0.9246238017194505,
      "test_r2": 0.8879588717130982,
      "elapsed_time": 5.933872699737549
    },
    {
      "epoch": 105,
      "train_r2": 0.9551398028747723,
      "test_r2": 0.8522964638103169,
      "elapsed_time": 5.986272811889648
    },
    {
      "epoch": 106,
      "train_r2": 0.9733848594254064,
      "test_r2": 0.9063834532115037,
      "elapsed_time": 6.038634777069092
    },
    {
      "epoch": 107,
      "train_r2": 0.973806153874954,
      "test_r2": 0.9220608671357906,
      "elapsed_time": 6.095581531524658
    },
    {
      "epoch": 108,
      "train_r2": 0.9575731095998943,
      "test_r2": 0.875778846521186,
      "elapsed_time": 6.150825023651123
    },
    {
      "epoch": 109,
      "train_r2": 0.9422224310335855,
      "test_r2": 0.8393048904750297,
      "elapsed_time": 6.202456951141357
    },
    {
      "epoch": 110,
      "train_r2": 0.9319845928779621,
      "test_r2": 0.8225261511235201,
      "elapsed_time": 6.260117769241333
    },
    {
      "epoch": 111,
      "train_r2": 0.9500343507822571,
      "test_r2": 0.8582590882714504,
      "elapsed_time": 6.320101976394653
    },
    {
      "epoch": 112,
      "train_r2": 0.9594731455986281,
      "test_r2": 0.8763593564926336,
      "elapsed_time": 6.384618282318115
    },
    {
      "epoch": 113,
      "train_r2": 0.9694575042982824,
      "test_r2": 0.9018942539285213,
      "elapsed_time": 6.436378002166748
    },
    {
      "epoch": 114,
      "train_r2": 0.9652263219842595,
      "test_r2": 0.8973194778887971,
      "elapsed_time": 6.489866256713867
    },
    {
      "epoch": 115,
      "train_r2": 0.9417141085490903,
      "test_r2": 0.8507159104969949,
      "elapsed_time": 6.550837993621826
    },
    {
      "epoch": 116,
      "train_r2": 0.9327765702368082,
      "test_r2": 0.8254845510262117,
      "elapsed_time": 6.602524757385254
    },
    {
      "epoch": 117,
      "train_r2": 0.9467692508700374,
      "test_r2": 0.8439071026801286,
      "elapsed_time": 6.65678071975708
    },
    {
      "epoch": 118,
      "train_r2": 0.9712064028113255,
      "test_r2": 0.9066706894745927,
      "elapsed_time": 6.711678504943848
    },
    {
      "epoch": 119,
      "train_r2": 0.9783713009455656,
      "test_r2": 0.9397605256135567,
      "elapsed_time": 6.763806581497192
    },
    {
      "epoch": 120,
      "train_r2": 0.97127092103685,
      "test_r2": 0.9370057757319565,
      "elapsed_time": 6.820536851882935
    },
    {
      "epoch": 121,
      "train_r2": 0.9773045790551631,
      "test_r2": 0.9394876096529221,
      "elapsed_time": 6.894695520401001
    },
    {
      "epoch": 122,
      "train_r2": 0.9473719260285142,
      "test_r2": 0.8603517115105419,
      "elapsed_time": 6.952688455581665
    },
    {
      "epoch": 123,
      "train_r2": 0.9243198494749538,
      "test_r2": 0.8093213403133224,
      "elapsed_time": 7.013507843017578
    },
    {
      "epoch": 124,
      "train_r2": 0.936931171649655,
      "test_r2": 0.8315631411151436,
      "elapsed_time": 7.072096347808838
    },
    {
      "epoch": 125,
      "train_r2": 0.9578200042941168,
      "test_r2": 0.8678973981435822,
      "elapsed_time": 7.134692192077637
    },
    {
      "epoch": 126,
      "train_r2": 0.9752771412025714,
      "test_r2": 0.9119529544873439,
      "elapsed_time": 7.196688652038574
    },
    {
      "epoch": 127,
      "train_r2": 0.9793380737188644,
      "test_r2": 0.9339915153292159,
      "elapsed_time": 7.2549121379852295
    },
    {
      "epoch": 128,
      "train_r2": 0.9749029393747991,
      "test_r2": 0.9414042834062037,
      "elapsed_time": 7.312562465667725
    },
    {
      "epoch": 129,
      "train_r2": 0.9805773807401419,
      "test_r2": 0.9203652358714555,
      "elapsed_time": 7.369994640350342
    },
    {
      "epoch": 130,
      "train_r2": 0.9545366887515432,
      "test_r2": 0.8631053629320236,
      "elapsed_time": 7.42722487449646
    },
    {
      "epoch": 131,
      "train_r2": 0.9343795517312689,
      "test_r2": 0.8395251890820226,
      "elapsed_time": 7.490550518035889
    },
    {
      "epoch": 132,
      "train_r2": 0.9318042777628402,
      "test_r2": 0.8397053284190823,
      "elapsed_time": 7.556200265884399
    },
    {
      "epoch": 133,
      "train_r2": 0.9517435535426707,
      "test_r2": 0.873101949920397,
      "elapsed_time": 7.622945547103882
    },
    {
      "epoch": 134,
      "train_r2": 0.9776816896601638,
      "test_r2": 0.9280371858884651,
      "elapsed_time": 7.680223703384399
    },
    {
      "epoch": 135,
      "train_r2": 0.9787876664246391,
      "test_r2": 0.9528157600377527,
      "elapsed_time": 7.740945816040039
    },
    {
      "epoch": 136,
      "train_r2": 0.9829085863843801,
      "test_r2": 0.9518390504907501,
      "elapsed_time": 7.79983925819397
    },
    {
      "epoch": 137,
      "train_r2": 0.9816213455268921,
      "test_r2": 0.9408599765031236,
      "elapsed_time": 7.856836557388306
    },
    {
      "epoch": 138,
      "train_r2": 0.9752792410509729,
      "test_r2": 0.9314631707407144,
      "elapsed_time": 7.914523363113403
    },
    {
      "epoch": 139,
      "train_r2": 0.9756106151897306,
      "test_r2": 0.9406370941745675,
      "elapsed_time": 7.974507570266724
    },
    {
      "epoch": 140,
      "train_r2": 0.9774395909522328,
      "test_r2": 0.9443340671130077,
      "elapsed_time": 8.032186269760132
    },
    {
      "epoch": 141,
      "train_r2": 0.9760897442565752,
      "test_r2": 0.9383299291784982,
      "elapsed_time": 8.090336799621582
    },
    {
      "epoch": 142,
      "train_r2": 0.9743362175810544,
      "test_r2": 0.9404059206712835,
      "elapsed_time": 8.147715330123901
    },
    {
      "epoch": 143,
      "train_r2": 0.9730630645551027,
      "test_r2": 0.9410580772938449,
      "elapsed_time": 8.210843086242676
    },
    {
      "epoch": 144,
      "train_r2": 0.975935572418025,
      "test_r2": 0.9411645323481216,
      "elapsed_time": 8.268386125564575
    },
    {
      "epoch": 145,
      "train_r2": 0.978354263682712,
      "test_r2": 0.9383151137817302,
      "elapsed_time": 8.329126119613647
    },
    {
      "epoch": 146,
      "train_r2": 0.9771565142927966,
      "test_r2": 0.9389488754751163,
      "elapsed_time": 8.392533540725708
    },
    {
      "epoch": 147,
      "train_r2": 0.95914649481508,
      "test_r2": 0.9260419357725667,
      "elapsed_time": 8.454213380813599
    },
    {
      "epoch": 148,
      "train_r2": 0.9250050616179628,
      "test_r2": 0.8761553129528339,
      "elapsed_time": 8.521453142166138
    },
    {
      "epoch": 149,
      "train_r2": 0.9233685839843115,
      "test_r2": 0.8672147285078046,
      "elapsed_time": 8.579035758972168
    },
    {
      "epoch": 150,
      "train_r2": 0.9550691323540182,
      "test_r2": 0.90763856518265,
      "elapsed_time": 8.646435499191284
    },
    {
      "epoch": 151,
      "train_r2": 0.978321575024081,
      "test_r2": 0.942093467949194,
      "elapsed_time": 8.714039325714111
    },
    {
      "epoch": 152,
      "train_r2": 0.9743165126231881,
      "test_r2": 0.946844535982933,
      "elapsed_time": 8.771072149276733
    },
    {
      "epoch": 153,
      "train_r2": 0.9754295483083627,
      "test_r2": 0.9486083511096343,
      "elapsed_time": 8.829924583435059
    },
    {
      "epoch": 154,
      "train_r2": 0.9766708177586373,
      "test_r2": 0.9351366805013068,
      "elapsed_time": 8.886956453323364
    },
    {
      "epoch": 155,
      "train_r2": 0.9532190280513034,
      "test_r2": 0.8820851484402156,
      "elapsed_time": 8.944135427474976
    },
    {
      "epoch": 156,
      "train_r2": 0.9258817781741338,
      "test_r2": 0.8290931167113305,
      "elapsed_time": 9.006248474121094
    },
    {
      "epoch": 157,
      "train_r2": 0.9207668648650517,
      "test_r2": 0.8058298123088159,
      "elapsed_time": 9.067939758300781
    },
    {
      "epoch": 158,
      "train_r2": 0.9483761730464643,
      "test_r2": 0.8362726012089756,
      "elapsed_time": 9.12380862236023
    },
    {
      "epoch": 159,
      "train_r2": 0.9763288985466844,
      "test_r2": 0.8853342403419778,
      "elapsed_time": 9.182397842407227
    },
    {
      "epoch": 160,
      "train_r2": 0.9853296770001168,
      "test_r2": 0.9251844312905583,
      "elapsed_time": 9.239638566970825
    },
    {
      "epoch": 161,
      "train_r2": 0.9837503472848055,
      "test_r2": 0.9219608305216958,
      "elapsed_time": 9.30383849143982
    },
    {
      "epoch": 162,
      "train_r2": 0.9790482058625666,
      "test_r2": 0.9169103460063289,
      "elapsed_time": 9.359796285629272
    },
    {
      "epoch": 163,
      "train_r2": 0.973055552834659,
      "test_r2": 0.9168528585353963,
      "elapsed_time": 9.416618824005127
    },
    {
      "epoch": 164,
      "train_r2": 0.9709769885767022,
      "test_r2": 0.919850297538744,
      "elapsed_time": 9.49012279510498
    },
    {
      "epoch": 165,
      "train_r2": 0.9706647031874307,
      "test_r2": 0.9153306761479494,
      "elapsed_time": 9.554052114486694
    },
    {
      "epoch": 166,
      "train_r2": 0.9720749324625849,
      "test_r2": 0.9110462389418104,
      "elapsed_time": 9.611177206039429
    },
    {
      "epoch": 167,
      "train_r2": 0.9761623878865567,
      "test_r2": 0.9182790237251415,
      "elapsed_time": 9.675947666168213
    },
    {
      "epoch": 168,
      "train_r2": 0.9787944925713503,
      "test_r2": 0.9268942467746765,
      "elapsed_time": 9.7333345413208
    },
    {
      "epoch": 169,
      "train_r2": 0.9789465389996234,
      "test_r2": 0.9335533138395836,
      "elapsed_time": 9.788652420043945
    },
    {
      "epoch": 170,
      "train_r2": 0.9751499373801524,
      "test_r2": 0.9324930827215553,
      "elapsed_time": 9.855362892150879
    },
    {
      "epoch": 171,
      "train_r2": 0.9732601001444409,
      "test_r2": 0.9317097954873782,
      "elapsed_time": 9.911855220794678
    },
    {
      "epoch": 172,
      "train_r2": 0.9761153437718862,
      "test_r2": 0.9304733081307832,
      "elapsed_time": 9.965710878372192
    },
    {
      "epoch": 173,
      "train_r2": 0.9816129697001572,
      "test_r2": 0.9343239192256231,
      "elapsed_time": 10.024309396743774
    },
    {
      "epoch": 174,
      "train_r2": 0.9839563086065367,
      "test_r2": 0.9339228918925859,
      "elapsed_time": 10.081634283065796
    },
    {
      "epoch": 175,
      "train_r2": 0.983658130867291,
      "test_r2": 0.9275246912489257,
      "elapsed_time": 10.140966892242432
    },
    {
      "epoch": 176,
      "train_r2": 0.9833709828095655,
      "test_r2": 0.9219446999678877,
      "elapsed_time": 10.195188522338867
    },
    {
      "epoch": 177,
      "train_r2": 0.9769922644605422,
      "test_r2": 0.8966706795168217,
      "elapsed_time": 10.252860307693481
    },
    {
      "epoch": 178,
      "train_r2": 0.9675680214511169,
      "test_r2": 0.8795936120630898,
      "elapsed_time": 10.315032243728638
    },
    {
      "epoch": 179,
      "train_r2": 0.9629214474492884,
      "test_r2": 0.8755162512306596,
      "elapsed_time": 10.37294888496399
    },
    {
      "epoch": 180,
      "train_r2": 0.9696770356495891,
      "test_r2": 0.8939889674054813,
      "elapsed_time": 10.426517486572266
    },
    {
      "epoch": 181,
      "train_r2": 0.9810673085761865,
      "test_r2": 0.9263782893617429,
      "elapsed_time": 10.48184609413147
    },
    {
      "epoch": 182,
      "train_r2": 0.9819547809983509,
      "test_r2": 0.9345896012849665,
      "elapsed_time": 10.541831016540527
    },
    {
      "epoch": 183,
      "train_r2": 0.9809446042634565,
      "test_r2": 0.9395805172568089,
      "elapsed_time": 10.599905967712402
    },
    {
      "epoch": 184,
      "train_r2": 0.980380621366002,
      "test_r2": 0.944825267033203,
      "elapsed_time": 10.658475399017334
    },
    {
      "epoch": 185,
      "train_r2": 0.9769246540165679,
      "test_r2": 0.9364652974534878,
      "elapsed_time": 10.716307878494263
    },
    {
      "epoch": 186,
      "train_r2": 0.9709678242751557,
      "test_r2": 0.9188166075339073,
      "elapsed_time": 10.775769472122192
    },
    {
      "epoch": 187,
      "train_r2": 0.9766506891911949,
      "test_r2": 0.9232482336948831,
      "elapsed_time": 10.833536148071289
    },
    {
      "epoch": 188,
      "train_r2": 0.9792398639622898,
      "test_r2": 0.9222764697567358,
      "elapsed_time": 10.886891841888428
    },
    {
      "epoch": 189,
      "train_r2": 0.9723005953751301,
      "test_r2": 0.891080248203162,
      "elapsed_time": 10.947022676467896
    },
    {
      "epoch": 190,
      "train_r2": 0.9583133876456896,
      "test_r2": 0.8412526602773646,
      "elapsed_time": 11.00099492073059
    },
    {
      "epoch": 191,
      "train_r2": 0.9589204000910201,
      "test_r2": 0.8348590495226379,
      "elapsed_time": 11.058605432510376
    },
    {
      "epoch": 192,
      "train_r2": 0.9662917108134219,
      "test_r2": 0.8608526155788532,
      "elapsed_time": 11.112442970275879
    },
    {
      "epoch": 193,
      "train_r2": 0.9749554054273958,
      "test_r2": 0.8934590416374316,
      "elapsed_time": 11.175583362579346
    },
    {
      "epoch": 194,
      "train_r2": 0.9818639634936568,
      "test_r2": 0.9221666043976351,
      "elapsed_time": 11.229357719421387
    },
    {
      "epoch": 195,
      "train_r2": 0.9829917934242889,
      "test_r2": 0.9241032484081199,
      "elapsed_time": 11.283900260925293
    },
    {
      "epoch": 196,
      "train_r2": 0.9802209670889526,
      "test_r2": 0.9208898704204438,
      "elapsed_time": 11.344079971313477
    },
    {
      "epoch": 197,
      "train_r2": 0.9736912422572609,
      "test_r2": 0.9153329258000626,
      "elapsed_time": 11.407134532928467
    },
    {
      "epoch": 198,
      "train_r2": 0.9711185034605982,
      "test_r2": 0.9164079581451386,
      "elapsed_time": 11.462914228439331
    },
    {
      "epoch": 199,
      "train_r2": 0.9594360726670517,
      "test_r2": 0.8918507885849671,
      "elapsed_time": 11.522528409957886
    },
    {
      "epoch": 200,
      "train_r2": 0.9501405708634822,
      "test_r2": 0.868949335597255,
      "elapsed_time": 11.57848834991455
    },
    {
      "epoch": 201,
      "train_r2": 0.9472341945067764,
      "test_r2": 0.8615051373394809,
      "elapsed_time": 11.631354570388794
    },
    {
      "epoch": 202,
      "train_r2": 0.9562717085089463,
      "test_r2": 0.8877672538194602,
      "elapsed_time": 11.685894012451172
    },
    {
      "epoch": 203,
      "train_r2": 0.9647437425650953,
      "test_r2": 0.9105827555445527,
      "elapsed_time": 11.744556427001953
    },
    {
      "epoch": 204,
      "train_r2": 0.9674070140888745,
      "test_r2": 0.9269967954012466,
      "elapsed_time": 11.800334453582764
    },
    {
      "epoch": 205,
      "train_r2": 0.9685760000833683,
      "test_r2": 0.9289796990470172,
      "elapsed_time": 11.859285593032837
    },
    {
      "epoch": 206,
      "train_r2": 0.9712159865914407,
      "test_r2": 0.9232786591155937,
      "elapsed_time": 11.914396047592163
    },
    {
      "epoch": 207,
      "train_r2": 0.9703297408610932,
      "test_r2": 0.906788638552216,
      "elapsed_time": 11.977195978164673
    },
    {
      "epoch": 208,
      "train_r2": 0.9725128940245221,
      "test_r2": 0.8918163959584444,
      "elapsed_time": 12.03020715713501
    },
    {
      "epoch": 209,
      "train_r2": 0.976153064204926,
      "test_r2": 0.8907946338842303,
      "elapsed_time": 12.09193730354309
    },
    {
      "epoch": 210,
      "train_r2": 0.9796732696567034,
      "test_r2": 0.9029142874421584,
      "elapsed_time": 12.14762830734253
    },
    {
      "epoch": 211,
      "train_r2": 0.9813494548408702,
      "test_r2": 0.9220847895813407,
      "elapsed_time": 12.200802564620972
    },
    {
      "epoch": 212,
      "train_r2": 0.9803701290030554,
      "test_r2": 0.936232513834077,
      "elapsed_time": 12.26011037826538
    },
    {
      "epoch": 213,
      "train_r2": 0.9776969790063594,
      "test_r2": 0.9362990377365369,
      "elapsed_time": 12.312677145004272
    },
    {
      "epoch": 214,
      "train_r2": 0.9728397951786973,
      "test_r2": 0.9360945616040387,
      "elapsed_time": 12.374999761581421
    },
    {
      "epoch": 215,
      "train_r2": 0.9711228859758487,
      "test_r2": 0.9384365764702167,
      "elapsed_time": 12.437079906463623
    },
    {
      "epoch": 216,
      "train_r2": 0.9734968026331073,
      "test_r2": 0.9415483303653446,
      "elapsed_time": 12.492989540100098
    },
    {
      "epoch": 217,
      "train_r2": 0.971558824800623,
      "test_r2": 0.9397354858467752,
      "elapsed_time": 12.546079635620117
    },
    {
      "epoch": 218,
      "train_r2": 0.974133939044774,
      "test_r2": 0.939418161044395,
      "elapsed_time": 12.609889030456543
    },
    {
      "epoch": 219,
      "train_r2": 0.9753925667951785,
      "test_r2": 0.9279267375497953,
      "elapsed_time": 12.662198305130005
    },
    {
      "epoch": 220,
      "train_r2": 0.979812118282555,
      "test_r2": 0.9221307341055266,
      "elapsed_time": 12.713531255722046
    },
    {
      "epoch": 221,
      "train_r2": 0.9808968908400648,
      "test_r2": 0.9171829909900934,
      "elapsed_time": 12.774594783782959
    },
    {
      "epoch": 222,
      "train_r2": 0.9797134028359255,
      "test_r2": 0.9103252861815596,
      "elapsed_time": 12.830811977386475
    },
    {
      "epoch": 223,
      "train_r2": 0.9796410860507212,
      "test_r2": 0.909974748078321,
      "elapsed_time": 12.891555070877075
    },
    {
      "epoch": 224,
      "train_r2": 0.9795924731046225,
      "test_r2": 0.9127062515288843,
      "elapsed_time": 12.952882528305054
    },
    {
      "epoch": 225,
      "train_r2": 0.9790182912573022,
      "test_r2": 0.9123551364494293,
      "elapsed_time": 13.004886388778687
    },
    {
      "epoch": 226,
      "train_r2": 0.9755156981874604,
      "test_r2": 0.9059345937405575,
      "elapsed_time": 13.061150312423706
    },
    {
      "epoch": 227,
      "train_r2": 0.9667963756125716,
      "test_r2": 0.8854304667020673,
      "elapsed_time": 13.121859550476074
    },
    {
      "epoch": 228,
      "train_r2": 0.9557035838427187,
      "test_r2": 0.8606261231673737,
      "elapsed_time": 13.189618587493896
    },
    {
      "epoch": 229,
      "train_r2": 0.949286157499467,
      "test_r2": 0.8406277353125785,
      "elapsed_time": 13.245452404022217
    },
    {
      "epoch": 230,
      "train_r2": 0.9652410854532102,
      "test_r2": 0.8720836309927856,
      "elapsed_time": 13.300225257873535
    },
    {
      "epoch": 231,
      "train_r2": 0.9822774771832126,
      "test_r2": 0.9141369640808812,
      "elapsed_time": 13.3580801486969
    },
    {
      "epoch": 232,
      "train_r2": 0.9879918381581327,
      "test_r2": 0.9357547332455325,
      "elapsed_time": 13.417588472366333
    },
    {
      "epoch": 233,
      "train_r2": 0.9864575661343972,
      "test_r2": 0.9396485283125153,
      "elapsed_time": 13.479302644729614
    },
    {
      "epoch": 234,
      "train_r2": 0.9779194748074815,
      "test_r2": 0.9310608360325334,
      "elapsed_time": 13.532229900360107
    },
    {
      "epoch": 235,
      "train_r2": 0.9659441086574018,
      "test_r2": 0.9211952284270765,
      "elapsed_time": 13.594354391098022
    },
    {
      "epoch": 236,
      "train_r2": 0.9663878940240083,
      "test_r2": 0.9273487567112148,
      "elapsed_time": 13.651533126831055
    },
    {
      "epoch": 237,
      "train_r2": 0.9763020360620258,
      "test_r2": 0.940658192588605,
      "elapsed_time": 13.71144986152649
    },
    {
      "epoch": 238,
      "train_r2": 0.9828448552753695,
      "test_r2": 0.9224061737363125,
      "elapsed_time": 13.76814579963684
    },
    {
      "epoch": 239,
      "train_r2": 0.9792128029379379,
      "test_r2": 0.8803550458469149,
      "elapsed_time": 13.826712608337402
    },
    {
      "epoch": 240,
      "train_r2": 0.9833069306755965,
      "test_r2": 0.923352745533302,
      "elapsed_time": 13.882681369781494
    },
    {
      "epoch": 241,
      "train_r2": 0.9709817225892748,
      "test_r2": 0.9379791655007141,
      "elapsed_time": 13.942962169647217
    },
    {
      "epoch": 242,
      "train_r2": 0.9511983065673748,
      "test_r2": 0.9051186074845116,
      "elapsed_time": 13.998894453048706
    },
    {
      "epoch": 243,
      "train_r2": 0.9445646598518845,
      "test_r2": 0.8772922587070018,
      "elapsed_time": 14.05218505859375
    },
    {
      "epoch": 244,
      "train_r2": 0.9495601423981083,
      "test_r2": 0.8584595672142332,
      "elapsed_time": 14.111722230911255
    },
    {
      "epoch": 245,
      "train_r2": 0.9639531141348041,
      "test_r2": 0.8625895773231427,
      "elapsed_time": 14.167636632919312
    },
    {
      "epoch": 246,
      "train_r2": 0.9814972999355975,
      "test_r2": 0.8883357809444516,
      "elapsed_time": 14.22809624671936
    },
    {
      "epoch": 247,
      "train_r2": 0.9860866625645901,
      "test_r2": 0.9099919785912405,
      "elapsed_time": 14.290560722351074
    },
    {
      "epoch": 248,
      "train_r2": 0.9862905929974338,
      "test_r2": 0.9066981848282243,
      "elapsed_time": 14.347932815551758
    },
    {
      "epoch": 249,
      "train_r2": 0.9783175384718721,
      "test_r2": 0.8880324086478031,
      "elapsed_time": 14.409723997116089
    },
    {
      "epoch": 250,
      "train_r2": 0.960466417406697,
      "test_r2": 0.8854573119608728,
      "elapsed_time": 14.471935272216797
    },
    {
      "epoch": 251,
      "train_r2": 0.9526138433084609,
      "test_r2": 0.895491161230852,
      "elapsed_time": 14.529188632965088
    },
    {
      "epoch": 252,
      "train_r2": 0.968262251146178,
      "test_r2": 0.9024881065119599,
      "elapsed_time": 14.589537620544434
    },
    {
      "epoch": 253,
      "train_r2": 0.9784486380377636,
      "test_r2": 0.9196455913849331,
      "elapsed_time": 14.645447492599487
    },
    {
      "epoch": 254,
      "train_r2": 0.9858409564604677,
      "test_r2": 0.9271335293796152,
      "elapsed_time": 14.69928789138794
    },
    {
      "epoch": 255,
      "train_r2": 0.9887820885514511,
      "test_r2": 0.9291142077078516,
      "elapsed_time": 14.759264945983887
    },
    {
      "epoch": 256,
      "train_r2": 0.9886620163945803,
      "test_r2": 0.9214769567429953,
      "elapsed_time": 14.821904420852661
    },
    {
      "epoch": 257,
      "train_r2": 0.9859678857271795,
      "test_r2": 0.9080495117756993,
      "elapsed_time": 14.879390478134155
    },
    {
      "epoch": 258,
      "train_r2": 0.9858721106666967,
      "test_r2": 0.9097411672835753,
      "elapsed_time": 14.937519073486328
    },
    {
      "epoch": 259,
      "train_r2": 0.9847403319957883,
      "test_r2": 0.9134112226685942,
      "elapsed_time": 14.99037504196167
    },
    {
      "epoch": 260,
      "train_r2": 0.9817321107479676,
      "test_r2": 0.9128661289561208,
      "elapsed_time": 15.047360181808472
    },
    {
      "epoch": 261,
      "train_r2": 0.979310023615714,
      "test_r2": 0.9047775272217318,
      "elapsed_time": 15.111308336257935
    },
    {
      "epoch": 262,
      "train_r2": 0.9811722904287493,
      "test_r2": 0.9037222171847688,
      "elapsed_time": 15.167598247528076
    },
    {
      "epoch": 263,
      "train_r2": 0.9861819271352429,
      "test_r2": 0.9125267178151051,
      "elapsed_time": 15.221649885177612
    },
    {
      "epoch": 264,
      "train_r2": 0.9885975349287834,
      "test_r2": 0.9262947732522098,
      "elapsed_time": 15.276796817779541
    },
    {
      "epoch": 265,
      "train_r2": 0.985122005765327,
      "test_r2": 0.9382837320762554,
      "elapsed_time": 15.33695673942566
    },
    {
      "epoch": 266,
      "train_r2": 0.9815086668239414,
      "test_r2": 0.9407704532959774,
      "elapsed_time": 15.392574787139893
    },
    {
      "epoch": 267,
      "train_r2": 0.9757717917847846,
      "test_r2": 0.9248937860653395,
      "elapsed_time": 15.444958209991455
    },
    {
      "epoch": 268,
      "train_r2": 0.965416200954661,
      "test_r2": 0.9060650207306774,
      "elapsed_time": 15.504059314727783
    },
    {
      "epoch": 269,
      "train_r2": 0.9708628165019142,
      "test_r2": 0.9125683182785377,
      "elapsed_time": 15.556277513504028
    },
    {
      "epoch": 270,
      "train_r2": 0.980181747287246,
      "test_r2": 0.9353149745383664,
      "elapsed_time": 15.613221406936646
    },
    {
      "epoch": 271,
      "train_r2": 0.9749707906056598,
      "test_r2": 0.9480222210622747,
      "elapsed_time": 15.675166845321655
    },
    {
      "epoch": 272,
      "train_r2": 0.9631385772488528,
      "test_r2": 0.9445059589700644,
      "elapsed_time": 15.731492757797241
    },
    {
      "epoch": 273,
      "train_r2": 0.9739580509630985,
      "test_r2": 0.9495192697592165,
      "elapsed_time": 15.784186124801636
    },
    {
      "epoch": 274,
      "train_r2": 0.9773726311696707,
      "test_r2": 0.9487628792364081,
      "elapsed_time": 15.843248128890991
    },
    {
      "epoch": 275,
      "train_r2": 0.951122676435434,
      "test_r2": 0.9216795874658269,
      "elapsed_time": 15.904533386230469
    },
    {
      "epoch": 276,
      "train_r2": 0.9336840087127583,
      "test_r2": 0.9420202474265413,
      "elapsed_time": 15.962321281433105
    },
    {
      "epoch": 277,
      "train_r2": 0.9421843487571873,
      "test_r2": 0.9426085632918295,
      "elapsed_time": 16.021175861358643
    },
    {
      "epoch": 278,
      "train_r2": 0.968773839113015,
      "test_r2": 0.9392763432520933,
      "elapsed_time": 16.084638357162476
    },
    {
      "epoch": 279,
      "train_r2": 0.9870931309623252,
      "test_r2": 0.9514613098574705,
      "elapsed_time": 16.146986961364746
    },
    {
      "epoch": 280,
      "train_r2": 0.9896509995378372,
      "test_r2": 0.9509982668919625,
      "elapsed_time": 16.201109647750854
    },
    {
      "epoch": 281,
      "train_r2": 0.9895562183271576,
      "test_r2": 0.9552395723333803,
      "elapsed_time": 16.262855529785156
    },
    {
      "epoch": 282,
      "train_r2": 0.9842819521892335,
      "test_r2": 0.9448113898879076,
      "elapsed_time": 16.315380334854126
    },
    {
      "epoch": 283,
      "train_r2": 0.9802203627644941,
      "test_r2": 0.9402459951736644,
      "elapsed_time": 16.37062907218933
    },
    {
      "epoch": 284,
      "train_r2": 0.9707386335383127,
      "test_r2": 0.9226609404512225,
      "elapsed_time": 16.42405605316162
    },
    {
      "epoch": 285,
      "train_r2": 0.9614559915164581,
      "test_r2": 0.9039902021924047,
      "elapsed_time": 16.48461604118347
    },
    {
      "epoch": 286,
      "train_r2": 0.9650670804235169,
      "test_r2": 0.9052409464200031,
      "elapsed_time": 16.539981842041016
    },
    {
      "epoch": 287,
      "train_r2": 0.9762214057784517,
      "test_r2": 0.9218449790021153,
      "elapsed_time": 16.601548671722412
    },
    {
      "epoch": 288,
      "train_r2": 0.9857569227114382,
      "test_r2": 0.9397686451903128,
      "elapsed_time": 16.66281008720398
    },
    {
      "epoch": 289,
      "train_r2": 0.9900451311442491,
      "test_r2": 0.9476337849837643,
      "elapsed_time": 16.724409103393555
    },
    {
      "epoch": 290,
      "train_r2": 0.9887124309958855,
      "test_r2": 0.9481149301243311,
      "elapsed_time": 16.78056812286377
    },
    {
      "epoch": 291,
      "train_r2": 0.983847843182735,
      "test_r2": 0.9452451629301213,
      "elapsed_time": 16.84386706352234
    },
    {
      "epoch": 292,
      "train_r2": 0.967467867323124,
      "test_r2": 0.9208558180808001,
      "elapsed_time": 16.898388385772705
    },
    {
      "epoch": 293,
      "train_r2": 0.9601407645533381,
      "test_r2": 0.9036305225808041,
      "elapsed_time": 16.961312532424927
    },
    {
      "epoch": 294,
      "train_r2": 0.9657866453655932,
      "test_r2": 0.9088338950280581,
      "elapsed_time": 17.024354696273804
    },
    {
      "epoch": 295,
      "train_r2": 0.9750991721632647,
      "test_r2": 0.921823996356189,
      "elapsed_time": 17.077632904052734
    },
    {
      "epoch": 296,
      "train_r2": 0.9827624157012393,
      "test_r2": 0.9344966525689704,
      "elapsed_time": 17.135167121887207
    },
    {
      "epoch": 297,
      "train_r2": 0.9851095993255827,
      "test_r2": 0.9413400698839732,
      "elapsed_time": 17.195343494415283
    },
    {
      "epoch": 298,
      "train_r2": 0.9838521777251008,
      "test_r2": 0.9417043878926249,
      "elapsed_time": 17.252249717712402
    },
    {
      "epoch": 299,
      "train_r2": 0.9754552169907765,
      "test_r2": 0.9244804883862374,
      "elapsed_time": 17.31178307533264
    },
    {
      "epoch": 300,
      "train_r2": 0.9628049932635486,
      "test_r2": 0.8962169385085039,
      "elapsed_time": 17.37502098083496
    },
    {
      "epoch": 301,
      "train_r2": 0.9488217628834901,
      "test_r2": 0.863876154877964,
      "elapsed_time": 17.430792093276978
    },
    {
      "epoch": 302,
      "train_r2": 0.9563990664128724,
      "test_r2": 0.8679525018471204,
      "elapsed_time": 17.484756231307983
    },
    {
      "epoch": 303,
      "train_r2": 0.9711027110233011,
      "test_r2": 0.885328147378953,
      "elapsed_time": 17.53819966316223
    },
    {
      "epoch": 304,
      "train_r2": 0.9832157749397644,
      "test_r2": 0.9089771007365711,
      "elapsed_time": 17.59280824661255
    },
    {
      "epoch": 305,
      "train_r2": 0.9845426725540393,
      "test_r2": 0.9247827684715119,
      "elapsed_time": 17.652528524398804
    },
    {
      "epoch": 306,
      "train_r2": 0.9777647625307362,
      "test_r2": 0.9147829858885788,
      "elapsed_time": 17.710938215255737
    },
    {
      "epoch": 307,
      "train_r2": 0.9700857321238636,
      "test_r2": 0.9038540838886657,
      "elapsed_time": 17.765861988067627
    },
    {
      "epoch": 308,
      "train_r2": 0.9677014931320311,
      "test_r2": 0.9068019556210116,
      "elapsed_time": 17.819989681243896
    },
    {
      "epoch": 309,
      "train_r2": 0.9704686720208693,
      "test_r2": 0.92680812330807,
      "elapsed_time": 17.878207206726074
    },
    {
      "epoch": 310,
      "train_r2": 0.9791533474817917,
      "test_r2": 0.9477386272374316,
      "elapsed_time": 17.934451818466187
    },
    {
      "epoch": 311,
      "train_r2": 0.9810069356940602,
      "test_r2": 0.9481543296398741,
      "elapsed_time": 17.987828254699707
    },
    {
      "epoch": 312,
      "train_r2": 0.9746494022128206,
      "test_r2": 0.9469099678602169,
      "elapsed_time": 18.04780864715576
    },
    {
      "epoch": 313,
      "train_r2": 0.9616867209366852,
      "test_r2": 0.9356022766134726,
      "elapsed_time": 18.10934019088745
    },
    {
      "epoch": 314,
      "train_r2": 0.9521059568764338,
      "test_r2": 0.9178316379026619,
      "elapsed_time": 18.16279125213623
    },
    {
      "epoch": 315,
      "train_r2": 0.9535961605291082,
      "test_r2": 0.9089862913986513,
      "elapsed_time": 18.21650767326355
    },
    {
      "epoch": 316,
      "train_r2": 0.9639271662619948,
      "test_r2": 0.915877629110084,
      "elapsed_time": 18.269644021987915
    },
    {
      "epoch": 317,
      "train_r2": 0.9760211103271725,
      "test_r2": 0.9308029962968399,
      "elapsed_time": 18.33298897743225
    },
    {
      "epoch": 318,
      "train_r2": 0.9837138724918064,
      "test_r2": 0.9422090046426335,
      "elapsed_time": 18.390008211135864
    },
    {
      "epoch": 319,
      "train_r2": 0.9819175389215626,
      "test_r2": 0.9329512040974908,
      "elapsed_time": 18.451315879821777
    },
    {
      "epoch": 320,
      "train_r2": 0.9742102223442723,
      "test_r2": 0.9120873853777226,
      "elapsed_time": 18.51279044151306
    },
    {
      "epoch": 321,
      "train_r2": 0.9678741788085441,
      "test_r2": 0.9011478956644672,
      "elapsed_time": 18.5661141872406
    },
    {
      "epoch": 322,
      "train_r2": 0.9656505770806729,
      "test_r2": 0.9000773217109421,
      "elapsed_time": 18.622219562530518
    },
    {
      "epoch": 323,
      "train_r2": 0.9703700379901137,
      "test_r2": 0.9095439006827615,
      "elapsed_time": 18.67621922492981
    },
    {
      "epoch": 324,
      "train_r2": 0.978913687849815,
      "test_r2": 0.9275975157504192,
      "elapsed_time": 18.735703468322754
    },
    {
      "epoch": 325,
      "train_r2": 0.9826769165796796,
      "test_r2": 0.9370588301517256,
      "elapsed_time": 18.792875289916992
    },
    {
      "epoch": 326,
      "train_r2": 0.9819981688854696,
      "test_r2": 0.9370582175669865,
      "elapsed_time": 18.846805810928345
    },
    {
      "epoch": 327,
      "train_r2": 0.9770563996456971,
      "test_r2": 0.9239735860447946,
      "elapsed_time": 18.900766134262085
    },
    {
      "epoch": 328,
      "train_r2": 0.9727790315703805,
      "test_r2": 0.9081485377682275,
      "elapsed_time": 18.954491138458252
    },
    {
      "epoch": 329,
      "train_r2": 0.9689192622916345,
      "test_r2": 0.8987894417157176,
      "elapsed_time": 19.01595425605774
    },
    {
      "epoch": 330,
      "train_r2": 0.9702239133427456,
      "test_r2": 0.9000217544218887,
      "elapsed_time": 19.070212602615356
    },
    {
      "epoch": 331,
      "train_r2": 0.9743127670184344,
      "test_r2": 0.9104601724508716,
      "elapsed_time": 19.123592615127563
    },
    {
      "epoch": 332,
      "train_r2": 0.9757636194354242,
      "test_r2": 0.9169177245911192,
      "elapsed_time": 19.183393955230713
    },
    {
      "epoch": 333,
      "train_r2": 0.971527071747352,
      "test_r2": 0.9134819120654158,
      "elapsed_time": 19.23694157600403
    },
    {
      "epoch": 334,
      "train_r2": 0.9719898410886847,
      "test_r2": 0.920127274505348,
      "elapsed_time": 19.29331088066101
    },
    {
      "epoch": 335,
      "train_r2": 0.9778092581553951,
      "test_r2": 0.9323653833360671,
      "elapsed_time": 19.346565008163452
    },
    {
      "epoch": 336,
      "train_r2": 0.9812001419760243,
      "test_r2": 0.9379689035552383,
      "elapsed_time": 19.406253576278687
    },
    {
      "epoch": 337,
      "train_r2": 0.9788776375607179,
      "test_r2": 0.9304294433815735,
      "elapsed_time": 19.462624311447144
    },
    {
      "epoch": 338,
      "train_r2": 0.9709803552293658,
      "test_r2": 0.9148178799253135,
      "elapsed_time": 19.51796293258667
    },
    {
      "epoch": 339,
      "train_r2": 0.9699297004700134,
      "test_r2": 0.9125595113169871,
      "elapsed_time": 19.581056594848633
    },
    {
      "epoch": 340,
      "train_r2": 0.9776770466855212,
      "test_r2": 0.9271125840891047,
      "elapsed_time": 19.64349937438965
    },
    {
      "epoch": 341,
      "train_r2": 0.9844335178792503,
      "test_r2": 0.9381998316284963,
      "elapsed_time": 19.69930100440979
    },
    {
      "epoch": 342,
      "train_r2": 0.9861501290183634,
      "test_r2": 0.9380602986456406,
      "elapsed_time": 19.759371995925903
    },
    {
      "epoch": 343,
      "train_r2": 0.9675127888390291,
      "test_r2": 0.895753883508651,
      "elapsed_time": 19.82126021385193
    },
    {
      "epoch": 344,
      "train_r2": 0.9487821379185017,
      "test_r2": 0.8538804681462899,
      "elapsed_time": 19.87971520423889
    },
    {
      "epoch": 345,
      "train_r2": 0.9519139343838409,
      "test_r2": 0.8613244881802788,
      "elapsed_time": 19.93747591972351
    },
    {
      "epoch": 346,
      "train_r2": 0.9757830760744195,
      "test_r2": 0.9074273942291537,
      "elapsed_time": 19.99196171760559
    },
    {
      "epoch": 347,
      "train_r2": 0.9875897904071824,
      "test_r2": 0.9376641667452673,
      "elapsed_time": 20.04660439491272
    },
    {
      "epoch": 348,
      "train_r2": 0.9873163207455541,
      "test_r2": 0.9404786591368398,
      "elapsed_time": 20.10001230239868
    },
    {
      "epoch": 349,
      "train_r2": 0.974356739242025,
      "test_r2": 0.9122057661445382,
      "elapsed_time": 20.153749465942383
    },
    {
      "epoch": 350,
      "train_r2": 0.961303722348505,
      "test_r2": 0.8847858464993968,
      "elapsed_time": 20.208189964294434
    },
    {
      "epoch": 351,
      "train_r2": 0.9583255951615259,
      "test_r2": 0.8752076853458498,
      "elapsed_time": 20.26747417449951
    },
    {
      "epoch": 352,
      "train_r2": 0.9512665445859931,
      "test_r2": 0.8653768673240012,
      "elapsed_time": 20.323456048965454
    },
    {
      "epoch": 353,
      "train_r2": 0.9614400938892128,
      "test_r2": 0.8935302710902316,
      "elapsed_time": 20.378527641296387
    },
    {
      "epoch": 354,
      "train_r2": 0.9731757301726096,
      "test_r2": 0.9297088724751994,
      "elapsed_time": 20.4390652179718
    },
    {
      "epoch": 355,
      "train_r2": 0.9835291306414589,
      "test_r2": 0.9500626223744789,
      "elapsed_time": 20.492572784423828
    },
    {
      "epoch": 356,
      "train_r2": 0.9850819196603254,
      "test_r2": 0.9474486387036708,
      "elapsed_time": 20.5485680103302
    },
    {
      "epoch": 357,
      "train_r2": 0.9868733259831338,
      "test_r2": 0.9511572415191155,
      "elapsed_time": 20.60971450805664
    },
    {
      "epoch": 358,
      "train_r2": 0.9857983432451383,
      "test_r2": 0.9398913224137851,
      "elapsed_time": 20.672396898269653
    },
    {
      "epoch": 359,
      "train_r2": 0.9804738544433969,
      "test_r2": 0.9156664230690408,
      "elapsed_time": 20.728320598602295
    },
    {
      "epoch": 360,
      "train_r2": 0.9717654312168282,
      "test_r2": 0.8823543723516987,
      "elapsed_time": 20.788109302520752
    },
    {
      "epoch": 361,
      "train_r2": 0.9686390569139758,
      "test_r2": 0.8746890951470256,
      "elapsed_time": 20.844176769256592
    },
    {
      "epoch": 362,
      "train_r2": 0.9761301142413178,
      "test_r2": 0.8983310577111385,
      "elapsed_time": 20.9038987159729
    },
    {
      "epoch": 363,
      "train_r2": 0.9856844843656104,
      "test_r2": 0.9283343445819289,
      "elapsed_time": 20.957207679748535
    },
    {
      "epoch": 364,
      "train_r2": 0.9879832502963701,
      "test_r2": 0.943504222335095,
      "elapsed_time": 21.014052391052246
    },
    {
      "epoch": 365,
      "train_r2": 0.9872937537458688,
      "test_r2": 0.9484800169591572,
      "elapsed_time": 21.071898460388184
    },
    {
      "epoch": 366,
      "train_r2": 0.9851259779783216,
      "test_r2": 0.9494192892940061,
      "elapsed_time": 21.131073713302612
    },
    {
      "epoch": 367,
      "train_r2": 0.982758576830466,
      "test_r2": 0.9465409145171909,
      "elapsed_time": 21.193960666656494
    },
    {
      "epoch": 368,
      "train_r2": 0.9794747733368138,
      "test_r2": 0.941544748688507,
      "elapsed_time": 21.252965211868286
    },
    {
      "epoch": 369,
      "train_r2": 0.9815810845106321,
      "test_r2": 0.9447705304604739,
      "elapsed_time": 21.31156015396118
    },
    {
      "epoch": 370,
      "train_r2": 0.9869570658647853,
      "test_r2": 0.9518303364490251,
      "elapsed_time": 21.37335991859436
    },
    {
      "epoch": 371,
      "train_r2": 0.988047294365979,
      "test_r2": 0.953606695262541,
      "elapsed_time": 21.427364110946655
    },
    {
      "epoch": 372,
      "train_r2": 0.988077258675552,
      "test_r2": 0.9522912727583821,
      "elapsed_time": 21.493186473846436
    },
    {
      "epoch": 373,
      "train_r2": 0.9877148353680589,
      "test_r2": 0.9503206539466043,
      "elapsed_time": 21.55584216117859
    },
    {
      "epoch": 374,
      "train_r2": 0.9839400632679036,
      "test_r2": 0.9406114608134617,
      "elapsed_time": 21.610064268112183
    },
    {
      "epoch": 375,
      "train_r2": 0.983080661502807,
      "test_r2": 0.9368897362636293,
      "elapsed_time": 21.670029163360596
    },
    {
      "epoch": 376,
      "train_r2": 0.9861711205718211,
      "test_r2": 0.943611732467116,
      "elapsed_time": 21.724058628082275
    },
    {
      "epoch": 377,
      "train_r2": 0.9761169722510097,
      "test_r2": 0.9206754921597121,
      "elapsed_time": 21.780632495880127
    },
    {
      "epoch": 378,
      "train_r2": 0.9660296909767202,
      "test_r2": 0.8981797415250067,
      "elapsed_time": 21.835211038589478
    },
    {
      "epoch": 379,
      "train_r2": 0.9691320067132941,
      "test_r2": 0.8992327231393881,
      "elapsed_time": 21.897083520889282
    },
    {
      "epoch": 380,
      "train_r2": 0.9809447177602326,
      "test_r2": 0.9146642855534903,
      "elapsed_time": 21.95919418334961
    },
    {
      "epoch": 381,
      "train_r2": 0.9860466960195825,
      "test_r2": 0.924729629203282,
      "elapsed_time": 22.021201372146606
    },
    {
      "epoch": 382,
      "train_r2": 0.9882738645148036,
      "test_r2": 0.9332093917234542,
      "elapsed_time": 22.07873845100403
    },
    {
      "epoch": 383,
      "train_r2": 0.9893740392349787,
      "test_r2": 0.94272703000277,
      "elapsed_time": 22.13573908805847
    },
    {
      "epoch": 384,
      "train_r2": 0.9884570950616502,
      "test_r2": 0.9475272862975453,
      "elapsed_time": 22.20871353149414
    },
    {
      "epoch": 385,
      "train_r2": 0.9829076430753019,
      "test_r2": 0.9400591882533925,
      "elapsed_time": 22.265782117843628
    },
    {
      "epoch": 386,
      "train_r2": 0.9727210626235451,
      "test_r2": 0.9202423666100252,
      "elapsed_time": 22.330795764923096
    },
    {
      "epoch": 387,
      "train_r2": 0.969818618514307,
      "test_r2": 0.9114752705776344,
      "elapsed_time": 22.386408805847168
    },
    {
      "epoch": 388,
      "train_r2": 0.9797932442090964,
      "test_r2": 0.9324461884717676,
      "elapsed_time": 22.441824436187744
    },
    {
      "epoch": 389,
      "train_r2": 0.9895242452346235,
      "test_r2": 0.9511541435048781,
      "elapsed_time": 22.49704670906067
    },
    {
      "epoch": 390,
      "train_r2": 0.9907951425505754,
      "test_r2": 0.952398842673084,
      "elapsed_time": 22.565290212631226
    },
    {
      "epoch": 391,
      "train_r2": 0.9828219027735952,
      "test_r2": 0.9450665062247917,
      "elapsed_time": 22.625600337982178
    },
    {
      "epoch": 392,
      "train_r2": 0.9700347003877015,
      "test_r2": 0.9313784136075133,
      "elapsed_time": 22.684550523757935
    },
    {
      "epoch": 393,
      "train_r2": 0.9678450627132437,
      "test_r2": 0.9267551718738949,
      "elapsed_time": 22.75252056121826
    },
    {
      "epoch": 394,
      "train_r2": 0.9744529847980835,
      "test_r2": 0.9287838534060607,
      "elapsed_time": 22.821524143218994
    },
    {
      "epoch": 395,
      "train_r2": 0.9818617483576871,
      "test_r2": 0.9338281573522187,
      "elapsed_time": 22.884428024291992
    },
    {
      "epoch": 396,
      "train_r2": 0.9844189897839326,
      "test_r2": 0.9314271258932836,
      "elapsed_time": 22.94890594482422
    },
    {
      "epoch": 397,
      "train_r2": 0.983718821974858,
      "test_r2": 0.920100337864953,
      "elapsed_time": 23.017715454101562
    },
    {
      "epoch": 398,
      "train_r2": 0.9804352497377044,
      "test_r2": 0.8998905121967893,
      "elapsed_time": 23.07896637916565
    },
    {
      "epoch": 399,
      "train_r2": 0.9824740895850611,
      "test_r2": 0.9005311427203615,
      "elapsed_time": 23.13671588897705
    },
    {
      "epoch": 400,
      "train_r2": 0.9828427202049267,
      "test_r2": 0.900241478277505,
      "elapsed_time": 23.194732904434204
    },
    {
      "epoch": 401,
      "train_r2": 0.9821976188262489,
      "test_r2": 0.8966431282916492,
      "elapsed_time": 23.251282453536987
    },
    {
      "epoch": 402,
      "train_r2": 0.9776929451196638,
      "test_r2": 0.8816888877969548,
      "elapsed_time": 23.31710147857666
    },
    {
      "epoch": 403,
      "train_r2": 0.9629688785469379,
      "test_r2": 0.847949277418941,
      "elapsed_time": 23.38598322868347
    },
    {
      "epoch": 404,
      "train_r2": 0.948775088005639,
      "test_r2": 0.8198591790582704,
      "elapsed_time": 23.45432162284851
    },
    {
      "epoch": 405,
      "train_r2": 0.9642046055860786,
      "test_r2": 0.8538251778723516,
      "elapsed_time": 23.51551389694214
    },
    {
      "epoch": 406,
      "train_r2": 0.985307513552912,
      "test_r2": 0.905678913593508,
      "elapsed_time": 23.581387519836426
    },
    {
      "epoch": 407,
      "train_r2": 0.9909000186461414,
      "test_r2": 0.9353793054248182,
      "elapsed_time": 23.642708778381348
    },
    {
      "epoch": 408,
      "train_r2": 0.9913061881297732,
      "test_r2": 0.931189809231177,
      "elapsed_time": 23.7011501789093
    },
    {
      "epoch": 409,
      "train_r2": 0.9710796342212124,
      "test_r2": 0.8703205026964962,
      "elapsed_time": 23.768916130065918
    },
    {
      "epoch": 410,
      "train_r2": 0.9442605805902342,
      "test_r2": 0.8103272763195573,
      "elapsed_time": 23.831379413604736
    },
    {
      "epoch": 411,
      "train_r2": 0.944642382573673,
      "test_r2": 0.8048019727362307,
      "elapsed_time": 23.890885591506958
    },
    {
      "epoch": 412,
      "train_r2": 0.9690484024976985,
      "test_r2": 0.8497564960209245,
      "elapsed_time": 23.95986580848694
    },
    {
      "epoch": 413,
      "train_r2": 0.9872933563936103,
      "test_r2": 0.9067281150655939,
      "elapsed_time": 24.03040599822998
    },
    {
      "epoch": 414,
      "train_r2": 0.9872842476977568,
      "test_r2": 0.9261423858031714,
      "elapsed_time": 24.094865798950195
    },
    {
      "epoch": 415,
      "train_r2": 0.9886911086135081,
      "test_r2": 0.9165406212313237,
      "elapsed_time": 24.16113519668579
    },
    {
      "epoch": 416,
      "train_r2": 0.9827014121040003,
      "test_r2": 0.8948841454752045,
      "elapsed_time": 24.225327968597412
    },
    {
      "epoch": 417,
      "train_r2": 0.9681095088460269,
      "test_r2": 0.875033542925512,
      "elapsed_time": 24.296190977096558
    },
    {
      "epoch": 418,
      "train_r2": 0.9577829568602132,
      "test_r2": 0.871670344688857,
      "elapsed_time": 24.36652159690857
    },
    {
      "epoch": 419,
      "train_r2": 0.9614152159773466,
      "test_r2": 0.8864409203558198,
      "elapsed_time": 24.430164098739624
    },
    {
      "epoch": 420,
      "train_r2": 0.975036850421986,
      "test_r2": 0.9180345707790115,
      "elapsed_time": 24.494747400283813
    },
    {
      "epoch": 421,
      "train_r2": 0.9810662718420532,
      "test_r2": 0.9305180987000777,
      "elapsed_time": 24.56354260444641
    },
    {
      "epoch": 422,
      "train_r2": 0.9867231580621497,
      "test_r2": 0.9458272694042501,
      "elapsed_time": 24.626610279083252
    },
    {
      "epoch": 423,
      "train_r2": 0.9866953318023545,
      "test_r2": 0.9507332302219642,
      "elapsed_time": 24.690869331359863
    },
    {
      "epoch": 424,
      "train_r2": 0.9868899749066883,
      "test_r2": 0.9375601133090318,
      "elapsed_time": 24.760075092315674
    },
    {
      "epoch": 425,
      "train_r2": 0.9843457768349698,
      "test_r2": 0.9243598929684395,
      "elapsed_time": 24.828935146331787
    },
    {
      "epoch": 426,
      "train_r2": 0.980647935374388,
      "test_r2": 0.9126636958302592,
      "elapsed_time": 24.891550064086914
    },
    {
      "epoch": 427,
      "train_r2": 0.9759646068938771,
      "test_r2": 0.8978081049383942,
      "elapsed_time": 24.956321239471436
    },
    {
      "epoch": 428,
      "train_r2": 0.9796609659748119,
      "test_r2": 0.90130352884617,
      "elapsed_time": 25.023393630981445
    },
    {
      "epoch": 429,
      "train_r2": 0.9745112770619346,
      "test_r2": 0.8830192347089505,
      "elapsed_time": 25.086289644241333
    },
    {
      "epoch": 430,
      "train_r2": 0.9739154730202331,
      "test_r2": 0.8765138174603391,
      "elapsed_time": 25.155787229537964
    },
    {
      "epoch": 431,
      "train_r2": 0.9820403925244721,
      "test_r2": 0.8950790856482693,
      "elapsed_time": 25.219728231430054
    },
    {
      "epoch": 432,
      "train_r2": 0.9889347182941297,
      "test_r2": 0.9131001022616929,
      "elapsed_time": 25.286174058914185
    },
    {
      "epoch": 433,
      "train_r2": 0.992485275443309,
      "test_r2": 0.9282184630952697,
      "elapsed_time": 25.347890853881836
    },
    {
      "epoch": 434,
      "train_r2": 0.9920954747736261,
      "test_r2": 0.9378134750256286,
      "elapsed_time": 25.40655827522278
    },
    {
      "epoch": 435,
      "train_r2": 0.9891924189472896,
      "test_r2": 0.9243476167212282,
      "elapsed_time": 25.472946643829346
    },
    {
      "epoch": 436,
      "train_r2": 0.9681373118596249,
      "test_r2": 0.8851939314372546,
      "elapsed_time": 25.53027606010437
    },
    {
      "epoch": 437,
      "train_r2": 0.9515894518468043,
      "test_r2": 0.8739352042402972,
      "elapsed_time": 25.59237813949585
    },
    {
      "epoch": 438,
      "train_r2": 0.9505902822948555,
      "test_r2": 0.8913641022712465,
      "elapsed_time": 25.653057098388672
    },
    {
      "epoch": 439,
      "train_r2": 0.9643469376477585,
      "test_r2": 0.9198160846901615,
      "elapsed_time": 25.711371183395386
    },
    {
      "epoch": 440,
      "train_r2": 0.9755070075419896,
      "test_r2": 0.9330161747978635,
      "elapsed_time": 25.775373458862305
    },
    {
      "epoch": 441,
      "train_r2": 0.9840274198553057,
      "test_r2": 0.932533742982247,
      "elapsed_time": 25.83885884284973
    },
    {
      "epoch": 442,
      "train_r2": 0.9868978429793623,
      "test_r2": 0.9169928420834315,
      "elapsed_time": 25.89723300933838
    },
    {
      "epoch": 443,
      "train_r2": 0.9841156247386382,
      "test_r2": 0.8912387011184454,
      "elapsed_time": 25.955516815185547
    },
    {
      "epoch": 444,
      "train_r2": 0.9857040530889181,
      "test_r2": 0.8825563127712921,
      "elapsed_time": 26.020649909973145
    },
    {
      "epoch": 445,
      "train_r2": 0.9876879068506225,
      "test_r2": 0.8824733825358441,
      "elapsed_time": 26.079037189483643
    },
    {
      "epoch": 446,
      "train_r2": 0.9862855926335211,
      "test_r2": 0.8733288550740128,
      "elapsed_time": 26.1375994682312
    },
    {
      "epoch": 447,
      "train_r2": 0.9855429189712591,
      "test_r2": 0.8735610455254437,
      "elapsed_time": 26.196904182434082
    },
    {
      "epoch": 448,
      "train_r2": 0.9866007353897489,
      "test_r2": 0.8857337288750499,
      "elapsed_time": 26.254284381866455
    },
    {
      "epoch": 449,
      "train_r2": 0.9855665829075213,
      "test_r2": 0.8917797159095862,
      "elapsed_time": 26.312527418136597
    },
    {
      "epoch": 450,
      "train_r2": 0.9794076157800219,
      "test_r2": 0.8832152613661582,
      "elapsed_time": 26.36899185180664
    },
    {
      "epoch": 451,
      "train_r2": 0.9758306906555072,
      "test_r2": 0.89316111949415,
      "elapsed_time": 26.426158666610718
    },
    {
      "epoch": 452,
      "train_r2": 0.9715870464923358,
      "test_r2": 0.8971881061172605,
      "elapsed_time": 26.4921555519104
    },
    {
      "epoch": 453,
      "train_r2": 0.9674076678682455,
      "test_r2": 0.8957824722985561,
      "elapsed_time": 26.548187017440796
    },
    {
      "epoch": 454,
      "train_r2": 0.961538507257823,
      "test_r2": 0.8802701865023242,
      "elapsed_time": 26.608099699020386
    },
    {
      "epoch": 455,
      "train_r2": 0.9582091594995308,
      "test_r2": 0.8692280380748996,
      "elapsed_time": 26.66498351097107
    },
    {
      "epoch": 456,
      "train_r2": 0.9640263124425549,
      "test_r2": 0.8765536606376658,
      "elapsed_time": 26.720613479614258
    },
    {
      "epoch": 457,
      "train_r2": 0.9794836464386085,
      "test_r2": 0.9030507299514151,
      "elapsed_time": 26.778016567230225
    },
    {
      "epoch": 458,
      "train_r2": 0.9880958256425932,
      "test_r2": 0.9144610697304251,
      "elapsed_time": 26.83489203453064
    },
    {
      "epoch": 459,
      "train_r2": 0.9855467376304686,
      "test_r2": 0.9016195106585962,
      "elapsed_time": 26.89398694038391
    },
    {
      "epoch": 460,
      "train_r2": 0.9769012446786343,
      "test_r2": 0.8756507750179197,
      "elapsed_time": 26.961003065109253
    },
    {
      "epoch": 461,
      "train_r2": 0.9688012036364084,
      "test_r2": 0.8493219392342773,
      "elapsed_time": 27.016936540603638
    },
    {
      "epoch": 462,
      "train_r2": 0.9665534081533774,
      "test_r2": 0.8362611729388943,
      "elapsed_time": 27.0846745967865
    },
    {
      "epoch": 463,
      "train_r2": 0.9740805056310194,
      "test_r2": 0.851180229148716,
      "elapsed_time": 27.145148038864136
    },
    {
      "epoch": 464,
      "train_r2": 0.9859916471253787,
      "test_r2": 0.887188704280479,
      "elapsed_time": 27.202081441879272
    },
    {
      "epoch": 465,
      "train_r2": 0.9899023649083561,
      "test_r2": 0.9237841888021681,
      "elapsed_time": 27.260291814804077
    },
    {
      "epoch": 466,
      "train_r2": 0.9904542571547795,
      "test_r2": 0.9256774638821992,
      "elapsed_time": 27.316951036453247
    },
    {
      "epoch": 467,
      "train_r2": 0.9847777840387381,
      "test_r2": 0.8901164545192001,
      "elapsed_time": 27.376726627349854
    },
    {
      "epoch": 468,
      "train_r2": 0.9673193140325462,
      "test_r2": 0.8411639965395697,
      "elapsed_time": 27.434969663619995
    },
    {
      "epoch": 469,
      "train_r2": 0.9617660912627172,
      "test_r2": 0.8340279126940567,
      "elapsed_time": 27.498562812805176
    },
    {
      "epoch": 470,
      "train_r2": 0.9731462200776958,
      "test_r2": 0.8682701120900888,
      "elapsed_time": 27.555012702941895
    },
    {
      "epoch": 471,
      "train_r2": 0.9839259274979563,
      "test_r2": 0.9051488378813578,
      "elapsed_time": 27.611664295196533
    },
    {
      "epoch": 472,
      "train_r2": 0.9883662782777478,
      "test_r2": 0.9337685957240244,
      "elapsed_time": 27.669007778167725
    },
    {
      "epoch": 473,
      "train_r2": 0.9893247015869177,
      "test_r2": 0.9389759052686967,
      "elapsed_time": 27.72449779510498
    },
    {
      "epoch": 474,
      "train_r2": 0.9906131844665724,
      "test_r2": 0.9376433403038958,
      "elapsed_time": 27.79121232032776
    },
    {
      "epoch": 475,
      "train_r2": 0.9907715447275524,
      "test_r2": 0.9212053835663787,
      "elapsed_time": 27.856327772140503
    },
    {
      "epoch": 476,
      "train_r2": 0.982412088953173,
      "test_r2": 0.8904871179489585,
      "elapsed_time": 27.915958166122437
    },
    {
      "epoch": 477,
      "train_r2": 0.9673260858964132,
      "test_r2": 0.8586256227827016,
      "elapsed_time": 27.97676730155945
    },
    {
      "epoch": 478,
      "train_r2": 0.9542641552659668,
      "test_r2": 0.8360103089299871,
      "elapsed_time": 28.03953981399536
    },
    {
      "epoch": 479,
      "train_r2": 0.9526981055515006,
      "test_r2": 0.8379324810760411,
      "elapsed_time": 28.09837317466736
    },
    {
      "epoch": 480,
      "train_r2": 0.9639891379330507,
      "test_r2": 0.8641153294659848,
      "elapsed_time": 28.15821146965027
    },
    {
      "epoch": 481,
      "train_r2": 0.9795962037244443,
      "test_r2": 0.9050414544673224,
      "elapsed_time": 28.21560001373291
    },
    {
      "epoch": 482,
      "train_r2": 0.9861664179405196,
      "test_r2": 0.9323183156948583,
      "elapsed_time": 28.27057981491089
    },
    {
      "epoch": 483,
      "train_r2": 0.9891900664960306,
      "test_r2": 0.936478433133612,
      "elapsed_time": 28.331266403198242
    },
    {
      "epoch": 484,
      "train_r2": 0.9890798438488383,
      "test_r2": 0.9259078294684734,
      "elapsed_time": 28.3953959941864
    },
    {
      "epoch": 485,
      "train_r2": 0.9772918619416555,
      "test_r2": 0.8959155903929675,
      "elapsed_time": 28.458431482315063
    },
    {
      "epoch": 486,
      "train_r2": 0.9577224483304574,
      "test_r2": 0.8536450810035923,
      "elapsed_time": 28.51576566696167
    },
    {
      "epoch": 487,
      "train_r2": 0.9550966784180013,
      "test_r2": 0.8474488702173862,
      "elapsed_time": 28.570554494857788
    },
    {
      "epoch": 488,
      "train_r2": 0.9684537424098586,
      "test_r2": 0.878154365370911,
      "elapsed_time": 28.631146907806396
    },
    {
      "epoch": 489,
      "train_r2": 0.9834764931703817,
      "test_r2": 0.9125950407545124,
      "elapsed_time": 28.693888425827026
    },
    {
      "epoch": 490,
      "train_r2": 0.9887204765577446,
      "test_r2": 0.9312901214940201,
      "elapsed_time": 28.75248670578003
    },
    {
      "epoch": 491,
      "train_r2": 0.9864589230832749,
      "test_r2": 0.9217275043238339,
      "elapsed_time": 28.811254739761353
    },
    {
      "epoch": 492,
      "train_r2": 0.9805095143071104,
      "test_r2": 0.9009705182238087,
      "elapsed_time": 28.866500854492188
    },
    {
      "epoch": 493,
      "train_r2": 0.9663486697015615,
      "test_r2": 0.8672533331697547,
      "elapsed_time": 28.929598093032837
    },
    {
      "epoch": 494,
      "train_r2": 0.9515898768420628,
      "test_r2": 0.8446870242236493,
      "elapsed_time": 28.98687195777893
    },
    {
      "epoch": 495,
      "train_r2": 0.948384707064297,
      "test_r2": 0.8427670079290505,
      "elapsed_time": 29.041518211364746
    },
    {
      "epoch": 496,
      "train_r2": 0.9580941512236221,
      "test_r2": 0.8646872941766941,
      "elapsed_time": 29.0967538356781
    },
    {
      "epoch": 497,
      "train_r2": 0.9685303863743124,
      "test_r2": 0.8942395663127295,
      "elapsed_time": 29.151339530944824
    },
    {
      "epoch": 498,
      "train_r2": 0.9832720110536988,
      "test_r2": 0.9285958427465695,
      "elapsed_time": 29.212749481201172
    },
    {
      "epoch": 499,
      "train_r2": 0.9913193754004266,
      "test_r2": 0.9480690138163317,
      "elapsed_time": 29.27600860595703
    },
    {
      "epoch": 500,
      "train_r2": 0.990622159115852,
      "test_r2": 0.9480908008310104,
      "elapsed_time": 29.330780267715454
    },
    {
      "epoch": 501,
      "train_r2": 0.9916774189970055,
      "test_r2": 0.9455729199054548,
      "elapsed_time": 29.385218620300293
    },
    {
      "epoch": 502,
      "train_r2": 0.9863307507370033,
      "test_r2": 0.9317211894847257,
      "elapsed_time": 29.446232080459595
    },
    {
      "epoch": 503,
      "train_r2": 0.9775874262113569,
      "test_r2": 0.9156349696222568,
      "elapsed_time": 29.503787517547607
    },
    {
      "epoch": 504,
      "train_r2": 0.9784229161261564,
      "test_r2": 0.9175074156052067,
      "elapsed_time": 29.558918476104736
    },
    {
      "epoch": 505,
      "train_r2": 0.9805951649117063,
      "test_r2": 0.9231871046988017,
      "elapsed_time": 29.61373734474182
    },
    {
      "epoch": 506,
      "train_r2": 0.9695128742839825,
      "test_r2": 0.9026558978532717,
      "elapsed_time": 29.66862177848816
    },
    {
      "epoch": 507,
      "train_r2": 0.9648964120226131,
      "test_r2": 0.8932172180168864,
      "elapsed_time": 29.72340416908264
    },
    {
      "epoch": 508,
      "train_r2": 0.9717499953404791,
      "test_r2": 0.902599453290586,
      "elapsed_time": 29.7781023979187
    },
    {
      "epoch": 509,
      "train_r2": 0.983799847250685,
      "test_r2": 0.9280904634606046,
      "elapsed_time": 29.834497451782227
    },
    {
      "epoch": 510,
      "train_r2": 0.9876237111550902,
      "test_r2": 0.9372049970924462,
      "elapsed_time": 29.8983633518219
    },
    {
      "epoch": 511,
      "train_r2": 0.9866499190635577,
      "test_r2": 0.9352732053116353,
      "elapsed_time": 29.953386306762695
    },
    {
      "epoch": 512,
      "train_r2": 0.9844626479152206,
      "test_r2": 0.9328019280703466,
      "elapsed_time": 30.00828194618225
    },
    {
      "epoch": 513,
      "train_r2": 0.9826291726008484,
      "test_r2": 0.9320770702077062,
      "elapsed_time": 30.063387632369995
    },
    {
      "epoch": 514,
      "train_r2": 0.9762758383872959,
      "test_r2": 0.9197912618595521,
      "elapsed_time": 30.124778509140015
    },
    {
      "epoch": 515,
      "train_r2": 0.9719130615003667,
      "test_r2": 0.9070431826426214,
      "elapsed_time": 30.179495573043823
    },
    {
      "epoch": 516,
      "train_r2": 0.9707179660049361,
      "test_r2": 0.9027895590511175,
      "elapsed_time": 30.23872184753418
    },
    {
      "epoch": 517,
      "train_r2": 0.972506817862338,
      "test_r2": 0.9077205204809164,
      "elapsed_time": 30.302590131759644
    },
    {
      "epoch": 518,
      "train_r2": 0.978518092374068,
      "test_r2": 0.9220242953180873,
      "elapsed_time": 30.35688304901123
    },
    {
      "epoch": 519,
      "train_r2": 0.9865388472802378,
      "test_r2": 0.9423281125795013,
      "elapsed_time": 30.415551900863647
    },
    {
      "epoch": 520,
      "train_r2": 0.9866902449999706,
      "test_r2": 0.9443145073820435,
      "elapsed_time": 30.47998285293579
    },
    {
      "epoch": 521,
      "train_r2": 0.9861596659938802,
      "test_r2": 0.9409359955386043,
      "elapsed_time": 30.534969091415405
    },
    {
      "epoch": 522,
      "train_r2": 0.9831199259194696,
      "test_r2": 0.9324693051364478,
      "elapsed_time": 30.59392476081848
    },
    {
      "epoch": 523,
      "train_r2": 0.9801951790288981,
      "test_r2": 0.9288515070515343,
      "elapsed_time": 30.65401816368103
    },
    {
      "epoch": 524,
      "train_r2": 0.976658345916366,
      "test_r2": 0.9262594799883016,
      "elapsed_time": 30.712685346603394
    },
    {
      "epoch": 525,
      "train_r2": 0.9726278125964235,
      "test_r2": 0.9182479128493112,
      "elapsed_time": 30.77194309234619
    },
    {
      "epoch": 526,
      "train_r2": 0.9688402250176877,
      "test_r2": 0.9078497653694334,
      "elapsed_time": 30.827722311019897
    },
    {
      "epoch": 527,
      "train_r2": 0.9754605597655406,
      "test_r2": 0.9191112021747914,
      "elapsed_time": 30.888490915298462
    },
    {
      "epoch": 528,
      "train_r2": 0.979213555438612,
      "test_r2": 0.9252326276557026,
      "elapsed_time": 30.94611430168152
    },
    {
      "epoch": 529,
      "train_r2": 0.9783369171761147,
      "test_r2": 0.91891755497135,
      "elapsed_time": 31.00700330734253
    },
    {
      "epoch": 530,
      "train_r2": 0.9821895899600918,
      "test_r2": 0.9242878702336692,
      "elapsed_time": 31.069990634918213
    },
    {
      "epoch": 531,
      "train_r2": 0.9842984752747191,
      "test_r2": 0.9309886856372183,
      "elapsed_time": 31.12433671951294
    },
    {
      "epoch": 532,
      "train_r2": 0.9849621782042587,
      "test_r2": 0.9369518296925716,
      "elapsed_time": 31.180884838104248
    },
    {
      "epoch": 533,
      "train_r2": 0.9859956168252384,
      "test_r2": 0.9404737625599286,
      "elapsed_time": 31.234740734100342
    },
    {
      "epoch": 534,
      "train_r2": 0.9785494855695359,
      "test_r2": 0.9186068869120804,
      "elapsed_time": 31.29491925239563
    },
    {
      "epoch": 535,
      "train_r2": 0.959261791393691,
      "test_r2": 0.8655651355158802,
      "elapsed_time": 31.35161328315735
    },
    {
      "epoch": 536,
      "train_r2": 0.9562533870775077,
      "test_r2": 0.8431075343491389,
      "elapsed_time": 31.40548539161682
    },
    {
      "epoch": 537,
      "train_r2": 0.9671482774680805,
      "test_r2": 0.8506666782287836,
      "elapsed_time": 31.4651198387146
    },
    {
      "epoch": 538,
      "train_r2": 0.9762453707284362,
      "test_r2": 0.8635628378739078,
      "elapsed_time": 31.528015613555908
    },
    {
      "epoch": 539,
      "train_r2": 0.9845224172230171,
      "test_r2": 0.8817548215247413,
      "elapsed_time": 31.585683822631836
    },
    {
      "epoch": 540,
      "train_r2": 0.9846816344032937,
      "test_r2": 0.8810390796570843,
      "elapsed_time": 31.63979172706604
    },
    {
      "epoch": 541,
      "train_r2": 0.9777364465421113,
      "test_r2": 0.8596911489685477,
      "elapsed_time": 31.696480989456177
    },
    {
      "epoch": 542,
      "train_r2": 0.9669431591860213,
      "test_r2": 0.8308287157611244,
      "elapsed_time": 31.758673667907715
    },
    {
      "epoch": 543,
      "train_r2": 0.9585447500586641,
      "test_r2": 0.8124419383423276,
      "elapsed_time": 31.812939882278442
    },
    {
      "epoch": 544,
      "train_r2": 0.9644248496109188,
      "test_r2": 0.8180684800148617,
      "elapsed_time": 31.870638847351074
    },
    {
      "epoch": 545,
      "train_r2": 0.9797241522308251,
      "test_r2": 0.8439895104597883,
      "elapsed_time": 31.936821222305298
    },
    {
      "epoch": 546,
      "train_r2": 0.9891414707681191,
      "test_r2": 0.8700126076740812,
      "elapsed_time": 31.991317987442017
    },
    {
      "epoch": 547,
      "train_r2": 0.9920746180793893,
      "test_r2": 0.8853047534589438,
      "elapsed_time": 32.05260634422302
    },
    {
      "epoch": 548,
      "train_r2": 0.9914195101666394,
      "test_r2": 0.8913401108958632,
      "elapsed_time": 32.1066153049469
    },
    {
      "epoch": 549,
      "train_r2": 0.9867077001684628,
      "test_r2": 0.8797716145198456,
      "elapsed_time": 32.16414213180542
    },
    {
      "epoch": 550,
      "train_r2": 0.9764465736716681,
      "test_r2": 0.8587036100821004,
      "elapsed_time": 32.22324347496033
    },
    {
      "epoch": 551,
      "train_r2": 0.9697956503023273,
      "test_r2": 0.8453221007181555,
      "elapsed_time": 32.27972412109375
    },
    {
      "epoch": 552,
      "train_r2": 0.9718577342013198,
      "test_r2": 0.8498556108918434,
      "elapsed_time": 32.33575701713562
    },
    {
      "epoch": 553,
      "train_r2": 0.9726599383581008,
      "test_r2": 0.8507013357560373,
      "elapsed_time": 32.3949248790741
    },
    {
      "epoch": 554,
      "train_r2": 0.9683023911892812,
      "test_r2": 0.8328696878078573,
      "elapsed_time": 32.45697045326233
    },
    {
      "epoch": 555,
      "train_r2": 0.9714158604974868,
      "test_r2": 0.8311172106112695,
      "elapsed_time": 32.511045694351196
    },
    {
      "epoch": 556,
      "train_r2": 0.9800497505984744,
      "test_r2": 0.842052731294801,
      "elapsed_time": 32.572763204574585
    },
    {
      "epoch": 557,
      "train_r2": 0.98310025177338,
      "test_r2": 0.8442061981903142,
      "elapsed_time": 32.63468956947327
    },
    {
      "epoch": 558,
      "train_r2": 0.9830124148447196,
      "test_r2": 0.8411930446328293,
      "elapsed_time": 32.69218730926514
    },
    {
      "epoch": 559,
      "train_r2": 0.9779414384270386,
      "test_r2": 0.8310487211724024,
      "elapsed_time": 32.751362800598145
    },
    {
      "epoch": 560,
      "train_r2": 0.9695813082224584,
      "test_r2": 0.8202967362398672,
      "elapsed_time": 32.80910015106201
    },
    {
      "epoch": 561,
      "train_r2": 0.9593361092541828,
      "test_r2": 0.8130793629916208,
      "elapsed_time": 32.870986461639404
    },
    {
      "epoch": 562,
      "train_r2": 0.9555393064354358,
      "test_r2": 0.8228675068968145,
      "elapsed_time": 32.92754817008972
    },
    {
      "epoch": 563,
      "train_r2": 0.9616647177766725,
      "test_r2": 0.8484086388159771,
      "elapsed_time": 32.983248472213745
    },
    {
      "epoch": 564,
      "train_r2": 0.9721426420450996,
      "test_r2": 0.8762518918721864,
      "elapsed_time": 33.037402391433716
    },
    {
      "epoch": 565,
      "train_r2": 0.9810441643461181,
      "test_r2": 0.8972726596694218,
      "elapsed_time": 33.09466004371643
    },
    {
      "epoch": 566,
      "train_r2": 0.9858123395118651,
      "test_r2": 0.9021060035958071,
      "elapsed_time": 33.15658712387085
    },
    {
      "epoch": 567,
      "train_r2": 0.9851012028537954,
      "test_r2": 0.891981659544791,
      "elapsed_time": 33.218714237213135
    },
    {
      "epoch": 568,
      "train_r2": 0.9818646028070203,
      "test_r2": 0.8784080940995113,
      "elapsed_time": 33.28082013130188
    },
    {
      "epoch": 569,
      "train_r2": 0.9824980544957669,
      "test_r2": 0.8773242812951906,
      "elapsed_time": 33.34252309799194
    },
    {
      "epoch": 570,
      "train_r2": 0.980435445156024,
      "test_r2": 0.8665123672540145,
      "elapsed_time": 33.40012049674988
    },
    {
      "epoch": 571,
      "train_r2": 0.9806971719062862,
      "test_r2": 0.8604372952087275,
      "elapsed_time": 33.458855628967285
    },
    {
      "epoch": 572,
      "train_r2": 0.9844526707361393,
      "test_r2": 0.8735312157321085,
      "elapsed_time": 33.51561093330383
    },
    {
      "epoch": 573,
      "train_r2": 0.9848826321360891,
      "test_r2": 0.8827985781543297,
      "elapsed_time": 33.56984257698059
    },
    {
      "epoch": 574,
      "train_r2": 0.9802006663455526,
      "test_r2": 0.873094625059092,
      "elapsed_time": 33.629709005355835
    },
    {
      "epoch": 575,
      "train_r2": 0.9715355688795254,
      "test_r2": 0.8502473085188162,
      "elapsed_time": 33.68677568435669
    },
    {
      "epoch": 576,
      "train_r2": 0.9665019720519983,
      "test_r2": 0.8376593869268554,
      "elapsed_time": 33.740649461746216
    },
    {
      "epoch": 577,
      "train_r2": 0.9680112957024394,
      "test_r2": 0.8426520677672859,
      "elapsed_time": 33.79607105255127
    },
    {
      "epoch": 578,
      "train_r2": 0.9780997577267474,
      "test_r2": 0.8689894611716545,
      "elapsed_time": 33.85369515419006
    },
    {
      "epoch": 579,
      "train_r2": 0.9895680462796508,
      "test_r2": 0.9047582341625295,
      "elapsed_time": 33.91398596763611
    },
    {
      "epoch": 580,
      "train_r2": 0.9868409237415867,
      "test_r2": 0.8895394283615318,
      "elapsed_time": 33.96800446510315
    },
    {
      "epoch": 581,
      "train_r2": 0.9776017949583594,
      "test_r2": 0.8586558183133801,
      "elapsed_time": 34.02203369140625
    },
    {
      "epoch": 582,
      "train_r2": 0.9702367302659227,
      "test_r2": 0.8350917679720298,
      "elapsed_time": 34.07636332511902
    },
    {
      "epoch": 583,
      "train_r2": 0.9697463153097196,
      "test_r2": 0.8309338177948182,
      "elapsed_time": 34.1324245929718
    },
    {
      "epoch": 584,
      "train_r2": 0.9803577097668309,
      "test_r2": 0.8543671127210276,
      "elapsed_time": 34.189717531204224
    },
    {
      "epoch": 585,
      "train_r2": 0.9915619161185565,
      "test_r2": 0.8924609700679255,
      "elapsed_time": 34.24876594543457
    },
    {
      "epoch": 586,
      "train_r2": 0.9935388945170549,
      "test_r2": 0.915804844037124,
      "elapsed_time": 34.31214475631714
    },
    {
      "epoch": 587,
      "train_r2": 0.9924571701511538,
      "test_r2": 0.9215700180712144,
      "elapsed_time": 34.36958837509155
    },
    {
      "epoch": 588,
      "train_r2": 0.9870058916705591,
      "test_r2": 0.8984729374344869,
      "elapsed_time": 34.43545126914978
    },
    {
      "epoch": 589,
      "train_r2": 0.9600276019163553,
      "test_r2": 0.8328136115866809,
      "elapsed_time": 34.49750089645386
    },
    {
      "epoch": 590,
      "train_r2": 0.9252204697123401,
      "test_r2": 0.7481687930286912,
      "elapsed_time": 34.55926322937012
    },
    {
      "epoch": 591,
      "train_r2": 0.9231690588615763,
      "test_r2": 0.7253899361830181,
      "elapsed_time": 34.619247913360596
    },
    {
      "epoch": 592,
      "train_r2": 0.9477455476709262,
      "test_r2": 0.7495773871338413,
      "elapsed_time": 34.678587675094604
    },
    {
      "epoch": 593,
      "train_r2": 0.9765256198519991,
      "test_r2": 0.796124666549868,
      "elapsed_time": 34.73285627365112
    },
    {
      "epoch": 594,
      "train_r2": 0.9904504247178906,
      "test_r2": 0.8368139658960191,
      "elapsed_time": 34.786590576171875
    },
    {
      "epoch": 595,
      "train_r2": 0.9927455738263747,
      "test_r2": 0.8469797372172088,
      "elapsed_time": 34.840739250183105
    },
    {
      "epoch": 596,
      "train_r2": 0.9871480196622333,
      "test_r2": 0.8182038147225734,
      "elapsed_time": 34.89469575881958
    },
    {
      "epoch": 597,
      "train_r2": 0.9774794559072839,
      "test_r2": 0.7945076185868234,
      "elapsed_time": 34.95669460296631
    },
    {
      "epoch": 598,
      "train_r2": 0.9708817374658846,
      "test_r2": 0.7824672786758871,
      "elapsed_time": 35.01115298271179
    },
    {
      "epoch": 599,
      "train_r2": 0.9731832224882049,
      "test_r2": 0.7903319882372918,
      "elapsed_time": 35.07073378562927
    },
    {
      "epoch": 600,
      "train_r2": 0.9829499619353209,
      "test_r2": 0.8191494838042499,
      "elapsed_time": 35.1271915435791
    }
  ],
  "total_training_time": 35.127352237701416
}
