# Supplementary material for: LG-Transformer: learned-graph transformer framework enabling diverse physicochemical properties prediction toward fuel design
Source: Nat Commun. 2026 Jun 3;17:7137. doi: 10.1038/s41467-026-73853-z (PMC13396237; doi:10.1038/s41467-026-73853-z)
Supplement: Supplementary file 8 — Source data for Supplementary Figure 8 [file 41467_2026_73853_MOESM8_ESM.zip › mlp_fold_1_epoch_based_log.json]

{
  "method_name": "MLP",
  "fold_id": 1,
  "start_time": 1762345105.3487182,
  "epoch_records": [
    {
      "epoch": 1,
      "train_r2": -18.211180837980695,
      "test_r2": -7.621927572207909,
      "elapsed_time": 0.298198938369751
    },
    {
      "epoch": 2,
      "train_r2": -7.8056670074970445,
      "test_r2": -3.2806410984982826,
      "elapsed_time": 0.3147122859954834
    },
    {
      "epoch": 3,
      "train_r2": -4.8653084169678,
      "test_r2": -0.8819001649544991,
      "elapsed_time": 0.33083605766296387
    },
    {
      "epoch": 4,
      "train_r2": -2.3211082118140043,
      "test_r2": -0.20899847475077338,
      "elapsed_time": 0.34593987464904785
    },
    {
      "epoch": 5,
      "train_r2": -1.0733041076389949,
      "test_r2": -0.1888267693688752,
      "elapsed_time": 0.36935925483703613
    },
    {
      "epoch": 6,
      "train_r2": -0.6321643947680329,
      "test_r2": -0.1123589383438699,
      "elapsed_time": 0.38397884368896484
    },
    {
      "epoch": 7,
      "train_r2": 0.0973634924936373,
      "test_r2": 0.2653276293235248,
      "elapsed_time": 0.3988804817199707
    },
    {
      "epoch": 8,
      "train_r2": 0.2261926381410425,
      "test_r2": 0.3975480109560039,
      "elapsed_time": 0.4136331081390381
    },
    {
      "epoch": 9,
      "train_r2": 0.5508051904460471,
      "test_r2": 0.4848850590915088,
      "elapsed_time": 0.42859673500061035
    },
    {
      "epoch": 10,
      "train_r2": 0.5198303930040327,
      "test_r2": 0.39890039689803336,
      "elapsed_time": 0.4433119297027588
    },
    {
      "epoch": 11,
      "train_r2": 0.6609606644123429,
      "test_r2": 0.5015831843133776,
      "elapsed_time": 0.45823121070861816
    },
    {
      "epoch": 12,
      "train_r2": 0.7679632719649344,
      "test_r2": 0.6553307116871351,
      "elapsed_time": 0.47322821617126465
    },
    {
      "epoch": 13,
      "train_r2": 0.8078630480771929,
      "test_r2": 0.6896820344303078,
      "elapsed_time": 0.4879438877105713
    },
    {
      "epoch": 14,
      "train_r2": 0.839647906125087,
      "test_r2": 0.6769900214715217,
      "elapsed_time": 0.5028588771820068
    },
    {
      "epoch": 15,
      "train_r2": 0.8604328406721649,
      "test_r2": 0.7093050317987628,
      "elapsed_time": 0.5176661014556885
    },
    {
      "epoch": 16,
      "train_r2": 0.8825747076782654,
      "test_r2": 0.7650256379281443,
      "elapsed_time": 0.5325601100921631
    },
    {
      "epoch": 17,
      "train_r2": 0.893229087575812,
      "test_r2": 0.7699599471779223,
      "elapsed_time": 0.5504941940307617
    },
    {
      "epoch": 18,
      "train_r2": 0.9025160949126539,
      "test_r2": 0.7636633196509741,
      "elapsed_time": 0.5662922859191895
    },
    {
      "epoch": 19,
      "train_r2": 0.9058691398395847,
      "test_r2": 0.7827305649835437,
      "elapsed_time": 0.5813343524932861
    },
    {
      "epoch": 20,
      "train_r2": 0.9214857620330655,
      "test_r2": 0.8199747377310665,
      "elapsed_time": 0.5960948467254639
    },
    {
      "epoch": 21,
      "train_r2": 0.9247376032146026,
      "test_r2": 0.8128660094165335,
      "elapsed_time": 0.6109867095947266
    },
    {
      "epoch": 22,
      "train_r2": 0.931441130253978,
      "test_r2": 0.8117641109486529,
      "elapsed_time": 0.6257460117340088
    },
    {
      "epoch": 23,
      "train_r2": 0.9282261288966646,
      "test_r2": 0.819965611959753,
      "elapsed_time": 0.6407177448272705
    },
    {
      "epoch": 24,
      "train_r2": 0.938157749778042,
      "test_r2": 0.8338711592567601,
      "elapsed_time": 0.6554114818572998
    },
    {
      "epoch": 25,
      "train_r2": 0.9428092895363054,
      "test_r2": 0.8259521198937108,
      "elapsed_time": 0.6702604293823242
    },
    {
      "epoch": 26,
      "train_r2": 0.9466163895572285,
      "test_r2": 0.8288774267857093,
      "elapsed_time": 0.6852304935455322
    },
    {
      "epoch": 27,
      "train_r2": 0.94774099488696,
      "test_r2": 0.8391269578216619,
      "elapsed_time": 0.7000246047973633
    },
    {
      "epoch": 28,
      "train_r2": 0.952504131423314,
      "test_r2": 0.8471814358415327,
      "elapsed_time": 0.7149927616119385
    },
    {
      "epoch": 29,
      "train_r2": 0.9526541645545267,
      "test_r2": 0.84163217492693,
      "elapsed_time": 0.7298285961151123
    },
    {
      "epoch": 30,
      "train_r2": 0.953444556576978,
      "test_r2": 0.8472136826326434,
      "elapsed_time": 0.7447443008422852
    },
    {
      "epoch": 31,
      "train_r2": 0.9564337335828199,
      "test_r2": 0.868956223141526,
      "elapsed_time": 0.7595593929290771
    },
    {
      "epoch": 32,
      "train_r2": 0.9587631664811987,
      "test_r2": 0.8594062200144406,
      "elapsed_time": 0.7747592926025391
    },
    {
      "epoch": 33,
      "train_r2": 0.9600009988483433,
      "test_r2": 0.8574048689090692,
      "elapsed_time": 0.78963303565979
    },
    {
      "epoch": 34,
      "train_r2": 0.9627249591004531,
      "test_r2": 0.8753059230411324,
      "elapsed_time": 0.8041636943817139
    },
    {
      "epoch": 35,
      "train_r2": 0.9675415508172681,
      "test_r2": 0.8710352378556225,
      "elapsed_time": 0.8190388679504395
    },
    {
      "epoch": 36,
      "train_r2": 0.961082792347461,
      "test_r2": 0.8604427427357522,
      "elapsed_time": 0.8337671756744385
    },
    {
      "epoch": 37,
      "train_r2": 0.9581293973050115,
      "test_r2": 0.8746491703939647,
      "elapsed_time": 0.8487088680267334
    },
    {
      "epoch": 38,
      "train_r2": 0.9652139423240522,
      "test_r2": 0.8704014916778078,
      "elapsed_time": 0.8635661602020264
    },
    {
      "epoch": 39,
      "train_r2": 0.964332103038486,
      "test_r2": 0.8694068697151117,
      "elapsed_time": 0.8782892227172852
    },
    {
      "epoch": 40,
      "train_r2": 0.9696853245722948,
      "test_r2": 0.8914767165431148,
      "elapsed_time": 0.8932514190673828
    },
    {
      "epoch": 41,
      "train_r2": 0.9728587942327728,
      "test_r2": 0.8892249101680565,
      "elapsed_time": 0.9081614017486572
    },
    {
      "epoch": 42,
      "train_r2": 0.9701758317557817,
      "test_r2": 0.8816057790886925,
      "elapsed_time": 0.9233481884002686
    },
    {
      "epoch": 43,
      "train_r2": 0.9663868290564224,
      "test_r2": 0.8763455408439019,
      "elapsed_time": 0.9382030963897705
    },
    {
      "epoch": 44,
      "train_r2": 0.9658765072797489,
      "test_r2": 0.8801354594499453,
      "elapsed_time": 0.9530928134918213
    },
    {
      "epoch": 45,
      "train_r2": 0.9684269020387378,
      "test_r2": 0.8752908829068161,
      "elapsed_time": 0.967951774597168
    },
    {
      "epoch": 46,
      "train_r2": 0.9732753582984247,
      "test_r2": 0.8805408432378595,
      "elapsed_time": 0.9828181266784668
    },
    {
      "epoch": 47,
      "train_r2": 0.970736723913888,
      "test_r2": 0.8850710520135509,
      "elapsed_time": 0.99761962890625
    },
    {
      "epoch": 48,
      "train_r2": 0.9708800723651099,
      "test_r2": 0.8749234918970512,
      "elapsed_time": 1.012308120727539
    },
    {
      "epoch": 49,
      "train_r2": 0.9582096241995862,
      "test_r2": 0.8754323259103948,
      "elapsed_time": 1.027242660522461
    },
    {
      "epoch": 50,
      "train_r2": 0.9737676103012705,
      "test_r2": 0.8907534389860954,
      "elapsed_time": 1.0418925285339355
    },
    {
      "epoch": 51,
      "train_r2": 0.9686988030345028,
      "test_r2": 0.8780179589730339,
      "elapsed_time": 1.0568995475769043
    },
    {
      "epoch": 52,
      "train_r2": 0.977833250332644,
      "test_r2": 0.8890077244946305,
      "elapsed_time": 1.0717191696166992
    },
    {
      "epoch": 53,
      "train_r2": 0.9725371257144132,
      "test_r2": 0.8943558242249077,
      "elapsed_time": 1.0864639282226562
    },
    {
      "epoch": 54,
      "train_r2": 0.9595134290463029,
      "test_r2": 0.8705674716530638,
      "elapsed_time": 1.1012599468231201
    },
    {
      "epoch": 55,
      "train_r2": 0.9704362101214924,
      "test_r2": 0.8980381684514919,
      "elapsed_time": 1.1156678199768066
    },
    {
      "epoch": 56,
      "train_r2": 0.9762080326154019,
      "test_r2": 0.900062466926377,
      "elapsed_time": 1.130429983139038
    },
    {
      "epoch": 57,
      "train_r2": 0.9541481738136589,
      "test_r2": 0.8762825825124999,
      "elapsed_time": 1.145246982574463
    },
    {
      "epoch": 58,
      "train_r2": 0.9609419941781586,
      "test_r2": 0.9039090213338186,
      "elapsed_time": 1.1598396301269531
    },
    {
      "epoch": 59,
      "train_r2": 0.9791867714891028,
      "test_r2": 0.8981302505372701,
      "elapsed_time": 1.1747231483459473
    },
    {
      "epoch": 60,
      "train_r2": 0.9667695756757706,
      "test_r2": 0.8846621030213613,
      "elapsed_time": 1.1892921924591064
    },
    {
      "epoch": 61,
      "train_r2": 0.9696854992362227,
      "test_r2": 0.8992954192190463,
      "elapsed_time": 1.2041676044464111
    },
    {
      "epoch": 62,
      "train_r2": 0.9662353796040041,
      "test_r2": 0.8729433071330666,
      "elapsed_time": 1.2188971042633057
    },
    {
      "epoch": 63,
      "train_r2": 0.9781445249808962,
      "test_r2": 0.878614658034399,
      "elapsed_time": 1.233651876449585
    },
    {
      "epoch": 64,
      "train_r2": 0.9682328472559169,
      "test_r2": 0.8899986318177753,
      "elapsed_time": 1.2482500076293945
    },
    {
      "epoch": 65,
      "train_r2": 0.9638315734371546,
      "test_r2": 0.8735860163575411,
      "elapsed_time": 1.263106107711792
    },
    {
      "epoch": 66,
      "train_r2": 0.9703123750679994,
      "test_r2": 0.8972843779494946,
      "elapsed_time": 1.2777512073516846
    },
    {
      "epoch": 67,
      "train_r2": 0.9755447572124392,
      "test_r2": 0.901723109780946,
      "elapsed_time": 1.292618751525879
    },
    {
      "epoch": 68,
      "train_r2": 0.9706474239797462,
      "test_r2": 0.8915466817658575,
      "elapsed_time": 1.3073086738586426
    },
    {
      "epoch": 69,
      "train_r2": 0.9818314594416301,
      "test_r2": 0.8976610294107603,
      "elapsed_time": 1.3220577239990234
    },
    {
      "epoch": 70,
      "train_r2": 0.9814420452872701,
      "test_r2": 0.8920402236134481,
      "elapsed_time": 1.3365895748138428
    },
    {
      "epoch": 71,
      "train_r2": 0.9684560062840376,
      "test_r2": 0.8949901870023202,
      "elapsed_time": 1.3513751029968262
    },
    {
      "epoch": 72,
      "train_r2": 0.984236330007844,
      "test_r2": 0.9015090459098223,
      "elapsed_time": 1.3664031028747559
    },
    {
      "epoch": 73,
      "train_r2": 0.9761687371987188,
      "test_r2": 0.8987340912026904,
      "elapsed_time": 1.3811964988708496
    },
    {
      "epoch": 74,
      "train_r2": 0.9796649771561917,
      "test_r2": 0.9168024986485269,
      "elapsed_time": 1.396068811416626
    },
    {
      "epoch": 75,
      "train_r2": 0.9804206122178843,
      "test_r2": 0.9140041167126787,
      "elapsed_time": 1.4105894565582275
    },
    {
      "epoch": 76,
      "train_r2": 0.9817119696370763,
      "test_r2": 0.9026614174696976,
      "elapsed_time": 1.425330638885498
    },
    {
      "epoch": 77,
      "train_r2": 0.9819483024663989,
      "test_r2": 0.8953882802602686,
      "elapsed_time": 1.4399797916412354
    },
    {
      "epoch": 78,
      "train_r2": 0.9822449874281023,
      "test_r2": 0.9020456670045277,
      "elapsed_time": 1.4548296928405762
    },
    {
      "epoch": 79,
      "train_r2": 0.9818378204532592,
      "test_r2": 0.9022633166429289,
      "elapsed_time": 1.4693896770477295
    },
    {
      "epoch": 80,
      "train_r2": 0.9832711370568572,
      "test_r2": 0.9048968126712145,
      "elapsed_time": 1.484262228012085
    },
    {
      "epoch": 81,
      "train_r2": 0.982070157612853,
      "test_r2": 0.9080183823799287,
      "elapsed_time": 1.4990193843841553
    },
    {
      "epoch": 82,
      "train_r2": 0.9784217246046361,
      "test_r2": 0.9184329039596697,
      "elapsed_time": 1.5143134593963623
    },
    {
      "epoch": 83,
      "train_r2": 0.9848468001932005,
      "test_r2": 0.9149463698667377,
      "elapsed_time": 1.529149055480957
    },
    {
      "epoch": 84,
      "train_r2": 0.9789039780665528,
      "test_r2": 0.8960755533375867,
      "elapsed_time": 1.544032335281372
    },
    {
      "epoch": 85,
      "train_r2": 0.981350399791559,
      "test_r2": 0.8996296006306033,
      "elapsed_time": 1.5589368343353271
    },
    {
      "epoch": 86,
      "train_r2": 0.9754776608631945,
      "test_r2": 0.8810992862892107,
      "elapsed_time": 1.573688268661499
    },
    {
      "epoch": 87,
      "train_r2": 0.9801930995528063,
      "test_r2": 0.8961511475779697,
      "elapsed_time": 1.5887954235076904
    },
    {
      "epoch": 88,
      "train_r2": 0.9859076576823862,
      "test_r2": 0.8991111470151295,
      "elapsed_time": 1.6033787727355957
    },
    {
      "epoch": 89,
      "train_r2": 0.9847547901160653,
      "test_r2": 0.8961684334810204,
      "elapsed_time": 1.618809461593628
    },
    {
      "epoch": 90,
      "train_r2": 0.98174521178319,
      "test_r2": 0.9069084454755935,
      "elapsed_time": 1.6358811855316162
    },
    {
      "epoch": 91,
      "train_r2": 0.9833766931146204,
      "test_r2": 0.9072812439041676,
      "elapsed_time": 1.650209903717041
    },
    {
      "epoch": 92,
      "train_r2": 0.9814917209110108,
      "test_r2": 0.9104279793058931,
      "elapsed_time": 1.6639595031738281
    },
    {
      "epoch": 93,
      "train_r2": 0.9842942819107303,
      "test_r2": 0.9021581655843787,
      "elapsed_time": 1.677729845046997
    },
    {
      "epoch": 94,
      "train_r2": 0.984699156339025,
      "test_r2": 0.9059618922445254,
      "elapsed_time": 1.6915013790130615
    },
    {
      "epoch": 95,
      "train_r2": 0.986733953818118,
      "test_r2": 0.8922011980603605,
      "elapsed_time": 1.7052807807922363
    },
    {
      "epoch": 96,
      "train_r2": 0.98001385054615,
      "test_r2": 0.8768422515192515,
      "elapsed_time": 1.7190017700195312
    },
    {
      "epoch": 97,
      "train_r2": 0.9786213150597833,
      "test_r2": 0.891609608518186,
      "elapsed_time": 1.7327566146850586
    },
    {
      "epoch": 98,
      "train_r2": 0.9701360176115337,
      "test_r2": 0.8790164984611927,
      "elapsed_time": 1.7464790344238281
    },
    {
      "epoch": 99,
      "train_r2": 0.9835727237820288,
      "test_r2": 0.910262125833989,
      "elapsed_time": 1.7602126598358154
    },
    {
      "epoch": 100,
      "train_r2": 0.9776621287594351,
      "test_r2": 0.90590672945364,
      "elapsed_time": 1.773970365524292
    },
    {
      "epoch": 101,
      "train_r2": 0.9717951900202927,
      "test_r2": 0.8736059985223978,
      "elapsed_time": 1.7877192497253418
    },
    {
      "epoch": 102,
      "train_r2": 0.9655037432402047,
      "test_r2": 0.8712609584384164,
      "elapsed_time": 1.8014640808105469
    },
    {
      "epoch": 103,
      "train_r2": 0.9713707149275507,
      "test_r2": 0.8703254127248422,
      "elapsed_time": 1.815215826034546
    },
    {
      "epoch": 104,
      "train_r2": 0.9824775271924031,
      "test_r2": 0.8962000686144393,
      "elapsed_time": 1.8289461135864258
    },
    {
      "epoch": 105,
      "train_r2": 0.9611291866962315,
      "test_r2": 0.9177086556859816,
      "elapsed_time": 1.8426833152770996
    },
    {
      "epoch": 106,
      "train_r2": 0.9340007852270686,
      "test_r2": 0.8836435520817013,
      "elapsed_time": 1.8564355373382568
    },
    {
      "epoch": 107,
      "train_r2": 0.9475563188883261,
      "test_r2": 0.9144868641737914,
      "elapsed_time": 1.8701629638671875
    },
    {
      "epoch": 108,
      "train_r2": 0.9690032476009298,
      "test_r2": 0.8928900415485784,
      "elapsed_time": 1.8839149475097656
    },
    {
      "epoch": 109,
      "train_r2": 0.9825189089832469,
      "test_r2": 0.9026989046066735,
      "elapsed_time": 1.8976647853851318
    },
    {
      "epoch": 110,
      "train_r2": 0.9788676008862918,
      "test_r2": 0.9029818310214753,
      "elapsed_time": 1.9114346504211426
    },
    {
      "epoch": 111,
      "train_r2": 0.9671909721654721,
      "test_r2": 0.8748817858345299,
      "elapsed_time": 1.9251573085784912
    },
    {
      "epoch": 112,
      "train_r2": 0.9624343770249001,
      "test_r2": 0.8943875620726055,
      "elapsed_time": 1.9388885498046875
    },
    {
      "epoch": 113,
      "train_r2": 0.9517822276197927,
      "test_r2": 0.871217356665184,
      "elapsed_time": 1.9525971412658691
    },
    {
      "epoch": 114,
      "train_r2": 0.9656148788355979,
      "test_r2": 0.9125736290204816,
      "elapsed_time": 1.966306209564209
    },
    {
      "epoch": 115,
      "train_r2": 0.9806249415364574,
      "test_r2": 0.9024510946977403,
      "elapsed_time": 1.9800641536712646
    },
    {
      "epoch": 116,
      "train_r2": 0.9768389773571822,
      "test_r2": 0.9005964528256315,
      "elapsed_time": 1.9938180446624756
    },
    {
      "epoch": 117,
      "train_r2": 0.984606513074134,
      "test_r2": 0.8988514654470425,
      "elapsed_time": 2.0076005458831787
    },
    {
      "epoch": 118,
      "train_r2": 0.9798965585695376,
      "test_r2": 0.8836213069552332,
      "elapsed_time": 2.0215883255004883
    },
    {
      "epoch": 119,
      "train_r2": 0.9794670094228137,
      "test_r2": 0.893348760763089,
      "elapsed_time": 2.0354013442993164
    },
    {
      "epoch": 120,
      "train_r2": 0.9607113179071112,
      "test_r2": 0.8812302643825923,
      "elapsed_time": 2.0492441654205322
    },
    {
      "epoch": 121,
      "train_r2": 0.9760794030378722,
      "test_r2": 0.9106897958168707,
      "elapsed_time": 2.0630555152893066
    },
    {
      "epoch": 122,
      "train_r2": 0.9849154248202212,
      "test_r2": 0.9085090961085709,
      "elapsed_time": 2.076871156692505
    },
    {
      "epoch": 123,
      "train_r2": 0.9688648134239422,
      "test_r2": 0.8889615579000675,
      "elapsed_time": 2.0906450748443604
    },
    {
      "epoch": 124,
      "train_r2": 0.9530496681167205,
      "test_r2": 0.9091737142269665,
      "elapsed_time": 2.104443311691284
    },
    {
      "epoch": 125,
      "train_r2": 0.9317313796906543,
      "test_r2": 0.8670626707952425,
      "elapsed_time": 2.118223190307617
    },
    {
      "epoch": 126,
      "train_r2": 0.9643941195184971,
      "test_r2": 0.8991452181907927,
      "elapsed_time": 2.1320154666900635
    },
    {
      "epoch": 127,
      "train_r2": 0.9588725250897755,
      "test_r2": 0.8760083861339931,
      "elapsed_time": 2.1458091735839844
    },
    {
      "epoch": 128,
      "train_r2": 0.9673112298256522,
      "test_r2": 0.8932815039071125,
      "elapsed_time": 2.1595959663391113
    },
    {
      "epoch": 129,
      "train_r2": 0.9739296561804819,
      "test_r2": 0.9085638095940887,
      "elapsed_time": 2.173449754714966
    },
    {
      "epoch": 130,
      "train_r2": 0.9541402357473124,
      "test_r2": 0.8862785392240123,
      "elapsed_time": 2.1872339248657227
    },
    {
      "epoch": 131,
      "train_r2": 0.9652918999764597,
      "test_r2": 0.9020483138011481,
      "elapsed_time": 2.2010273933410645
    },
    {
      "epoch": 132,
      "train_r2": 0.9686531305271219,
      "test_r2": 0.8887622463754354,
      "elapsed_time": 2.2148001194000244
    },
    {
      "epoch": 133,
      "train_r2": 0.950610036039394,
      "test_r2": 0.8936948588181562,
      "elapsed_time": 2.228595018386841
    },
    {
      "epoch": 134,
      "train_r2": 0.9766550804178135,
      "test_r2": 0.8981429585268228,
      "elapsed_time": 2.2423479557037354
    },
    {
      "epoch": 135,
      "train_r2": 0.9630532248267532,
      "test_r2": 0.8840497354210034,
      "elapsed_time": 2.2561309337615967
    },
    {
      "epoch": 136,
      "train_r2": 0.9657012129173305,
      "test_r2": 0.9043059111277526,
      "elapsed_time": 2.2699644565582275
    },
    {
      "epoch": 137,
      "train_r2": 0.97228711286546,
      "test_r2": 0.8962321433211502,
      "elapsed_time": 2.283735990524292
    },
    {
      "epoch": 138,
      "train_r2": 0.962556657062571,
      "test_r2": 0.9078783371555256,
      "elapsed_time": 2.2976319789886475
    },
    {
      "epoch": 139,
      "train_r2": 0.975415175731614,
      "test_r2": 0.8874808392818959,
      "elapsed_time": 2.3115317821502686
    },
    {
      "epoch": 140,
      "train_r2": 0.9825518265353953,
      "test_r2": 0.8934777945712297,
      "elapsed_time": 2.3254213333129883
    },
    {
      "epoch": 141,
      "train_r2": 0.9744671677891659,
      "test_r2": 0.8995374793280939,
      "elapsed_time": 2.3393473625183105
    },
    {
      "epoch": 142,
      "train_r2": 0.9745565818207274,
      "test_r2": 0.8844875127993787,
      "elapsed_time": 2.353287696838379
    },
    {
      "epoch": 143,
      "train_r2": 0.9590118165125178,
      "test_r2": 0.8889290414882997,
      "elapsed_time": 2.3671417236328125
    },
    {
      "epoch": 144,
      "train_r2": 0.9787466289588757,
      "test_r2": 0.9030313616683688,
      "elapsed_time": 2.3810312747955322
    },
    {
      "epoch": 145,
      "train_r2": 0.9877035229757746,
      "test_r2": 0.9071739350143572,
      "elapsed_time": 2.394904851913452
    },
    {
      "epoch": 146,
      "train_r2": 0.9819048294444747,
      "test_r2": 0.8949969746670541,
      "elapsed_time": 2.4087882041931152
    },
    {
      "epoch": 147,
      "train_r2": 0.9822011616494835,
      "test_r2": 0.8978081879921643,
      "elapsed_time": 2.4226787090301514
    },
    {
      "epoch": 148,
      "train_r2": 0.9749242359886803,
      "test_r2": 0.8921512987954702,
      "elapsed_time": 2.4365949630737305
    },
    {
      "epoch": 149,
      "train_r2": 0.9780791249652081,
      "test_r2": 0.9121448805862313,
      "elapsed_time": 2.4505233764648438
    },
    {
      "epoch": 150,
      "train_r2": 0.979303583551743,
      "test_r2": 0.9076376508837961,
      "elapsed_time": 2.4644229412078857
    },
    {
      "epoch": 151,
      "train_r2": 0.9794194018351762,
      "test_r2": 0.9015201191024024,
      "elapsed_time": 2.4783146381378174
    },
    {
      "epoch": 152,
      "train_r2": 0.9848327506403495,
      "test_r2": 0.9185113314270998,
      "elapsed_time": 2.4922075271606445
    },
    {
      "epoch": 153,
      "train_r2": 0.9715444689981931,
      "test_r2": 0.9092235675625153,
      "elapsed_time": 2.506115436553955
    },
    {
      "epoch": 154,
      "train_r2": 0.9769593495608461,
      "test_r2": 0.9123852034097819,
      "elapsed_time": 2.5199990272521973
    },
    {
      "epoch": 155,
      "train_r2": 0.9875485390731438,
      "test_r2": 0.9018878170383322,
      "elapsed_time": 2.533923387527466
    },
    {
      "epoch": 156,
      "train_r2": 0.9832173795724005,
      "test_r2": 0.8831806535798881,
      "elapsed_time": 2.5477967262268066
    },
    {
      "epoch": 157,
      "train_r2": 0.9805698513657226,
      "test_r2": 0.8784782352054352,
      "elapsed_time": 2.5616984367370605
    },
    {
      "epoch": 158,
      "train_r2": 0.98272420893494,
      "test_r2": 0.8911493229621416,
      "elapsed_time": 2.575573205947876
    },
    {
      "epoch": 159,
      "train_r2": 0.9784375568562522,
      "test_r2": 0.9040540887993137,
      "elapsed_time": 2.5894083976745605
    },
    {
      "epoch": 160,
      "train_r2": 0.983467499535731,
      "test_r2": 0.9113772445263864,
      "elapsed_time": 2.6032049655914307
    },
    {
      "epoch": 161,
      "train_r2": 0.9848513919386354,
      "test_r2": 0.9068121038276808,
      "elapsed_time": 2.616999626159668
    },
    {
      "epoch": 162,
      "train_r2": 0.963531118912071,
      "test_r2": 0.8930734654586004,
      "elapsed_time": 2.6307485103607178
    },
    {
      "epoch": 163,
      "train_r2": 0.9880206231123748,
      "test_r2": 0.9058990681599696,
      "elapsed_time": 2.644549608230591
    },
    {
      "epoch": 164,
      "train_r2": 0.9798566773344405,
      "test_r2": 0.9024879822608038,
      "elapsed_time": 2.658267021179199
    },
    {
      "epoch": 165,
      "train_r2": 0.9780468404140383,
      "test_r2": 0.8997002073539561,
      "elapsed_time": 2.671987295150757
    },
    {
      "epoch": 166,
      "train_r2": 0.9810429495542141,
      "test_r2": 0.8992502077699193,
      "elapsed_time": 2.6857407093048096
    },
    {
      "epoch": 167,
      "train_r2": 0.9841775182292515,
      "test_r2": 0.9032725579046643,
      "elapsed_time": 2.699514627456665
    },
    {
      "epoch": 168,
      "train_r2": 0.9762162376190638,
      "test_r2": 0.9032772615942847,
      "elapsed_time": 2.7132620811462402
    },
    {
      "epoch": 169,
      "train_r2": 0.9843891834327709,
      "test_r2": 0.9079835818982829,
      "elapsed_time": 2.726982831954956
    },
    {
      "epoch": 170,
      "train_r2": 0.9731913106945999,
      "test_r2": 0.8902784698536209,
      "elapsed_time": 2.7407066822052
    },
    {
      "epoch": 171,
      "train_r2": 0.9854968923423597,
      "test_r2": 0.8940632550276635,
      "elapsed_time": 2.7544286251068115
    },
    {
      "epoch": 172,
      "train_r2": 0.9672128539263645,
      "test_r2": 0.8926573415819807,
      "elapsed_time": 2.768141269683838
    },
    {
      "epoch": 173,
      "train_r2": 0.9761869264939499,
      "test_r2": 0.8973314686308833,
      "elapsed_time": 2.781860828399658
    },
    {
      "epoch": 174,
      "train_r2": 0.9857206309249487,
      "test_r2": 0.8954941316455897,
      "elapsed_time": 2.7955925464630127
    },
    {
      "epoch": 175,
      "train_r2": 0.9666170990085099,
      "test_r2": 0.8948763732971179,
      "elapsed_time": 2.8093254566192627
    },
    {
      "epoch": 176,
      "train_r2": 0.9841403745156873,
      "test_r2": 0.8888915259283383,
      "elapsed_time": 2.8230133056640625
    },
    {
      "epoch": 177,
      "train_r2": 0.9862676134807176,
      "test_r2": 0.8971040195967106,
      "elapsed_time": 2.8367457389831543
    },
    {
      "epoch": 178,
      "train_r2": 0.9866963534606039,
      "test_r2": 0.9035349937963247,
      "elapsed_time": 2.8504409790039062
    },
    {
      "epoch": 179,
      "train_r2": 0.9821942075091066,
      "test_r2": 0.8927618526305775,
      "elapsed_time": 2.8641514778137207
    },
    {
      "epoch": 180,
      "train_r2": 0.9753828210915424,
      "test_r2": 0.9019757877990582,
      "elapsed_time": 2.877873420715332
    },
    {
      "epoch": 181,
      "train_r2": 0.9743462589844412,
      "test_r2": 0.8912502840007726,
      "elapsed_time": 2.8915929794311523
    },
    {
      "epoch": 182,
      "train_r2": 0.9843002824587171,
      "test_r2": 0.9059237322186245,
      "elapsed_time": 2.9053099155426025
    },
    {
      "epoch": 183,
      "train_r2": 0.9744948643681961,
      "test_r2": 0.8931945769195138,
      "elapsed_time": 2.919041156768799
    },
    {
      "epoch": 184,
      "train_r2": 0.9886487025806635,
      "test_r2": 0.9051059407506148,
      "elapsed_time": 2.932751417160034
    },
    {
      "epoch": 185,
      "train_r2": 0.9837150872340081,
      "test_r2": 0.9078163724737569,
      "elapsed_time": 2.9464774131774902
    },
    {
      "epoch": 186,
      "train_r2": 0.9819775374397588,
      "test_r2": 0.8991805835583372,
      "elapsed_time": 2.9601733684539795
    },
    {
      "epoch": 187,
      "train_r2": 0.9842080795178745,
      "test_r2": 0.9004102829658762,
      "elapsed_time": 2.973870038986206
    },
    {
      "epoch": 188,
      "train_r2": 0.9570728276434323,
      "test_r2": 0.8920354034021787,
      "elapsed_time": 2.987576723098755
    },
    {
      "epoch": 189,
      "train_r2": 0.9785032691929504,
      "test_r2": 0.901302532835189,
      "elapsed_time": 3.0013020038604736
    },
    {
      "epoch": 190,
      "train_r2": 0.97680175082677,
      "test_r2": 0.875017544156131,
      "elapsed_time": 3.015007734298706
    },
    {
      "epoch": 191,
      "train_r2": 0.9627588034977348,
      "test_r2": 0.8902572673759015,
      "elapsed_time": 3.028705358505249
    },
    {
      "epoch": 192,
      "train_r2": 0.9746208458096983,
      "test_r2": 0.8893000451716349,
      "elapsed_time": 3.0424277782440186
    },
    {
      "epoch": 193,
      "train_r2": 0.9875418952724738,
      "test_r2": 0.9026278574846726,
      "elapsed_time": 3.0561301708221436
    },
    {
      "epoch": 194,
      "train_r2": 0.9778330912137045,
      "test_r2": 0.902968025024098,
      "elapsed_time": 3.069831371307373
    },
    {
      "epoch": 195,
      "train_r2": 0.9666613969183258,
      "test_r2": 0.8889215561737681,
      "elapsed_time": 3.0835394859313965
    },
    {
      "epoch": 196,
      "train_r2": 0.9782428488764078,
      "test_r2": 0.8984057248724462,
      "elapsed_time": 3.097285509109497
    },
    {
      "epoch": 197,
      "train_r2": 0.9626011694707559,
      "test_r2": 0.9025190638855974,
      "elapsed_time": 3.1110455989837646
    },
    {
      "epoch": 198,
      "train_r2": 0.9682579453624213,
      "test_r2": 0.898734230817368,
      "elapsed_time": 3.124793291091919
    },
    {
      "epoch": 199,
      "train_r2": 0.98596191128978,
      "test_r2": 0.9109256734603721,
      "elapsed_time": 3.1385176181793213
    },
    {
      "epoch": 200,
      "train_r2": 0.9796241652635204,
      "test_r2": 0.9084354370895416,
      "elapsed_time": 3.152261734008789
    },
    {
      "epoch": 201,
      "train_r2": 0.9842480563427018,
      "test_r2": 0.894711496189219,
      "elapsed_time": 3.165970802307129
    },
    {
      "epoch": 202,
      "train_r2": 0.9850435913346013,
      "test_r2": 0.8982868129085937,
      "elapsed_time": 3.179711103439331
    },
    {
      "epoch": 203,
      "train_r2": 0.9852588591793211,
      "test_r2": 0.8978344219743241,
      "elapsed_time": 3.19344162940979
    },
    {
      "epoch": 204,
      "train_r2": 0.9885318044222402,
      "test_r2": 0.9015653106941168,
      "elapsed_time": 3.2071683406829834
    },
    {
      "epoch": 205,
      "train_r2": 0.9829888202507788,
      "test_r2": 0.9115084730109145,
      "elapsed_time": 3.2208893299102783
    },
    {
      "epoch": 206,
      "train_r2": 0.9730189935417428,
      "test_r2": 0.8930009762699928,
      "elapsed_time": 3.2347753047943115
    },
    {
      "epoch": 207,
      "train_r2": 0.9809646927964439,
      "test_r2": 0.9034213277125842,
      "elapsed_time": 3.2485156059265137
    },
    {
      "epoch": 208,
      "train_r2": 0.9663228769702776,
      "test_r2": 0.8782028775452135,
      "elapsed_time": 3.2622196674346924
    },
    {
      "epoch": 209,
      "train_r2": 0.9813616546288924,
      "test_r2": 0.9056884031879646,
      "elapsed_time": 3.275951862335205
    },
    {
      "epoch": 210,
      "train_r2": 0.9479946920693594,
      "test_r2": 0.8772326228193121,
      "elapsed_time": 3.289705276489258
    },
    {
      "epoch": 211,
      "train_r2": 0.9783964461007616,
      "test_r2": 0.9014007728620286,
      "elapsed_time": 3.3034114837646484
    },
    {
      "epoch": 212,
      "train_r2": 0.9717788207096004,
      "test_r2": 0.8663557436420701,
      "elapsed_time": 3.317153215408325
    },
    {
      "epoch": 213,
      "train_r2": 0.9865986458122546,
      "test_r2": 0.8894237083559957,
      "elapsed_time": 3.3308656215667725
    },
    {
      "epoch": 214,
      "train_r2": 0.9840644478980505,
      "test_r2": 0.889300823009714,
      "elapsed_time": 3.3445966243743896
    },
    {
      "epoch": 215,
      "train_r2": 0.9895426555273936,
      "test_r2": 0.9047773905713183,
      "elapsed_time": 3.358328342437744
    },
    {
      "epoch": 216,
      "train_r2": 0.9829533359068496,
      "test_r2": 0.8983134559011716,
      "elapsed_time": 3.37205171585083
    },
    {
      "epoch": 217,
      "train_r2": 0.9898123549498713,
      "test_r2": 0.9044435947770431,
      "elapsed_time": 3.385801315307617
    },
    {
      "epoch": 218,
      "train_r2": 0.9802269587297731,
      "test_r2": 0.9014364569608019,
      "elapsed_time": 3.3995232582092285
    },
    {
      "epoch": 219,
      "train_r2": 0.9825503827116747,
      "test_r2": 0.9075036188589661,
      "elapsed_time": 3.413288116455078
    },
    {
      "epoch": 220,
      "train_r2": 0.9833951177692353,
      "test_r2": 0.8987921607852707,
      "elapsed_time": 3.427030086517334
    },
    {
      "epoch": 221,
      "train_r2": 0.9873053150729014,
      "test_r2": 0.910171113854965,
      "elapsed_time": 3.440751791000366
    },
    {
      "epoch": 222,
      "train_r2": 0.9748415256641139,
      "test_r2": 0.9050722402655955,
      "elapsed_time": 3.454440116882324
    },
    {
      "epoch": 223,
      "train_r2": 0.9856776549778243,
      "test_r2": 0.9080240362118445,
      "elapsed_time": 3.4681642055511475
    },
    {
      "epoch": 224,
      "train_r2": 0.9886877312951474,
      "test_r2": 0.9125852914013723,
      "elapsed_time": 3.4818618297576904
    },
    {
      "epoch": 225,
      "train_r2": 0.978247324961372,
      "test_r2": 0.9033911465401546,
      "elapsed_time": 3.4955737590789795
    },
    {
      "epoch": 226,
      "train_r2": 0.9932826291565049,
      "test_r2": 0.908626324307892,
      "elapsed_time": 3.5093140602111816
    },
    {
      "epoch": 227,
      "train_r2": 0.9866346005144317,
      "test_r2": 0.8980915589607075,
      "elapsed_time": 3.5230391025543213
    },
    {
      "epoch": 228,
      "train_r2": 0.985944217712468,
      "test_r2": 0.9019316930369581,
      "elapsed_time": 3.5367767810821533
    },
    {
      "epoch": 229,
      "train_r2": 0.9857532755720348,
      "test_r2": 0.8977286680782233,
      "elapsed_time": 3.550494432449341
    },
    {
      "epoch": 230,
      "train_r2": 0.9693878560527499,
      "test_r2": 0.8802632392513147,
      "elapsed_time": 3.5642313957214355
    },
    {
      "epoch": 231,
      "train_r2": 0.9830471898331751,
      "test_r2": 0.8853059844673309,
      "elapsed_time": 3.577981472015381
    },
    {
      "epoch": 232,
      "train_r2": 0.9839117273298662,
      "test_r2": 0.8887168615285271,
      "elapsed_time": 3.5917038917541504
    },
    {
      "epoch": 233,
      "train_r2": 0.9625364699896753,
      "test_r2": 0.9054500878044791,
      "elapsed_time": 3.605398654937744
    },
    {
      "epoch": 234,
      "train_r2": 0.968106814562287,
      "test_r2": 0.8811287096248253,
      "elapsed_time": 3.6191062927246094
    },
    {
      "epoch": 235,
      "train_r2": 0.9737063277824933,
      "test_r2": 0.900938422799152,
      "elapsed_time": 3.6328511238098145
    },
    {
      "epoch": 236,
      "train_r2": 0.983756077901636,
      "test_r2": 0.8983506912405352,
      "elapsed_time": 3.6465723514556885
    },
    {
      "epoch": 237,
      "train_r2": 0.9775024009244151,
      "test_r2": 0.8809761802563975,
      "elapsed_time": 3.6602895259857178
    },
    {
      "epoch": 238,
      "train_r2": 0.9738005124249565,
      "test_r2": 0.8708944785669719,
      "elapsed_time": 3.6740174293518066
    },
    {
      "epoch": 239,
      "train_r2": 0.983651380151921,
      "test_r2": 0.8912804623649052,
      "elapsed_time": 3.6877379417419434
    },
    {
      "epoch": 240,
      "train_r2": 0.9715279198089617,
      "test_r2": 0.8885014306743888,
      "elapsed_time": 3.701451539993286
    },
    {
      "epoch": 241,
      "train_r2": 0.9843542300354146,
      "test_r2": 0.9010552718671914,
      "elapsed_time": 3.7151761054992676
    },
    {
      "epoch": 242,
      "train_r2": 0.9756654948862128,
      "test_r2": 0.8849512659151332,
      "elapsed_time": 3.728912830352783
    },
    {
      "epoch": 243,
      "train_r2": 0.9765788603225534,
      "test_r2": 0.8906041698843444,
      "elapsed_time": 3.7426064014434814
    },
    {
      "epoch": 244,
      "train_r2": 0.9489044707834695,
      "test_r2": 0.901711841981165,
      "elapsed_time": 3.7563130855560303
    },
    {
      "epoch": 245,
      "train_r2": 0.9753839255823155,
      "test_r2": 0.9015582977744039,
      "elapsed_time": 3.770040273666382
    },
    {
      "epoch": 246,
      "train_r2": 0.9639369516668678,
      "test_r2": 0.8913913068094086,
      "elapsed_time": 3.783750057220459
    },
    {
      "epoch": 247,
      "train_r2": 0.9316234467932495,
      "test_r2": 0.8808843116958763,
      "elapsed_time": 3.797484874725342
    },
    {
      "epoch": 248,
      "train_r2": 0.976851150586738,
      "test_r2": 0.8889500652793387,
      "elapsed_time": 3.811201810836792
    },
    {
      "epoch": 249,
      "train_r2": 0.9595268962769272,
      "test_r2": 0.8737123923946046,
      "elapsed_time": 3.824951648712158
    },
    {
      "epoch": 250,
      "train_r2": 0.9664692756122534,
      "test_r2": 0.8980833795513493,
      "elapsed_time": 3.8386857509613037
    },
    {
      "epoch": 251,
      "train_r2": 0.9749035470513412,
      "test_r2": 0.8913840593014764,
      "elapsed_time": 3.85243821144104
    },
    {
      "epoch": 252,
      "train_r2": 0.9887414567496834,
      "test_r2": 0.9045239561697352,
      "elapsed_time": 3.86617112159729
    },
    {
      "epoch": 253,
      "train_r2": 0.9818134993211003,
      "test_r2": 0.9008189050929541,
      "elapsed_time": 3.879901885986328
    },
    {
      "epoch": 254,
      "train_r2": 0.989881877953332,
      "test_r2": 0.8914008405463474,
      "elapsed_time": 3.8936045169830322
    },
    {
      "epoch": 255,
      "train_r2": 0.9679953554272905,
      "test_r2": 0.8814628503638859,
      "elapsed_time": 3.907299280166626
    },
    {
      "epoch": 256,
      "train_r2": 0.9873755351328212,
      "test_r2": 0.8961673552528359,
      "elapsed_time": 3.9210333824157715
    },
    {
      "epoch": 257,
      "train_r2": 0.9844351297352794,
      "test_r2": 0.8872464132000426,
      "elapsed_time": 3.9347000122070312
    },
    {
      "epoch": 258,
      "train_r2": 0.9682212198887388,
      "test_r2": 0.8745129095586627,
      "elapsed_time": 3.9483749866485596
    },
    {
      "epoch": 259,
      "train_r2": 0.9589919240836197,
      "test_r2": 0.8833642847441328,
      "elapsed_time": 3.962021827697754
    },
    {
      "epoch": 260,
      "train_r2": 0.9836613326414785,
      "test_r2": 0.8860050976472065,
      "elapsed_time": 3.9757001399993896
    },
    {
      "epoch": 261,
      "train_r2": 0.9809306451921909,
      "test_r2": 0.8932966934700312,
      "elapsed_time": 3.9893710613250732
    },
    {
      "epoch": 262,
      "train_r2": 0.9712462394723981,
      "test_r2": 0.889099131648342,
      "elapsed_time": 4.003078460693359
    },
    {
      "epoch": 263,
      "train_r2": 0.9879865377314032,
      "test_r2": 0.8968585551708422,
      "elapsed_time": 4.01675820350647
    },
    {
      "epoch": 264,
      "train_r2": 0.984151492760144,
      "test_r2": 0.8903160595775672,
      "elapsed_time": 4.030441045761108
    },
    {
      "epoch": 265,
      "train_r2": 0.9785376617654576,
      "test_r2": 0.8964752554163704,
      "elapsed_time": 4.044119834899902
    },
    {
      "epoch": 266,
      "train_r2": 0.9801145687863775,
      "test_r2": 0.8938807229028839,
      "elapsed_time": 4.057814359664917
    },
    {
      "epoch": 267,
      "train_r2": 0.9655046784254041,
      "test_r2": 0.9148533083265739,
      "elapsed_time": 4.071533441543579
    },
    {
      "epoch": 268,
      "train_r2": 0.9689224366006651,
      "test_r2": 0.8972493217996186,
      "elapsed_time": 4.085205554962158
    },
    {
      "epoch": 269,
      "train_r2": 0.9736174433616784,
      "test_r2": 0.9147679250973024,
      "elapsed_time": 4.098883390426636
    },
    {
      "epoch": 270,
      "train_r2": 0.97854719552652,
      "test_r2": 0.9078659023369805,
      "elapsed_time": 4.112582683563232
    },
    {
      "epoch": 271,
      "train_r2": 0.9781703941490347,
      "test_r2": 0.9185438968092721,
      "elapsed_time": 4.1262805461883545
    },
    {
      "epoch": 272,
      "train_r2": 0.9868209021974178,
      "test_r2": 0.902983523152123,
      "elapsed_time": 4.139965772628784
    },
    {
      "epoch": 273,
      "train_r2": 0.9774212666376646,
      "test_r2": 0.8883450091867923,
      "elapsed_time": 4.153641223907471
    },
    {
      "epoch": 274,
      "train_r2": 0.9672937153578398,
      "test_r2": 0.8831797252842302,
      "elapsed_time": 4.167345762252808
    },
    {
      "epoch": 275,
      "train_r2": 0.974039707063668,
      "test_r2": 0.8930231920683936,
      "elapsed_time": 4.181058645248413
    },
    {
      "epoch": 276,
      "train_r2": 0.9761073217190459,
      "test_r2": 0.8945582169968693,
      "elapsed_time": 4.194749593734741
    },
    {
      "epoch": 277,
      "train_r2": 0.9620013043905141,
      "test_r2": 0.8951538820588473,
      "elapsed_time": 4.208470106124878
    },
    {
      "epoch": 278,
      "train_r2": 0.9600479762283627,
      "test_r2": 0.8935765294339747,
      "elapsed_time": 4.222162246704102
    },
    {
      "epoch": 279,
      "train_r2": 0.9758369050055874,
      "test_r2": 0.8970771893770791,
      "elapsed_time": 4.235839128494263
    },
    {
      "epoch": 280,
      "train_r2": 0.9609781712641059,
      "test_r2": 0.8782770865868345,
      "elapsed_time": 4.249543190002441
    },
    {
      "epoch": 281,
      "train_r2": 0.9646444372986924,
      "test_r2": 0.892363354030677,
      "elapsed_time": 4.263265371322632
    },
    {
      "epoch": 282,
      "train_r2": 0.9768333369318375,
      "test_r2": 0.8911491728068299,
      "elapsed_time": 4.277000188827515
    },
    {
      "epoch": 283,
      "train_r2": 0.9870446029165288,
      "test_r2": 0.9160615798608058,
      "elapsed_time": 4.290695428848267
    },
    {
      "epoch": 284,
      "train_r2": 0.984434862084029,
      "test_r2": 0.9163410600486402,
      "elapsed_time": 4.30439305305481
    },
    {
      "epoch": 285,
      "train_r2": 0.9689577675197494,
      "test_r2": 0.9048879537686236,
      "elapsed_time": 4.3181047439575195
    },
    {
      "epoch": 286,
      "train_r2": 0.9878190537556162,
      "test_r2": 0.9014530957120559,
      "elapsed_time": 4.331775903701782
    },
    {
      "epoch": 287,
      "train_r2": 0.9852391027676808,
      "test_r2": 0.8968876954469762,
      "elapsed_time": 4.345425367355347
    },
    {
      "epoch": 288,
      "train_r2": 0.9858443436954063,
      "test_r2": 0.9015349163501477,
      "elapsed_time": 4.35908317565918
    },
    {
      "epoch": 289,
      "train_r2": 0.9867379823982529,
      "test_r2": 0.9130536840089405,
      "elapsed_time": 4.37274956703186
    },
    {
      "epoch": 290,
      "train_r2": 0.9826118421044728,
      "test_r2": 0.9051179720745526,
      "elapsed_time": 4.386439800262451
    },
    {
      "epoch": 291,
      "train_r2": 0.9843606599224183,
      "test_r2": 0.9033157113537047,
      "elapsed_time": 4.400130033493042
    },
    {
      "epoch": 292,
      "train_r2": 0.9862978412605105,
      "test_r2": 0.8912760313246587,
      "elapsed_time": 4.413841485977173
    },
    {
      "epoch": 293,
      "train_r2": 0.9704837606578097,
      "test_r2": 0.8732950375283898,
      "elapsed_time": 4.427511930465698
    },
    {
      "epoch": 294,
      "train_r2": 0.9740959054610514,
      "test_r2": 0.8986892921366058,
      "elapsed_time": 4.441222667694092
    },
    {
      "epoch": 295,
      "train_r2": 0.9757040240789202,
      "test_r2": 0.8837678444926945,
      "elapsed_time": 4.454941034317017
    },
    {
      "epoch": 296,
      "train_r2": 0.9856201183316313,
      "test_r2": 0.9016203808321878,
      "elapsed_time": 4.468674659729004
    },
    {
      "epoch": 297,
      "train_r2": 0.9824986631907762,
      "test_r2": 0.891957491298946,
      "elapsed_time": 4.48235559463501
    },
    {
      "epoch": 298,
      "train_r2": 0.9901501940114652,
      "test_r2": 0.8940685313474243,
      "elapsed_time": 4.496005058288574
    },
    {
      "epoch": 299,
      "train_r2": 0.9857453255873718,
      "test_r2": 0.8924395127026675,
      "elapsed_time": 4.509695768356323
    },
    {
      "epoch": 300,
      "train_r2": 0.9844966792097709,
      "test_r2": 0.8928443063528857,
      "elapsed_time": 4.523355484008789
    },
    {
      "epoch": 301,
      "train_r2": 0.9701056759351256,
      "test_r2": 0.8834130868404009,
      "elapsed_time": 4.537066459655762
    },
    {
      "epoch": 302,
      "train_r2": 0.9653157996653992,
      "test_r2": 0.9049727774234433,
      "elapsed_time": 4.550714015960693
    },
    {
      "epoch": 303,
      "train_r2": 0.9698549284405226,
      "test_r2": 0.8843609354883357,
      "elapsed_time": 4.564393043518066
    },
    {
      "epoch": 304,
      "train_r2": 0.9850273238664607,
      "test_r2": 0.9019302432345128,
      "elapsed_time": 4.578107833862305
    },
    {
      "epoch": 305,
      "train_r2": 0.9748026582995059,
      "test_r2": 0.8832157631047092,
      "elapsed_time": 4.591794013977051
    },
    {
      "epoch": 306,
      "train_r2": 0.9783364094749833,
      "test_r2": 0.900752022872862,
      "elapsed_time": 4.6054747104644775
    },
    {
      "epoch": 307,
      "train_r2": 0.9817243773022946,
      "test_r2": 0.8938112670931717,
      "elapsed_time": 4.619152545928955
    },
    {
      "epoch": 308,
      "train_r2": 0.9850628171000032,
      "test_r2": 0.8994591246518794,
      "elapsed_time": 4.632847785949707
    },
    {
      "epoch": 309,
      "train_r2": 0.9848328789413009,
      "test_r2": 0.9123120720661155,
      "elapsed_time": 4.646528005599976
    },
    {
      "epoch": 310,
      "train_r2": 0.972972996146861,
      "test_r2": 0.8979270239925302,
      "elapsed_time": 4.660193204879761
    },
    {
      "epoch": 311,
      "train_r2": 0.9641397156563916,
      "test_r2": 0.897339971138262,
      "elapsed_time": 4.673884391784668
    },
    {
      "epoch": 312,
      "train_r2": 0.9385183691864016,
      "test_r2": 0.8709218461738815,
      "elapsed_time": 4.687558174133301
    },
    {
      "epoch": 313,
      "train_r2": 0.94209782175533,
      "test_r2": 0.8962271898165505,
      "elapsed_time": 4.701242685317993
    },
    {
      "epoch": 314,
      "train_r2": 0.9675537176306483,
      "test_r2": 0.8807494267988807,
      "elapsed_time": 4.714905261993408
    },
    {
      "epoch": 315,
      "train_r2": 0.9101442811734546,
      "test_r2": 0.879391838937157,
      "elapsed_time": 4.728596210479736
    },
    {
      "epoch": 316,
      "train_r2": 0.9289964127455573,
      "test_r2": 0.8642545037497086,
      "elapsed_time": 4.74224328994751
    },
    {
      "epoch": 317,
      "train_r2": 0.9657648081785365,
      "test_r2": 0.9017550959559468,
      "elapsed_time": 4.755912780761719
    },
    {
      "epoch": 318,
      "train_r2": 0.9728666353905312,
      "test_r2": 0.8927735223268348,
      "elapsed_time": 4.769562721252441
    },
    {
      "epoch": 319,
      "train_r2": 0.9718016062468637,
      "test_r2": 0.8851967651596329,
      "elapsed_time": 4.783234357833862
    },
    {
      "epoch": 320,
      "train_r2": 0.9735634486772232,
      "test_r2": 0.8904020574209482,
      "elapsed_time": 4.796909332275391
    },
    {
      "epoch": 321,
      "train_r2": 0.9593708301530018,
      "test_r2": 0.879408511989088,
      "elapsed_time": 4.8105878829956055
    },
    {
      "epoch": 322,
      "train_r2": 0.9679371802972954,
      "test_r2": 0.900329671744224,
      "elapsed_time": 4.824280738830566
    },
    {
      "epoch": 323,
      "train_r2": 0.9218694372866941,
      "test_r2": 0.8407975830149581,
      "elapsed_time": 4.837953567504883
    },
    {
      "epoch": 324,
      "train_r2": 0.9491875069202578,
      "test_r2": 0.884085950303564,
      "elapsed_time": 4.851660966873169
    },
    {
      "epoch": 325,
      "train_r2": 0.9566600435637883,
      "test_r2": 0.868786280021639,
      "elapsed_time": 4.865338563919067
    },
    {
      "epoch": 326,
      "train_r2": 0.9687341068481525,
      "test_r2": 0.8931097918818889,
      "elapsed_time": 4.879009485244751
    },
    {
      "epoch": 327,
      "train_r2": 0.9802780513413901,
      "test_r2": 0.8897087057165297,
      "elapsed_time": 4.892711162567139
    },
    {
      "epoch": 328,
      "train_r2": 0.9845598703315946,
      "test_r2": 0.8984722324459261,
      "elapsed_time": 4.906555891036987
    },
    {
      "epoch": 329,
      "train_r2": 0.9831071829738812,
      "test_r2": 0.9013512162639641,
      "elapsed_time": 4.920216798782349
    },
    {
      "epoch": 330,
      "train_r2": 0.9833848132475124,
      "test_r2": 0.8997466728202851,
      "elapsed_time": 4.933950424194336
    },
    {
      "epoch": 331,
      "train_r2": 0.9869310471458893,
      "test_r2": 0.9010617017239289,
      "elapsed_time": 4.947642087936401
    },
    {
      "epoch": 332,
      "train_r2": 0.9835256099829363,
      "test_r2": 0.8996915933001227,
      "elapsed_time": 4.961350917816162
    },
    {
      "epoch": 333,
      "train_r2": 0.9860424197948343,
      "test_r2": 0.912969753695254,
      "elapsed_time": 4.9750306606292725
    },
    {
      "epoch": 334,
      "train_r2": 0.9843096099751895,
      "test_r2": 0.9071817043460997,
      "elapsed_time": 4.988748788833618
    },
    {
      "epoch": 335,
      "train_r2": 0.97156483897872,
      "test_r2": 0.9049034531964566,
      "elapsed_time": 5.00241494178772
    },
    {
      "epoch": 336,
      "train_r2": 0.9464315517726449,
      "test_r2": 0.8732217282427105,
      "elapsed_time": 5.016083717346191
    },
    {
      "epoch": 337,
      "train_r2": 0.9569725018038273,
      "test_r2": 0.9022239054276986,
      "elapsed_time": 5.0297691822052
    },
    {
      "epoch": 338,
      "train_r2": 0.9741424861492926,
      "test_r2": 0.8959823374092959,
      "elapsed_time": 5.043467283248901
    },
    {
      "epoch": 339,
      "train_r2": 0.9754400935999789,
      "test_r2": 0.8983590633981597,
      "elapsed_time": 5.057128429412842
    },
    {
      "epoch": 340,
      "train_r2": 0.9844559966123554,
      "test_r2": 0.9096246011953251,
      "elapsed_time": 5.070811986923218
    },
    {
      "epoch": 341,
      "train_r2": 0.9697903775771936,
      "test_r2": 0.8982192285511356,
      "elapsed_time": 5.08452582359314
    },
    {
      "epoch": 342,
      "train_r2": 0.947308526276922,
      "test_r2": 0.8869662583553274,
      "elapsed_time": 5.09821343421936
    },
    {
      "epoch": 343,
      "train_r2": 0.9527428104304612,
      "test_r2": 0.8683019920498063,
      "elapsed_time": 5.111905097961426
    },
    {
      "epoch": 344,
      "train_r2": 0.9836131388589233,
      "test_r2": 0.8969999415034102,
      "elapsed_time": 5.128387451171875
    },
    {
      "epoch": 345,
      "train_r2": 0.9835116508502828,
      "test_r2": 0.8987392889334335,
      "elapsed_time": 5.14247727394104
    },
    {
      "epoch": 346,
      "train_r2": 0.9656681183240419,
      "test_r2": 0.9024799261017775,
      "elapsed_time": 5.156172752380371
    },
    {
      "epoch": 347,
      "train_r2": 0.9642672685946306,
      "test_r2": 0.8974281212894084,
      "elapsed_time": 5.169825792312622
    },
    {
      "epoch": 348,
      "train_r2": 0.9826902531224606,
      "test_r2": 0.9030604631212573,
      "elapsed_time": 5.183507919311523
    },
    {
      "epoch": 349,
      "train_r2": 0.9724661194624445,
      "test_r2": 0.9088658445011102,
      "elapsed_time": 5.197156190872192
    },
    {
      "epoch": 350,
      "train_r2": 0.9747415080786774,
      "test_r2": 0.8919152259921614,
      "elapsed_time": 5.210840225219727
    },
    {
      "epoch": 351,
      "train_r2": 0.9870354867512481,
      "test_r2": 0.900158509449207,
      "elapsed_time": 5.224501132965088
    },
    {
      "epoch": 352,
      "train_r2": 0.9828143308048715,
      "test_r2": 0.9146329859390822,
      "elapsed_time": 5.238172769546509
    },
    {
      "epoch": 353,
      "train_r2": 0.9574676046031458,
      "test_r2": 0.8827873809661992,
      "elapsed_time": 5.2518627643585205
    },
    {
      "epoch": 354,
      "train_r2": 0.9545197543064817,
      "test_r2": 0.8963902492811994,
      "elapsed_time": 5.265556573867798
    },
    {
      "epoch": 355,
      "train_r2": 0.9850200501149953,
      "test_r2": 0.8982719341399903,
      "elapsed_time": 5.279270887374878
    },
    {
      "epoch": 356,
      "train_r2": 0.9792504196170099,
      "test_r2": 0.9014644742363642,
      "elapsed_time": 5.295970439910889
    },
    {
      "epoch": 357,
      "train_r2": 0.9806679962426241,
      "test_r2": 0.9107278837899568,
      "elapsed_time": 5.3114705085754395
    },
    {
      "epoch": 358,
      "train_r2": 0.9709379653666481,
      "test_r2": 0.8976454522853468,
      "elapsed_time": 5.326124906539917
    },
    {
      "epoch": 359,
      "train_r2": 0.9815096551602104,
      "test_r2": 0.9031778405927775,
      "elapsed_time": 5.340960264205933
    },
    {
      "epoch": 360,
      "train_r2": 0.9847026076949029,
      "test_r2": 0.8885544656528901,
      "elapsed_time": 5.355685472488403
    },
    {
      "epoch": 361,
      "train_r2": 0.9745267158762151,
      "test_r2": 0.8923212934300484,
      "elapsed_time": 5.3702943325042725
    },
    {
      "epoch": 362,
      "train_r2": 0.9795009978368562,
      "test_r2": 0.870610319650756,
      "elapsed_time": 5.385383605957031
    },
    {
      "epoch": 363,
      "train_r2": 0.9771558622389578,
      "test_r2": 0.8832756971133109,
      "elapsed_time": 5.400038003921509
    },
    {
      "epoch": 364,
      "train_r2": 0.9758111842849464,
      "test_r2": 0.8820057833472223,
      "elapsed_time": 5.414769649505615
    },
    {
      "epoch": 365,
      "train_r2": 0.9854185873275927,
      "test_r2": 0.8863774688017769,
      "elapsed_time": 5.42944860458374
    },
    {
      "epoch": 366,
      "train_r2": 0.9754410619663049,
      "test_r2": 0.8744508112880287,
      "elapsed_time": 5.444240093231201
    },
    {
      "epoch": 367,
      "train_r2": 0.9908258610186594,
      "test_r2": 0.8871967035577282,
      "elapsed_time": 5.459104061126709
    },
    {
      "epoch": 368,
      "train_r2": 0.9889194005138252,
      "test_r2": 0.8883859640594631,
      "elapsed_time": 5.473635911941528
    },
    {
      "epoch": 369,
      "train_r2": 0.9811546386585608,
      "test_r2": 0.8842467494335521,
      "elapsed_time": 5.48820161819458
    },
    {
      "epoch": 370,
      "train_r2": 0.9773134108308277,
      "test_r2": 0.9030068007611741,
      "elapsed_time": 5.503298997879028
    },
    {
      "epoch": 371,
      "train_r2": 0.9214683122465047,
      "test_r2": 0.8525605060880913,
      "elapsed_time": 5.51780104637146
    },
    {
      "epoch": 372,
      "train_r2": 0.9102834612434685,
      "test_r2": 0.8860599631931616,
      "elapsed_time": 5.532779932022095
    },
    {
      "epoch": 373,
      "train_r2": 0.9083659415708644,
      "test_r2": 0.8641474197224233,
      "elapsed_time": 5.547478437423706
    },
    {
      "epoch": 374,
      "train_r2": 0.954037004229155,
      "test_r2": 0.9116284169797245,
      "elapsed_time": 5.562421083450317
    },
    {
      "epoch": 375,
      "train_r2": 0.971200991579349,
      "test_r2": 0.897014173808683,
      "elapsed_time": 5.577302694320679
    },
    {
      "epoch": 376,
      "train_r2": 0.9741941588132165,
      "test_r2": 0.8960941256440429,
      "elapsed_time": 5.592091798782349
    },
    {
      "epoch": 377,
      "train_r2": 0.9700156703198582,
      "test_r2": 0.9008112042156231,
      "elapsed_time": 5.6068103313446045
    },
    {
      "epoch": 378,
      "train_r2": 0.9830354463164908,
      "test_r2": 0.9105997736345033,
      "elapsed_time": 5.621413230895996
    },
    {
      "epoch": 379,
      "train_r2": 0.9677121819759258,
      "test_r2": 0.919514263612452,
      "elapsed_time": 5.636425495147705
    },
    {
      "epoch": 380,
      "train_r2": 0.9673667095866428,
      "test_r2": 0.8986963343179367,
      "elapsed_time": 5.651212215423584
    },
    {
      "epoch": 381,
      "train_r2": 0.9792419610003601,
      "test_r2": 0.9138043251334064,
      "elapsed_time": 5.66591477394104
    },
    {
      "epoch": 382,
      "train_r2": 0.9891238342830865,
      "test_r2": 0.9065863758823214,
      "elapsed_time": 5.6805994510650635
    },
    {
      "epoch": 383,
      "train_r2": 0.9822488769192789,
      "test_r2": 0.902629825369734,
      "elapsed_time": 5.695546627044678
    },
    {
      "epoch": 384,
      "train_r2": 0.9525180386986316,
      "test_r2": 0.9033053682037879,
      "elapsed_time": 5.710237979888916
    },
    {
      "epoch": 385,
      "train_r2": 0.9691350259551829,
      "test_r2": 0.8998948931771822,
      "elapsed_time": 5.725324630737305
    },
    {
      "epoch": 386,
      "train_r2": 0.96166845382171,
      "test_r2": 0.9183029612385074,
      "elapsed_time": 5.740428447723389
    },
    {
      "epoch": 387,
      "train_r2": 0.9451500622792514,
      "test_r2": 0.8848471175520907,
      "elapsed_time": 5.755317211151123
    },
    {
      "epoch": 388,
      "train_r2": 0.966185806450248,
      "test_r2": 0.9055460217321047,
      "elapsed_time": 5.770195484161377
    },
    {
      "epoch": 389,
      "train_r2": 0.9848834210613432,
      "test_r2": 0.9005575299719442,
      "elapsed_time": 5.785238742828369
    },
    {
      "epoch": 390,
      "train_r2": 0.9828757220507298,
      "test_r2": 0.8950859277471781,
      "elapsed_time": 5.800171613693237
    },
    {
      "epoch": 391,
      "train_r2": 0.9645771781983189,
      "test_r2": 0.8987474549979141,
      "elapsed_time": 5.814962387084961
    },
    {
      "epoch": 392,
      "train_r2": 0.9722984439101018,
      "test_r2": 0.8927574360609647,
      "elapsed_time": 5.8296473026275635
    },
    {
      "epoch": 393,
      "train_r2": 0.982413174070595,
      "test_r2": 0.9052630823805766,
      "elapsed_time": 5.84466552734375
    },
    {
      "epoch": 394,
      "train_r2": 0.9858335890226512,
      "test_r2": 0.9075504415694122,
      "elapsed_time": 5.859499931335449
    },
    {
      "epoch": 395,
      "train_r2": 0.9820806745161175,
      "test_r2": 0.8993072295176303,
      "elapsed_time": 5.874152421951294
    },
    {
      "epoch": 396,
      "train_r2": 0.9758089754913695,
      "test_r2": 0.8907385861541585,
      "elapsed_time": 5.8892295360565186
    },
    {
      "epoch": 397,
      "train_r2": 0.98011066912731,
      "test_r2": 0.8929799875817285,
      "elapsed_time": 5.9042747020721436
    },
    {
      "epoch": 398,
      "train_r2": 0.9733365934272004,
      "test_r2": 0.8916614832194532,
      "elapsed_time": 5.919160604476929
    },
    {
      "epoch": 399,
      "train_r2": 0.978722242524544,
      "test_r2": 0.8994487374215305,
      "elapsed_time": 5.934027433395386
    },
    {
      "epoch": 400,
      "train_r2": 0.9659638803900347,
      "test_r2": 0.9063273938823395,
      "elapsed_time": 5.949084281921387
    },
    {
      "epoch": 401,
      "train_r2": 0.9463373579099761,
      "test_r2": 0.8870950841488613,
      "elapsed_time": 5.963904857635498
    },
    {
      "epoch": 402,
      "train_r2": 0.9782988763414783,
      "test_r2": 0.8990399455274062,
      "elapsed_time": 5.978675127029419
    },
    {
      "epoch": 403,
      "train_r2": 0.9872206288658659,
      "test_r2": 0.8915083261914153,
      "elapsed_time": 5.993292570114136
    },
    {
      "epoch": 404,
      "train_r2": 0.9532584088128271,
      "test_r2": 0.8732903388909522,
      "elapsed_time": 6.008245229721069
    },
    {
      "epoch": 405,
      "train_r2": 0.9354465779246386,
      "test_r2": 0.8986726701294412,
      "elapsed_time": 6.0226874351501465
    },
    {
      "epoch": 406,
      "train_r2": 0.95818555353685,
      "test_r2": 0.8805633412886303,
      "elapsed_time": 6.0375659465789795
    },
    {
      "epoch": 407,
      "train_r2": 0.9719263635792595,
      "test_r2": 0.8978776089759504,
      "elapsed_time": 6.052473545074463
    },
    {
      "epoch": 408,
      "train_r2": 0.9737543950753161,
      "test_r2": 0.8834941427964462,
      "elapsed_time": 6.0673017501831055
    },
    {
      "epoch": 409,
      "train_r2": 0.9756025663757619,
      "test_r2": 0.8925023425826482,
      "elapsed_time": 6.081964731216431
    },
    {
      "epoch": 410,
      "train_r2": 0.9707294531870461,
      "test_r2": 0.8963877694038257,
      "elapsed_time": 6.097098350524902
    },
    {
      "epoch": 411,
      "train_r2": 0.9512607134079483,
      "test_r2": 0.8482349676449069,
      "elapsed_time": 6.112014055252075
    },
    {
      "epoch": 412,
      "train_r2": 0.9611251676960095,
      "test_r2": 0.893666006215813,
      "elapsed_time": 6.127089977264404
    },
    {
      "epoch": 413,
      "train_r2": 0.9646226040386883,
      "test_r2": 0.8801563594909296,
      "elapsed_time": 6.14170241355896
    },
    {
      "epoch": 414,
      "train_r2": 0.968639657543809,
      "test_r2": 0.9000984507762132,
      "elapsed_time": 6.156911611557007
    },
    {
      "epoch": 415,
      "train_r2": 0.9771754693252839,
      "test_r2": 0.873256040298389,
      "elapsed_time": 6.171586036682129
    },
    {
      "epoch": 416,
      "train_r2": 0.9616969550729471,
      "test_r2": 0.8608996711877467,
      "elapsed_time": 6.18645453453064
    },
    {
      "epoch": 417,
      "train_r2": 0.972127247408777,
      "test_r2": 0.8802961072764629,
      "elapsed_time": 6.2011590003967285
    },
    {
      "epoch": 418,
      "train_r2": 0.9724512978451565,
      "test_r2": 0.8732644552018799,
      "elapsed_time": 6.216145753860474
    },
    {
      "epoch": 419,
      "train_r2": 0.963582350067534,
      "test_r2": 0.8782100137540184,
      "elapsed_time": 6.231055974960327
    },
    {
      "epoch": 420,
      "train_r2": 0.9605233856837446,
      "test_r2": 0.8525656648255261,
      "elapsed_time": 6.246000051498413
    },
    {
      "epoch": 421,
      "train_r2": 0.9834505726493519,
      "test_r2": 0.8794463221617163,
      "elapsed_time": 6.261063098907471
    },
    {
      "epoch": 422,
      "train_r2": 0.9802826350694401,
      "test_r2": 0.8821891962168157,
      "elapsed_time": 6.2758660316467285
    },
    {
      "epoch": 423,
      "train_r2": 0.985357175424699,
      "test_r2": 0.8878837223616811,
      "elapsed_time": 6.290583372116089
    },
    {
      "epoch": 424,
      "train_r2": 0.9744445583356703,
      "test_r2": 0.9061075541929544,
      "elapsed_time": 6.305418491363525
    },
    {
      "epoch": 425,
      "train_r2": 0.954763847166202,
      "test_r2": 0.890209264681335,
      "elapsed_time": 6.320159435272217
    },
    {
      "epoch": 426,
      "train_r2": 0.9718178919271693,
      "test_r2": 0.90077834703588,
      "elapsed_time": 6.335006475448608
    },
    {
      "epoch": 427,
      "train_r2": 0.9824754835393151,
      "test_r2": 0.889916855973799,
      "elapsed_time": 6.349507808685303
    },
    {
      "epoch": 428,
      "train_r2": 0.980206926502168,
      "test_r2": 0.8977491536739426,
      "elapsed_time": 6.364499807357788
    },
    {
      "epoch": 429,
      "train_r2": 0.9776716518962755,
      "test_r2": 0.8888701954281171,
      "elapsed_time": 6.379215478897095
    },
    {
      "epoch": 430,
      "train_r2": 0.9831160724203711,
      "test_r2": 0.8989751425801477,
      "elapsed_time": 6.39381742477417
    },
    {
      "epoch": 431,
      "train_r2": 0.9744819329553418,
      "test_r2": 0.9092089286524518,
      "elapsed_time": 6.408807039260864
    },
    {
      "epoch": 432,
      "train_r2": 0.9594860315084891,
      "test_r2": 0.8799498263874088,
      "elapsed_time": 6.423511981964111
    },
    {
      "epoch": 433,
      "train_r2": 0.9895199750964402,
      "test_r2": 0.899448861376836,
      "elapsed_time": 6.4385809898376465
    },
    {
      "epoch": 434,
      "train_r2": 0.9787018394956267,
      "test_r2": 0.8933589936046208,
      "elapsed_time": 6.453444957733154
    },
    {
      "epoch": 435,
      "train_r2": 0.9828597195431826,
      "test_r2": 0.8979102263390956,
      "elapsed_time": 6.468254804611206
    },
    {
      "epoch": 436,
      "train_r2": 0.9847770498888899,
      "test_r2": 0.9090237922107055,
      "elapsed_time": 6.48305869102478
    },
    {
      "epoch": 437,
      "train_r2": 0.9867103283626277,
      "test_r2": 0.9023803234809004,
      "elapsed_time": 6.497771263122559
    },
    {
      "epoch": 438,
      "train_r2": 0.9745484005043985,
      "test_r2": 0.9051861719063187,
      "elapsed_time": 6.512789487838745
    },
    {
      "epoch": 439,
      "train_r2": 0.980699415787287,
      "test_r2": 0.9017175021831154,
      "elapsed_time": 6.527337312698364
    },
    {
      "epoch": 440,
      "train_r2": 0.9785674709094722,
      "test_r2": 0.8924338914790757,
      "elapsed_time": 6.542271375656128
    },
    {
      "epoch": 441,
      "train_r2": 0.987387312523968,
      "test_r2": 0.8976156740826893,
      "elapsed_time": 6.556998014450073
    },
    {
      "epoch": 442,
      "train_r2": 0.987298345249249,
      "test_r2": 0.8908821096926378,
      "elapsed_time": 6.572072505950928
    },
    {
      "epoch": 443,
      "train_r2": 0.9887790233003156,
      "test_r2": 0.9009795086716439,
      "elapsed_time": 6.587200403213501
    },
    {
      "epoch": 444,
      "train_r2": 0.9775387623876699,
      "test_r2": 0.901327215631944,
      "elapsed_time": 6.601906061172485
    },
    {
      "epoch": 445,
      "train_r2": 0.9797390003351798,
      "test_r2": 0.9004900708321126,
      "elapsed_time": 6.616903781890869
    },
    {
      "epoch": 446,
      "train_r2": 0.9834799968373339,
      "test_r2": 0.8980774111910351,
      "elapsed_time": 6.631815195083618
    },
    {
      "epoch": 447,
      "train_r2": 0.9699728147774883,
      "test_r2": 0.885048859647804,
      "elapsed_time": 6.646739482879639
    },
    {
      "epoch": 448,
      "train_r2": 0.9780032682431143,
      "test_r2": 0.8919015986098133,
      "elapsed_time": 6.661243677139282
    },
    {
      "epoch": 449,
      "train_r2": 0.9656063325923494,
      "test_r2": 0.8796650665795634,
      "elapsed_time": 6.67625617980957
    },
    {
      "epoch": 450,
      "train_r2": 0.9821100883306169,
      "test_r2": 0.9046718429175602,
      "elapsed_time": 6.6909754276275635
    },
    {
      "epoch": 451,
      "train_r2": 0.9786523830551124,
      "test_r2": 0.9101431728993207,
      "elapsed_time": 6.7058424949646
    },
    {
      "epoch": 452,
      "train_r2": 0.9852179735635728,
      "test_r2": 0.9186783975818655,
      "elapsed_time": 6.720536231994629
    },
    {
      "epoch": 453,
      "train_r2": 0.9900857622279452,
      "test_r2": 0.9070484357883374,
      "elapsed_time": 6.7353675365448
    },
    {
      "epoch": 454,
      "train_r2": 0.9885854323859956,
      "test_r2": 0.8955651772844967,
      "elapsed_time": 6.7500340938568115
    },
    {
      "epoch": 455,
      "train_r2": 0.9878285364132395,
      "test_r2": 0.8931198592240459,
      "elapsed_time": 6.7650980949401855
    },
    {
      "epoch": 456,
      "train_r2": 0.9899235803524666,
      "test_r2": 0.8959856748460682,
      "elapsed_time": 6.77997899055481
    },
    {
      "epoch": 457,
      "train_r2": 0.9801777462899183,
      "test_r2": 0.8986270327493489,
      "elapsed_time": 6.795076370239258
    },
    {
      "epoch": 458,
      "train_r2": 0.9791291791538407,
      "test_r2": 0.8793276382212073,
      "elapsed_time": 6.8098132610321045
    },
    {
      "epoch": 459,
      "train_r2": 0.9717038436278869,
      "test_r2": 0.8799943073374586,
      "elapsed_time": 6.824638366699219
    },
    {
      "epoch": 460,
      "train_r2": 0.9469357423996985,
      "test_r2": 0.861483083537659,
      "elapsed_time": 6.839441537857056
    },
    {
      "epoch": 461,
      "train_r2": 0.9861011061782219,
      "test_r2": 0.8855800667217408,
      "elapsed_time": 6.854244947433472
    },
    {
      "epoch": 462,
      "train_r2": 0.9751944857470157,
      "test_r2": 0.8946980307366851,
      "elapsed_time": 6.868848562240601
    },
    {
      "epoch": 463,
      "train_r2": 0.9872497923027854,
      "test_r2": 0.9016063992330272,
      "elapsed_time": 6.883968114852905
    },
    {
      "epoch": 464,
      "train_r2": 0.9842575515153766,
      "test_r2": 0.9125577634772026,
      "elapsed_time": 6.898701190948486
    },
    {
      "epoch": 465,
      "train_r2": 0.9892987426666247,
      "test_r2": 0.9145758414778129,
      "elapsed_time": 6.913665056228638
    },
    {
      "epoch": 466,
      "train_r2": 0.9881482857116118,
      "test_r2": 0.9086028694028084,
      "elapsed_time": 6.928799867630005
    },
    {
      "epoch": 467,
      "train_r2": 0.9855068728168276,
      "test_r2": 0.9058713173215822,
      "elapsed_time": 6.943453073501587
    },
    {
      "epoch": 468,
      "train_r2": 0.9778764033259082,
      "test_r2": 0.8927548838739846,
      "elapsed_time": 6.958098411560059
    },
    {
      "epoch": 469,
      "train_r2": 0.9861404450225175,
      "test_r2": 0.9018882431812697,
      "elapsed_time": 6.973204851150513
    },
    {
      "epoch": 470,
      "train_r2": 0.9893056408289089,
      "test_r2": 0.9082101091629285,
      "elapsed_time": 6.9882965087890625
    },
    {
      "epoch": 471,
      "train_r2": 0.9836944785413075,
      "test_r2": 0.9117639873226702,
      "elapsed_time": 7.003164052963257
    },
    {
      "epoch": 472,
      "train_r2": 0.9868746770439764,
      "test_r2": 0.9060618919222592,
      "elapsed_time": 7.017920732498169
    },
    {
      "epoch": 473,
      "train_r2": 0.9878345039660936,
      "test_r2": 0.9072538579757703,
      "elapsed_time": 7.032874822616577
    },
    {
      "epoch": 474,
      "train_r2": 0.9906395858141472,
      "test_r2": 0.9052748624661582,
      "elapsed_time": 7.047539949417114
    },
    {
      "epoch": 475,
      "train_r2": 0.976790533010829,
      "test_r2": 0.8957743966990269,
      "elapsed_time": 7.062439680099487
    },
    {
      "epoch": 476,
      "train_r2": 0.9863048685607996,
      "test_r2": 0.9058485678380882,
      "elapsed_time": 7.076990127563477
    },
    {
      "epoch": 477,
      "train_r2": 0.9772552108316018,
      "test_r2": 0.8923246358011162,
      "elapsed_time": 7.091933250427246
    },
    {
      "epoch": 478,
      "train_r2": 0.9766452299703408,
      "test_r2": 0.8884053972455551,
      "elapsed_time": 7.10679030418396
    },
    {
      "epoch": 479,
      "train_r2": 0.9163979627657325,
      "test_r2": 0.9004820136949874,
      "elapsed_time": 7.12125825881958
    },
    {
      "epoch": 480,
      "train_r2": 0.9592625108290149,
      "test_r2": 0.8819038378937467,
      "elapsed_time": 7.136206150054932
    },
    {
      "epoch": 481,
      "train_r2": 0.9560099760848829,
      "test_r2": 0.9037763392756546,
      "elapsed_time": 7.150951385498047
    },
    {
      "epoch": 482,
      "train_r2": 0.9846751362239136,
      "test_r2": 0.9112809371164781,
      "elapsed_time": 7.165803670883179
    },
    {
      "epoch": 483,
      "train_r2": 0.9758913290663789,
      "test_r2": 0.9151582018638306,
      "elapsed_time": 7.180995941162109
    },
    {
      "epoch": 484,
      "train_r2": 0.9653829193496655,
      "test_r2": 0.9198815085196802,
      "elapsed_time": 7.19575572013855
    },
    {
      "epoch": 485,
      "train_r2": 0.962327737270476,
      "test_r2": 0.8924576322926383,
      "elapsed_time": 7.2103660106658936
    },
    {
      "epoch": 486,
      "train_r2": 0.9850832850239933,
      "test_r2": 0.8936986380492319,
      "elapsed_time": 7.225295543670654
    },
    {
      "epoch": 487,
      "train_r2": 0.9772169240573637,
      "test_r2": 0.9059201000715639,
      "elapsed_time": 7.240116834640503
    },
    {
      "epoch": 488,
      "train_r2": 0.975913289965452,
      "test_r2": 0.9128373534662795,
      "elapsed_time": 7.254990339279175
    },
    {
      "epoch": 489,
      "train_r2": 0.9818936650918083,
      "test_r2": 0.9155014069871045,
      "elapsed_time": 7.2696521282196045
    },
    {
      "epoch": 490,
      "train_r2": 0.9800539013779502,
      "test_r2": 0.9107496743749699,
      "elapsed_time": 7.284666538238525
    },
    {
      "epoch": 491,
      "train_r2": 0.9816982351696671,
      "test_r2": 0.903834494105363,
      "elapsed_time": 7.29900860786438
    },
    {
      "epoch": 492,
      "train_r2": 0.9664690184770587,
      "test_r2": 0.8947995517344697,
      "elapsed_time": 7.313872337341309
    },
    {
      "epoch": 493,
      "train_r2": 0.9694814139773358,
      "test_r2": 0.8991148756738638,
      "elapsed_time": 7.32857871055603
    },
    {
      "epoch": 494,
      "train_r2": 0.9858471120904991,
      "test_r2": 0.9012109221292065,
      "elapsed_time": 7.343459844589233
    },
    {
      "epoch": 495,
      "train_r2": 0.9632693909235874,
      "test_r2": 0.8845697800261341,
      "elapsed_time": 7.358155250549316
    },
    {
      "epoch": 496,
      "train_r2": 0.9743349792626184,
      "test_r2": 0.903795984653536,
      "elapsed_time": 7.372979402542114
    },
    {
      "epoch": 497,
      "train_r2": 0.9546822076107035,
      "test_r2": 0.8943242272149962,
      "elapsed_time": 7.387601613998413
    },
    {
      "epoch": 498,
      "train_r2": 0.9679989130525096,
      "test_r2": 0.8968583130762943,
      "elapsed_time": 7.402347087860107
    },
    {
      "epoch": 499,
      "train_r2": 0.9841007250072333,
      "test_r2": 0.8993290924777466,
      "elapsed_time": 7.417187452316284
    },
    {
      "epoch": 500,
      "train_r2": 0.9411412088937254,
      "test_r2": 0.8729694613584066,
      "elapsed_time": 7.4321513175964355
    },
    {
      "epoch": 501,
      "train_r2": 0.9616188816391547,
      "test_r2": 0.8965745356935225,
      "elapsed_time": 7.44710898399353
    },
    {
      "epoch": 502,
      "train_r2": 0.9865894679057724,
      "test_r2": 0.9006765289051097,
      "elapsed_time": 7.461975812911987
    },
    {
      "epoch": 503,
      "train_r2": 0.9592836533301365,
      "test_r2": 0.8925909966464945,
      "elapsed_time": 7.47693395614624
    },
    {
      "epoch": 504,
      "train_r2": 0.9801262228428284,
      "test_r2": 0.9031790124550607,
      "elapsed_time": 7.491884469985962
    },
    {
      "epoch": 505,
      "train_r2": 0.971495017243524,
      "test_r2": 0.8938271897167133,
      "elapsed_time": 7.5065758228302
    },
    {
      "epoch": 506,
      "train_r2": 0.9805197666149351,
      "test_r2": 0.9124975849580824,
      "elapsed_time": 7.5213189125061035
    },
    {
      "epoch": 507,
      "train_r2": 0.9670857592013609,
      "test_r2": 0.9097206213304505,
      "elapsed_time": 7.536227703094482
    },
    {
      "epoch": 508,
      "train_r2": 0.9863200691036391,
      "test_r2": 0.9207614433516864,
      "elapsed_time": 7.551121234893799
    },
    {
      "epoch": 509,
      "train_r2": 0.9810330697581445,
      "test_r2": 0.9068213362683681,
      "elapsed_time": 7.565696954727173
    },
    {
      "epoch": 510,
      "train_r2": 0.979096507725253,
      "test_r2": 0.9014621660314467,
      "elapsed_time": 7.580659627914429
    },
    {
      "epoch": 511,
      "train_r2": 0.9790316085028844,
      "test_r2": 0.9139441108914955,
      "elapsed_time": 7.595239162445068
    },
    {
      "epoch": 512,
      "train_r2": 0.9705567556486558,
      "test_r2": 0.8982411169306931,
      "elapsed_time": 7.6100945472717285
    },
    {
      "epoch": 513,
      "train_r2": 0.985262058462391,
      "test_r2": 0.9110331946082405,
      "elapsed_time": 7.6247944831848145
    },
    {
      "epoch": 514,
      "train_r2": 0.9846324294117228,
      "test_r2": 0.916238835931132,
      "elapsed_time": 7.639817237854004
    },
    {
      "epoch": 515,
      "train_r2": 0.9873181060146379,
      "test_r2": 0.9260268347895945,
      "elapsed_time": 7.654757022857666
    },
    {
      "epoch": 516,
      "train_r2": 0.9730995060932925,
      "test_r2": 0.9133096392576335,
      "elapsed_time": 7.669439315795898
    },
    {
      "epoch": 517,
      "train_r2": 0.9801732719298226,
      "test_r2": 0.9205807891245603,
      "elapsed_time": 7.684450149536133
    },
    {
      "epoch": 518,
      "train_r2": 0.985465408918904,
      "test_r2": 0.9157791107708376,
      "elapsed_time": 7.699113368988037
    },
    {
      "epoch": 519,
      "train_r2": 0.9547601439927985,
      "test_r2": 0.9002661891855053,
      "elapsed_time": 7.714474201202393
    },
    {
      "epoch": 520,
      "train_r2": 0.9691936123368552,
      "test_r2": 0.9155740303578684,
      "elapsed_time": 7.7292890548706055
    },
    {
      "epoch": 521,
      "train_r2": 0.9845725738647685,
      "test_r2": 0.9070572111465314,
      "elapsed_time": 7.744169473648071
    },
    {
      "epoch": 522,
      "train_r2": 0.9217192970563522,
      "test_r2": 0.8651008703982426,
      "elapsed_time": 7.758959770202637
    },
    {
      "epoch": 523,
      "train_r2": 0.8783040456457913,
      "test_r2": 0.8761170687829485,
      "elapsed_time": 7.773468017578125
    },
    {
      "epoch": 524,
      "train_r2": 0.9503417705211169,
      "test_r2": 0.8751524365565211,
      "elapsed_time": 7.788437366485596
    },
    {
      "epoch": 525,
      "train_r2": 0.977544586399329,
      "test_r2": 0.8929691049144318,
      "elapsed_time": 7.803072929382324
    },
    {
      "epoch": 526,
      "train_r2": 0.9772987646647208,
      "test_r2": 0.8951900561559732,
      "elapsed_time": 7.817749261856079
    },
    {
      "epoch": 527,
      "train_r2": 0.9800125964339539,
      "test_r2": 0.8979838453263275,
      "elapsed_time": 7.832735538482666
    },
    {
      "epoch": 528,
      "train_r2": 0.985381343087914,
      "test_r2": 0.9102762474049684,
      "elapsed_time": 7.847188949584961
    },
    {
      "epoch": 529,
      "train_r2": 0.9751977582421083,
      "test_r2": 0.9082616361012622,
      "elapsed_time": 7.862578868865967
    },
    {
      "epoch": 530,
      "train_r2": 0.9536920731108476,
      "test_r2": 0.8724732004271846,
      "elapsed_time": 7.877431154251099
    },
    {
      "epoch": 531,
      "train_r2": 0.9758764511018319,
      "test_r2": 0.899379893385278,
      "elapsed_time": 7.892261981964111
    },
    {
      "epoch": 532,
      "train_r2": 0.9775367065598483,
      "test_r2": 0.8952127611561062,
      "elapsed_time": 7.906991481781006
    },
    {
      "epoch": 533,
      "train_r2": 0.984244306615773,
      "test_r2": 0.911708444941816,
      "elapsed_time": 7.921586036682129
    },
    {
      "epoch": 534,
      "train_r2": 0.9800727525899852,
      "test_r2": 0.9138497927218429,
      "elapsed_time": 7.936544895172119
    },
    {
      "epoch": 535,
      "train_r2": 0.9790604365842238,
      "test_r2": 0.9092029075774926,
      "elapsed_time": 7.951166391372681
    },
    {
      "epoch": 536,
      "train_r2": 0.9808704125181121,
      "test_r2": 0.9111485421564118,
      "elapsed_time": 7.9659507274627686
    },
    {
      "epoch": 537,
      "train_r2": 0.9781049152018351,
      "test_r2": 0.8943494694041451,
      "elapsed_time": 7.980732440948486
    },
    {
      "epoch": 538,
      "train_r2": 0.987763961237478,
      "test_r2": 0.901174084839186,
      "elapsed_time": 7.995279788970947
    },
    {
      "epoch": 539,
      "train_r2": 0.9715447299928937,
      "test_r2": 0.9044797437200672,
      "elapsed_time": 8.010613918304443
    },
    {
      "epoch": 540,
      "train_r2": 0.965700542372716,
      "test_r2": 0.907299394331698,
      "elapsed_time": 8.025315999984741
    },
    {
      "epoch": 541,
      "train_r2": 0.9880524783783723,
      "test_r2": 0.9101839811723944,
      "elapsed_time": 8.04014778137207
    },
    {
      "epoch": 542,
      "train_r2": 0.970392958435635,
      "test_r2": 0.9041642769082019,
      "elapsed_time": 8.054955244064331
    },
    {
      "epoch": 543,
      "train_r2": 0.9706096803997463,
      "test_r2": 0.9142154277851675,
      "elapsed_time": 8.069513320922852
    },
    {
      "epoch": 544,
      "train_r2": 0.966582741212995,
      "test_r2": 0.9045811891635641,
      "elapsed_time": 8.084492206573486
    },
    {
      "epoch": 545,
      "train_r2": 0.9788724772633541,
      "test_r2": 0.9095029914859755,
      "elapsed_time": 8.099094867706299
    },
    {
      "epoch": 546,
      "train_r2": 0.974404222082891,
      "test_r2": 0.9022190428948538,
      "elapsed_time": 8.114059448242188
    },
    {
      "epoch": 547,
      "train_r2": 0.9455756739055495,
      "test_r2": 0.8779000574536596,
      "elapsed_time": 8.128586769104004
    },
    {
      "epoch": 548,
      "train_r2": 0.9830835646586145,
      "test_r2": 0.9045877547675386,
      "elapsed_time": 8.143185138702393
    },
    {
      "epoch": 549,
      "train_r2": 0.984999913849509,
      "test_r2": 0.9002319330157527,
      "elapsed_time": 8.157965660095215
    },
    {
      "epoch": 550,
      "train_r2": 0.9899528954872129,
      "test_r2": 0.9048550207321215,
      "elapsed_time": 8.172604322433472
    },
    {
      "epoch": 551,
      "train_r2": 0.9792134180398794,
      "test_r2": 0.9155477827740325,
      "elapsed_time": 8.187438011169434
    },
    {
      "epoch": 552,
      "train_r2": 0.9412410108540971,
      "test_r2": 0.8829011265302071,
      "elapsed_time": 8.202068328857422
    },
    {
      "epoch": 553,
      "train_r2": 0.8721872687191121,
      "test_r2": 0.888541124935717,
      "elapsed_time": 8.217159748077393
    },
    {
      "epoch": 554,
      "train_r2": 0.9114649615969531,
      "test_r2": 0.860288533978306,
      "elapsed_time": 8.232247829437256
    },
    {
      "epoch": 555,
      "train_r2": 0.980429956242694,
      "test_r2": 0.8957357525874013,
      "elapsed_time": 8.247080564498901
    },
    {
      "epoch": 556,
      "train_r2": 0.9824886907419127,
      "test_r2": 0.9105399252626938,
      "elapsed_time": 8.261891841888428
    },
    {
      "epoch": 557,
      "train_r2": 0.9700486412942966,
      "test_r2": 0.9098284834167808,
      "elapsed_time": 8.276117324829102
    },
    {
      "epoch": 558,
      "train_r2": 0.9847573818309439,
      "test_r2": 0.9228351974085016,
      "elapsed_time": 8.29104495048523
    },
    {
      "epoch": 559,
      "train_r2": 0.9749739437450861,
      "test_r2": 0.9019651457413239,
      "elapsed_time": 8.305784225463867
    },
    {
      "epoch": 560,
      "train_r2": 0.9880256989646632,
      "test_r2": 0.9016584631611548,
      "elapsed_time": 8.320586442947388
    },
    {
      "epoch": 561,
      "train_r2": 0.9870865058958536,
      "test_r2": 0.9022963775192158,
      "elapsed_time": 8.335285902023315
    },
    {
      "epoch": 562,
      "train_r2": 0.9830232398592955,
      "test_r2": 0.9095908494477325,
      "elapsed_time": 8.349971294403076
    },
    {
      "epoch": 563,
      "train_r2": 0.9749196979562252,
      "test_r2": 0.9060575851351379,
      "elapsed_time": 8.365036725997925
    },
    {
      "epoch": 564,
      "train_r2": 0.9736567666798219,
      "test_r2": 0.910682863429598,
      "elapsed_time": 8.37983226776123
    },
    {
      "epoch": 565,
      "train_r2": 0.9805738695591177,
      "test_r2": 0.8899735764476808,
      "elapsed_time": 8.394513845443726
    },
    {
      "epoch": 566,
      "train_r2": 0.9761486232414059,
      "test_r2": 0.8961333863294418,
      "elapsed_time": 8.40939974784851
    },
    {
      "epoch": 567,
      "train_r2": 0.982595753174553,
      "test_r2": 0.8909169852104151,
      "elapsed_time": 8.424253940582275
    },
    {
      "epoch": 568,
      "train_r2": 0.9860437225005934,
      "test_r2": 0.9059821378455966,
      "elapsed_time": 8.43899655342102
    },
    {
      "epoch": 569,
      "train_r2": 0.9880753854772425,
      "test_r2": 0.9062857723247982,
      "elapsed_time": 8.453796148300171
    },
    {
      "epoch": 570,
      "train_r2": 0.9834146260032772,
      "test_r2": 0.9098979646577098,
      "elapsed_time": 8.468854427337646
    },
    {
      "epoch": 571,
      "train_r2": 0.9790158117390018,
      "test_r2": 0.8970589054437641,
      "elapsed_time": 8.483432054519653
    },
    {
      "epoch": 572,
      "train_r2": 0.9883422145796875,
      "test_r2": 0.9030665436760721,
      "elapsed_time": 8.498354434967041
    },
    {
      "epoch": 573,
      "train_r2": 0.9831547189316715,
      "test_r2": 0.9074600225320092,
      "elapsed_time": 8.513169527053833
    },
    {
      "epoch": 574,
      "train_r2": 0.9826768158708546,
      "test_r2": 0.9044115643259089,
      "elapsed_time": 8.527941465377808
    },
    {
      "epoch": 575,
      "train_r2": 0.9754300725628684,
      "test_r2": 0.8927535028352036,
      "elapsed_time": 8.54262638092041
    },
    {
      "epoch": 576,
      "train_r2": 0.9856944923958035,
      "test_r2": 0.9022993536854294,
      "elapsed_time": 8.55724549293518
    },
    {
      "epoch": 577,
      "train_r2": 0.9762819656479492,
      "test_r2": 0.9139163502263202,
      "elapsed_time": 8.5722177028656
    },
    {
      "epoch": 578,
      "train_r2": 0.9728071972470761,
      "test_r2": 0.8969842693382217,
      "elapsed_time": 8.586663246154785
    },
    {
      "epoch": 579,
      "train_r2": 0.9840979851763421,
      "test_r2": 0.9045549425683153,
      "elapsed_time": 8.601526737213135
    },
    {
      "epoch": 580,
      "train_r2": 0.9888607748683207,
      "test_r2": 0.9034184940544328,
      "elapsed_time": 8.61635708808899
    },
    {
      "epoch": 581,
      "train_r2": 0.9840647362025944,
      "test_r2": 0.9069293528232328,
      "elapsed_time": 8.631174564361572
    },
    {
      "epoch": 582,
      "train_r2": 0.980496328890326,
      "test_r2": 0.9087073215412266,
      "elapsed_time": 8.645666360855103
    },
    {
      "epoch": 583,
      "train_r2": 0.9874033819817166,
      "test_r2": 0.9086266393711103,
      "elapsed_time": 8.660664081573486
    },
    {
      "epoch": 584,
      "train_r2": 0.9566265194116249,
      "test_r2": 0.8809511654153849,
      "elapsed_time": 8.675206661224365
    },
    {
      "epoch": 585,
      "train_r2": 0.9847166900454529,
      "test_r2": 0.9175122923176946,
      "elapsed_time": 8.69003963470459
    },
    {
      "epoch": 586,
      "train_r2": 0.9753623940538667,
      "test_r2": 0.9196182906787962,
      "elapsed_time": 8.704734563827515
    },
    {
      "epoch": 587,
      "train_r2": 0.9869819571527872,
      "test_r2": 0.9285855847972109,
      "elapsed_time": 8.719379425048828
    },
    {
      "epoch": 588,
      "train_r2": 0.9808373300264727,
      "test_r2": 0.9163161209968581,
      "elapsed_time": 8.734694242477417
    },
    {
      "epoch": 589,
      "train_r2": 0.9768880776671225,
      "test_r2": 0.9036822854256863,
      "elapsed_time": 8.749492883682251
    },
    {
      "epoch": 590,
      "train_r2": 0.9237454626242516,
      "test_r2": 0.8971845719474072,
      "elapsed_time": 8.7642183303833
    },
    {
      "epoch": 591,
      "train_r2": 0.8768599461434244,
      "test_r2": 0.8524068714535127,
      "elapsed_time": 8.77901577949524
    },
    {
      "epoch": 592,
      "train_r2": 0.9758433642145915,
      "test_r2": 0.914300017200872,
      "elapsed_time": 8.793711423873901
    },
    {
      "epoch": 593,
      "train_r2": 0.9651648002904933,
      "test_r2": 0.8992920873705863,
      "elapsed_time": 8.808677911758423
    },
    {
      "epoch": 594,
      "train_r2": 0.9584410476348374,
      "test_r2": 0.8952420218128794,
      "elapsed_time": 8.823169946670532
    },
    {
      "epoch": 595,
      "train_r2": 0.9834033583483962,
      "test_r2": 0.9140681264419935,
      "elapsed_time": 8.838090658187866
    },
    {
      "epoch": 596,
      "train_r2": 0.9797379655477106,
      "test_r2": 0.9015087895347992,
      "elapsed_time": 8.852812767028809
    },
    {
      "epoch": 597,
      "train_r2": 0.974973893939,
      "test_r2": 0.9064919466405921,
      "elapsed_time": 8.867608070373535
    },
    {
      "epoch": 598,
      "train_r2": 0.9602449348075404,
      "test_r2": 0.8733671362620923,
      "elapsed_time": 8.882613897323608
    },
    {
      "epoch": 599,
      "train_r2": 0.916472401118304,
      "test_r2": 0.899211041799292,
      "elapsed_time": 8.897443771362305
    },
    {
      "epoch": 600,
      "train_r2": 0.9479614570320334,
      "test_r2": 0.8948423008082467,
      "elapsed_time": 8.912029504776001
    },
    {
      "epoch": 601,
      "train_r2": 0.970111503493723,
      "test_r2": 0.9116542726676212,
      "elapsed_time": 8.926742792129517
    },
    {
      "epoch": 602,
      "train_r2": 0.9506751457132697,
      "test_r2": 0.9228357890176249,
      "elapsed_time": 8.94135046005249
    },
    {
      "epoch": 603,
      "train_r2": 0.9418302201754954,
      "test_r2": 0.8931998948484444,
      "elapsed_time": 8.956484079360962
    },
    {
      "epoch": 604,
      "train_r2": 0.9727208369695695,
      "test_r2": 0.9187142496785188,
      "elapsed_time": 8.971096992492676
    },
    {
      "epoch": 605,
      "train_r2": 0.9769553771708022,
      "test_r2": 0.9090272698224271,
      "elapsed_time": 8.98604702949524
    },
    {
      "epoch": 606,
      "train_r2": 0.95849652024977,
      "test_r2": 0.8875469172148801,
      "elapsed_time": 9.000697374343872
    },
    {
      "epoch": 607,
      "train_r2": 0.960908443860024,
      "test_r2": 0.9093263112779131,
      "elapsed_time": 9.015645503997803
    },
    {
      "epoch": 608,
      "train_r2": 0.979542313636153,
      "test_r2": 0.9005905257940202,
      "elapsed_time": 9.030477046966553
    },
    {
      "epoch": 609,
      "train_r2": 0.9846322448591907,
      "test_r2": 0.9156389782750384,
      "elapsed_time": 9.04537034034729
    },
    {
      "epoch": 610,
      "train_r2": 0.9739434046153257,
      "test_r2": 0.9168153666118819,
      "elapsed_time": 9.06043291091919
    },
    {
      "epoch": 611,
      "train_r2": 0.980735452085684,
      "test_r2": 0.9190135272469796,
      "elapsed_time": 9.075257539749146
    },
    {
      "epoch": 612,
      "train_r2": 0.953787256342757,
      "test_r2": 0.9134046076633392,
      "elapsed_time": 9.090076684951782
    },
    {
      "epoch": 613,
      "train_r2": 0.9000293970379665,
      "test_r2": 0.8617648825254326,
      "elapsed_time": 9.10506534576416
    },
    {
      "epoch": 614,
      "train_r2": 0.9508693950296074,
      "test_r2": 0.9000288204124414,
      "elapsed_time": 9.119683742523193
    },
    {
      "epoch": 615,
      "train_r2": 0.9730340814855339,
      "test_r2": 0.8940663623954481,
      "elapsed_time": 9.134339094161987
    },
    {
      "epoch": 616,
      "train_r2": 0.9611095615112698,
      "test_r2": 0.9029105314638622,
      "elapsed_time": 9.149079322814941
    },
    {
      "epoch": 617,
      "train_r2": 0.9395209270205062,
      "test_r2": 0.9092235429192361,
      "elapsed_time": 9.16404104232788
    },
    {
      "epoch": 618,
      "train_r2": 0.948097859431913,
      "test_r2": 0.893590333186145,
      "elapsed_time": 9.178857326507568
    },
    {
      "epoch": 619,
      "train_r2": 0.9790022905862549,
      "test_r2": 0.9151392071697638,
      "elapsed_time": 9.193499088287354
    },
    {
      "epoch": 620,
      "train_r2": 0.9824978044433309,
      "test_r2": 0.910015092818136,
      "elapsed_time": 9.208393573760986
    },
    {
      "epoch": 621,
      "train_r2": 0.9786946363246305,
      "test_r2": 0.9114622443305024,
      "elapsed_time": 9.223291158676147
    },
    {
      "epoch": 622,
      "train_r2": 0.9682412156540123,
      "test_r2": 0.903205391949749,
      "elapsed_time": 9.243090629577637
    },
    {
      "epoch": 623,
      "train_r2": 0.9563645811409022,
      "test_r2": 0.9141491194191775,
      "elapsed_time": 9.257846593856812
    },
    {
      "epoch": 624,
      "train_r2": 0.9489190416110922,
      "test_r2": 0.9043765792129813,
      "elapsed_time": 9.27479600906372
    },
    {
      "epoch": 625,
      "train_r2": 0.9900552274905293,
      "test_r2": 0.9187945616568515,
      "elapsed_time": 9.290867805480957
    },
    {
      "epoch": 626,
      "train_r2": 0.9757787295567237,
      "test_r2": 0.9063475170045511,
      "elapsed_time": 9.30665922164917
    },
    {
      "epoch": 627,
      "train_r2": 0.9764741639460253,
      "test_r2": 0.9076237430758236,
      "elapsed_time": 9.321085214614868
    },
    {
      "epoch": 628,
      "train_r2": 0.9891801526250742,
      "test_r2": 0.91589545779801,
      "elapsed_time": 9.336039066314697
    },
    {
      "epoch": 629,
      "train_r2": 0.9807589774314125,
      "test_r2": 0.9057911159065528,
      "elapsed_time": 9.35067081451416
    },
    {
      "epoch": 630,
      "train_r2": 0.9833338293374427,
      "test_r2": 0.9150655744758616,
      "elapsed_time": 9.36569595336914
    },
    {
      "epoch": 631,
      "train_r2": 0.9828814956693458,
      "test_r2": 0.8995252301442246,
      "elapsed_time": 9.380691528320312
    },
    {
      "epoch": 632,
      "train_r2": 0.9872406389864317,
      "test_r2": 0.9018554038357208,
      "elapsed_time": 9.395570278167725
    },
    {
      "epoch": 633,
      "train_r2": 0.988277109230075,
      "test_r2": 0.9019482295586881,
      "elapsed_time": 9.410239696502686
    },
    {
      "epoch": 634,
      "train_r2": 0.976791041519076,
      "test_r2": 0.8973279014947588,
      "elapsed_time": 9.42529010772705
    },
    {
      "epoch": 635,
      "train_r2": 0.975520459085494,
      "test_r2": 0.9141397287644393,
      "elapsed_time": 9.440187215805054
    },
    {
      "epoch": 636,
      "train_r2": 0.981093433637397,
      "test_r2": 0.9057829280778846,
      "elapsed_time": 9.455292701721191
    },
    {
      "epoch": 637,
      "train_r2": 0.9747092539378414,
      "test_r2": 0.8930438585880056,
      "elapsed_time": 9.46991753578186
    },
    {
      "epoch": 638,
      "train_r2": 0.9428586717504489,
      "test_r2": 0.8916507335337077,
      "elapsed_time": 9.484933614730835
    },
    {
      "epoch": 639,
      "train_r2": 0.9504438601530633,
      "test_r2": 0.8809554082589346,
      "elapsed_time": 9.499710083007812
    },
    {
      "epoch": 640,
      "train_r2": 0.9860530674949339,
      "test_r2": 0.9022414799896594,
      "elapsed_time": 9.514497995376587
    },
    {
      "epoch": 641,
      "train_r2": 0.9664366917152014,
      "test_r2": 0.9045649257405252,
      "elapsed_time": 9.529206275939941
    },
    {
      "epoch": 642,
      "train_r2": 0.9619405910627575,
      "test_r2": 0.8805149461150208,
      "elapsed_time": 9.544259309768677
    },
    {
      "epoch": 643,
      "train_r2": 0.9515129826679505,
      "test_r2": 0.896949321628927,
      "elapsed_time": 9.559333801269531
    },
    {
      "epoch": 644,
      "train_r2": 0.9782916653016753,
      "test_r2": 0.8968229902301641,
      "elapsed_time": 9.574172019958496
    },
    {
      "epoch": 645,
      "train_r2": 0.9735124312956941,
      "test_r2": 0.8989357687461776,
      "elapsed_time": 9.589154481887817
    },
    {
      "epoch": 646,
      "train_r2": 0.9873969306574212,
      "test_r2": 0.9236623661269233,
      "elapsed_time": 9.603901863098145
    },
    {
      "epoch": 647,
      "train_r2": 0.957982571174738,
      "test_r2": 0.8875790391915107,
      "elapsed_time": 9.618574142456055
    },
    {
      "epoch": 648,
      "train_r2": 0.9701656859210293,
      "test_r2": 0.9148688019549003,
      "elapsed_time": 9.633249282836914
    },
    {
      "epoch": 649,
      "train_r2": 0.9816649940233617,
      "test_r2": 0.9129780171185027,
      "elapsed_time": 9.648000717163086
    },
    {
      "epoch": 650,
      "train_r2": 0.9686996490638361,
      "test_r2": 0.8989876682416393,
      "elapsed_time": 9.662740230560303
    },
    {
      "epoch": 651,
      "train_r2": 0.9462650158788157,
      "test_r2": 0.9162776826307635,
      "elapsed_time": 9.677240133285522
    },
    {
      "epoch": 652,
      "train_r2": 0.9644772533798894,
      "test_r2": 0.8977442441799105,
      "elapsed_time": 9.691997051239014
    },
    {
      "epoch": 653,
      "train_r2": 0.9844487096784752,
      "test_r2": 0.9064828127520964,
      "elapsed_time": 9.706794738769531
    },
    {
      "epoch": 654,
      "train_r2": 0.9478267421181868,
      "test_r2": 0.9048416888541961,
      "elapsed_time": 9.721266031265259
    },
    {
      "epoch": 655,
      "train_r2": 0.9431586579485702,
      "test_r2": 0.8816520816186966,
      "elapsed_time": 9.736217260360718
    },
    {
      "epoch": 656,
      "train_r2": 0.9862394675145719,
      "test_r2": 0.9107152246612584,
      "elapsed_time": 9.750913381576538
    },
    {
      "epoch": 657,
      "train_r2": 0.9632281881311497,
      "test_r2": 0.8978308931446382,
      "elapsed_time": 9.765795707702637
    },
    {
      "epoch": 658,
      "train_r2": 0.9144333273857794,
      "test_r2": 0.8573255633427225,
      "elapsed_time": 9.780278205871582
    },
    {
      "epoch": 659,
      "train_r2": 0.9482920324844254,
      "test_r2": 0.9025702613939033,
      "elapsed_time": 9.795156955718994
    },
    {
      "epoch": 660,
      "train_r2": 0.9655506539265377,
      "test_r2": 0.905431485141844,
      "elapsed_time": 9.809427261352539
    },
    {
      "epoch": 661,
      "train_r2": 0.94883827033714,
      "test_r2": 0.8862430016575555,
      "elapsed_time": 9.824604988098145
    },
    {
      "epoch": 662,
      "train_r2": 0.9266316539167603,
      "test_r2": 0.8914228585141369,
      "elapsed_time": 9.839181661605835
    },
    {
      "epoch": 663,
      "train_r2": 0.9298333094110222,
      "test_r2": 0.8698137321685273,
      "elapsed_time": 9.854037523269653
    },
    {
      "epoch": 664,
      "train_r2": 0.9573225139309447,
      "test_r2": 0.9070912695605525,
      "elapsed_time": 9.86870527267456
    },
    {
      "epoch": 665,
      "train_r2": 0.9815897337093185,
      "test_r2": 0.9184957854270437,
      "elapsed_time": 9.883678197860718
    },
    {
      "epoch": 666,
      "train_r2": 0.9628822313199166,
      "test_r2": 0.9016842371022564,
      "elapsed_time": 9.89852786064148
    },
    {
      "epoch": 667,
      "train_r2": 0.9762989040311288,
      "test_r2": 0.9035208749311152,
      "elapsed_time": 9.913532018661499
    },
    {
      "epoch": 668,
      "train_r2": 0.9638819452570622,
      "test_r2": 0.8843584886199327,
      "elapsed_time": 9.928298473358154
    },
    {
      "epoch": 669,
      "train_r2": 0.9733909487359054,
      "test_r2": 0.9052790404048561,
      "elapsed_time": 9.943089246749878
    },
    {
      "epoch": 670,
      "train_r2": 0.9880316513177636,
      "test_r2": 0.9125622192449956,
      "elapsed_time": 9.957745552062988
    },
    {
      "epoch": 671,
      "train_r2": 0.9328668701302697,
      "test_r2": 0.870283248804415,
      "elapsed_time": 9.972762823104858
    },
    {
      "epoch": 672,
      "train_r2": 0.9448605654662475,
      "test_r2": 0.8881852538825005,
      "elapsed_time": 9.98976445198059
    },
    {
      "epoch": 673,
      "train_r2": 0.9808594970844889,
      "test_r2": 0.8827885253816146,
      "elapsed_time": 10.00520920753479
    },
    {
      "epoch": 674,
      "train_r2": 0.9848040746389243,
      "test_r2": 0.8940165194939969,
      "elapsed_time": 10.019774198532104
    },
    {
      "epoch": 675,
      "train_r2": 0.9769430411059458,
      "test_r2": 0.90252352302817,
      "elapsed_time": 10.034494400024414
    },
    {
      "epoch": 676,
      "train_r2": 0.9781569375645046,
      "test_r2": 0.8966581716512566,
      "elapsed_time": 10.049113273620605
    },
    {
      "epoch": 677,
      "train_r2": 0.9710242299320413,
      "test_r2": 0.9083169807814688,
      "elapsed_time": 10.06394100189209
    },
    {
      "epoch": 678,
      "train_r2": 0.970090003628618,
      "test_r2": 0.9014850787285495,
      "elapsed_time": 10.07882308959961
    },
    {
      "epoch": 679,
      "train_r2": 0.9844542140679975,
      "test_r2": 0.9128059165916357,
      "elapsed_time": 10.093188762664795
    },
    {
      "epoch": 680,
      "train_r2": 0.9723234481921024,
      "test_r2": 0.8828459433390584,
      "elapsed_time": 10.108454942703247
    },
    {
      "epoch": 681,
      "train_r2": 0.9715410816176944,
      "test_r2": 0.8990526401340893,
      "elapsed_time": 10.123185396194458
    },
    {
      "epoch": 682,
      "train_r2": 0.9811382069295532,
      "test_r2": 0.8997579673782593,
      "elapsed_time": 10.137953042984009
    },
    {
      "epoch": 683,
      "train_r2": 0.9872783924984675,
      "test_r2": 0.9077506418060883,
      "elapsed_time": 10.152795791625977
    },
    {
      "epoch": 684,
      "train_r2": 0.9774217295169253,
      "test_r2": 0.9188568759090792,
      "elapsed_time": 10.167629480361938
    },
    {
      "epoch": 685,
      "train_r2": 0.9886986720782202,
      "test_r2": 0.9187456818552611,
      "elapsed_time": 10.182358026504517
    },
    {
      "epoch": 686,
      "train_r2": 0.9766049460693363,
      "test_r2": 0.9182241721793698,
      "elapsed_time": 10.197169780731201
    },
    {
      "epoch": 687,
      "train_r2": 0.9424770338099362,
      "test_r2": 0.8663749086319692,
      "elapsed_time": 10.21167278289795
    },
    {
      "epoch": 688,
      "train_r2": 0.9529028626383769,
      "test_r2": 0.8886488691428988,
      "elapsed_time": 10.22657060623169
    },
    {
      "epoch": 689,
      "train_r2": 0.9799073932667199,
      "test_r2": 0.8980253106093529,
      "elapsed_time": 10.241283655166626
    },
    {
      "epoch": 690,
      "train_r2": 0.9880957123214673,
      "test_r2": 0.9089978387695721,
      "elapsed_time": 10.25619387626648
    },
    {
      "epoch": 691,
      "train_r2": 0.9845877414041696,
      "test_r2": 0.916654366199786,
      "elapsed_time": 10.270997047424316
    },
    {
      "epoch": 692,
      "train_r2": 0.984498012700246,
      "test_r2": 0.9182770953264474,
      "elapsed_time": 10.285780668258667
    },
    {
      "epoch": 693,
      "train_r2": 0.983566617531701,
      "test_r2": 0.915552387585304,
      "elapsed_time": 10.300548553466797
    },
    {
      "epoch": 694,
      "train_r2": 0.9871781514418128,
      "test_r2": 0.9296505993635816,
      "elapsed_time": 10.315212965011597
    },
    {
      "epoch": 695,
      "train_r2": 0.9773501581816243,
      "test_r2": 0.9111498819666456,
      "elapsed_time": 10.329577445983887
    },
    {
      "epoch": 696,
      "train_r2": 0.981350937528298,
      "test_r2": 0.9081068974439056,
      "elapsed_time": 10.344764947891235
    },
    {
      "epoch": 697,
      "train_r2": 0.9853671733809839,
      "test_r2": 0.9027942085545818,
      "elapsed_time": 10.359455823898315
    },
    {
      "epoch": 698,
      "train_r2": 0.9730795100727005,
      "test_r2": 0.8967174449393384,
      "elapsed_time": 10.377257347106934
    },
    {
      "epoch": 699,
      "train_r2": 0.9776239158645645,
      "test_r2": 0.9012795369476159,
      "elapsed_time": 10.39215612411499
    },
    {
      "epoch": 700,
      "train_r2": 0.9615075981005936,
      "test_r2": 0.909071430007232,
      "elapsed_time": 10.406790494918823
    },
    {
      "epoch": 701,
      "train_r2": 0.9510510059075417,
      "test_r2": 0.8864987967896336,
      "elapsed_time": 10.421143054962158
    },
    {
      "epoch": 702,
      "train_r2": 0.985391745528844,
      "test_r2": 0.911589890136625,
      "elapsed_time": 10.43638563156128
    },
    {
      "epoch": 703,
      "train_r2": 0.9870964145739765,
      "test_r2": 0.9004487031351565,
      "elapsed_time": 10.45081639289856
    },
    {
      "epoch": 704,
      "train_r2": 0.9812121328949818,
      "test_r2": 0.9055937243679757,
      "elapsed_time": 10.465647220611572
    },
    {
      "epoch": 705,
      "train_r2": 0.9815455274345742,
      "test_r2": 0.9057404130606901,
      "elapsed_time": 10.480521440505981
    },
    {
      "epoch": 706,
      "train_r2": 0.9790426294254676,
      "test_r2": 0.9228035145225246,
      "elapsed_time": 10.495085716247559
    },
    {
      "epoch": 707,
      "train_r2": 0.9826037128304275,
      "test_r2": 0.9138536624925744,
      "elapsed_time": 10.50939154624939
    },
    {
      "epoch": 708,
      "train_r2": 0.9811642418683305,
      "test_r2": 0.9106793301705779,
      "elapsed_time": 10.524171829223633
    },
    {
      "epoch": 709,
      "train_r2": 0.9868950426510913,
      "test_r2": 0.922417633127682,
      "elapsed_time": 10.538695573806763
    },
    {
      "epoch": 710,
      "train_r2": 0.9889232707757527,
      "test_r2": 0.9242448530037316,
      "elapsed_time": 10.553027153015137
    },
    {
      "epoch": 711,
      "train_r2": 0.9806022942970641,
      "test_r2": 0.9099216656994404,
      "elapsed_time": 10.567800760269165
    },
    {
      "epoch": 712,
      "train_r2": 0.9802924537620727,
      "test_r2": 0.914968387322841,
      "elapsed_time": 10.582271814346313
    },
    {
      "epoch": 713,
      "train_r2": 0.9893557852738253,
      "test_r2": 0.9104896898442605,
      "elapsed_time": 10.597251415252686
    },
    {
      "epoch": 714,
      "train_r2": 0.98343175467313,
      "test_r2": 0.9143736098767016,
      "elapsed_time": 10.61198902130127
    },
    {
      "epoch": 715,
      "train_r2": 0.9788650394395477,
      "test_r2": 0.9213759316384207,
      "elapsed_time": 10.63378381729126
    },
    {
      "epoch": 716,
      "train_r2": 0.971464592962295,
      "test_r2": 0.906212017196878,
      "elapsed_time": 10.649278163909912
    },
    {
      "epoch": 717,
      "train_r2": 0.9881673108043006,
      "test_r2": 0.9185631671244441,
      "elapsed_time": 10.66359829902649
    },
    {
      "epoch": 718,
      "train_r2": 0.9926431026002022,
      "test_r2": 0.9146286374605457,
      "elapsed_time": 10.678484201431274
    },
    {
      "epoch": 719,
      "train_r2": 0.980926808581466,
      "test_r2": 0.9069568984254492,
      "elapsed_time": 10.697404384613037
    },
    {
      "epoch": 720,
      "train_r2": 0.984373991153713,
      "test_r2": 0.9138391901233198,
      "elapsed_time": 10.71228289604187
    },
    {
      "epoch": 721,
      "train_r2": 0.9851845178836424,
      "test_r2": 0.9016578404958351,
      "elapsed_time": 10.72685194015503
    },
    {
      "epoch": 722,
      "train_r2": 0.9860037521074411,
      "test_r2": 0.8974038805620084,
      "elapsed_time": 10.741379261016846
    },
    {
      "epoch": 723,
      "train_r2": 0.9801453688840364,
      "test_r2": 0.8978972148013774,
      "elapsed_time": 10.756271123886108
    },
    {
      "epoch": 724,
      "train_r2": 0.9863106040387719,
      "test_r2": 0.9012768308650575,
      "elapsed_time": 10.770684003829956
    },
    {
      "epoch": 725,
      "train_r2": 0.984462465802811,
      "test_r2": 0.9112202000757911,
      "elapsed_time": 10.785712957382202
    },
    {
      "epoch": 726,
      "train_r2": 0.9847866907638876,
      "test_r2": 0.9256402449332645,
      "elapsed_time": 10.800456285476685
    },
    {
      "epoch": 727,
      "train_r2": 0.9831097810092643,
      "test_r2": 0.9263971061331078,
      "elapsed_time": 10.815399885177612
    },
    {
      "epoch": 728,
      "train_r2": 0.975349673408246,
      "test_r2": 0.9088764952157034,
      "elapsed_time": 10.829837083816528
    },
    {
      "epoch": 729,
      "train_r2": 0.9883948229268587,
      "test_r2": 0.9056925288517447,
      "elapsed_time": 10.844685554504395
    },
    {
      "epoch": 730,
      "train_r2": 0.9875598218828309,
      "test_r2": 0.8986589737083419,
      "elapsed_time": 10.859235763549805
    },
    {
      "epoch": 731,
      "train_r2": 0.9813579789008771,
      "test_r2": 0.9124467343182281,
      "elapsed_time": 10.87402868270874
    },
    {
      "epoch": 732,
      "train_r2": 0.972762709842664,
      "test_r2": 0.9020012171399887,
      "elapsed_time": 10.888688087463379
    },
    {
      "epoch": 733,
      "train_r2": 0.9794225821867523,
      "test_r2": 0.9055540814545614,
      "elapsed_time": 10.903254747390747
    },
    {
      "epoch": 734,
      "train_r2": 0.9632741257622986,
      "test_r2": 0.9150272992397199,
      "elapsed_time": 10.917902946472168
    },
    {
      "epoch": 735,
      "train_r2": 0.974094710753343,
      "test_r2": 0.9111922098025131,
      "elapsed_time": 10.93239688873291
    },
    {
      "epoch": 736,
      "train_r2": 0.9747188998144635,
      "test_r2": 0.9089431465219566,
      "elapsed_time": 10.946999788284302
    },
    {
      "epoch": 737,
      "train_r2": 0.935254626437184,
      "test_r2": 0.9006020592316737,
      "elapsed_time": 10.96143126487732
    },
    {
      "epoch": 738,
      "train_r2": 0.9760752721186408,
      "test_r2": 0.8931100382920851,
      "elapsed_time": 10.976186037063599
    },
    {
      "epoch": 739,
      "train_r2": 0.9685161539315821,
      "test_r2": 0.9016068692723012,
      "elapsed_time": 10.99062728881836
    },
    {
      "epoch": 740,
      "train_r2": 0.983163750063045,
      "test_r2": 0.9169048470498267,
      "elapsed_time": 11.005316019058228
    },
    {
      "epoch": 741,
      "train_r2": 0.9754297556977033,
      "test_r2": 0.9066331303451649,
      "elapsed_time": 11.019776344299316
    },
    {
      "epoch": 742,
      "train_r2": 0.9791347740429639,
      "test_r2": 0.9215444330162263,
      "elapsed_time": 11.0344078540802
    },
    {
      "epoch": 743,
      "train_r2": 0.9852657226600683,
      "test_r2": 0.9121703672142033,
      "elapsed_time": 11.048973083496094
    },
    {
      "epoch": 744,
      "train_r2": 0.9669002643735637,
      "test_r2": 0.8953485837708075,
      "elapsed_time": 11.063422441482544
    },
    {
      "epoch": 745,
      "train_r2": 0.9793343052409975,
      "test_r2": 0.9077965921489365,
      "elapsed_time": 11.078197002410889
    },
    {
      "epoch": 746,
      "train_r2": 0.9901300153976659,
      "test_r2": 0.9012790520644609,
      "elapsed_time": 11.092761754989624
    },
    {
      "epoch": 747,
      "train_r2": 0.9793895605672803,
      "test_r2": 0.8961824795675943,
      "elapsed_time": 11.107564210891724
    },
    {
      "epoch": 748,
      "train_r2": 0.9872886052683821,
      "test_r2": 0.906218972220953,
      "elapsed_time": 11.122013330459595
    },
    {
      "epoch": 749,
      "train_r2": 0.9447320456367881,
      "test_r2": 0.9065415581780155,
      "elapsed_time": 11.136944770812988
    },
    {
      "epoch": 750,
      "train_r2": 0.9318805040041576,
      "test_r2": 0.8733392067534271,
      "elapsed_time": 11.15152359008789
    },
    {
      "epoch": 751,
      "train_r2": 0.9728245619709162,
      "test_r2": 0.900074333935992,
      "elapsed_time": 11.166287183761597
    },
    {
      "epoch": 752,
      "train_r2": 0.9413103588347194,
      "test_r2": 0.9016777046953018,
      "elapsed_time": 11.180854082107544
    },
    {
      "epoch": 753,
      "train_r2": 0.9541835421445821,
      "test_r2": 0.897634270639316,
      "elapsed_time": 11.195377349853516
    },
    {
      "epoch": 754,
      "train_r2": 0.9545744786918475,
      "test_r2": 0.9275512615909403,
      "elapsed_time": 11.209918022155762
    },
    {
      "epoch": 755,
      "train_r2": 0.9738226326666567,
      "test_r2": 0.9228996248734282,
      "elapsed_time": 11.224767923355103
    },
    {
      "epoch": 756,
      "train_r2": 0.9806147337286862,
      "test_r2": 0.9090903786951273,
      "elapsed_time": 11.239566087722778
    },
    {
      "epoch": 757,
      "train_r2": 0.9726268541204188,
      "test_r2": 0.8971483623960134,
      "elapsed_time": 11.254095077514648
    },
    {
      "epoch": 758,
      "train_r2": 0.964562945706768,
      "test_r2": 0.9066514370076998,
      "elapsed_time": 11.268993377685547
    },
    {
      "epoch": 759,
      "train_r2": 0.988465085381962,
      "test_r2": 0.8997826038451242,
      "elapsed_time": 11.283589363098145
    },
    {
      "epoch": 760,
      "train_r2": 0.9780914238909529,
      "test_r2": 0.8913902654211174,
      "elapsed_time": 11.298498392105103
    },
    {
      "epoch": 761,
      "train_r2": 0.9542797527703483,
      "test_r2": 0.897204381062923,
      "elapsed_time": 11.313201427459717
    },
    {
      "epoch": 762,
      "train_r2": 0.9859471692455012,
      "test_r2": 0.9038363230404783,
      "elapsed_time": 11.3279447555542
    },
    {
      "epoch": 763,
      "train_r2": 0.9876368097953417,
      "test_r2": 0.9113876827259033,
      "elapsed_time": 11.342536926269531
    },
    {
      "epoch": 764,
      "train_r2": 0.9684890722104998,
      "test_r2": 0.8952146377716568,
      "elapsed_time": 11.357018232345581
    },
    {
      "epoch": 765,
      "train_r2": 0.9593096558583877,
      "test_r2": 0.9157510523430288,
      "elapsed_time": 11.371834754943848
    },
    {
      "epoch": 766,
      "train_r2": 0.9658846471241306,
      "test_r2": 0.8983882249888244,
      "elapsed_time": 11.386512279510498
    },
    {
      "epoch": 767,
      "train_r2": 0.9889395708315271,
      "test_r2": 0.9156349910402787,
      "elapsed_time": 11.4012770652771
    },
    {
      "epoch": 768,
      "train_r2": 0.9772147931619884,
      "test_r2": 0.9081838140062626,
      "elapsed_time": 11.416023969650269
    },
    {
      "epoch": 769,
      "train_r2": 0.9827104076270956,
      "test_r2": 0.8965626498166677,
      "elapsed_time": 11.430628061294556
    },
    {
      "epoch": 770,
      "train_r2": 0.9893717878296546,
      "test_r2": 0.9063058702030493,
      "elapsed_time": 11.445208549499512
    },
    {
      "epoch": 771,
      "train_r2": 0.9873025133603462,
      "test_r2": 0.9127054319568519,
      "elapsed_time": 11.459874868392944
    },
    {
      "epoch": 772,
      "train_r2": 0.9558056046731448,
      "test_r2": 0.9110429020663862,
      "elapsed_time": 11.474461793899536
    },
    {
      "epoch": 773,
      "train_r2": 0.9553289370885324,
      "test_r2": 0.8846659609031079,
      "elapsed_time": 11.489253044128418
    },
    {
      "epoch": 774,
      "train_r2": 0.9799453455950623,
      "test_r2": 0.8984206429352993,
      "elapsed_time": 11.504065036773682
    },
    {
      "epoch": 775,
      "train_r2": 0.9833067758945548,
      "test_r2": 0.9039817370344819,
      "elapsed_time": 11.518980503082275
    },
    {
      "epoch": 776,
      "train_r2": 0.9839431859153944,
      "test_r2": 0.9071835093832685,
      "elapsed_time": 11.533382415771484
    },
    {
      "epoch": 777,
      "train_r2": 0.9457725020998772,
      "test_r2": 0.8746363134816382,
      "elapsed_time": 11.548189401626587
    },
    {
      "epoch": 778,
      "train_r2": 0.8949020168809327,
      "test_r2": 0.8919322488829631,
      "elapsed_time": 11.562572717666626
    },
    {
      "epoch": 779,
      "train_r2": 0.9310781121846713,
      "test_r2": 0.8863241554267308,
      "elapsed_time": 11.5771164894104
    },
    {
      "epoch": 780,
      "train_r2": 0.9704452056508757,
      "test_r2": 0.9018954252249878,
      "elapsed_time": 11.591915607452393
    },
    {
      "epoch": 781,
      "train_r2": 0.8614328943488536,
      "test_r2": 0.8623431347154757,
      "elapsed_time": 11.606472730636597
    },
    {
      "epoch": 782,
      "train_r2": 0.8724837667477596,
      "test_r2": 0.8299943493700728,
      "elapsed_time": 11.621497631072998
    },
    {
      "epoch": 783,
      "train_r2": 0.9388653336335794,
      "test_r2": 0.8935396210793372,
      "elapsed_time": 11.636069059371948
    },
    {
      "epoch": 784,
      "train_r2": 0.9713934859194746,
      "test_r2": 0.9010929431959772,
      "elapsed_time": 11.658097505569458
    },
    {
      "epoch": 785,
      "train_r2": 0.9604898705319435,
      "test_r2": 0.9070854779671653,
      "elapsed_time": 11.67375135421753
    },
    {
      "epoch": 786,
      "train_r2": 0.9653405823510706,
      "test_r2": 0.909808979193789,
      "elapsed_time": 11.690303325653076
    },
    {
      "epoch": 787,
      "train_r2": 0.9333260583640944,
      "test_r2": 0.8693064269054738,
      "elapsed_time": 11.706061363220215
    },
    {
      "epoch": 788,
      "train_r2": 0.9844878928473728,
      "test_r2": 0.907020700921841,
      "elapsed_time": 11.720827102661133
    },
    {
      "epoch": 789,
      "train_r2": 0.988685291633392,
      "test_r2": 0.9162767598074675,
      "elapsed_time": 11.735506534576416
    },
    {
      "epoch": 790,
      "train_r2": 0.9623204883373662,
      "test_r2": 0.8958505328010933,
      "elapsed_time": 11.750457525253296
    },
    {
      "epoch": 791,
      "train_r2": 0.992023962646661,
      "test_r2": 0.9169264493358177,
      "elapsed_time": 11.765153884887695
    },
    {
      "epoch": 792,
      "train_r2": 0.9696428852018225,
      "test_r2": 0.9136995479802122,
      "elapsed_time": 11.779859066009521
    },
    {
      "epoch": 793,
      "train_r2": 0.9211207949156501,
      "test_r2": 0.8759022977032737,
      "elapsed_time": 11.794425249099731
    },
    {
      "epoch": 794,
      "train_r2": 0.9631758007865425,
      "test_r2": 0.9194623542999145,
      "elapsed_time": 11.814135551452637
    },
    {
      "epoch": 795,
      "train_r2": 0.9835045464500487,
      "test_r2": 0.9137626417935633,
      "elapsed_time": 11.829122304916382
    },
    {
      "epoch": 796,
      "train_r2": 0.9824768854838558,
      "test_r2": 0.9078038152985116,
      "elapsed_time": 11.847888469696045
    },
    {
      "epoch": 797,
      "train_r2": 0.9775946770002788,
      "test_r2": 0.9236754376718097,
      "elapsed_time": 11.863305568695068
    },
    {
      "epoch": 798,
      "train_r2": 0.9728466802558781,
      "test_r2": 0.9044817701795238,
      "elapsed_time": 11.880638360977173
    },
    {
      "epoch": 799,
      "train_r2": 0.9794846565003325,
      "test_r2": 0.9053119780766049,
      "elapsed_time": 11.896061897277832
    },
    {
      "epoch": 800,
      "train_r2": 0.9893999389534629,
      "test_r2": 0.9108207625649286,
      "elapsed_time": 11.910743951797485
    },
    {
      "epoch": 801,
      "train_r2": 0.9813905446748864,
      "test_r2": 0.9055131351054515,
      "elapsed_time": 11.925281047821045
    },
    {
      "epoch": 802,
      "train_r2": 0.9794784797572997,
      "test_r2": 0.9102213746230465,
      "elapsed_time": 11.94020414352417
    },
    {
      "epoch": 803,
      "train_r2": 0.9511090813765964,
      "test_r2": 0.8907903006097458,
      "elapsed_time": 11.954647064208984
    },
    {
      "epoch": 804,
      "train_r2": 0.9717794506760603,
      "test_r2": 0.9132612052636977,
      "elapsed_time": 11.969890356063843
    },
    {
      "epoch": 805,
      "train_r2": 0.9586252247631579,
      "test_r2": 0.8883920298417665,
      "elapsed_time": 11.985159158706665
    },
    {
      "epoch": 806,
      "train_r2": 0.9873710296524485,
      "test_r2": 0.9147325152548349,
      "elapsed_time": 11.999849557876587
    },
    {
      "epoch": 807,
      "train_r2": 0.9485158621188632,
      "test_r2": 0.9167594063403047,
      "elapsed_time": 12.014565706253052
    },
    {
      "epoch": 808,
      "train_r2": 0.9486438361741032,
      "test_r2": 0.8955968284247849,
      "elapsed_time": 12.029576063156128
    },
    {
      "epoch": 809,
      "train_r2": 0.9881743514440128,
      "test_r2": 0.9260735961502482,
      "elapsed_time": 12.044455766677856
    },
    {
      "epoch": 810,
      "train_r2": 0.9054817151583652,
      "test_r2": 0.9004142345053125,
      "elapsed_time": 12.059308290481567
    },
    {
      "epoch": 811,
      "train_r2": 0.8464454727155322,
      "test_r2": 0.8288843726752608,
      "elapsed_time": 12.07383918762207
    },
    {
      "epoch": 812,
      "train_r2": 0.8711097848486646,
      "test_r2": 0.8938753608002644,
      "elapsed_time": 12.088961601257324
    },
    {
      "epoch": 813,
      "train_r2": 0.9536321134480218,
      "test_r2": 0.8839494708197292,
      "elapsed_time": 12.10397720336914
    },
    {
      "epoch": 814,
      "train_r2": 0.9807238346264485,
      "test_r2": 0.9095286056504867,
      "elapsed_time": 12.118918895721436
    },
    {
      "epoch": 815,
      "train_r2": 0.95018704979838,
      "test_r2": 0.9148389355590645,
      "elapsed_time": 12.133692979812622
    },
    {
      "epoch": 816,
      "train_r2": 0.9590403680180959,
      "test_r2": 0.9061093713384459,
      "elapsed_time": 12.148733854293823
    },
    {
      "epoch": 817,
      "train_r2": 0.980520769995089,
      "test_r2": 0.9175621476466458,
      "elapsed_time": 12.163528442382812
    },
    {
      "epoch": 818,
      "train_r2": 0.9642298221916971,
      "test_r2": 0.9235216068806182,
      "elapsed_time": 12.178224563598633
    },
    {
      "epoch": 819,
      "train_r2": 0.9699548812829188,
      "test_r2": 0.9172130034794624,
      "elapsed_time": 12.192930936813354
    },
    {
      "epoch": 820,
      "train_r2": 0.9900152999261285,
      "test_r2": 0.9278423736516033,
      "elapsed_time": 12.207653760910034
    },
    {
      "epoch": 821,
      "train_r2": 0.9827296061241269,
      "test_r2": 0.9101213791577621,
      "elapsed_time": 12.222491264343262
    },
    {
      "epoch": 822,
      "train_r2": 0.9882007972436788,
      "test_r2": 0.9023846998750614,
      "elapsed_time": 12.237221479415894
    },
    {
      "epoch": 823,
      "train_r2": 0.9716833385869162,
      "test_r2": 0.9057229385874059,
      "elapsed_time": 12.252305507659912
    },
    {
      "epoch": 824,
      "train_r2": 0.9868711354862132,
      "test_r2": 0.907741931469402,
      "elapsed_time": 12.267273902893066
    },
    {
      "epoch": 825,
      "train_r2": 0.9728539963260731,
      "test_r2": 0.9105541519560826,
      "elapsed_time": 12.28226375579834
    },
    {
      "epoch": 826,
      "train_r2": 0.9532935142878699,
      "test_r2": 0.9006110518051991,
      "elapsed_time": 12.297355651855469
    },
    {
      "epoch": 827,
      "train_r2": 0.9754659890955476,
      "test_r2": 0.9128028688587541,
      "elapsed_time": 12.312369585037231
    },
    {
      "epoch": 828,
      "train_r2": 0.9655775385645025,
      "test_r2": 0.8836955620223508,
      "elapsed_time": 12.327198028564453
    },
    {
      "epoch": 829,
      "train_r2": 0.9747854028901982,
      "test_r2": 0.9153059936865692,
      "elapsed_time": 12.341864347457886
    },
    {
      "epoch": 830,
      "train_r2": 0.984339828710541,
      "test_r2": 0.9250797258396635,
      "elapsed_time": 12.356504678726196
    },
    {
      "epoch": 831,
      "train_r2": 0.9626257244566346,
      "test_r2": 0.8910790610996591,
      "elapsed_time": 12.371784687042236
    },
    {
      "epoch": 832,
      "train_r2": 0.9438261006303318,
      "test_r2": 0.9087652142756361,
      "elapsed_time": 12.386470556259155
    },
    {
      "epoch": 833,
      "train_r2": 0.9339426378819663,
      "test_r2": 0.8794712156341485,
      "elapsed_time": 12.401583194732666
    },
    {
      "epoch": 834,
      "train_r2": 0.9839011339661137,
      "test_r2": 0.91854941737625,
      "elapsed_time": 12.416313886642456
    },
    {
      "epoch": 835,
      "train_r2": 0.9654437691440793,
      "test_r2": 0.916161743449938,
      "elapsed_time": 12.430877447128296
    },
    {
      "epoch": 836,
      "train_r2": 0.9346092660659701,
      "test_r2": 0.8707895635231494,
      "elapsed_time": 12.446065664291382
    },
    {
      "epoch": 837,
      "train_r2": 0.9812177613456659,
      "test_r2": 0.9070567281578175,
      "elapsed_time": 12.461164712905884
    },
    {
      "epoch": 838,
      "train_r2": 0.9481911190437956,
      "test_r2": 0.8792194034361643,
      "elapsed_time": 12.475690603256226
    },
    {
      "epoch": 839,
      "train_r2": 0.9807143325207833,
      "test_r2": 0.9057425086118651,
      "elapsed_time": 12.49023699760437
    },
    {
      "epoch": 840,
      "train_r2": 0.9885014173590483,
      "test_r2": 0.9105473992758019,
      "elapsed_time": 12.505018949508667
    },
    {
      "epoch": 841,
      "train_r2": 0.9704634288224588,
      "test_r2": 0.8926184028197961,
      "elapsed_time": 12.519464254379272
    },
    {
      "epoch": 842,
      "train_r2": 0.9829092300053505,
      "test_r2": 0.8999132548960297,
      "elapsed_time": 12.537314891815186
    },
    {
      "epoch": 843,
      "train_r2": 0.9814831979890614,
      "test_r2": 0.8961527627004193,
      "elapsed_time": 12.552499294281006
    },
    {
      "epoch": 844,
      "train_r2": 0.9820709980577348,
      "test_r2": 0.9064960848506398,
      "elapsed_time": 12.567173480987549
    },
    {
      "epoch": 845,
      "train_r2": 0.9739480477269088,
      "test_r2": 0.9049718515128649,
      "elapsed_time": 12.581672668457031
    },
    {
      "epoch": 846,
      "train_r2": 0.976534761033806,
      "test_r2": 0.893965210659625,
      "elapsed_time": 12.596500635147095
    },
    {
      "epoch": 847,
      "train_r2": 0.9705430933425778,
      "test_r2": 0.9085643651326821,
      "elapsed_time": 12.611026525497437
    },
    {
      "epoch": 848,
      "train_r2": 0.9724402299193227,
      "test_r2": 0.8909992868931861,
      "elapsed_time": 12.625328779220581
    },
    {
      "epoch": 849,
      "train_r2": 0.9888141456824783,
      "test_r2": 0.8991756879062051,
      "elapsed_time": 12.640135526657104
    },
    {
      "epoch": 850,
      "train_r2": 0.9772537728657624,
      "test_r2": 0.9051630278969696,
      "elapsed_time": 12.654643535614014
    },
    {
      "epoch": 851,
      "train_r2": 0.9898374666696944,
      "test_r2": 0.9120718165165635,
      "elapsed_time": 12.674097776412964
    },
    {
      "epoch": 852,
      "train_r2": 0.9839510463995123,
      "test_r2": 0.9186281768762541,
      "elapsed_time": 12.688966512680054
    },
    {
      "epoch": 853,
      "train_r2": 0.9906384519265261,
      "test_r2": 0.9148482355479525,
      "elapsed_time": 12.70339035987854
    },
    {
      "epoch": 854,
      "train_r2": 0.9842854887615149,
      "test_r2": 0.9031710900462546,
      "elapsed_time": 12.717824935913086
    },
    {
      "epoch": 855,
      "train_r2": 0.9781010133381837,
      "test_r2": 0.9039103675068939,
      "elapsed_time": 12.732635259628296
    },
    {
      "epoch": 856,
      "train_r2": 0.9840573083019725,
      "test_r2": 0.9118571928011447,
      "elapsed_time": 12.747062683105469
    },
    {
      "epoch": 857,
      "train_r2": 0.9795826036449555,
      "test_r2": 0.9089389274996603,
      "elapsed_time": 12.76220989227295
    },
    {
      "epoch": 858,
      "train_r2": 0.9857566322334305,
      "test_r2": 0.8992423037521954,
      "elapsed_time": 12.77704405784607
    },
    {
      "epoch": 859,
      "train_r2": 0.9481279727206695,
      "test_r2": 0.8608758608565747,
      "elapsed_time": 12.791503429412842
    },
    {
      "epoch": 860,
      "train_r2": 0.9334861828672758,
      "test_r2": 0.8986775465268632,
      "elapsed_time": 12.806016683578491
    },
    {
      "epoch": 861,
      "train_r2": 0.9065527142214533,
      "test_r2": 0.8647066297433991,
      "elapsed_time": 12.820616960525513
    },
    {
      "epoch": 862,
      "train_r2": 0.9278759639901889,
      "test_r2": 0.8958778291388856,
      "elapsed_time": 12.835050106048584
    },
    {
      "epoch": 863,
      "train_r2": 0.9756306283354186,
      "test_r2": 0.8931971097430916,
      "elapsed_time": 12.849669218063354
    },
    {
      "epoch": 864,
      "train_r2": 0.9774574557754168,
      "test_r2": 0.9032516798710079,
      "elapsed_time": 12.864073753356934
    },
    {
      "epoch": 865,
      "train_r2": 0.9754298514130263,
      "test_r2": 0.8908747203187191,
      "elapsed_time": 12.878453016281128
    },
    {
      "epoch": 866,
      "train_r2": 0.9855770337512567,
      "test_r2": 0.9051820130035244,
      "elapsed_time": 12.893400192260742
    },
    {
      "epoch": 867,
      "train_r2": 0.9894370933201604,
      "test_r2": 0.9168531825243696,
      "elapsed_time": 12.90803837776184
    },
    {
      "epoch": 868,
      "train_r2": 0.9911569390040713,
      "test_r2": 0.9199748123613771,
      "elapsed_time": 12.922940492630005
    },
    {
      "epoch": 869,
      "train_r2": 0.9924416335600527,
      "test_r2": 0.917269541407773,
      "elapsed_time": 12.937276363372803
    },
    {
      "epoch": 870,
      "train_r2": 0.9838496206032274,
      "test_r2": 0.9073649993390468,
      "elapsed_time": 12.95206618309021
    },
    {
      "epoch": 871,
      "train_r2": 0.9816216960526716,
      "test_r2": 0.9067435838459689,
      "elapsed_time": 12.966297149658203
    },
    {
      "epoch": 872,
      "train_r2": 0.9510429084678045,
      "test_r2": 0.8770772280771699,
      "elapsed_time": 12.981119871139526
    },
    {
      "epoch": 873,
      "train_r2": 0.9729365549489376,
      "test_r2": 0.8999641638337375,
      "elapsed_time": 12.995791673660278
    },
    {
      "epoch": 874,
      "train_r2": 0.9770128417555962,
      "test_r2": 0.9044098821582943,
      "elapsed_time": 13.0104238986969
    },
    {
      "epoch": 875,
      "train_r2": 0.9540855871610636,
      "test_r2": 0.8820874474054254,
      "elapsed_time": 13.024941444396973
    },
    {
      "epoch": 876,
      "train_r2": 0.9793231915870358,
      "test_r2": 0.9130065406909951,
      "elapsed_time": 13.039751768112183
    },
    {
      "epoch": 877,
      "train_r2": 0.9791093102455679,
      "test_r2": 0.9160853975803941,
      "elapsed_time": 13.054420709609985
    },
    {
      "epoch": 878,
      "train_r2": 0.9853134190179058,
      "test_r2": 0.9176961672903996,
      "elapsed_time": 13.068887948989868
    },
    {
      "epoch": 879,
      "train_r2": 0.9788496783763613,
      "test_r2": 0.9184440645244616,
      "elapsed_time": 13.083626985549927
    },
    {
      "epoch": 880,
      "train_r2": 0.9849255679816838,
      "test_r2": 0.9202933596067683,
      "elapsed_time": 13.098272800445557
    },
    {
      "epoch": 881,
      "train_r2": 0.9648544751474145,
      "test_r2": 0.8951457705990383,
      "elapsed_time": 13.112889289855957
    },
    {
      "epoch": 882,
      "train_r2": 0.979123131626707,
      "test_r2": 0.9098919267222495,
      "elapsed_time": 13.127752780914307
    },
    {
      "epoch": 883,
      "train_r2": 0.9824966086894479,
      "test_r2": 0.9101292396086796,
      "elapsed_time": 13.142435789108276
    },
    {
      "epoch": 884,
      "train_r2": 0.969980029048676,
      "test_r2": 0.8900655892464285,
      "elapsed_time": 13.156941175460815
    },
    {
      "epoch": 885,
      "train_r2": 0.9634487393125835,
      "test_r2": 0.909081405575461,
      "elapsed_time": 13.17174768447876
    },
    {
      "epoch": 886,
      "train_r2": 0.988034087498137,
      "test_r2": 0.9035007628837841,
      "elapsed_time": 13.18646502494812
    },
    {
      "epoch": 887,
      "train_r2": 0.9838616849885218,
      "test_r2": 0.895842962766395,
      "elapsed_time": 13.200956106185913
    },
    {
      "epoch": 888,
      "train_r2": 0.9465078471458472,
      "test_r2": 0.897704008894321,
      "elapsed_time": 13.215803146362305
    },
    {
      "epoch": 889,
      "train_r2": 0.9567191496193584,
      "test_r2": 0.8780986339955883,
      "elapsed_time": 13.230498790740967
    },
    {
      "epoch": 890,
      "train_r2": 0.9696058088084584,
      "test_r2": 0.9013461349902607,
      "elapsed_time": 13.244974613189697
    },
    {
      "epoch": 891,
      "train_r2": 0.9767780670567601,
      "test_r2": 0.9012566611796342,
      "elapsed_time": 13.259626388549805
    },
    {
      "epoch": 892,
      "train_r2": 0.9874091183769479,
      "test_r2": 0.9069946667213634,
      "elapsed_time": 13.27404236793518
    },
    {
      "epoch": 893,
      "train_r2": 0.9877081274941486,
      "test_r2": 0.906130528132945,
      "elapsed_time": 13.288902997970581
    },
    {
      "epoch": 894,
      "train_r2": 0.976333616468534,
      "test_r2": 0.8934121249365465,
      "elapsed_time": 13.303518295288086
    },
    {
      "epoch": 895,
      "train_r2": 0.9878493707977656,
      "test_r2": 0.9099411931534007,
      "elapsed_time": 13.318033695220947
    },
    {
      "epoch": 896,
      "train_r2": 0.9794072800538305,
      "test_r2": 0.9154542431045315,
      "elapsed_time": 13.332676887512207
    },
    {
      "epoch": 897,
      "train_r2": 0.9404013914376287,
      "test_r2": 0.8797997265629921,
      "elapsed_time": 13.34740686416626
    },
    {
      "epoch": 898,
      "train_r2": 0.971647399150028,
      "test_r2": 0.9048629240947137,
      "elapsed_time": 13.36222505569458
    },
    {
      "epoch": 899,
      "train_r2": 0.9820962597806228,
      "test_r2": 0.9137801553905087,
      "elapsed_time": 13.376864194869995
    },
    {
      "epoch": 900,
      "train_r2": 0.9825962651067559,
      "test_r2": 0.9170851181969789,
      "elapsed_time": 13.391227722167969
    },
    {
      "epoch": 901,
      "train_r2": 0.9869204881243967,
      "test_r2": 0.9202577435042929,
      "elapsed_time": 13.405928373336792
    },
    {
      "epoch": 902,
      "train_r2": 0.9612805213517035,
      "test_r2": 0.8929292112465791,
      "elapsed_time": 13.42040205001831
    },
    {
      "epoch": 903,
      "train_r2": 0.968490232837466,
      "test_r2": 0.9166495134380814,
      "elapsed_time": 13.434826135635376
    },
    {
      "epoch": 904,
      "train_r2": 0.98525956851161,
      "test_r2": 0.9219131415997465,
      "elapsed_time": 13.44956660270691
    },
    {
      "epoch": 905,
      "train_r2": 0.9755610391059735,
      "test_r2": 0.9260878075049138,
      "elapsed_time": 13.464179277420044
    },
    {
      "epoch": 906,
      "train_r2": 0.9833721304939663,
      "test_r2": 0.924313639204134,
      "elapsed_time": 13.478757381439209
    },
    {
      "epoch": 907,
      "train_r2": 0.9670529259182589,
      "test_r2": 0.9006417626189139,
      "elapsed_time": 13.493123769760132
    },
    {
      "epoch": 908,
      "train_r2": 0.9644218509984598,
      "test_r2": 0.9089050333760947,
      "elapsed_time": 13.50788402557373
    },
    {
      "epoch": 909,
      "train_r2": 0.9649072954817329,
      "test_r2": 0.8957632050369141,
      "elapsed_time": 13.522105693817139
    },
    {
      "epoch": 910,
      "train_r2": 0.9804691179615548,
      "test_r2": 0.9164362419767369,
      "elapsed_time": 13.536734580993652
    },
    {
      "epoch": 911,
      "train_r2": 0.988906860021942,
      "test_r2": 0.9207776930678081,
      "elapsed_time": 13.551200151443481
    },
    {
      "epoch": 912,
      "train_r2": 0.9756270256041542,
      "test_r2": 0.9104752665371513,
      "elapsed_time": 13.565684795379639
    },
    {
      "epoch": 913,
      "train_r2": 0.9385871939010386,
      "test_r2": 0.91386836068258,
      "elapsed_time": 13.580491542816162
    },
    {
      "epoch": 914,
      "train_r2": 0.9607203475294004,
      "test_r2": 0.9009841771361089,
      "elapsed_time": 13.594824075698853
    },
    {
      "epoch": 915,
      "train_r2": 0.9851038393805424,
      "test_r2": 0.9171049226491308,
      "elapsed_time": 13.609301090240479
    },
    {
      "epoch": 916,
      "train_r2": 0.9729020465358628,
      "test_r2": 0.9182413839540926,
      "elapsed_time": 13.624096870422363
    },
    {
      "epoch": 917,
      "train_r2": 0.9872623856198572,
      "test_r2": 0.914243327161259,
      "elapsed_time": 13.638339281082153
    },
    {
      "epoch": 918,
      "train_r2": 0.987813472879322,
      "test_r2": 0.9187890301176149,
      "elapsed_time": 13.65319037437439
    },
    {
      "epoch": 919,
      "train_r2": 0.9843483294827559,
      "test_r2": 0.9125353096452056,
      "elapsed_time": 13.667893886566162
    },
    {
      "epoch": 920,
      "train_r2": 0.988480567736742,
      "test_r2": 0.9155494517548892,
      "elapsed_time": 13.682608127593994
    },
    {
      "epoch": 921,
      "train_r2": 0.9808617177735275,
      "test_r2": 0.8963057906505876,
      "elapsed_time": 13.6968674659729
    },
    {
      "epoch": 922,
      "train_r2": 0.9908482265827068,
      "test_r2": 0.9082480282534506,
      "elapsed_time": 13.711618661880493
    },
    {
      "epoch": 923,
      "train_r2": 0.9882269777821675,
      "test_r2": 0.9090968186425656,
      "elapsed_time": 13.726147413253784
    },
    {
      "epoch": 924,
      "train_r2": 0.9852934770208227,
      "test_r2": 0.9060664780512431,
      "elapsed_time": 13.741036176681519
    },
    {
      "epoch": 925,
      "train_r2": 0.9845246984719891,
      "test_r2": 0.9135187441277454,
      "elapsed_time": 13.755798101425171
    },
    {
      "epoch": 926,
      "train_r2": 0.9828333898815388,
      "test_r2": 0.8983472903021795,
      "elapsed_time": 13.770397424697876
    },
    {
      "epoch": 927,
      "train_r2": 0.9727058643866289,
      "test_r2": 0.8863917966007299,
      "elapsed_time": 13.78490400314331
    },
    {
      "epoch": 928,
      "train_r2": 0.968150046477895,
      "test_r2": 0.907723380003845,
      "elapsed_time": 13.799763202667236
    },
    {
      "epoch": 929,
      "train_r2": 0.984578905598913,
      "test_r2": 0.9030046556961898,
      "elapsed_time": 13.814440727233887
    },
    {
      "epoch": 930,
      "train_r2": 0.9830557983274462,
      "test_r2": 0.8983619408867491,
      "elapsed_time": 13.828961372375488
    },
    {
      "epoch": 931,
      "train_r2": 0.951707459980146,
      "test_r2": 0.9059500547705786,
      "elapsed_time": 13.8436119556427
    },
    {
      "epoch": 932,
      "train_r2": 0.9677886164751414,
      "test_r2": 0.8983533509663651,
      "elapsed_time": 13.858195781707764
    },
    {
      "epoch": 933,
      "train_r2": 0.9901592752028066,
      "test_r2": 0.9178573003233341,
      "elapsed_time": 13.872684478759766
    },
    {
      "epoch": 934,
      "train_r2": 0.9867819382399292,
      "test_r2": 0.9152505722811797,
      "elapsed_time": 13.887347221374512
    },
    {
      "epoch": 935,
      "train_r2": 0.982807266650188,
      "test_r2": 0.9009476793383743,
      "elapsed_time": 13.901952028274536
    },
    {
      "epoch": 936,
      "train_r2": 0.9903706525699828,
      "test_r2": 0.9075945112355782,
      "elapsed_time": 13.916703462600708
    },
    {
      "epoch": 937,
      "train_r2": 0.9837043783252762,
      "test_r2": 0.9112421277168631,
      "elapsed_time": 13.931340456008911
    },
    {
      "epoch": 938,
      "train_r2": 0.986823504016486,
      "test_r2": 0.9019510413504548,
      "elapsed_time": 13.945713996887207
    },
    {
      "epoch": 939,
      "train_r2": 0.9867040430615583,
      "test_r2": 0.9005621314401671,
      "elapsed_time": 13.960508584976196
    },
    {
      "epoch": 940,
      "train_r2": 0.9383644380030136,
      "test_r2": 0.907276553498561,
      "elapsed_time": 13.974838256835938
    },
    {
      "epoch": 941,
      "train_r2": 0.8873364850625922,
      "test_r2": 0.8556032849323838,
      "elapsed_time": 13.989606380462646
    },
    {
      "epoch": 942,
      "train_r2": 0.9509798459497331,
      "test_r2": 0.9062270729256925,
      "elapsed_time": 14.004582643508911
    },
    {
      "epoch": 943,
      "train_r2": 0.9687557162379279,
      "test_r2": 0.9110085138366887,
      "elapsed_time": 14.019143104553223
    },
    {
      "epoch": 944,
      "train_r2": 0.9678289705787727,
      "test_r2": 0.9037632530992212,
      "elapsed_time": 14.033600091934204
    },
    {
      "epoch": 945,
      "train_r2": 0.9562920952767533,
      "test_r2": 0.9254298427299189,
      "elapsed_time": 14.048394680023193
    },
    {
      "epoch": 946,
      "train_r2": 0.9761791393170093,
      "test_r2": 0.9183233065232728,
      "elapsed_time": 14.062886476516724
    },
    {
      "epoch": 947,
      "train_r2": 0.9718444764526363,
      "test_r2": 0.913405140885091,
      "elapsed_time": 14.077560186386108
    },
    {
      "epoch": 948,
      "train_r2": 0.9633468011935257,
      "test_r2": 0.9065358623687952,
      "elapsed_time": 14.092297554016113
    },
    {
      "epoch": 949,
      "train_r2": 0.9541113493612138,
      "test_r2": 0.887984294408704,
      "elapsed_time": 14.106982707977295
    },
    {
      "epoch": 950,
      "train_r2": 0.974646111677801,
      "test_r2": 0.898754109578443,
      "elapsed_time": 14.12127685546875
    },
    {
      "epoch": 951,
      "train_r2": 0.9829399484377752,
      "test_r2": 0.9057146819649273,
      "elapsed_time": 14.13604211807251
    },
    {
      "epoch": 952,
      "train_r2": 0.9893372326099771,
      "test_r2": 0.9033816252323263,
      "elapsed_time": 14.150578260421753
    },
    {
      "epoch": 953,
      "train_r2": 0.9856886935486644,
      "test_r2": 0.9194171728537045,
      "elapsed_time": 14.165197134017944
    },
    {
      "epoch": 954,
      "train_r2": 0.9747458039485641,
      "test_r2": 0.9274549149345281,
      "elapsed_time": 14.179890155792236
    },
    {
      "epoch": 955,
      "train_r2": 0.9634346397377934,
      "test_r2": 0.8965756054798039,
      "elapsed_time": 14.19449257850647
    },
    {
      "epoch": 956,
      "train_r2": 0.9615474102343026,
      "test_r2": 0.9059459761397146,
      "elapsed_time": 14.208986282348633
    },
    {
      "epoch": 957,
      "train_r2": 0.9590634377730948,
      "test_r2": 0.8916162603993736,
      "elapsed_time": 14.223793745040894
    },
    {
      "epoch": 958,
      "train_r2": 0.9731083557679846,
      "test_r2": 0.8975932291792464,
      "elapsed_time": 14.238473176956177
    },
    {
      "epoch": 959,
      "train_r2": 0.9898635907757676,
      "test_r2": 0.9065359432563662,
      "elapsed_time": 14.252993106842041
    },
    {
      "epoch": 960,
      "train_r2": 0.9875325110777943,
      "test_r2": 0.9102835106805718,
      "elapsed_time": 14.267730236053467
    },
    {
      "epoch": 961,
      "train_r2": 0.9696054469962377,
      "test_r2": 0.888819981251899,
      "elapsed_time": 14.282866716384888
    },
    {
      "epoch": 962,
      "train_r2": 0.9902019496552436,
      "test_r2": 0.9098419679974908,
      "elapsed_time": 14.29753303527832
    },
    {
      "epoch": 963,
      "train_r2": 0.9671597668010345,
      "test_r2": 0.9047613692583689,
      "elapsed_time": 14.312268257141113
    },
    {
      "epoch": 964,
      "train_r2": 0.9690946729209284,
      "test_r2": 0.9212726103112012,
      "elapsed_time": 14.326869010925293
    },
    {
      "epoch": 965,
      "train_r2": 0.9751028369136323,
      "test_r2": 0.9158426572112339,
      "elapsed_time": 14.34126901626587
    },
    {
      "epoch": 966,
      "train_r2": 0.9750027223362449,
      "test_r2": 0.9258419630057272,
      "elapsed_time": 14.356143951416016
    },
    {
      "epoch": 967,
      "train_r2": 0.9752109235299607,
      "test_r2": 0.9118852809276364,
      "elapsed_time": 14.370485782623291
    },
    {
      "epoch": 968,
      "train_r2": 0.9817615802786065,
      "test_r2": 0.902529210904969,
      "elapsed_time": 14.385125398635864
    },
    {
      "epoch": 969,
      "train_r2": 0.9875113443168705,
      "test_r2": 0.9110768874259486,
      "elapsed_time": 14.39976978302002
    },
    {
      "epoch": 970,
      "train_r2": 0.9831220057628709,
      "test_r2": 0.9025887214456784,
      "elapsed_time": 14.414407014846802
    },
    {
      "epoch": 971,
      "train_r2": 0.989074774194776,
      "test_r2": 0.9078601640455308,
      "elapsed_time": 14.42890191078186
    },
    {
      "epoch": 972,
      "train_r2": 0.9890688867555512,
      "test_r2": 0.9152193511110492,
      "elapsed_time": 14.443750619888306
    },
    {
      "epoch": 973,
      "train_r2": 0.98821078941289,
      "test_r2": 0.9228536514265822,
      "elapsed_time": 14.458488464355469
    },
    {
      "epoch": 974,
      "train_r2": 0.9616661863456968,
      "test_r2": 0.9012391420099287,
      "elapsed_time": 14.472990036010742
    },
    {
      "epoch": 975,
      "train_r2": 0.9769368690664605,
      "test_r2": 0.9213034911525801,
      "elapsed_time": 14.487577199935913
    },
    {
      "epoch": 976,
      "train_r2": 0.9844824426228157,
      "test_r2": 0.9138869594256523,
      "elapsed_time": 14.502406358718872
    },
    {
      "epoch": 977,
      "train_r2": 0.9705249762151397,
      "test_r2": 0.8969425880553311,
      "elapsed_time": 14.51704716682434
    },
    {
      "epoch": 978,
      "train_r2": 0.9893181997710515,
      "test_r2": 0.9162896776722091,
      "elapsed_time": 14.531455993652344
    },
    {
      "epoch": 979,
      "train_r2": 0.9819353714403338,
      "test_r2": 0.9018136062653497,
      "elapsed_time": 14.545995950698853
    },
    {
      "epoch": 980,
      "train_r2": 0.9831434962062837,
      "test_r2": 0.8981517444233114,
      "elapsed_time": 14.560590267181396
    },
    {
      "epoch": 981,
      "train_r2": 0.9782905498355076,
      "test_r2": 0.9118843535737957,
      "elapsed_time": 14.575095415115356
    },
    {
      "epoch": 982,
      "train_r2": 0.9488041783904917,
      "test_r2": 0.8834777106849165,
      "elapsed_time": 14.589704513549805
    },
    {
      "epoch": 983,
      "train_r2": 0.9817356982779645,
      "test_r2": 0.9188758469792715,
      "elapsed_time": 14.604174613952637
    },
    {
      "epoch": 984,
      "train_r2": 0.9828933511868458,
      "test_r2": 0.914755024586612,
      "elapsed_time": 14.618553876876831
    },
    {
      "epoch": 985,
      "train_r2": 0.9637943193141809,
      "test_r2": 0.892066030758492,
      "elapsed_time": 14.63334846496582
    },
    {
      "epoch": 986,
      "train_r2": 0.9553876982238098,
      "test_r2": 0.9079238801198172,
      "elapsed_time": 14.647992849349976
    },
    {
      "epoch": 987,
      "train_r2": 0.9830280394720761,
      "test_r2": 0.9139028546629951,
      "elapsed_time": 14.662688970565796
    },
    {
      "epoch": 988,
      "train_r2": 0.9691802817342628,
      "test_r2": 0.8970991656734087,
      "elapsed_time": 14.676880121231079
    },
    {
      "epoch": 989,
      "train_r2": 0.985273206723834,
      "test_r2": 0.9072252132184224,
      "elapsed_time": 14.691777229309082
    },
    {
      "epoch": 990,
      "train_r2": 0.9706293225795054,
      "test_r2": 0.8951135537178385,
      "elapsed_time": 14.706154823303223
    },
    {
      "epoch": 991,
      "train_r2": 0.9737855378688123,
      "test_r2": 0.9065955692838022,
      "elapsed_time": 14.721016883850098
    },
    {
      "epoch": 992,
      "train_r2": 0.9763614819209183,
      "test_r2": 0.9136310796435128,
      "elapsed_time": 14.735882997512817
    },
    {
      "epoch": 993,
      "train_r2": 0.9866274318829426,
      "test_r2": 0.9072778526170475,
      "elapsed_time": 14.750622272491455
    },
    {
      "epoch": 994,
      "train_r2": 0.9770126388857031,
      "test_r2": 0.9062745242242319,
      "elapsed_time": 14.765079498291016
    },
    {
      "epoch": 995,
      "train_r2": 0.9726451089146021,
      "test_r2": 0.9013880322907409,
      "elapsed_time": 14.779915571212769
    },
    {
      "epoch": 996,
      "train_r2": 0.983335250177314,
      "test_r2": 0.9040455755818223,
      "elapsed_time": 14.799028635025024
    },
    {
      "epoch": 997,
      "train_r2": 0.9850620022747092,
      "test_r2": 0.9058497387999026,
      "elapsed_time": 14.814034938812256
    },
    {
      "epoch": 998,
      "train_r2": 0.9832581364045614,
      "test_r2": 0.9130204343399574,
      "elapsed_time": 14.828901052474976
    },
    {
      "epoch": 999,
      "train_r2": 0.9683366854897216,
      "test_r2": 0.9009554369423025,
      "elapsed_time": 14.843682289123535
    },
    {
      "epoch": 1000,
      "train_r2": 0.9763854453642719,
      "test_r2": 0.9113094241672494,
      "elapsed_time": 14.858344793319702
    }
  ],
  "total_training_time": 14.858479738235474
}
