# Supplementary material for: LG-Transformer: learned-graph transformer framework enabling diverse physicochemical properties prediction toward fuel design
Source: Nat Commun. 2026 Jun 3;17:7137. doi: 10.1038/s41467-026-73853-z (PMC13396237; doi:10.1038/s41467-026-73853-z)
Supplement: Supplementary file 8 — Source data for Supplementary Figure 8 [file 41467_2026_73853_MOESM8_ESM.zip › transformer_fold_1_epoch_based_log.json]

{
  "method_name": "Transformer",
  "fold_id": 1,
  "start_time": 1762344504.0262625,
  "epoch_records": [
    {
      "epoch": 1,
      "train_r2": -5.922555469637435,
      "test_r2": -2.74088791914374,
      "elapsed_time": 0.3280367851257324
    },
    {
      "epoch": 2,
      "train_r2": -8.560158993921306,
      "test_r2": -2.239249403162548,
      "elapsed_time": 0.3983943462371826
    },
    {
      "epoch": 3,
      "train_r2": -21.017848004776535,
      "test_r2": -6.080952031677452,
      "elapsed_time": 0.46840643882751465
    },
    {
      "epoch": 4,
      "train_r2": -6.881041243263861,
      "test_r2": -1.4734616792736683,
      "elapsed_time": 0.5389676094055176
    },
    {
      "epoch": 5,
      "train_r2": 0.25024252524677815,
      "test_r2": 0.11589377565628922,
      "elapsed_time": 0.6081054210662842
    },
    {
      "epoch": 6,
      "train_r2": -0.08036585374268213,
      "test_r2": -0.08679851708248121,
      "elapsed_time": 0.6763720512390137
    },
    {
      "epoch": 7,
      "train_r2": 0.22212301517902777,
      "test_r2": 0.34402636041679124,
      "elapsed_time": 0.7446186542510986
    },
    {
      "epoch": 8,
      "train_r2": 0.14614202571891866,
      "test_r2": 0.4137944738686977,
      "elapsed_time": 0.8128366470336914
    },
    {
      "epoch": 9,
      "train_r2": 0.5276327253307787,
      "test_r2": 0.3439252548971261,
      "elapsed_time": 0.8815512657165527
    },
    {
      "epoch": 10,
      "train_r2": 0.583147799833488,
      "test_r2": 0.3814223586560054,
      "elapsed_time": 0.9500112533569336
    },
    {
      "epoch": 11,
      "train_r2": 0.667291369426138,
      "test_r2": 0.6525591253211063,
      "elapsed_time": 1.0190417766571045
    },
    {
      "epoch": 12,
      "train_r2": 0.6475048962234421,
      "test_r2": 0.6677816091775716,
      "elapsed_time": 1.0891058444976807
    },
    {
      "epoch": 13,
      "train_r2": 0.8018945022979046,
      "test_r2": 0.6291578260586292,
      "elapsed_time": 1.1594493389129639
    },
    {
      "epoch": 14,
      "train_r2": 0.7926834080420293,
      "test_r2": 0.7268475432451691,
      "elapsed_time": 1.229778528213501
    },
    {
      "epoch": 15,
      "train_r2": 0.7186433766359013,
      "test_r2": 0.8176507993752881,
      "elapsed_time": 1.3001325130462646
    },
    {
      "epoch": 16,
      "train_r2": 0.8502363483138217,
      "test_r2": 0.8369984703696108,
      "elapsed_time": 1.3701465129852295
    },
    {
      "epoch": 17,
      "train_r2": 0.8762452157581201,
      "test_r2": 0.8258740991687548,
      "elapsed_time": 1.4404346942901611
    },
    {
      "epoch": 18,
      "train_r2": 0.8427118542629626,
      "test_r2": 0.8355595772486053,
      "elapsed_time": 1.5111796855926514
    },
    {
      "epoch": 19,
      "train_r2": 0.7468699075215629,
      "test_r2": 0.8419773582552168,
      "elapsed_time": 1.5810189247131348
    },
    {
      "epoch": 20,
      "train_r2": 0.8344216359780403,
      "test_r2": 0.8395389731930789,
      "elapsed_time": 1.651501178741455
    },
    {
      "epoch": 21,
      "train_r2": 0.8927569346045663,
      "test_r2": 0.80868560676366,
      "elapsed_time": 1.722982406616211
    },
    {
      "epoch": 22,
      "train_r2": 0.903993282953309,
      "test_r2": 0.8728973022664153,
      "elapsed_time": 1.792443037033081
    },
    {
      "epoch": 23,
      "train_r2": 0.8904291060604149,
      "test_r2": 0.8688988827346356,
      "elapsed_time": 1.8624770641326904
    },
    {
      "epoch": 24,
      "train_r2": 0.9167447624666212,
      "test_r2": 0.8595741829112425,
      "elapsed_time": 1.9337334632873535
    },
    {
      "epoch": 25,
      "train_r2": 0.8352029484587626,
      "test_r2": 0.8876097386472768,
      "elapsed_time": 2.004356622695923
    },
    {
      "epoch": 26,
      "train_r2": 0.8176183319572389,
      "test_r2": 0.9161285214608533,
      "elapsed_time": 2.0748608112335205
    },
    {
      "epoch": 27,
      "train_r2": 0.8973570804689206,
      "test_r2": 0.9017830070623972,
      "elapsed_time": 2.146268844604492
    },
    {
      "epoch": 28,
      "train_r2": 0.9455845696494767,
      "test_r2": 0.8970209044770205,
      "elapsed_time": 2.2167229652404785
    },
    {
      "epoch": 29,
      "train_r2": 0.9352477476649576,
      "test_r2": 0.8668821057217337,
      "elapsed_time": 2.28700852394104
    },
    {
      "epoch": 30,
      "train_r2": 0.9276887906218797,
      "test_r2": 0.8508357822102468,
      "elapsed_time": 2.357567548751831
    },
    {
      "epoch": 31,
      "train_r2": 0.8559719543770411,
      "test_r2": 0.8623263640207527,
      "elapsed_time": 2.428147792816162
    },
    {
      "epoch": 32,
      "train_r2": 0.9233265303143741,
      "test_r2": 0.8519729242190002,
      "elapsed_time": 2.4990532398223877
    },
    {
      "epoch": 33,
      "train_r2": 0.916056463727581,
      "test_r2": 0.8503192742671569,
      "elapsed_time": 2.569552183151245
    },
    {
      "epoch": 34,
      "train_r2": 0.8636120187506438,
      "test_r2": 0.9092523381904677,
      "elapsed_time": 2.6410257816314697
    },
    {
      "epoch": 35,
      "train_r2": 0.8231062827356306,
      "test_r2": 0.9037310623109566,
      "elapsed_time": 2.7123420238494873
    },
    {
      "epoch": 36,
      "train_r2": 0.8777492852145594,
      "test_r2": 0.9101546438117818,
      "elapsed_time": 2.791923761367798
    },
    {
      "epoch": 37,
      "train_r2": 0.8744476139450895,
      "test_r2": 0.8842519672600767,
      "elapsed_time": 2.864091157913208
    },
    {
      "epoch": 38,
      "train_r2": 0.9657962435372429,
      "test_r2": 0.9092193948416096,
      "elapsed_time": 2.9362449645996094
    },
    {
      "epoch": 39,
      "train_r2": 0.8486100987210237,
      "test_r2": 0.886220999294001,
      "elapsed_time": 3.0079214572906494
    },
    {
      "epoch": 40,
      "train_r2": 0.9607766431440526,
      "test_r2": 0.8883692949187278,
      "elapsed_time": 3.0835981369018555
    },
    {
      "epoch": 41,
      "train_r2": 0.9531666355774031,
      "test_r2": 0.8886387581529112,
      "elapsed_time": 3.1553852558135986
    },
    {
      "epoch": 42,
      "train_r2": 0.9496288677367435,
      "test_r2": 0.9006691790164001,
      "elapsed_time": 3.2268924713134766
    },
    {
      "epoch": 43,
      "train_r2": 0.9414450063798037,
      "test_r2": 0.8815670218750896,
      "elapsed_time": 3.2988991737365723
    },
    {
      "epoch": 44,
      "train_r2": 0.9502320036845691,
      "test_r2": 0.8875278630117294,
      "elapsed_time": 3.3713443279266357
    },
    {
      "epoch": 45,
      "train_r2": 0.9243395412840342,
      "test_r2": 0.9046443644975954,
      "elapsed_time": 3.446871042251587
    },
    {
      "epoch": 46,
      "train_r2": 0.9268485827397053,
      "test_r2": 0.8950525274795282,
      "elapsed_time": 3.519266366958618
    },
    {
      "epoch": 47,
      "train_r2": 0.9079795905329575,
      "test_r2": 0.8938194380889747,
      "elapsed_time": 3.591057777404785
    },
    {
      "epoch": 48,
      "train_r2": 0.970603979263315,
      "test_r2": 0.9009566984171626,
      "elapsed_time": 3.6635854244232178
    },
    {
      "epoch": 49,
      "train_r2": 0.9429012187258092,
      "test_r2": 0.9068697854205506,
      "elapsed_time": 3.7357678413391113
    },
    {
      "epoch": 50,
      "train_r2": 0.972512030847643,
      "test_r2": 0.890226737236685,
      "elapsed_time": 3.808032512664795
    },
    {
      "epoch": 51,
      "train_r2": 0.9091202078751399,
      "test_r2": 0.8726701790493093,
      "elapsed_time": 3.8810501098632812
    },
    {
      "epoch": 52,
      "train_r2": 0.9517125975042987,
      "test_r2": 0.9027302945228032,
      "elapsed_time": 3.9540481567382812
    },
    {
      "epoch": 53,
      "train_r2": 0.9093499681433647,
      "test_r2": 0.9144670185973448,
      "elapsed_time": 4.0260772705078125
    },
    {
      "epoch": 54,
      "train_r2": 0.8353963402768558,
      "test_r2": 0.8807645645648043,
      "elapsed_time": 4.098215103149414
    },
    {
      "epoch": 55,
      "train_r2": 0.9483262717640671,
      "test_r2": 0.8897465031085625,
      "elapsed_time": 4.171050786972046
    },
    {
      "epoch": 56,
      "train_r2": 0.9438546128960014,
      "test_r2": 0.8832850005896602,
      "elapsed_time": 4.244127035140991
    },
    {
      "epoch": 57,
      "train_r2": 0.8843306091672009,
      "test_r2": 0.8773803449934618,
      "elapsed_time": 4.316791534423828
    },
    {
      "epoch": 58,
      "train_r2": 0.9230470231321057,
      "test_r2": 0.8844172260637054,
      "elapsed_time": 4.389872789382935
    },
    {
      "epoch": 59,
      "train_r2": 0.9548973868528027,
      "test_r2": 0.8763232808887271,
      "elapsed_time": 4.46342396736145
    },
    {
      "epoch": 60,
      "train_r2": 0.9312264586908445,
      "test_r2": 0.8590550541594777,
      "elapsed_time": 4.537825107574463
    },
    {
      "epoch": 61,
      "train_r2": 0.9430891635899095,
      "test_r2": 0.868269192199484,
      "elapsed_time": 4.61156439781189
    },
    {
      "epoch": 62,
      "train_r2": 0.9467806275420663,
      "test_r2": 0.8803713697753011,
      "elapsed_time": 4.686008930206299
    },
    {
      "epoch": 63,
      "train_r2": 0.8949440284580624,
      "test_r2": 0.8763598727747436,
      "elapsed_time": 4.759964227676392
    },
    {
      "epoch": 64,
      "train_r2": 0.9588626002948285,
      "test_r2": 0.90914080256601,
      "elapsed_time": 4.833936929702759
    },
    {
      "epoch": 65,
      "train_r2": 0.9401692906200312,
      "test_r2": 0.9257792620307203,
      "elapsed_time": 4.907403230667114
    },
    {
      "epoch": 66,
      "train_r2": 0.9435305782641203,
      "test_r2": 0.9039096354783044,
      "elapsed_time": 4.983564853668213
    },
    {
      "epoch": 67,
      "train_r2": 0.9270616599428103,
      "test_r2": 0.83942545399812,
      "elapsed_time": 5.059430122375488
    },
    {
      "epoch": 68,
      "train_r2": 0.950056059935312,
      "test_r2": 0.8399498753138211,
      "elapsed_time": 5.134777784347534
    },
    {
      "epoch": 69,
      "train_r2": 0.9509711627389729,
      "test_r2": 0.8740739363367709,
      "elapsed_time": 5.213058710098267
    },
    {
      "epoch": 70,
      "train_r2": 0.9617538606050128,
      "test_r2": 0.9022749927213363,
      "elapsed_time": 5.288565397262573
    },
    {
      "epoch": 71,
      "train_r2": 0.9169884951443683,
      "test_r2": 0.8940026262395095,
      "elapsed_time": 5.362967014312744
    },
    {
      "epoch": 72,
      "train_r2": 0.9641158516854225,
      "test_r2": 0.8995692916971302,
      "elapsed_time": 5.43693733215332
    },
    {
      "epoch": 73,
      "train_r2": 0.9660623292388871,
      "test_r2": 0.9097561330447691,
      "elapsed_time": 5.511111259460449
    },
    {
      "epoch": 74,
      "train_r2": 0.8975131805699951,
      "test_r2": 0.8939004452890449,
      "elapsed_time": 5.5853352546691895
    },
    {
      "epoch": 75,
      "train_r2": 0.9541132153963969,
      "test_r2": 0.9044531681507203,
      "elapsed_time": 5.659441947937012
    },
    {
      "epoch": 76,
      "train_r2": 0.9238163999781666,
      "test_r2": 0.8784716187682982,
      "elapsed_time": 5.733379602432251
    },
    {
      "epoch": 77,
      "train_r2": 0.9568294426135788,
      "test_r2": 0.8697637526306468,
      "elapsed_time": 5.807310581207275
    },
    {
      "epoch": 78,
      "train_r2": 0.9386310051718864,
      "test_r2": 0.8338222064127645,
      "elapsed_time": 5.881608724594116
    },
    {
      "epoch": 79,
      "train_r2": 0.9172377888274802,
      "test_r2": 0.8646389003239224,
      "elapsed_time": 5.955671787261963
    },
    {
      "epoch": 80,
      "train_r2": 0.8902041827680354,
      "test_r2": 0.8890956045713206,
      "elapsed_time": 6.030880451202393
    },
    {
      "epoch": 81,
      "train_r2": 0.9553542068393371,
      "test_r2": 0.8915445571504397,
      "elapsed_time": 6.105071306228638
    },
    {
      "epoch": 82,
      "train_r2": 0.9702406615336681,
      "test_r2": 0.8961203775625727,
      "elapsed_time": 6.178942441940308
    },
    {
      "epoch": 83,
      "train_r2": 0.9072738924810104,
      "test_r2": 0.8884747328975457,
      "elapsed_time": 6.252274036407471
    },
    {
      "epoch": 84,
      "train_r2": 0.9180063926002893,
      "test_r2": 0.877121181368439,
      "elapsed_time": 6.32606840133667
    },
    {
      "epoch": 85,
      "train_r2": 0.9483333292337046,
      "test_r2": 0.8794563110734566,
      "elapsed_time": 6.399742126464844
    },
    {
      "epoch": 86,
      "train_r2": 0.960411020757075,
      "test_r2": 0.8761468294827143,
      "elapsed_time": 6.473632097244263
    },
    {
      "epoch": 87,
      "train_r2": 0.9297976694676419,
      "test_r2": 0.8698537897482183,
      "elapsed_time": 6.546846389770508
    },
    {
      "epoch": 88,
      "train_r2": 0.8739079579971414,
      "test_r2": 0.8840312540049238,
      "elapsed_time": 6.623833417892456
    },
    {
      "epoch": 89,
      "train_r2": 0.9174548177104229,
      "test_r2": 0.902050012931174,
      "elapsed_time": 6.69810938835144
    },
    {
      "epoch": 90,
      "train_r2": 0.9461782814284848,
      "test_r2": 0.8987121175922852,
      "elapsed_time": 6.772082090377808
    },
    {
      "epoch": 91,
      "train_r2": 0.8995773127734908,
      "test_r2": 0.8940077909976953,
      "elapsed_time": 6.84600305557251
    },
    {
      "epoch": 92,
      "train_r2": 0.9282235319819478,
      "test_r2": 0.8958780167874799,
      "elapsed_time": 6.9204301834106445
    },
    {
      "epoch": 93,
      "train_r2": 0.9619054185488656,
      "test_r2": 0.8991144677978301,
      "elapsed_time": 6.996159553527832
    },
    {
      "epoch": 94,
      "train_r2": 0.9087264968470566,
      "test_r2": 0.9014980812969112,
      "elapsed_time": 7.07020115852356
    },
    {
      "epoch": 95,
      "train_r2": 0.9137574771944267,
      "test_r2": 0.9036915554552383,
      "elapsed_time": 7.144715309143066
    },
    {
      "epoch": 96,
      "train_r2": 0.9703342020976026,
      "test_r2": 0.8991988184072626,
      "elapsed_time": 7.218674659729004
    },
    {
      "epoch": 97,
      "train_r2": 0.9240979425437816,
      "test_r2": 0.8814170199001561,
      "elapsed_time": 7.292481899261475
    },
    {
      "epoch": 98,
      "train_r2": 0.9378745331311125,
      "test_r2": 0.8916920876171482,
      "elapsed_time": 7.3662402629852295
    },
    {
      "epoch": 99,
      "train_r2": 0.9185868857470775,
      "test_r2": 0.8815110333096058,
      "elapsed_time": 7.450981378555298
    },
    {
      "epoch": 100,
      "train_r2": 0.9721186971938706,
      "test_r2": 0.8894094348963821,
      "elapsed_time": 7.525516510009766
    },
    {
      "epoch": 101,
      "train_r2": 0.9403679140221176,
      "test_r2": 0.9020208910716796,
      "elapsed_time": 7.599279165267944
    },
    {
      "epoch": 102,
      "train_r2": 0.8680642791074104,
      "test_r2": 0.8921747738705488,
      "elapsed_time": 7.673089265823364
    },
    {
      "epoch": 103,
      "train_r2": 0.895266546834007,
      "test_r2": 0.8922923618948331,
      "elapsed_time": 7.746919870376587
    },
    {
      "epoch": 104,
      "train_r2": 0.979639895255015,
      "test_r2": 0.895073015834898,
      "elapsed_time": 7.820804119110107
    },
    {
      "epoch": 105,
      "train_r2": 0.9611339901490411,
      "test_r2": 0.8873268852723689,
      "elapsed_time": 7.894300937652588
    },
    {
      "epoch": 106,
      "train_r2": 0.8736092219376892,
      "test_r2": 0.876284479028513,
      "elapsed_time": 7.967715740203857
    },
    {
      "epoch": 107,
      "train_r2": 0.886363073140684,
      "test_r2": 0.8806076971003852,
      "elapsed_time": 8.041607856750488
    },
    {
      "epoch": 108,
      "train_r2": 0.9727845111157131,
      "test_r2": 0.8934252638050373,
      "elapsed_time": 8.114967107772827
    },
    {
      "epoch": 109,
      "train_r2": 0.9181548760875154,
      "test_r2": 0.8692252519949736,
      "elapsed_time": 8.188609838485718
    },
    {
      "epoch": 110,
      "train_r2": 0.9475012609161457,
      "test_r2": 0.8848472596495549,
      "elapsed_time": 8.262412309646606
    },
    {
      "epoch": 111,
      "train_r2": 0.8107530326021187,
      "test_r2": 0.8672768715737051,
      "elapsed_time": 8.336267232894897
    },
    {
      "epoch": 112,
      "train_r2": 0.7493732197864026,
      "test_r2": 0.8476233447805,
      "elapsed_time": 8.412487030029297
    },
    {
      "epoch": 113,
      "train_r2": 0.8933613586746446,
      "test_r2": 0.8957475557570089,
      "elapsed_time": 8.490781784057617
    },
    {
      "epoch": 114,
      "train_r2": 0.9179973264962858,
      "test_r2": 0.8816185878007499,
      "elapsed_time": 8.566906452178955
    },
    {
      "epoch": 115,
      "train_r2": 0.939401664304782,
      "test_r2": 0.8382739816515592,
      "elapsed_time": 8.640821695327759
    },
    {
      "epoch": 116,
      "train_r2": 0.9615531040498739,
      "test_r2": 0.8647121499078745,
      "elapsed_time": 8.714683294296265
    },
    {
      "epoch": 117,
      "train_r2": 0.9267835655698349,
      "test_r2": 0.9086256647092383,
      "elapsed_time": 8.788273334503174
    },
    {
      "epoch": 118,
      "train_r2": 0.9094225920560932,
      "test_r2": 0.9076360567913718,
      "elapsed_time": 8.862635850906372
    },
    {
      "epoch": 119,
      "train_r2": 0.8876556271716952,
      "test_r2": 0.8826391023800699,
      "elapsed_time": 8.937180280685425
    },
    {
      "epoch": 120,
      "train_r2": 0.9479309176354681,
      "test_r2": 0.8576861043749562,
      "elapsed_time": 9.011623859405518
    },
    {
      "epoch": 121,
      "train_r2": 0.9657833073802178,
      "test_r2": 0.8401313809878426,
      "elapsed_time": 9.085951089859009
    },
    {
      "epoch": 122,
      "train_r2": 0.9141071845995659,
      "test_r2": 0.859406256242,
      "elapsed_time": 9.160910606384277
    },
    {
      "epoch": 123,
      "train_r2": 0.9529180696133545,
      "test_r2": 0.900778372900307,
      "elapsed_time": 9.237733125686646
    },
    {
      "epoch": 124,
      "train_r2": 0.9436566630592461,
      "test_r2": 0.9235968615253581,
      "elapsed_time": 9.311915874481201
    },
    {
      "epoch": 125,
      "train_r2": 0.8602690952354377,
      "test_r2": 0.9072349211512319,
      "elapsed_time": 9.386940002441406
    },
    {
      "epoch": 126,
      "train_r2": 0.955769447525952,
      "test_r2": 0.9236084764652127,
      "elapsed_time": 9.462122201919556
    },
    {
      "epoch": 127,
      "train_r2": 0.9615702617872782,
      "test_r2": 0.91569739279343,
      "elapsed_time": 9.536902666091919
    },
    {
      "epoch": 128,
      "train_r2": 0.85668586987594,
      "test_r2": 0.8988567370142462,
      "elapsed_time": 9.611731767654419
    },
    {
      "epoch": 129,
      "train_r2": 0.9737962345847023,
      "test_r2": 0.9233589100684291,
      "elapsed_time": 9.685894966125488
    },
    {
      "epoch": 130,
      "train_r2": 0.9824950508185144,
      "test_r2": 0.9107215064069107,
      "elapsed_time": 9.760001182556152
    },
    {
      "epoch": 131,
      "train_r2": 0.9301320134040292,
      "test_r2": 0.9001514359099761,
      "elapsed_time": 9.83385157585144
    },
    {
      "epoch": 132,
      "train_r2": 0.9817033008198776,
      "test_r2": 0.9084184057411714,
      "elapsed_time": 9.907711744308472
    },
    {
      "epoch": 133,
      "train_r2": 0.937203931176133,
      "test_r2": 0.9050146665655223,
      "elapsed_time": 9.982011318206787
    },
    {
      "epoch": 134,
      "train_r2": 0.9674821499070917,
      "test_r2": 0.9047462455537146,
      "elapsed_time": 10.056157350540161
    },
    {
      "epoch": 135,
      "train_r2": 0.9424374905466132,
      "test_r2": 0.9140340810372318,
      "elapsed_time": 10.130165338516235
    },
    {
      "epoch": 136,
      "train_r2": 0.9696083950007428,
      "test_r2": 0.9197711833997536,
      "elapsed_time": 10.204007387161255
    },
    {
      "epoch": 137,
      "train_r2": 0.9595739877761552,
      "test_r2": 0.9183915055554566,
      "elapsed_time": 10.278289318084717
    },
    {
      "epoch": 138,
      "train_r2": 0.9319392806524247,
      "test_r2": 0.9199486034046684,
      "elapsed_time": 10.35246992111206
    },
    {
      "epoch": 139,
      "train_r2": 0.960620677599243,
      "test_r2": 0.930193383480826,
      "elapsed_time": 10.426197528839111
    },
    {
      "epoch": 140,
      "train_r2": 0.9174510371565003,
      "test_r2": 0.9376777354905235,
      "elapsed_time": 10.50008749961853
    },
    {
      "epoch": 141,
      "train_r2": 0.9479381600674999,
      "test_r2": 0.9485103445516784,
      "elapsed_time": 10.574134588241577
    },
    {
      "epoch": 142,
      "train_r2": 0.9125228409649336,
      "test_r2": 0.9440054375431597,
      "elapsed_time": 10.647849798202515
    },
    {
      "epoch": 143,
      "train_r2": 0.9377006791287751,
      "test_r2": 0.9286408462938349,
      "elapsed_time": 10.722831726074219
    },
    {
      "epoch": 144,
      "train_r2": 0.9399958229665883,
      "test_r2": 0.9220567205818946,
      "elapsed_time": 10.796854019165039
    },
    {
      "epoch": 145,
      "train_r2": 0.9513046570183399,
      "test_r2": 0.9095959327425986,
      "elapsed_time": 10.87073302268982
    },
    {
      "epoch": 146,
      "train_r2": 0.9632594623007937,
      "test_r2": 0.8951253153192078,
      "elapsed_time": 10.944959163665771
    },
    {
      "epoch": 147,
      "train_r2": 0.9126996218141924,
      "test_r2": 0.8828136337093845,
      "elapsed_time": 11.01920199394226
    },
    {
      "epoch": 148,
      "train_r2": 0.94142789110866,
      "test_r2": 0.9045180085350345,
      "elapsed_time": 11.0932297706604
    },
    {
      "epoch": 149,
      "train_r2": 0.9199559366875651,
      "test_r2": 0.9108545095689143,
      "elapsed_time": 11.16709566116333
    },
    {
      "epoch": 150,
      "train_r2": 0.9667051963011523,
      "test_r2": 0.932873234973885,
      "elapsed_time": 11.24096417427063
    },
    {
      "epoch": 151,
      "train_r2": 0.9715319958914691,
      "test_r2": 0.9077081716237515,
      "elapsed_time": 11.31475019454956
    },
    {
      "epoch": 152,
      "train_r2": 0.9673679746617547,
      "test_r2": 0.8925708039817288,
      "elapsed_time": 11.388230800628662
    },
    {
      "epoch": 153,
      "train_r2": 0.9525812381297667,
      "test_r2": 0.9083448799818071,
      "elapsed_time": 11.46330738067627
    },
    {
      "epoch": 154,
      "train_r2": 0.822039123998392,
      "test_r2": 0.8826612178425305,
      "elapsed_time": 11.538130044937134
    },
    {
      "epoch": 155,
      "train_r2": 0.9359964963481664,
      "test_r2": 0.9049082086560166,
      "elapsed_time": 11.612795114517212
    },
    {
      "epoch": 156,
      "train_r2": 0.9107572461093011,
      "test_r2": 0.8670995453361277,
      "elapsed_time": 11.688727617263794
    },
    {
      "epoch": 157,
      "train_r2": 0.9725969448049472,
      "test_r2": 0.8988035745331417,
      "elapsed_time": 11.762609004974365
    },
    {
      "epoch": 158,
      "train_r2": 0.8329891515194018,
      "test_r2": 0.8744697399100824,
      "elapsed_time": 11.836405515670776
    },
    {
      "epoch": 159,
      "train_r2": 0.9407753726256443,
      "test_r2": 0.9062296680193531,
      "elapsed_time": 11.90987753868103
    },
    {
      "epoch": 160,
      "train_r2": 0.9340338287970973,
      "test_r2": 0.8914267088263055,
      "elapsed_time": 11.983760595321655
    },
    {
      "epoch": 161,
      "train_r2": 0.9648424617018354,
      "test_r2": 0.9229181977401917,
      "elapsed_time": 12.058199882507324
    },
    {
      "epoch": 162,
      "train_r2": 0.8444661495049537,
      "test_r2": 0.8982049306239712,
      "elapsed_time": 12.132450103759766
    },
    {
      "epoch": 163,
      "train_r2": 0.9432071566632529,
      "test_r2": 0.9260628085414995,
      "elapsed_time": 12.206486701965332
    },
    {
      "epoch": 164,
      "train_r2": 0.9467000051558939,
      "test_r2": 0.9058222331906288,
      "elapsed_time": 12.281353235244751
    },
    {
      "epoch": 165,
      "train_r2": 0.9804897452146571,
      "test_r2": 0.9222332003587213,
      "elapsed_time": 12.355863571166992
    },
    {
      "epoch": 166,
      "train_r2": 0.7902349350759057,
      "test_r2": 0.8728406600210159,
      "elapsed_time": 12.430377721786499
    },
    {
      "epoch": 167,
      "train_r2": 0.9236789276663512,
      "test_r2": 0.9167003321206847,
      "elapsed_time": 12.504716634750366
    },
    {
      "epoch": 168,
      "train_r2": 0.9572006292880794,
      "test_r2": 0.9137638988027464,
      "elapsed_time": 12.57914113998413
    },
    {
      "epoch": 169,
      "train_r2": 0.9640852480866853,
      "test_r2": 0.9361220680393825,
      "elapsed_time": 12.653690814971924
    },
    {
      "epoch": 170,
      "train_r2": 0.7976754698240398,
      "test_r2": 0.9009192525389227,
      "elapsed_time": 12.72791862487793
    },
    {
      "epoch": 171,
      "train_r2": 0.9050513424665819,
      "test_r2": 0.9323081216824133,
      "elapsed_time": 12.802598476409912
    },
    {
      "epoch": 172,
      "train_r2": 0.9616820214278348,
      "test_r2": 0.9278016427648903,
      "elapsed_time": 12.876901626586914
    },
    {
      "epoch": 173,
      "train_r2": 0.9630136119122896,
      "test_r2": 0.9259147844900185,
      "elapsed_time": 12.951657772064209
    },
    {
      "epoch": 174,
      "train_r2": 0.9440346158238854,
      "test_r2": 0.9264977266140164,
      "elapsed_time": 13.026049137115479
    },
    {
      "epoch": 175,
      "train_r2": 0.9473058889614341,
      "test_r2": 0.908371733903573,
      "elapsed_time": 13.100701808929443
    },
    {
      "epoch": 176,
      "train_r2": 0.9344706751441829,
      "test_r2": 0.8687938460018306,
      "elapsed_time": 13.174890518188477
    },
    {
      "epoch": 177,
      "train_r2": 0.9787469465549183,
      "test_r2": 0.8644539950665573,
      "elapsed_time": 13.248784065246582
    },
    {
      "epoch": 178,
      "train_r2": 0.9653509419268275,
      "test_r2": 0.8941238243300652,
      "elapsed_time": 13.323397397994995
    },
    {
      "epoch": 179,
      "train_r2": 0.9496018775372291,
      "test_r2": 0.9262380005154844,
      "elapsed_time": 13.398132562637329
    },
    {
      "epoch": 180,
      "train_r2": 0.8653132471322474,
      "test_r2": 0.9121568092506264,
      "elapsed_time": 13.472375392913818
    },
    {
      "epoch": 181,
      "train_r2": 0.943264668226265,
      "test_r2": 0.9156750866138115,
      "elapsed_time": 13.546223163604736
    },
    {
      "epoch": 182,
      "train_r2": 0.9615471846110033,
      "test_r2": 0.8871546574697292,
      "elapsed_time": 13.620962619781494
    },
    {
      "epoch": 183,
      "train_r2": 0.9193945067662681,
      "test_r2": 0.8653273879363198,
      "elapsed_time": 13.695016384124756
    },
    {
      "epoch": 184,
      "train_r2": 0.9749558285126736,
      "test_r2": 0.8694325407164774,
      "elapsed_time": 13.769519090652466
    },
    {
      "epoch": 185,
      "train_r2": 0.9590494039392303,
      "test_r2": 0.8787200421825412,
      "elapsed_time": 13.843618154525757
    },
    {
      "epoch": 186,
      "train_r2": 0.8675158322452886,
      "test_r2": 0.8676932844539599,
      "elapsed_time": 13.917981147766113
    },
    {
      "epoch": 187,
      "train_r2": 0.9709448477138929,
      "test_r2": 0.8758104186233585,
      "elapsed_time": 13.991866111755371
    },
    {
      "epoch": 188,
      "train_r2": 0.9675854583426622,
      "test_r2": 0.897938618456753,
      "elapsed_time": 14.066178321838379
    },
    {
      "epoch": 189,
      "train_r2": 0.9628485522931961,
      "test_r2": 0.8978669750257914,
      "elapsed_time": 14.140687227249146
    },
    {
      "epoch": 190,
      "train_r2": 0.9764322155917298,
      "test_r2": 0.9045927703401135,
      "elapsed_time": 14.222273588180542
    },
    {
      "epoch": 191,
      "train_r2": 0.9493997838428394,
      "test_r2": 0.9357338553329748,
      "elapsed_time": 14.297255516052246
    },
    {
      "epoch": 192,
      "train_r2": 0.8516929106564406,
      "test_r2": 0.9108867895378197,
      "elapsed_time": 14.371371030807495
    },
    {
      "epoch": 193,
      "train_r2": 0.9071203180724593,
      "test_r2": 0.9377205472441803,
      "elapsed_time": 14.447120904922485
    },
    {
      "epoch": 194,
      "train_r2": 0.9327000215066087,
      "test_r2": 0.9316514196809271,
      "elapsed_time": 14.522227048873901
    },
    {
      "epoch": 195,
      "train_r2": 0.9371433927237791,
      "test_r2": 0.9360697994933622,
      "elapsed_time": 14.596795797348022
    },
    {
      "epoch": 196,
      "train_r2": 0.9316004786400089,
      "test_r2": 0.9224111103683261,
      "elapsed_time": 14.671148538589478
    },
    {
      "epoch": 197,
      "train_r2": 0.9457306695976568,
      "test_r2": 0.9299205471201536,
      "elapsed_time": 14.745487451553345
    },
    {
      "epoch": 198,
      "train_r2": 0.9309114334421005,
      "test_r2": 0.9039719600996983,
      "elapsed_time": 14.820201635360718
    },
    {
      "epoch": 199,
      "train_r2": 0.9874204163288886,
      "test_r2": 0.886305786990463,
      "elapsed_time": 14.895171165466309
    },
    {
      "epoch": 200,
      "train_r2": 0.9851066624542272,
      "test_r2": 0.8728669652418115,
      "elapsed_time": 14.969607591629028
    },
    {
      "epoch": 201,
      "train_r2": 0.9288050455324828,
      "test_r2": 0.883826220151634,
      "elapsed_time": 15.043984413146973
    },
    {
      "epoch": 202,
      "train_r2": 0.9401868212027,
      "test_r2": 0.9120178965332107,
      "elapsed_time": 15.11961054801941
    },
    {
      "epoch": 203,
      "train_r2": 0.9805447981920878,
      "test_r2": 0.9209185864292116,
      "elapsed_time": 15.194040775299072
    },
    {
      "epoch": 204,
      "train_r2": 0.9503538747287005,
      "test_r2": 0.9141205717937522,
      "elapsed_time": 15.268194913864136
    },
    {
      "epoch": 205,
      "train_r2": 0.9730700373137156,
      "test_r2": 0.925680427262626,
      "elapsed_time": 15.342915773391724
    },
    {
      "epoch": 206,
      "train_r2": 0.9576237445146235,
      "test_r2": 0.9419952501167133,
      "elapsed_time": 15.41771650314331
    },
    {
      "epoch": 207,
      "train_r2": 0.9216357144370546,
      "test_r2": 0.9432663931974403,
      "elapsed_time": 15.492080926895142
    },
    {
      "epoch": 208,
      "train_r2": 0.9605439224916743,
      "test_r2": 0.9514118417615807,
      "elapsed_time": 15.566594123840332
    },
    {
      "epoch": 209,
      "train_r2": 0.9354259896346865,
      "test_r2": 0.9386635165405768,
      "elapsed_time": 15.641272068023682
    },
    {
      "epoch": 210,
      "train_r2": 0.9652585446741041,
      "test_r2": 0.9404956477589483,
      "elapsed_time": 15.715623378753662
    },
    {
      "epoch": 211,
      "train_r2": 0.9439697248459862,
      "test_r2": 0.9357584480007,
      "elapsed_time": 15.790141344070435
    },
    {
      "epoch": 212,
      "train_r2": 0.9624726388008722,
      "test_r2": 0.9368267610019517,
      "elapsed_time": 15.864191055297852
    },
    {
      "epoch": 213,
      "train_r2": 0.9772647358029652,
      "test_r2": 0.9114779367629501,
      "elapsed_time": 15.939063787460327
    },
    {
      "epoch": 214,
      "train_r2": 0.9654687452604074,
      "test_r2": 0.877478858228403,
      "elapsed_time": 16.013555765151978
    },
    {
      "epoch": 215,
      "train_r2": 0.9853516923871027,
      "test_r2": 0.8863067079804692,
      "elapsed_time": 16.087888717651367
    },
    {
      "epoch": 216,
      "train_r2": 0.9011814433084497,
      "test_r2": 0.8951304363611009,
      "elapsed_time": 16.1626296043396
    },
    {
      "epoch": 217,
      "train_r2": 0.9011840872951525,
      "test_r2": 0.9111565665878464,
      "elapsed_time": 16.237491607666016
    },
    {
      "epoch": 218,
      "train_r2": 0.9522163681086742,
      "test_r2": 0.9259241529016119,
      "elapsed_time": 16.311667919158936
    },
    {
      "epoch": 219,
      "train_r2": 0.9108846208798265,
      "test_r2": 0.9162782907544381,
      "elapsed_time": 16.386152029037476
    },
    {
      "epoch": 220,
      "train_r2": 0.9404189280300577,
      "test_r2": 0.9116599103219307,
      "elapsed_time": 16.46132254600525
    },
    {
      "epoch": 221,
      "train_r2": 0.9622859748149359,
      "test_r2": 0.8745174701337253,
      "elapsed_time": 16.53574824333191
    },
    {
      "epoch": 222,
      "train_r2": 0.9572480941420233,
      "test_r2": 0.8929742866499202,
      "elapsed_time": 16.61051654815674
    },
    {
      "epoch": 223,
      "train_r2": 0.9282138827213563,
      "test_r2": 0.9245825191152586,
      "elapsed_time": 16.68502926826477
    },
    {
      "epoch": 224,
      "train_r2": 0.9214329887361028,
      "test_r2": 0.9368905953096679,
      "elapsed_time": 16.75960397720337
    },
    {
      "epoch": 225,
      "train_r2": 0.9131605773192779,
      "test_r2": 0.9259213321755465,
      "elapsed_time": 16.833946228027344
    },
    {
      "epoch": 226,
      "train_r2": 0.9176442672302413,
      "test_r2": 0.8864291230878432,
      "elapsed_time": 16.908203125
    },
    {
      "epoch": 227,
      "train_r2": 0.9709843028223806,
      "test_r2": 0.8379587451878033,
      "elapsed_time": 16.98266053199768
    },
    {
      "epoch": 228,
      "train_r2": 0.9660234962224263,
      "test_r2": 0.7961852389203774,
      "elapsed_time": 17.05740237236023
    },
    {
      "epoch": 229,
      "train_r2": 0.9537692661193691,
      "test_r2": 0.795627150063329,
      "elapsed_time": 17.131887435913086
    },
    {
      "epoch": 230,
      "train_r2": 0.9595326860650006,
      "test_r2": 0.8032169450559301,
      "elapsed_time": 17.20633029937744
    },
    {
      "epoch": 231,
      "train_r2": 0.9717533999459298,
      "test_r2": 0.8262616163093537,
      "elapsed_time": 17.2813081741333
    },
    {
      "epoch": 232,
      "train_r2": 0.9322738880987127,
      "test_r2": 0.8736792945523717,
      "elapsed_time": 17.35593581199646
    },
    {
      "epoch": 233,
      "train_r2": 0.9724663988362715,
      "test_r2": 0.9023269855053844,
      "elapsed_time": 17.430238962173462
    },
    {
      "epoch": 234,
      "train_r2": 0.9706448679000026,
      "test_r2": 0.9133808322269182,
      "elapsed_time": 17.50445008277893
    },
    {
      "epoch": 235,
      "train_r2": 0.9505183945618813,
      "test_r2": 0.9183862601110644,
      "elapsed_time": 17.57877492904663
    },
    {
      "epoch": 236,
      "train_r2": 0.9773691089892244,
      "test_r2": 0.9219873944451012,
      "elapsed_time": 17.65309429168701
    },
    {
      "epoch": 237,
      "train_r2": 0.8934222724542318,
      "test_r2": 0.9129444255953605,
      "elapsed_time": 17.727355480194092
    },
    {
      "epoch": 238,
      "train_r2": 0.9267161192614728,
      "test_r2": 0.9267451845509255,
      "elapsed_time": 17.802000761032104
    },
    {
      "epoch": 239,
      "train_r2": 0.9642265658404845,
      "test_r2": 0.9329058708725242,
      "elapsed_time": 17.876583576202393
    },
    {
      "epoch": 240,
      "train_r2": 0.9181778926272164,
      "test_r2": 0.9337568412039349,
      "elapsed_time": 17.95094656944275
    },
    {
      "epoch": 241,
      "train_r2": 0.9244748103882798,
      "test_r2": 0.9346448350128702,
      "elapsed_time": 18.025166749954224
    },
    {
      "epoch": 242,
      "train_r2": 0.9610292929074868,
      "test_r2": 0.9434113349316681,
      "elapsed_time": 18.099799633026123
    },
    {
      "epoch": 243,
      "train_r2": 0.9319628802643286,
      "test_r2": 0.927902621240126,
      "elapsed_time": 18.174123287200928
    },
    {
      "epoch": 244,
      "train_r2": 0.9704492990750213,
      "test_r2": 0.9131817315344845,
      "elapsed_time": 18.24802565574646
    },
    {
      "epoch": 245,
      "train_r2": 0.9769031704216243,
      "test_r2": 0.8812870655648479,
      "elapsed_time": 18.323866605758667
    },
    {
      "epoch": 246,
      "train_r2": 0.9356813974522128,
      "test_r2": 0.8820100940960424,
      "elapsed_time": 18.398415327072144
    },
    {
      "epoch": 247,
      "train_r2": 0.9315995868747952,
      "test_r2": 0.8872150109471626,
      "elapsed_time": 18.47265386581421
    },
    {
      "epoch": 248,
      "train_r2": 0.9666279969392688,
      "test_r2": 0.8941332967161781,
      "elapsed_time": 18.546709537506104
    },
    {
      "epoch": 249,
      "train_r2": 0.8955880727671415,
      "test_r2": 0.896827097566882,
      "elapsed_time": 18.621370553970337
    },
    {
      "epoch": 250,
      "train_r2": 0.9046189637133201,
      "test_r2": 0.9095120100020286,
      "elapsed_time": 18.695955991744995
    },
    {
      "epoch": 251,
      "train_r2": 0.9686209741726967,
      "test_r2": 0.9302043283053796,
      "elapsed_time": 18.770676136016846
    },
    {
      "epoch": 252,
      "train_r2": 0.8962070443077873,
      "test_r2": 0.9194929211047003,
      "elapsed_time": 18.84534239768982
    },
    {
      "epoch": 253,
      "train_r2": 0.9154272888162437,
      "test_r2": 0.923784488084492,
      "elapsed_time": 18.92056679725647
    },
    {
      "epoch": 254,
      "train_r2": 0.9650143529360643,
      "test_r2": 0.9315833372213539,
      "elapsed_time": 18.995144605636597
    },
    {
      "epoch": 255,
      "train_r2": 0.918476930454184,
      "test_r2": 0.9189411039555273,
      "elapsed_time": 19.0698401927948
    },
    {
      "epoch": 256,
      "train_r2": 0.9333217673531383,
      "test_r2": 0.9210628826462298,
      "elapsed_time": 19.14358687400818
    },
    {
      "epoch": 257,
      "train_r2": 0.9738766175344654,
      "test_r2": 0.9199515378429135,
      "elapsed_time": 19.218206644058228
    },
    {
      "epoch": 258,
      "train_r2": 0.9406636492523038,
      "test_r2": 0.9157359294885703,
      "elapsed_time": 19.292548418045044
    },
    {
      "epoch": 259,
      "train_r2": 0.9199513517079679,
      "test_r2": 0.9070782740637306,
      "elapsed_time": 19.36664891242981
    },
    {
      "epoch": 260,
      "train_r2": 0.9697253547915937,
      "test_r2": 0.913931906221897,
      "elapsed_time": 19.441325426101685
    },
    {
      "epoch": 261,
      "train_r2": 0.9082850249352089,
      "test_r2": 0.9094541753172569,
      "elapsed_time": 19.51595139503479
    },
    {
      "epoch": 262,
      "train_r2": 0.9386081600240932,
      "test_r2": 0.9247348499879924,
      "elapsed_time": 19.59014868736267
    },
    {
      "epoch": 263,
      "train_r2": 0.9723974382610107,
      "test_r2": 0.9205893213996547,
      "elapsed_time": 19.664363622665405
    },
    {
      "epoch": 264,
      "train_r2": 0.949207900345146,
      "test_r2": 0.9284103429778134,
      "elapsed_time": 19.738990783691406
    },
    {
      "epoch": 265,
      "train_r2": 0.9578137112582006,
      "test_r2": 0.9262988147914487,
      "elapsed_time": 19.81348156929016
    },
    {
      "epoch": 266,
      "train_r2": 0.9402399722154337,
      "test_r2": 0.916725863208716,
      "elapsed_time": 19.88749384880066
    },
    {
      "epoch": 267,
      "train_r2": 0.9735719595312974,
      "test_r2": 0.9126590802529562,
      "elapsed_time": 19.962016582489014
    },
    {
      "epoch": 268,
      "train_r2": 0.9588152827221156,
      "test_r2": 0.9044100945953122,
      "elapsed_time": 20.03659987449646
    },
    {
      "epoch": 269,
      "train_r2": 0.8419014814438306,
      "test_r2": 0.8583369885342351,
      "elapsed_time": 20.110830068588257
    },
    {
      "epoch": 270,
      "train_r2": 0.9695828149049623,
      "test_r2": 0.8872410623141174,
      "elapsed_time": 20.185878038406372
    },
    {
      "epoch": 271,
      "train_r2": 0.978852111434194,
      "test_r2": 0.8925030822787786,
      "elapsed_time": 20.259806156158447
    },
    {
      "epoch": 272,
      "train_r2": 0.9414770696861477,
      "test_r2": 0.9050342877152272,
      "elapsed_time": 20.334513425827026
    },
    {
      "epoch": 273,
      "train_r2": 0.9492753917985673,
      "test_r2": 0.9255775930917175,
      "elapsed_time": 20.408620834350586
    },
    {
      "epoch": 274,
      "train_r2": 0.9192942028302131,
      "test_r2": 0.915740643284935,
      "elapsed_time": 20.4828679561615
    },
    {
      "epoch": 275,
      "train_r2": 0.9627138314333985,
      "test_r2": 0.9115285494491981,
      "elapsed_time": 20.557345867156982
    },
    {
      "epoch": 276,
      "train_r2": 0.9573319350454228,
      "test_r2": 0.8930261674329464,
      "elapsed_time": 20.63116478919983
    },
    {
      "epoch": 277,
      "train_r2": 0.9820633896500405,
      "test_r2": 0.8950054712346176,
      "elapsed_time": 20.70506238937378
    },
    {
      "epoch": 278,
      "train_r2": 0.9276103562672915,
      "test_r2": 0.8939064471807051,
      "elapsed_time": 20.779205322265625
    },
    {
      "epoch": 279,
      "train_r2": 0.9632093070630079,
      "test_r2": 0.9037457138033014,
      "elapsed_time": 20.85340690612793
    },
    {
      "epoch": 280,
      "train_r2": 0.9416197412721891,
      "test_r2": 0.9154561211924427,
      "elapsed_time": 20.92791724205017
    },
    {
      "epoch": 281,
      "train_r2": 0.9731496920764808,
      "test_r2": 0.9215760451792674,
      "elapsed_time": 21.002784967422485
    },
    {
      "epoch": 282,
      "train_r2": 0.9395244827411388,
      "test_r2": 0.8993387681800764,
      "elapsed_time": 21.07697558403015
    },
    {
      "epoch": 283,
      "train_r2": 0.9713882522814042,
      "test_r2": 0.8923747352896023,
      "elapsed_time": 21.150509119033813
    },
    {
      "epoch": 284,
      "train_r2": 0.972058675282438,
      "test_r2": 0.8862495189429443,
      "elapsed_time": 21.22414755821228
    },
    {
      "epoch": 285,
      "train_r2": 0.9164354499824949,
      "test_r2": 0.8695705385924241,
      "elapsed_time": 21.298154830932617
    },
    {
      "epoch": 286,
      "train_r2": 0.9596464518406655,
      "test_r2": 0.868024206433359,
      "elapsed_time": 21.371822118759155
    },
    {
      "epoch": 287,
      "train_r2": 0.9831626747276304,
      "test_r2": 0.8598021461205274,
      "elapsed_time": 21.445942640304565
    },
    {
      "epoch": 288,
      "train_r2": 0.9495581421152454,
      "test_r2": 0.8792223274892053,
      "elapsed_time": 21.520090341567993
    },
    {
      "epoch": 289,
      "train_r2": 0.9667331406836044,
      "test_r2": 0.9155695954470048,
      "elapsed_time": 21.594216108322144
    },
    {
      "epoch": 290,
      "train_r2": 0.9244194266518284,
      "test_r2": 0.9329976418845009,
      "elapsed_time": 21.668097734451294
    },
    {
      "epoch": 291,
      "train_r2": 0.8523064387316843,
      "test_r2": 0.9175229804760292,
      "elapsed_time": 21.74239444732666
    },
    {
      "epoch": 292,
      "train_r2": 0.9677642635221341,
      "test_r2": 0.9348022156285088,
      "elapsed_time": 21.817052602767944
    },
    {
      "epoch": 293,
      "train_r2": 0.975100650006985,
      "test_r2": 0.9287062300533573,
      "elapsed_time": 21.890747547149658
    },
    {
      "epoch": 294,
      "train_r2": 0.9332394143362273,
      "test_r2": 0.9303763556259079,
      "elapsed_time": 21.964266300201416
    },
    {
      "epoch": 295,
      "train_r2": 0.9418880626284196,
      "test_r2": 0.9208603458547597,
      "elapsed_time": 22.039021015167236
    },
    {
      "epoch": 296,
      "train_r2": 0.9365309080916506,
      "test_r2": 0.9102581336618792,
      "elapsed_time": 22.113661766052246
    },
    {
      "epoch": 297,
      "train_r2": 0.9461855117051184,
      "test_r2": 0.8868374219628865,
      "elapsed_time": 22.187804222106934
    },
    {
      "epoch": 298,
      "train_r2": 0.9916270296907848,
      "test_r2": 0.8869679944364683,
      "elapsed_time": 22.262603759765625
    },
    {
      "epoch": 299,
      "train_r2": 0.9834776751158726,
      "test_r2": 0.8929414922131895,
      "elapsed_time": 22.3381245136261
    },
    {
      "epoch": 300,
      "train_r2": 0.9147627694654643,
      "test_r2": 0.8981523528032751,
      "elapsed_time": 22.414867401123047
    },
    {
      "epoch": 301,
      "train_r2": 0.9584780632258126,
      "test_r2": 0.9277655547468577,
      "elapsed_time": 22.49131488800049
    },
    {
      "epoch": 302,
      "train_r2": 0.8913666880982378,
      "test_r2": 0.922226611087787,
      "elapsed_time": 22.565808534622192
    },
    {
      "epoch": 303,
      "train_r2": 0.9171856187662965,
      "test_r2": 0.929335066078146,
      "elapsed_time": 22.64011549949646
    },
    {
      "epoch": 304,
      "train_r2": 0.9735479449750529,
      "test_r2": 0.9259977546024272,
      "elapsed_time": 22.714604377746582
    },
    {
      "epoch": 305,
      "train_r2": 0.9119776911718597,
      "test_r2": 0.9071968189446556,
      "elapsed_time": 22.788870811462402
    },
    {
      "epoch": 306,
      "train_r2": 0.9661419165190718,
      "test_r2": 0.9166771287967002,
      "elapsed_time": 22.863276720046997
    },
    {
      "epoch": 307,
      "train_r2": 0.9545972541137553,
      "test_r2": 0.9318938331628128,
      "elapsed_time": 22.93872904777527
    },
    {
      "epoch": 308,
      "train_r2": 0.9426629128862813,
      "test_r2": 0.9322418807606254,
      "elapsed_time": 23.012415170669556
    },
    {
      "epoch": 309,
      "train_r2": 0.931419332026323,
      "test_r2": 0.9219330785240497,
      "elapsed_time": 23.08613896369934
    },
    {
      "epoch": 310,
      "train_r2": 0.9385894380838445,
      "test_r2": 0.9112007349582433,
      "elapsed_time": 23.167574167251587
    },
    {
      "epoch": 311,
      "train_r2": 0.9853212473407421,
      "test_r2": 0.8878689982342516,
      "elapsed_time": 23.24203395843506
    },
    {
      "epoch": 312,
      "train_r2": 0.982713958424203,
      "test_r2": 0.8705380454972387,
      "elapsed_time": 23.31611132621765
    },
    {
      "epoch": 313,
      "train_r2": 0.9225464419467073,
      "test_r2": 0.8479767077476796,
      "elapsed_time": 23.390273809432983
    },
    {
      "epoch": 314,
      "train_r2": 0.9751294353034752,
      "test_r2": 0.8783682907272359,
      "elapsed_time": 23.464412689208984
    },
    {
      "epoch": 315,
      "train_r2": 0.9482002458033284,
      "test_r2": 0.8984501317728245,
      "elapsed_time": 23.538676261901855
    },
    {
      "epoch": 316,
      "train_r2": 0.9601559378337532,
      "test_r2": 0.9096292499960765,
      "elapsed_time": 23.612653017044067
    },
    {
      "epoch": 317,
      "train_r2": 0.9454234914367647,
      "test_r2": 0.9036598333729144,
      "elapsed_time": 23.686604022979736
    },
    {
      "epoch": 318,
      "train_r2": 0.9701611272735223,
      "test_r2": 0.8972568170069605,
      "elapsed_time": 23.76045560836792
    },
    {
      "epoch": 319,
      "train_r2": 0.9655667694264987,
      "test_r2": 0.9095244528350269,
      "elapsed_time": 23.834566593170166
    },
    {
      "epoch": 320,
      "train_r2": 0.9580228440552917,
      "test_r2": 0.9298831572831172,
      "elapsed_time": 23.90868377685547
    },
    {
      "epoch": 321,
      "train_r2": 0.8775436259110367,
      "test_r2": 0.9218861832157598,
      "elapsed_time": 23.98285412788391
    },
    {
      "epoch": 322,
      "train_r2": 0.9541316238550163,
      "test_r2": 0.9338552170848948,
      "elapsed_time": 24.058585166931152
    },
    {
      "epoch": 323,
      "train_r2": 0.9716793111191478,
      "test_r2": 0.9344907853336365,
      "elapsed_time": 24.1318941116333
    },
    {
      "epoch": 324,
      "train_r2": 0.8676948677627512,
      "test_r2": 0.9040320650608576,
      "elapsed_time": 24.207453966140747
    },
    {
      "epoch": 325,
      "train_r2": 0.9722688082370982,
      "test_r2": 0.9265516374646668,
      "elapsed_time": 24.281551599502563
    },
    {
      "epoch": 326,
      "train_r2": 0.9694733690805736,
      "test_r2": 0.9230008346970512,
      "elapsed_time": 24.3559672832489
    },
    {
      "epoch": 327,
      "train_r2": 0.8982828407139889,
      "test_r2": 0.8987250050103806,
      "elapsed_time": 24.429728507995605
    },
    {
      "epoch": 328,
      "train_r2": 0.9895185689853802,
      "test_r2": 0.9151143903158577,
      "elapsed_time": 24.503324508666992
    },
    {
      "epoch": 329,
      "train_r2": 0.9860943053547483,
      "test_r2": 0.9146254461144663,
      "elapsed_time": 24.57753586769104
    },
    {
      "epoch": 330,
      "train_r2": 0.9474548618802703,
      "test_r2": 0.907715964985488,
      "elapsed_time": 24.653055667877197
    },
    {
      "epoch": 331,
      "train_r2": 0.9892189585688784,
      "test_r2": 0.9017732191337433,
      "elapsed_time": 24.727455139160156
    },
    {
      "epoch": 332,
      "train_r2": 0.981592093378552,
      "test_r2": 0.8943088947001621,
      "elapsed_time": 24.801872968673706
    },
    {
      "epoch": 333,
      "train_r2": 0.8729242676343116,
      "test_r2": 0.8716150416713595,
      "elapsed_time": 24.875935554504395
    },
    {
      "epoch": 334,
      "train_r2": 0.9758679644261703,
      "test_r2": 0.9040189817059896,
      "elapsed_time": 24.950069904327393
    },
    {
      "epoch": 335,
      "train_r2": 0.9679119736634275,
      "test_r2": 0.912789197843271,
      "elapsed_time": 25.02379608154297
    },
    {
      "epoch": 336,
      "train_r2": 0.9016437554902674,
      "test_r2": 0.9016122727487299,
      "elapsed_time": 25.098182916641235
    },
    {
      "epoch": 337,
      "train_r2": 0.9758322237203333,
      "test_r2": 0.919701166072554,
      "elapsed_time": 25.176324367523193
    },
    {
      "epoch": 338,
      "train_r2": 0.9770492313151151,
      "test_r2": 0.9203979487229527,
      "elapsed_time": 25.250154972076416
    },
    {
      "epoch": 339,
      "train_r2": 0.9220798680642905,
      "test_r2": 0.9130193678386924,
      "elapsed_time": 25.324116706848145
    },
    {
      "epoch": 340,
      "train_r2": 0.9598371921640946,
      "test_r2": 0.9292264205678177,
      "elapsed_time": 25.398521661758423
    },
    {
      "epoch": 341,
      "train_r2": 0.9524375799562677,
      "test_r2": 0.9309431679465427,
      "elapsed_time": 25.47256064414978
    },
    {
      "epoch": 342,
      "train_r2": 0.9404001512053877,
      "test_r2": 0.9228967206942468,
      "elapsed_time": 25.54663634300232
    },
    {
      "epoch": 343,
      "train_r2": 0.966067313480059,
      "test_r2": 0.9308358317681295,
      "elapsed_time": 25.62146544456482
    },
    {
      "epoch": 344,
      "train_r2": 0.9342670681139762,
      "test_r2": 0.9179693265261095,
      "elapsed_time": 25.69774889945984
    },
    {
      "epoch": 345,
      "train_r2": 0.9873355320556191,
      "test_r2": 0.9266143592187369,
      "elapsed_time": 25.77372908592224
    },
    {
      "epoch": 346,
      "train_r2": 0.9841172373886413,
      "test_r2": 0.929907324362265,
      "elapsed_time": 25.84752106666565
    },
    {
      "epoch": 347,
      "train_r2": 0.8739881429717997,
      "test_r2": 0.9051783716205157,
      "elapsed_time": 25.92145609855652
    },
    {
      "epoch": 348,
      "train_r2": 0.9697874698750263,
      "test_r2": 0.9335109658292958,
      "elapsed_time": 25.995512008666992
    },
    {
      "epoch": 349,
      "train_r2": 0.9590289403426306,
      "test_r2": 0.9356265396342401,
      "elapsed_time": 26.069564819335938
    },
    {
      "epoch": 350,
      "train_r2": 0.8627725788885606,
      "test_r2": 0.9149636388759743,
      "elapsed_time": 26.143704175949097
    },
    {
      "epoch": 351,
      "train_r2": 0.971734647681175,
      "test_r2": 0.9339072205571811,
      "elapsed_time": 26.219597101211548
    },
    {
      "epoch": 352,
      "train_r2": 0.9643841754339257,
      "test_r2": 0.9209267439345822,
      "elapsed_time": 26.293960571289062
    },
    {
      "epoch": 353,
      "train_r2": 0.8563701763938191,
      "test_r2": 0.8832234104584724,
      "elapsed_time": 26.367621660232544
    },
    {
      "epoch": 354,
      "train_r2": 0.9778554977333253,
      "test_r2": 0.9074296886139326,
      "elapsed_time": 26.44151759147644
    },
    {
      "epoch": 355,
      "train_r2": 0.9730877827239744,
      "test_r2": 0.9071588334996149,
      "elapsed_time": 26.516550302505493
    },
    {
      "epoch": 356,
      "train_r2": 0.8931108168979128,
      "test_r2": 0.9005772324565808,
      "elapsed_time": 26.590890645980835
    },
    {
      "epoch": 357,
      "train_r2": 0.9431742759521032,
      "test_r2": 0.9164622808905646,
      "elapsed_time": 26.664613008499146
    },
    {
      "epoch": 358,
      "train_r2": 0.9454339609501659,
      "test_r2": 0.9095368299889013,
      "elapsed_time": 26.7387216091156
    },
    {
      "epoch": 359,
      "train_r2": 0.9352439239420381,
      "test_r2": 0.8927414156335522,
      "elapsed_time": 26.812914848327637
    },
    {
      "epoch": 360,
      "train_r2": 0.953183071843166,
      "test_r2": 0.8960208118131312,
      "elapsed_time": 26.886472940444946
    },
    {
      "epoch": 361,
      "train_r2": 0.9724777119034624,
      "test_r2": 0.910505400141483,
      "elapsed_time": 26.96463966369629
    },
    {
      "epoch": 362,
      "train_r2": 0.9284250090911399,
      "test_r2": 0.9139899566452967,
      "elapsed_time": 27.042767763137817
    },
    {
      "epoch": 363,
      "train_r2": 0.9751628024709631,
      "test_r2": 0.9277156915287353,
      "elapsed_time": 27.118069648742676
    },
    {
      "epoch": 364,
      "train_r2": 0.931166887944467,
      "test_r2": 0.9014429356633209,
      "elapsed_time": 27.19303822517395
    },
    {
      "epoch": 365,
      "train_r2": 0.9689228817722633,
      "test_r2": 0.8881763634331413,
      "elapsed_time": 27.267650604248047
    },
    {
      "epoch": 366,
      "train_r2": 0.9791543731113497,
      "test_r2": 0.8879886972415587,
      "elapsed_time": 27.342606782913208
    },
    {
      "epoch": 367,
      "train_r2": 0.9432230823937351,
      "test_r2": 0.9058587205788019,
      "elapsed_time": 27.41729712486267
    },
    {
      "epoch": 368,
      "train_r2": 0.9791151462101444,
      "test_r2": 0.9272596137940265,
      "elapsed_time": 27.491928577423096
    },
    {
      "epoch": 369,
      "train_r2": 0.9539689280424394,
      "test_r2": 0.9424317636523709,
      "elapsed_time": 27.566309213638306
    },
    {
      "epoch": 370,
      "train_r2": 0.8186116571417288,
      "test_r2": 0.9033657978503133,
      "elapsed_time": 27.640262365341187
    },
    {
      "epoch": 371,
      "train_r2": 0.9499710891156304,
      "test_r2": 0.9280036991178059,
      "elapsed_time": 27.714519023895264
    },
    {
      "epoch": 372,
      "train_r2": 0.9219256200015706,
      "test_r2": 0.876459009950724,
      "elapsed_time": 27.788955450057983
    },
    {
      "epoch": 373,
      "train_r2": 0.9699368101116755,
      "test_r2": 0.8844528673554645,
      "elapsed_time": 27.863094568252563
    },
    {
      "epoch": 374,
      "train_r2": 0.9033952404309836,
      "test_r2": 0.8743327957455813,
      "elapsed_time": 27.937509536743164
    },
    {
      "epoch": 375,
      "train_r2": 0.937843073640982,
      "test_r2": 0.8907245935120748,
      "elapsed_time": 28.01153564453125
    },
    {
      "epoch": 376,
      "train_r2": 0.9752688186807192,
      "test_r2": 0.8973693285591204,
      "elapsed_time": 28.086196660995483
    },
    {
      "epoch": 377,
      "train_r2": 0.9565263792983869,
      "test_r2": 0.9048314939043968,
      "elapsed_time": 28.16063666343689
    },
    {
      "epoch": 378,
      "train_r2": 0.9540320163691517,
      "test_r2": 0.9095169226139778,
      "elapsed_time": 28.2374484539032
    },
    {
      "epoch": 379,
      "train_r2": 0.9628466115517874,
      "test_r2": 0.9168053920191335,
      "elapsed_time": 28.311602115631104
    },
    {
      "epoch": 380,
      "train_r2": 0.9120045288222627,
      "test_r2": 0.9026565572331122,
      "elapsed_time": 28.385838270187378
    },
    {
      "epoch": 381,
      "train_r2": 0.9421289976880576,
      "test_r2": 0.907933005814297,
      "elapsed_time": 28.460076570510864
    },
    {
      "epoch": 382,
      "train_r2": 0.9690728509834982,
      "test_r2": 0.912874715312692,
      "elapsed_time": 28.534578800201416
    },
    {
      "epoch": 383,
      "train_r2": 0.9706435868931476,
      "test_r2": 0.9171870251702978,
      "elapsed_time": 28.608903646469116
    },
    {
      "epoch": 384,
      "train_r2": 0.9457074746471581,
      "test_r2": 0.9155552213041317,
      "elapsed_time": 28.68458342552185
    },
    {
      "epoch": 385,
      "train_r2": 0.9767234893624164,
      "test_r2": 0.9016431163954678,
      "elapsed_time": 28.758888244628906
    },
    {
      "epoch": 386,
      "train_r2": 0.9493563575322259,
      "test_r2": 0.8848095696881393,
      "elapsed_time": 28.833256721496582
    },
    {
      "epoch": 387,
      "train_r2": 0.9671682142611276,
      "test_r2": 0.8933867982729203,
      "elapsed_time": 28.907922744750977
    },
    {
      "epoch": 388,
      "train_r2": 0.9225715113693913,
      "test_r2": 0.8967704320084572,
      "elapsed_time": 28.982705116271973
    },
    {
      "epoch": 389,
      "train_r2": 0.9822720086025221,
      "test_r2": 0.9255766786152454,
      "elapsed_time": 29.05743908882141
    },
    {
      "epoch": 390,
      "train_r2": 0.978009376300079,
      "test_r2": 0.9368877613898121,
      "elapsed_time": 29.131983995437622
    },
    {
      "epoch": 391,
      "train_r2": 0.9012248395563226,
      "test_r2": 0.9293975799461784,
      "elapsed_time": 29.20610761642456
    },
    {
      "epoch": 392,
      "train_r2": 0.9687007373882517,
      "test_r2": 0.9366865488542695,
      "elapsed_time": 29.28114604949951
    },
    {
      "epoch": 393,
      "train_r2": 0.964019116390037,
      "test_r2": 0.9307883753935302,
      "elapsed_time": 29.35584282875061
    },
    {
      "epoch": 394,
      "train_r2": 0.9109388103616202,
      "test_r2": 0.9224047531981756,
      "elapsed_time": 29.432281017303467
    },
    {
      "epoch": 395,
      "train_r2": 0.9516258767542313,
      "test_r2": 0.9242807172792763,
      "elapsed_time": 29.5066134929657
    },
    {
      "epoch": 396,
      "train_r2": 0.9697727375986757,
      "test_r2": 0.887743834908587,
      "elapsed_time": 29.580946445465088
    },
    {
      "epoch": 397,
      "train_r2": 0.9883488323806336,
      "test_r2": 0.8631348053791458,
      "elapsed_time": 29.655585527420044
    },
    {
      "epoch": 398,
      "train_r2": 0.950854103833868,
      "test_r2": 0.8667520571111751,
      "elapsed_time": 29.729666471481323
    },
    {
      "epoch": 399,
      "train_r2": 0.97210441062668,
      "test_r2": 0.8953323110374071,
      "elapsed_time": 29.803858041763306
    },
    {
      "epoch": 400,
      "train_r2": 0.9380065608673854,
      "test_r2": 0.9084930040903968,
      "elapsed_time": 29.878676414489746
    },
    {
      "epoch": 401,
      "train_r2": 0.9665728784227812,
      "test_r2": 0.9160504927403154,
      "elapsed_time": 29.953511476516724
    },
    {
      "epoch": 402,
      "train_r2": 0.9591973702277713,
      "test_r2": 0.8911704346695067,
      "elapsed_time": 30.02768111228943
    },
    {
      "epoch": 403,
      "train_r2": 0.9112696836821885,
      "test_r2": 0.8505788950715364,
      "elapsed_time": 30.102203130722046
    },
    {
      "epoch": 404,
      "train_r2": 0.975460983971316,
      "test_r2": 0.8473845996686591,
      "elapsed_time": 30.176796197891235
    },
    {
      "epoch": 405,
      "train_r2": 0.9607384525045141,
      "test_r2": 0.8600179455584,
      "elapsed_time": 30.251248121261597
    },
    {
      "epoch": 406,
      "train_r2": 0.9182505569468892,
      "test_r2": 0.8774197078855697,
      "elapsed_time": 30.325693130493164
    },
    {
      "epoch": 407,
      "train_r2": 0.9605720223780552,
      "test_r2": 0.9100186830408765,
      "elapsed_time": 30.399837017059326
    },
    {
      "epoch": 408,
      "train_r2": 0.9485149898468624,
      "test_r2": 0.8876450999631188,
      "elapsed_time": 30.474718809127808
    },
    {
      "epoch": 409,
      "train_r2": 0.9740708729678331,
      "test_r2": 0.8915721190660264,
      "elapsed_time": 30.54907488822937
    },
    {
      "epoch": 410,
      "train_r2": 0.9580326910193461,
      "test_r2": 0.9117162286922558,
      "elapsed_time": 30.623560667037964
    },
    {
      "epoch": 411,
      "train_r2": 0.8619289828187274,
      "test_r2": 0.902201852884078,
      "elapsed_time": 30.69832181930542
    },
    {
      "epoch": 412,
      "train_r2": 0.8781609905797692,
      "test_r2": 0.9003010625272075,
      "elapsed_time": 30.77291512489319
    },
    {
      "epoch": 413,
      "train_r2": 0.9749250260622883,
      "test_r2": 0.8992700513330809,
      "elapsed_time": 30.847248077392578
    },
    {
      "epoch": 414,
      "train_r2": 0.977659007520268,
      "test_r2": 0.8729928637181733,
      "elapsed_time": 30.92156744003296
    },
    {
      "epoch": 415,
      "train_r2": 0.9597623642315721,
      "test_r2": 0.8335902003756063,
      "elapsed_time": 30.996150016784668
    },
    {
      "epoch": 416,
      "train_r2": 0.9841678157918285,
      "test_r2": 0.8940401607818231,
      "elapsed_time": 31.070669174194336
    },
    {
      "epoch": 417,
      "train_r2": 0.9642459009676745,
      "test_r2": 0.9215647817643752,
      "elapsed_time": 31.144944429397583
    },
    {
      "epoch": 418,
      "train_r2": 0.828544979388692,
      "test_r2": 0.8964141378430825,
      "elapsed_time": 31.21942663192749
    },
    {
      "epoch": 419,
      "train_r2": 0.908134228637757,
      "test_r2": 0.9236425753845485,
      "elapsed_time": 31.294097185134888
    },
    {
      "epoch": 420,
      "train_r2": 0.9649609662917212,
      "test_r2": 0.9361200382536823,
      "elapsed_time": 31.368478775024414
    },
    {
      "epoch": 421,
      "train_r2": 0.8967682927879285,
      "test_r2": 0.9051807632133578,
      "elapsed_time": 31.442493200302124
    },
    {
      "epoch": 422,
      "train_r2": 0.9779899302084142,
      "test_r2": 0.9045574805007561,
      "elapsed_time": 31.516910552978516
    },
    {
      "epoch": 423,
      "train_r2": 0.9783671717935928,
      "test_r2": 0.8989141138620945,
      "elapsed_time": 31.59136414527893
    },
    {
      "epoch": 424,
      "train_r2": 0.8474324412254843,
      "test_r2": 0.8869812839255109,
      "elapsed_time": 31.66580319404602
    },
    {
      "epoch": 425,
      "train_r2": 0.8387065720004148,
      "test_r2": 0.8984277115864612,
      "elapsed_time": 31.739879846572876
    },
    {
      "epoch": 426,
      "train_r2": 0.9560569036281729,
      "test_r2": 0.9261785335163144,
      "elapsed_time": 31.814614057540894
    },
    {
      "epoch": 427,
      "train_r2": 0.9362335624669591,
      "test_r2": 0.9154271577732103,
      "elapsed_time": 31.88904309272766
    },
    {
      "epoch": 428,
      "train_r2": 0.888369648584934,
      "test_r2": 0.9122904165335152,
      "elapsed_time": 31.96312975883484
    },
    {
      "epoch": 429,
      "train_r2": 0.8408333525855407,
      "test_r2": 0.8917414181419465,
      "elapsed_time": 32.03778600692749
    },
    {
      "epoch": 430,
      "train_r2": 0.982606999131908,
      "test_r2": 0.9104601039046749,
      "elapsed_time": 32.11270713806152
    },
    {
      "epoch": 431,
      "train_r2": 0.9884440742781617,
      "test_r2": 0.8965158757454776,
      "elapsed_time": 32.187156200408936
    },
    {
      "epoch": 432,
      "train_r2": 0.8578656118911014,
      "test_r2": 0.8653479826105833,
      "elapsed_time": 32.26141834259033
    },
    {
      "epoch": 433,
      "train_r2": 0.7907929007032395,
      "test_r2": 0.8347738308908815,
      "elapsed_time": 32.335912466049194
    },
    {
      "epoch": 434,
      "train_r2": 0.9860574026715383,
      "test_r2": 0.8687655090786848,
      "elapsed_time": 32.410534620285034
    },
    {
      "epoch": 435,
      "train_r2": 0.9849963684370937,
      "test_r2": 0.8660432681165049,
      "elapsed_time": 32.48486256599426
    },
    {
      "epoch": 436,
      "train_r2": 0.9649258280239438,
      "test_r2": 0.8992050603113204,
      "elapsed_time": 32.55908131599426
    },
    {
      "epoch": 437,
      "train_r2": 0.945360771573723,
      "test_r2": 0.9171172021009139,
      "elapsed_time": 32.63372826576233
    },
    {
      "epoch": 438,
      "train_r2": 0.9772812462257713,
      "test_r2": 0.9245493063999813,
      "elapsed_time": 32.707762241363525
    },
    {
      "epoch": 439,
      "train_r2": 0.9404387497120317,
      "test_r2": 0.9213299050526067,
      "elapsed_time": 32.78220343589783
    },
    {
      "epoch": 440,
      "train_r2": 0.9656932504147764,
      "test_r2": 0.9085430998424,
      "elapsed_time": 32.856836557388306
    },
    {
      "epoch": 441,
      "train_r2": 0.9539178156684615,
      "test_r2": 0.8973293438296603,
      "elapsed_time": 32.931241035461426
    },
    {
      "epoch": 442,
      "train_r2": 0.9890973973600702,
      "test_r2": 0.8942875020091101,
      "elapsed_time": 33.005730867385864
    },
    {
      "epoch": 443,
      "train_r2": 0.9858860636446873,
      "test_r2": 0.8961537088881186,
      "elapsed_time": 33.07984805107117
    },
    {
      "epoch": 444,
      "train_r2": 0.9165055693117676,
      "test_r2": 0.8882667759900197,
      "elapsed_time": 33.154783964157104
    },
    {
      "epoch": 445,
      "train_r2": 0.9493518018625102,
      "test_r2": 0.9006590928093703,
      "elapsed_time": 33.22935962677002
    },
    {
      "epoch": 446,
      "train_r2": 0.9654210072744385,
      "test_r2": 0.9222700373241137,
      "elapsed_time": 33.30383825302124
    },
    {
      "epoch": 447,
      "train_r2": 0.9646565619890508,
      "test_r2": 0.9230108485664698,
      "elapsed_time": 33.37844204902649
    },
    {
      "epoch": 448,
      "train_r2": 0.9230450840431121,
      "test_r2": 0.9166025681919576,
      "elapsed_time": 33.453083753585815
    },
    {
      "epoch": 449,
      "train_r2": 0.9789153814764961,
      "test_r2": 0.9298789614384804,
      "elapsed_time": 33.52733111381531
    },
    {
      "epoch": 450,
      "train_r2": 0.9690470651560511,
      "test_r2": 0.9393920467743309,
      "elapsed_time": 33.60187244415283
    },
    {
      "epoch": 451,
      "train_r2": 0.8627846255587328,
      "test_r2": 0.9148681086186952,
      "elapsed_time": 33.67654538154602
    },
    {
      "epoch": 452,
      "train_r2": 0.9406849070179875,
      "test_r2": 0.9339517959348604,
      "elapsed_time": 33.75099444389343
    },
    {
      "epoch": 453,
      "train_r2": 0.9621474382377091,
      "test_r2": 0.9169674133167734,
      "elapsed_time": 33.82529401779175
    },
    {
      "epoch": 454,
      "train_r2": 0.9350978595220779,
      "test_r2": 0.8823124966338443,
      "elapsed_time": 33.89922904968262
    },
    {
      "epoch": 455,
      "train_r2": 0.9790858960605429,
      "test_r2": 0.8735836730352858,
      "elapsed_time": 33.974241733551025
    },
    {
      "epoch": 456,
      "train_r2": 0.9694619543975802,
      "test_r2": 0.884635474787707,
      "elapsed_time": 34.048670291900635
    },
    {
      "epoch": 457,
      "train_r2": 0.9527302894635236,
      "test_r2": 0.9158006250923628,
      "elapsed_time": 34.12318277359009
    },
    {
      "epoch": 458,
      "train_r2": 0.8305113233739756,
      "test_r2": 0.8998895914723877,
      "elapsed_time": 34.19808030128479
    },
    {
      "epoch": 459,
      "train_r2": 0.9072756888723935,
      "test_r2": 0.9314147496251539,
      "elapsed_time": 34.27308511734009
    },
    {
      "epoch": 460,
      "train_r2": 0.9348399808408361,
      "test_r2": 0.943999103808039,
      "elapsed_time": 34.34743046760559
    },
    {
      "epoch": 461,
      "train_r2": 0.826669860821251,
      "test_r2": 0.8979082002191008,
      "elapsed_time": 34.42191815376282
    },
    {
      "epoch": 462,
      "train_r2": 0.926479000922713,
      "test_r2": 0.8881912841454637,
      "elapsed_time": 34.49660611152649
    },
    {
      "epoch": 463,
      "train_r2": 0.9656836084327431,
      "test_r2": 0.8930162563990633,
      "elapsed_time": 34.57097554206848
    },
    {
      "epoch": 464,
      "train_r2": 0.9560286271071768,
      "test_r2": 0.9238585561319976,
      "elapsed_time": 34.64528703689575
    },
    {
      "epoch": 465,
      "train_r2": 0.9216822705246407,
      "test_r2": 0.9243406249139451,
      "elapsed_time": 34.71943759918213
    },
    {
      "epoch": 466,
      "train_r2": 0.9208592774638301,
      "test_r2": 0.9187076023431343,
      "elapsed_time": 34.79414892196655
    },
    {
      "epoch": 467,
      "train_r2": 0.9202284349074393,
      "test_r2": 0.9095278999845642,
      "elapsed_time": 34.868340492248535
    },
    {
      "epoch": 468,
      "train_r2": 0.9732787478402787,
      "test_r2": 0.898494170404564,
      "elapsed_time": 34.94248366355896
    },
    {
      "epoch": 469,
      "train_r2": 0.980627109793051,
      "test_r2": 0.888768212593845,
      "elapsed_time": 35.01734757423401
    },
    {
      "epoch": 470,
      "train_r2": 0.9508608895624281,
      "test_r2": 0.9009770234330928,
      "elapsed_time": 35.09185576438904
    },
    {
      "epoch": 471,
      "train_r2": 0.9692267350101209,
      "test_r2": 0.9126202579749444,
      "elapsed_time": 35.166138887405396
    },
    {
      "epoch": 472,
      "train_r2": 0.9834954249528275,
      "test_r2": 0.9196634691282788,
      "elapsed_time": 35.24054932594299
    },
    {
      "epoch": 473,
      "train_r2": 0.9672558474595946,
      "test_r2": 0.9237272989112031,
      "elapsed_time": 35.31516194343567
    },
    {
      "epoch": 474,
      "train_r2": 0.9371856036067623,
      "test_r2": 0.9272926243720556,
      "elapsed_time": 35.391812801361084
    },
    {
      "epoch": 475,
      "train_r2": 0.9699569936428818,
      "test_r2": 0.9293496212218063,
      "elapsed_time": 35.46609354019165
    },
    {
      "epoch": 476,
      "train_r2": 0.9532124762706441,
      "test_r2": 0.9155133053427409,
      "elapsed_time": 35.54034614562988
    },
    {
      "epoch": 477,
      "train_r2": 0.9824814250453899,
      "test_r2": 0.905445233663906,
      "elapsed_time": 35.615175008773804
    },
    {
      "epoch": 478,
      "train_r2": 0.9600144150448922,
      "test_r2": 0.8963574762349154,
      "elapsed_time": 35.689900636672974
    },
    {
      "epoch": 479,
      "train_r2": 0.9655174033137708,
      "test_r2": 0.893076837152536,
      "elapsed_time": 35.764209508895874
    },
    {
      "epoch": 480,
      "train_r2": 0.9517235460136536,
      "test_r2": 0.9084422530051816,
      "elapsed_time": 35.83876037597656
    },
    {
      "epoch": 481,
      "train_r2": 0.9695929872771764,
      "test_r2": 0.9293800916306264,
      "elapsed_time": 35.91356420516968
    },
    {
      "epoch": 482,
      "train_r2": 0.9444996130377711,
      "test_r2": 0.9377810453752375,
      "elapsed_time": 35.987952709198
    },
    {
      "epoch": 483,
      "train_r2": 0.96201188111505,
      "test_r2": 0.9332648149869484,
      "elapsed_time": 36.06254482269287
    },
    {
      "epoch": 484,
      "train_r2": 0.972961621987604,
      "test_r2": 0.9302612102262462,
      "elapsed_time": 36.138851165771484
    },
    {
      "epoch": 485,
      "train_r2": 0.9250985020260518,
      "test_r2": 0.9190099696904812,
      "elapsed_time": 36.21361970901489
    },
    {
      "epoch": 486,
      "train_r2": 0.9541415789244139,
      "test_r2": 0.9241984704268067,
      "elapsed_time": 36.28752136230469
    },
    {
      "epoch": 487,
      "train_r2": 0.9682335253719039,
      "test_r2": 0.9241298572841264,
      "elapsed_time": 36.36196184158325
    },
    {
      "epoch": 488,
      "train_r2": 0.9403154596894423,
      "test_r2": 0.9317556570086194,
      "elapsed_time": 36.43599200248718
    },
    {
      "epoch": 489,
      "train_r2": 0.9333279422214337,
      "test_r2": 0.9331255165912039,
      "elapsed_time": 36.510453939437866
    },
    {
      "epoch": 490,
      "train_r2": 0.9798346749935711,
      "test_r2": 0.9381105169163275,
      "elapsed_time": 36.584426164627075
    },
    {
      "epoch": 491,
      "train_r2": 0.9724817363466145,
      "test_r2": 0.9356945866613708,
      "elapsed_time": 36.65893888473511
    },
    {
      "epoch": 492,
      "train_r2": 0.968077560377303,
      "test_r2": 0.9385003152796502,
      "elapsed_time": 36.7331907749176
    },
    {
      "epoch": 493,
      "train_r2": 0.9549270364558957,
      "test_r2": 0.9373198709704018,
      "elapsed_time": 36.80688118934631
    },
    {
      "epoch": 494,
      "train_r2": 0.9778290482870852,
      "test_r2": 0.9418292730247207,
      "elapsed_time": 36.88029980659485
    },
    {
      "epoch": 495,
      "train_r2": 0.9504259780629633,
      "test_r2": 0.9354105142238202,
      "elapsed_time": 36.954198122024536
    },
    {
      "epoch": 496,
      "train_r2": 0.976625763955541,
      "test_r2": 0.9324026946604314,
      "elapsed_time": 37.02831959724426
    },
    {
      "epoch": 497,
      "train_r2": 0.9349931972496505,
      "test_r2": 0.9135638357886127,
      "elapsed_time": 37.10212302207947
    },
    {
      "epoch": 498,
      "train_r2": 0.9808601889830605,
      "test_r2": 0.9014398225555804,
      "elapsed_time": 37.17606329917908
    },
    {
      "epoch": 499,
      "train_r2": 0.9782350652879124,
      "test_r2": 0.8859860017524742,
      "elapsed_time": 37.250213384628296
    },
    {
      "epoch": 500,
      "train_r2": 0.9887066269739699,
      "test_r2": 0.8758799089146082,
      "elapsed_time": 37.32393503189087
    },
    {
      "epoch": 501,
      "train_r2": 0.9440046446281687,
      "test_r2": 0.8798500602113152,
      "elapsed_time": 37.398049116134644
    },
    {
      "epoch": 502,
      "train_r2": 0.9479968709377785,
      "test_r2": 0.8835808034268351,
      "elapsed_time": 37.47220301628113
    },
    {
      "epoch": 503,
      "train_r2": 0.9896306896439853,
      "test_r2": 0.8888344921553712,
      "elapsed_time": 37.54628562927246
    },
    {
      "epoch": 504,
      "train_r2": 0.9354423943042042,
      "test_r2": 0.8919137904608977,
      "elapsed_time": 37.62054920196533
    },
    {
      "epoch": 505,
      "train_r2": 0.8660173725539809,
      "test_r2": 0.8885036736927674,
      "elapsed_time": 37.69551205635071
    },
    {
      "epoch": 506,
      "train_r2": 0.9488975093574976,
      "test_r2": 0.9143814673008102,
      "elapsed_time": 37.7699875831604
    },
    {
      "epoch": 507,
      "train_r2": 0.9520449135074858,
      "test_r2": 0.9162507713277633,
      "elapsed_time": 37.84375
    },
    {
      "epoch": 508,
      "train_r2": 0.9267355613025716,
      "test_r2": 0.9141527784833928,
      "elapsed_time": 37.91803050041199
    },
    {
      "epoch": 509,
      "train_r2": 0.9804744258487965,
      "test_r2": 0.9191998126112002,
      "elapsed_time": 37.99218034744263
    },
    {
      "epoch": 510,
      "train_r2": 0.9780006042957807,
      "test_r2": 0.9186492314651238,
      "elapsed_time": 38.066149950027466
    },
    {
      "epoch": 511,
      "train_r2": 0.877954298901827,
      "test_r2": 0.8959968405023083,
      "elapsed_time": 38.139915227890015
    },
    {
      "epoch": 512,
      "train_r2": 0.9728236450455647,
      "test_r2": 0.9204785036653225,
      "elapsed_time": 38.21452236175537
    },
    {
      "epoch": 513,
      "train_r2": 0.9693088145889135,
      "test_r2": 0.9235559097198288,
      "elapsed_time": 38.288689374923706
    },
    {
      "epoch": 514,
      "train_r2": 0.8995285748057082,
      "test_r2": 0.9119768619019204,
      "elapsed_time": 38.362332820892334
    },
    {
      "epoch": 515,
      "train_r2": 0.9307443971391945,
      "test_r2": 0.9211332195325689,
      "elapsed_time": 38.436251163482666
    },
    {
      "epoch": 516,
      "train_r2": 0.9653887829133946,
      "test_r2": 0.9244298362204915,
      "elapsed_time": 38.51023864746094
    },
    {
      "epoch": 517,
      "train_r2": 0.9251123359296186,
      "test_r2": 0.9162049075374984,
      "elapsed_time": 38.584768295288086
    },
    {
      "epoch": 518,
      "train_r2": 0.9256486965382378,
      "test_r2": 0.9106388374203802,
      "elapsed_time": 38.65963888168335
    },
    {
      "epoch": 519,
      "train_r2": 0.9801662482761613,
      "test_r2": 0.9093694012598474,
      "elapsed_time": 38.73498463630676
    },
    {
      "epoch": 520,
      "train_r2": 0.9683223212979403,
      "test_r2": 0.891115629539455,
      "elapsed_time": 38.80994892120361
    },
    {
      "epoch": 521,
      "train_r2": 0.9887044157574363,
      "test_r2": 0.8707568356485984,
      "elapsed_time": 38.884581089019775
    },
    {
      "epoch": 522,
      "train_r2": 0.9660448715462635,
      "test_r2": 0.8648575924329043,
      "elapsed_time": 38.95886206626892
    },
    {
      "epoch": 523,
      "train_r2": 0.9804195992212345,
      "test_r2": 0.8684744870686367,
      "elapsed_time": 39.03343844413757
    },
    {
      "epoch": 524,
      "train_r2": 0.9532651784355545,
      "test_r2": 0.8690213413237142,
      "elapsed_time": 39.110379457473755
    },
    {
      "epoch": 525,
      "train_r2": 0.9531504398614675,
      "test_r2": 0.8698079008969586,
      "elapsed_time": 39.18489933013916
    },
    {
      "epoch": 526,
      "train_r2": 0.9894392753160942,
      "test_r2": 0.8702656955606145,
      "elapsed_time": 39.259602785110474
    },
    {
      "epoch": 527,
      "train_r2": 0.9599786409848624,
      "test_r2": 0.8822450604128399,
      "elapsed_time": 39.334670066833496
    },
    {
      "epoch": 528,
      "train_r2": 0.9805841305172205,
      "test_r2": 0.8913947165751515,
      "elapsed_time": 39.40879154205322
    },
    {
      "epoch": 529,
      "train_r2": 0.9500504450715054,
      "test_r2": 0.8952283765820441,
      "elapsed_time": 39.48278307914734
    },
    {
      "epoch": 530,
      "train_r2": 0.975455266878752,
      "test_r2": 0.9026844276811649,
      "elapsed_time": 39.55692267417908
    },
    {
      "epoch": 531,
      "train_r2": 0.9183413239435372,
      "test_r2": 0.9124134175804076,
      "elapsed_time": 39.63146638870239
    },
    {
      "epoch": 532,
      "train_r2": 0.9489700378500543,
      "test_r2": 0.9263222815889106,
      "elapsed_time": 39.70620584487915
    },
    {
      "epoch": 533,
      "train_r2": 0.9722440528076205,
      "test_r2": 0.9251907580867,
      "elapsed_time": 39.78073239326477
    },
    {
      "epoch": 534,
      "train_r2": 0.9280062958309763,
      "test_r2": 0.924131856294496,
      "elapsed_time": 39.85551333427429
    },
    {
      "epoch": 535,
      "train_r2": 0.9312039722823957,
      "test_r2": 0.9249857619185542,
      "elapsed_time": 39.93020176887512
    },
    {
      "epoch": 536,
      "train_r2": 0.9775418608605045,
      "test_r2": 0.9296928774571982,
      "elapsed_time": 40.0039758682251
    },
    {
      "epoch": 537,
      "train_r2": 0.9001268109527087,
      "test_r2": 0.9059412284602728,
      "elapsed_time": 40.07769060134888
    },
    {
      "epoch": 538,
      "train_r2": 0.9058307935879074,
      "test_r2": 0.9013780509151665,
      "elapsed_time": 40.15195655822754
    },
    {
      "epoch": 539,
      "train_r2": 0.9864585366065715,
      "test_r2": 0.9081208759800985,
      "elapsed_time": 40.22649693489075
    },
    {
      "epoch": 540,
      "train_r2": 0.9808699999576588,
      "test_r2": 0.9092000677925245,
      "elapsed_time": 40.30027747154236
    },
    {
      "epoch": 541,
      "train_r2": 0.8640591845775991,
      "test_r2": 0.8858920752883049,
      "elapsed_time": 40.374369859695435
    },
    {
      "epoch": 542,
      "train_r2": 0.9764749868660695,
      "test_r2": 0.9154142176977837,
      "elapsed_time": 40.448211431503296
    },
    {
      "epoch": 543,
      "train_r2": 0.9846655443667744,
      "test_r2": 0.9135375819818676,
      "elapsed_time": 40.52190446853638
    },
    {
      "epoch": 544,
      "train_r2": 0.9251896514573755,
      "test_r2": 0.9057823415031419,
      "elapsed_time": 40.59583592414856
    },
    {
      "epoch": 545,
      "train_r2": 0.929449060997845,
      "test_r2": 0.9115161789525014,
      "elapsed_time": 40.670926570892334
    },
    {
      "epoch": 546,
      "train_r2": 0.908047444470828,
      "test_r2": 0.9141399787571751,
      "elapsed_time": 40.745481729507446
    },
    {
      "epoch": 547,
      "train_r2": 0.9590045098563467,
      "test_r2": 0.9255279209920191,
      "elapsed_time": 40.820051431655884
    },
    {
      "epoch": 548,
      "train_r2": 0.9769148624773737,
      "test_r2": 0.9075512192491734,
      "elapsed_time": 40.89452385902405
    },
    {
      "epoch": 549,
      "train_r2": 0.8683636550918588,
      "test_r2": 0.8609692888155267,
      "elapsed_time": 40.96867513656616
    },
    {
      "epoch": 550,
      "train_r2": 0.9742534871250661,
      "test_r2": 0.8645757188433705,
      "elapsed_time": 41.04267907142639
    },
    {
      "epoch": 551,
      "train_r2": 0.9877019223810058,
      "test_r2": 0.8644645864202902,
      "elapsed_time": 41.11854434013367
    },
    {
      "epoch": 552,
      "train_r2": 0.9502422570988486,
      "test_r2": 0.8769427700410715,
      "elapsed_time": 41.192593574523926
    },
    {
      "epoch": 553,
      "train_r2": 0.9741621498025793,
      "test_r2": 0.8938337252028885,
      "elapsed_time": 41.266414642333984
    },
    {
      "epoch": 554,
      "train_r2": 0.9464393303558244,
      "test_r2": 0.8978296754313231,
      "elapsed_time": 41.34016728401184
    },
    {
      "epoch": 555,
      "train_r2": 0.8119071029575171,
      "test_r2": 0.8590452210908048,
      "elapsed_time": 41.414823055267334
    },
    {
      "epoch": 556,
      "train_r2": 0.9244718032295389,
      "test_r2": 0.8996995296289826,
      "elapsed_time": 41.489070892333984
    },
    {
      "epoch": 557,
      "train_r2": 0.9630751381375521,
      "test_r2": 0.905250885178013,
      "elapsed_time": 41.562901735305786
    },
    {
      "epoch": 558,
      "train_r2": 0.9801089249845254,
      "test_r2": 0.9168788343769093,
      "elapsed_time": 41.63661074638367
    },
    {
      "epoch": 559,
      "train_r2": 0.850171867618616,
      "test_r2": 0.8661995762857506,
      "elapsed_time": 41.71063184738159
    },
    {
      "epoch": 560,
      "train_r2": 0.9516759252703421,
      "test_r2": 0.8789860096176387,
      "elapsed_time": 41.78432559967041
    },
    {
      "epoch": 561,
      "train_r2": 0.9914597648749289,
      "test_r2": 0.8772880929648026,
      "elapsed_time": 41.85791826248169
    },
    {
      "epoch": 562,
      "train_r2": 0.9542450676647412,
      "test_r2": 0.8794124398129188,
      "elapsed_time": 41.93270397186279
    },
    {
      "epoch": 563,
      "train_r2": 0.9052028689537134,
      "test_r2": 0.8733022007550393,
      "elapsed_time": 42.006911277770996
    },
    {
      "epoch": 564,
      "train_r2": 0.9700015643270138,
      "test_r2": 0.8912853950039156,
      "elapsed_time": 42.083550691604614
    },
    {
      "epoch": 565,
      "train_r2": 0.9666037513982595,
      "test_r2": 0.8866900966734715,
      "elapsed_time": 42.15764546394348
    },
    {
      "epoch": 566,
      "train_r2": 0.8733457594511316,
      "test_r2": 0.8624647192884101,
      "elapsed_time": 42.23211884498596
    },
    {
      "epoch": 567,
      "train_r2": 0.806893695319933,
      "test_r2": 0.8398028755193863,
      "elapsed_time": 42.30628538131714
    },
    {
      "epoch": 568,
      "train_r2": 0.9799326321594903,
      "test_r2": 0.88129857869135,
      "elapsed_time": 42.38099479675293
    },
    {
      "epoch": 569,
      "train_r2": 0.9870399045709116,
      "test_r2": 0.8791690609333529,
      "elapsed_time": 42.45837116241455
    },
    {
      "epoch": 570,
      "train_r2": 0.9101735218909341,
      "test_r2": 0.8803341251093857,
      "elapsed_time": 42.53318190574646
    },
    {
      "epoch": 571,
      "train_r2": 0.9280034349907982,
      "test_r2": 0.8997933420496077,
      "elapsed_time": 42.60803174972534
    },
    {
      "epoch": 572,
      "train_r2": 0.9766340999514855,
      "test_r2": 0.9191919067172261,
      "elapsed_time": 42.68293023109436
    },
    {
      "epoch": 573,
      "train_r2": 0.913610580106335,
      "test_r2": 0.9116616802083259,
      "elapsed_time": 42.75749659538269
    },
    {
      "epoch": 574,
      "train_r2": 0.9179559858620312,
      "test_r2": 0.9157885165275467,
      "elapsed_time": 42.83199691772461
    },
    {
      "epoch": 575,
      "train_r2": 0.9717815740753418,
      "test_r2": 0.9195649083462701,
      "elapsed_time": 42.90635561943054
    },
    {
      "epoch": 576,
      "train_r2": 0.9708492915896547,
      "test_r2": 0.9050976530088293,
      "elapsed_time": 42.98043751716614
    },
    {
      "epoch": 577,
      "train_r2": 0.990154027295018,
      "test_r2": 0.892314237275444,
      "elapsed_time": 43.05476236343384
    },
    {
      "epoch": 578,
      "train_r2": 0.908281840422496,
      "test_r2": 0.8770104319093318,
      "elapsed_time": 43.129013538360596
    },
    {
      "epoch": 579,
      "train_r2": 0.9143046662186669,
      "test_r2": 0.8778922338001758,
      "elapsed_time": 43.202924489974976
    },
    {
      "epoch": 580,
      "train_r2": 0.9722042520098018,
      "test_r2": 0.8727965991781453,
      "elapsed_time": 43.276883125305176
    },
    {
      "epoch": 581,
      "train_r2": 0.934055052976093,
      "test_r2": 0.8574024912889013,
      "elapsed_time": 43.35137939453125
    },
    {
      "epoch": 582,
      "train_r2": 0.9727365519120893,
      "test_r2": 0.9033164875884429,
      "elapsed_time": 43.42555832862854
    },
    {
      "epoch": 583,
      "train_r2": 0.675275548488925,
      "test_r2": 0.8230741465407425,
      "elapsed_time": 43.4994695186615
    },
    {
      "epoch": 584,
      "train_r2": 0.7284783079672669,
      "test_r2": 0.8386599701492833,
      "elapsed_time": 43.57376742362976
    },
    {
      "epoch": 585,
      "train_r2": 0.9817997253907553,
      "test_r2": 0.9000048512758176,
      "elapsed_time": 43.6479377746582
    },
    {
      "epoch": 586,
      "train_r2": 0.9828055256395031,
      "test_r2": 0.8832263184440192,
      "elapsed_time": 43.72210907936096
    },
    {
      "epoch": 587,
      "train_r2": 0.9409203171151473,
      "test_r2": 0.8837547598560873,
      "elapsed_time": 43.796236753463745
    },
    {
      "epoch": 588,
      "train_r2": 0.9216452750950894,
      "test_r2": 0.8710743597524858,
      "elapsed_time": 43.87089490890503
    },
    {
      "epoch": 589,
      "train_r2": 0.9854100791295993,
      "test_r2": 0.8670408738386056,
      "elapsed_time": 43.94511365890503
    },
    {
      "epoch": 590,
      "train_r2": 0.9680902509182241,
      "test_r2": 0.8625018864811508,
      "elapsed_time": 44.01901912689209
    },
    {
      "epoch": 591,
      "train_r2": 0.9446119146276327,
      "test_r2": 0.8813848412198141,
      "elapsed_time": 44.093223094940186
    },
    {
      "epoch": 592,
      "train_r2": 0.8941248393264384,
      "test_r2": 0.8661342212143515,
      "elapsed_time": 44.16745615005493
    },
    {
      "epoch": 593,
      "train_r2": 0.9792027157146477,
      "test_r2": 0.8836352920485012,
      "elapsed_time": 44.24160671234131
    },
    {
      "epoch": 594,
      "train_r2": 0.9708990056122557,
      "test_r2": 0.8879903925748996,
      "elapsed_time": 44.315513610839844
    },
    {
      "epoch": 595,
      "train_r2": 0.9246894509181747,
      "test_r2": 0.891918937006515,
      "elapsed_time": 44.390092611312866
    },
    {
      "epoch": 596,
      "train_r2": 0.9581406029499355,
      "test_r2": 0.9002921497022054,
      "elapsed_time": 44.46423387527466
    },
    {
      "epoch": 597,
      "train_r2": 0.9880801067670755,
      "test_r2": 0.8917215048534951,
      "elapsed_time": 44.542115926742554
    },
    {
      "epoch": 598,
      "train_r2": 0.950658955167956,
      "test_r2": 0.8874980740109879,
      "elapsed_time": 44.619757413864136
    },
    {
      "epoch": 599,
      "train_r2": 0.9627311686564114,
      "test_r2": 0.8928811843400404,
      "elapsed_time": 44.69437766075134
    },
    {
      "epoch": 600,
      "train_r2": 0.9283004798072191,
      "test_r2": 0.9020639177466523,
      "elapsed_time": 44.768900871276855
    },
    {
      "epoch": 601,
      "train_r2": 0.9615151278886582,
      "test_r2": 0.9202075891599285,
      "elapsed_time": 44.84296774864197
    },
    {
      "epoch": 602,
      "train_r2": 0.9157183634005568,
      "test_r2": 0.9122680015810598,
      "elapsed_time": 44.91728234291077
    },
    {
      "epoch": 603,
      "train_r2": 0.9458129228037442,
      "test_r2": 0.9171566667384882,
      "elapsed_time": 44.99162554740906
    },
    {
      "epoch": 604,
      "train_r2": 0.9830367888128163,
      "test_r2": 0.9027422440734163,
      "elapsed_time": 45.06740999221802
    },
    {
      "epoch": 605,
      "train_r2": 0.9331136628652064,
      "test_r2": 0.877390391822087,
      "elapsed_time": 45.14192485809326
    },
    {
      "epoch": 606,
      "train_r2": 0.9406715983442214,
      "test_r2": 0.8684778127851691,
      "elapsed_time": 45.21616339683533
    },
    {
      "epoch": 607,
      "train_r2": 0.9901318565199465,
      "test_r2": 0.873824427523524,
      "elapsed_time": 45.29092454910278
    },
    {
      "epoch": 608,
      "train_r2": 0.9115762959642776,
      "test_r2": 0.8674192673594947,
      "elapsed_time": 45.36525750160217
    },
    {
      "epoch": 609,
      "train_r2": 0.9350067323996082,
      "test_r2": 0.8867959773653367,
      "elapsed_time": 45.43937563896179
    },
    {
      "epoch": 610,
      "train_r2": 0.9877334330124564,
      "test_r2": 0.9043737432692842,
      "elapsed_time": 45.513848066329956
    },
    {
      "epoch": 611,
      "train_r2": 0.9337949102823591,
      "test_r2": 0.9047850626159163,
      "elapsed_time": 45.588305711746216
    },
    {
      "epoch": 612,
      "train_r2": 0.9452161637727439,
      "test_r2": 0.9174553036103595,
      "elapsed_time": 45.66263818740845
    },
    {
      "epoch": 613,
      "train_r2": 0.9823194939714978,
      "test_r2": 0.9240896185215746,
      "elapsed_time": 45.73657464981079
    },
    {
      "epoch": 614,
      "train_r2": 0.9308693287275039,
      "test_r2": 0.915336455470386,
      "elapsed_time": 45.81099820137024
    },
    {
      "epoch": 615,
      "train_r2": 0.9389451304395993,
      "test_r2": 0.9156124056161467,
      "elapsed_time": 45.88489508628845
    },
    {
      "epoch": 616,
      "train_r2": 0.9843229634028502,
      "test_r2": 0.9253480207307264,
      "elapsed_time": 45.959516763687134
    },
    {
      "epoch": 617,
      "train_r2": 0.9116806452985706,
      "test_r2": 0.9115094091162625,
      "elapsed_time": 46.03407144546509
    },
    {
      "epoch": 618,
      "train_r2": 0.9126236996121938,
      "test_r2": 0.9088098798956215,
      "elapsed_time": 46.108882427215576
    },
    {
      "epoch": 619,
      "train_r2": 0.9768327910450155,
      "test_r2": 0.918803031634475,
      "elapsed_time": 46.183204889297485
    },
    {
      "epoch": 620,
      "train_r2": 0.886264136540059,
      "test_r2": 0.887034814180105,
      "elapsed_time": 46.257805585861206
    },
    {
      "epoch": 621,
      "train_r2": 0.8980533941462299,
      "test_r2": 0.8820646870985565,
      "elapsed_time": 46.33279633522034
    },
    {
      "epoch": 622,
      "train_r2": 0.9804110602166201,
      "test_r2": 0.8997507040783791,
      "elapsed_time": 46.407713890075684
    },
    {
      "epoch": 623,
      "train_r2": 0.9171348539105798,
      "test_r2": 0.8903105168419067,
      "elapsed_time": 46.483033180236816
    },
    {
      "epoch": 624,
      "train_r2": 0.9381554733432361,
      "test_r2": 0.897521921706275,
      "elapsed_time": 46.55760478973389
    },
    {
      "epoch": 625,
      "train_r2": 0.9847025671632463,
      "test_r2": 0.8993993725505428,
      "elapsed_time": 46.63306546211243
    },
    {
      "epoch": 626,
      "train_r2": 0.9230282608350328,
      "test_r2": 0.8865725794008882,
      "elapsed_time": 46.708311319351196
    },
    {
      "epoch": 627,
      "train_r2": 0.9316746898902074,
      "test_r2": 0.8889633240441962,
      "elapsed_time": 46.7834734916687
    },
    {
      "epoch": 628,
      "train_r2": 0.9916983212028172,
      "test_r2": 0.8997407164323161,
      "elapsed_time": 46.85841941833496
    },
    {
      "epoch": 629,
      "train_r2": 0.951438286325287,
      "test_r2": 0.9036964894516384,
      "elapsed_time": 46.93371295928955
    },
    {
      "epoch": 630,
      "train_r2": 0.9622470417270991,
      "test_r2": 0.9039490749873209,
      "elapsed_time": 47.00895428657532
    },
    {
      "epoch": 631,
      "train_r2": 0.9866780655391957,
      "test_r2": 0.9041302727038014,
      "elapsed_time": 47.08358597755432
    },
    {
      "epoch": 632,
      "train_r2": 0.9685769369668077,
      "test_r2": 0.902506849370245,
      "elapsed_time": 47.15834927558899
    },
    {
      "epoch": 633,
      "train_r2": 0.9788351004713415,
      "test_r2": 0.9035572616583687,
      "elapsed_time": 47.23334813117981
    },
    {
      "epoch": 634,
      "train_r2": 0.9260517237794899,
      "test_r2": 0.8975435721628829,
      "elapsed_time": 47.308303356170654
    },
    {
      "epoch": 635,
      "train_r2": 0.9917072755764762,
      "test_r2": 0.9058384478797457,
      "elapsed_time": 47.38343048095703
    },
    {
      "epoch": 636,
      "train_r2": 0.9808727364217296,
      "test_r2": 0.8963899488129765,
      "elapsed_time": 47.458357095718384
    },
    {
      "epoch": 637,
      "train_r2": 0.8928425854070754,
      "test_r2": 0.86545727980704,
      "elapsed_time": 47.53354549407959
    },
    {
      "epoch": 638,
      "train_r2": 0.9845910279179904,
      "test_r2": 0.8744504886357303,
      "elapsed_time": 47.60888719558716
    },
    {
      "epoch": 639,
      "train_r2": 0.9804447801735547,
      "test_r2": 0.8736048060692891,
      "elapsed_time": 47.68348288536072
    },
    {
      "epoch": 640,
      "train_r2": 0.9014249987094254,
      "test_r2": 0.8552951856712662,
      "elapsed_time": 47.758047342300415
    },
    {
      "epoch": 641,
      "train_r2": 0.9864777237529812,
      "test_r2": 0.872404972334071,
      "elapsed_time": 47.83427453041077
    },
    {
      "epoch": 642,
      "train_r2": 0.9798765248618162,
      "test_r2": 0.8722571972738766,
      "elapsed_time": 47.90981459617615
    },
    {
      "epoch": 643,
      "train_r2": 0.8986004870832631,
      "test_r2": 0.8604332603728766,
      "elapsed_time": 47.984779357910156
    },
    {
      "epoch": 644,
      "train_r2": 0.9902208018849522,
      "test_r2": 0.8857592790830724,
      "elapsed_time": 48.059454917907715
    },
    {
      "epoch": 645,
      "train_r2": 0.9871743145200852,
      "test_r2": 0.8926962596468107,
      "elapsed_time": 48.13431000709534
    },
    {
      "epoch": 646,
      "train_r2": 0.9513857293018423,
      "test_r2": 0.9028932420999782,
      "elapsed_time": 48.209150075912476
    },
    {
      "epoch": 647,
      "train_r2": 0.986703965573349,
      "test_r2": 0.9137254492814548,
      "elapsed_time": 48.284193992614746
    },
    {
      "epoch": 648,
      "train_r2": 0.9473545560214452,
      "test_r2": 0.9077087499439058,
      "elapsed_time": 48.35910749435425
    },
    {
      "epoch": 649,
      "train_r2": 0.8448484395399091,
      "test_r2": 0.8862293373431911,
      "elapsed_time": 48.43408989906311
    },
    {
      "epoch": 650,
      "train_r2": 0.9673267877630581,
      "test_r2": 0.9181815471294277,
      "elapsed_time": 48.509605884552
    },
    {
      "epoch": 651,
      "train_r2": 0.980374325039548,
      "test_r2": 0.9148372393984205,
      "elapsed_time": 48.5844886302948
    },
    {
      "epoch": 652,
      "train_r2": 0.9325677140170557,
      "test_r2": 0.9048642976636434,
      "elapsed_time": 48.659194469451904
    },
    {
      "epoch": 653,
      "train_r2": 0.9783745517117614,
      "test_r2": 0.9187918771854859,
      "elapsed_time": 48.7339448928833
    },
    {
      "epoch": 654,
      "train_r2": 0.9552151058571614,
      "test_r2": 0.9202067469068453,
      "elapsed_time": 48.808645486831665
    },
    {
      "epoch": 655,
      "train_r2": 0.9734900219178124,
      "test_r2": 0.9219129875090933,
      "elapsed_time": 48.88338327407837
    },
    {
      "epoch": 656,
      "train_r2": 0.9743725197151621,
      "test_r2": 0.9070701170260504,
      "elapsed_time": 48.95836806297302
    },
    {
      "epoch": 657,
      "train_r2": 0.9732304050357807,
      "test_r2": 0.9061724876282318,
      "elapsed_time": 49.034868001937866
    },
    {
      "epoch": 658,
      "train_r2": 0.9295436467837173,
      "test_r2": 0.895443659306549,
      "elapsed_time": 49.11007499694824
    },
    {
      "epoch": 659,
      "train_r2": 0.9768693293264713,
      "test_r2": 0.8977212779292858,
      "elapsed_time": 49.18428087234497
    },
    {
      "epoch": 660,
      "train_r2": 0.9223153166781395,
      "test_r2": 0.8681306598959289,
      "elapsed_time": 49.25847005844116
    },
    {
      "epoch": 661,
      "train_r2": 0.9556601352843346,
      "test_r2": 0.8507221380246114,
      "elapsed_time": 49.33348488807678
    },
    {
      "epoch": 662,
      "train_r2": 0.9654822865815762,
      "test_r2": 0.8671769889677227,
      "elapsed_time": 49.40856075286865
    },
    {
      "epoch": 663,
      "train_r2": 0.9752182810032634,
      "test_r2": 0.9026682543707655,
      "elapsed_time": 49.4857280254364
    },
    {
      "epoch": 664,
      "train_r2": 0.9044604566840837,
      "test_r2": 0.9130934558815381,
      "elapsed_time": 49.5607693195343
    },
    {
      "epoch": 665,
      "train_r2": 0.9220404643274034,
      "test_r2": 0.93398790551395,
      "elapsed_time": 49.63550615310669
    },
    {
      "epoch": 666,
      "train_r2": 0.9669236408870363,
      "test_r2": 0.9388612168600877,
      "elapsed_time": 49.71053123474121
    },
    {
      "epoch": 667,
      "train_r2": 0.9030991341860438,
      "test_r2": 0.9178218509216279,
      "elapsed_time": 49.785221099853516
    },
    {
      "epoch": 668,
      "train_r2": 0.9094926871164086,
      "test_r2": 0.9101083258480291,
      "elapsed_time": 49.86017084121704
    },
    {
      "epoch": 669,
      "train_r2": 0.9875137567231059,
      "test_r2": 0.9174742586160831,
      "elapsed_time": 49.9348258972168
    },
    {
      "epoch": 670,
      "train_r2": 0.939309291674971,
      "test_r2": 0.9149999188893149,
      "elapsed_time": 50.0096697807312
    },
    {
      "epoch": 671,
      "train_r2": 0.9608296498280825,
      "test_r2": 0.9296707177944892,
      "elapsed_time": 50.084357500076294
    },
    {
      "epoch": 672,
      "train_r2": 0.9788581914409357,
      "test_r2": 0.9247422852636266,
      "elapsed_time": 50.158968925476074
    },
    {
      "epoch": 673,
      "train_r2": 0.950006594095584,
      "test_r2": 0.9164739103453823,
      "elapsed_time": 50.23394966125488
    },
    {
      "epoch": 674,
      "train_r2": 0.9168694034104687,
      "test_r2": 0.9027516509386067,
      "elapsed_time": 50.31304931640625
    },
    {
      "epoch": 675,
      "train_r2": 0.9854908121844212,
      "test_r2": 0.9266279469233458,
      "elapsed_time": 50.39194297790527
    },
    {
      "epoch": 676,
      "train_r2": 0.9773069052142727,
      "test_r2": 0.9352448789728555,
      "elapsed_time": 50.470179319381714
    },
    {
      "epoch": 677,
      "train_r2": 0.8742354289205783,
      "test_r2": 0.9108644436334198,
      "elapsed_time": 50.54803013801575
    },
    {
      "epoch": 678,
      "train_r2": 0.9636345553552157,
      "test_r2": 0.9462495728220489,
      "elapsed_time": 50.62565040588379
    },
    {
      "epoch": 679,
      "train_r2": 0.9534172197452179,
      "test_r2": 0.9470607095091872,
      "elapsed_time": 50.703391790390015
    },
    {
      "epoch": 680,
      "train_r2": 0.942149693586415,
      "test_r2": 0.945478803162254,
      "elapsed_time": 50.780766010284424
    },
    {
      "epoch": 681,
      "train_r2": 0.9809391054093242,
      "test_r2": 0.9498276948894208,
      "elapsed_time": 50.858264684677124
    },
    {
      "epoch": 682,
      "train_r2": 0.951487223515143,
      "test_r2": 0.9275351044862218,
      "elapsed_time": 50.93592834472656
    },
    {
      "epoch": 683,
      "train_r2": 0.9833946206020949,
      "test_r2": 0.923380134671921,
      "elapsed_time": 51.01387166976929
    },
    {
      "epoch": 684,
      "train_r2": 0.9471816483013059,
      "test_r2": 0.912536063997345,
      "elapsed_time": 51.09231662750244
    },
    {
      "epoch": 685,
      "train_r2": 0.9679703206593449,
      "test_r2": 0.9096196437381326,
      "elapsed_time": 51.17032313346863
    },
    {
      "epoch": 686,
      "train_r2": 0.9911755108383509,
      "test_r2": 0.8918718745363557,
      "elapsed_time": 51.24815106391907
    },
    {
      "epoch": 687,
      "train_r2": 0.9256520377645069,
      "test_r2": 0.8748226780297719,
      "elapsed_time": 51.32560062408447
    },
    {
      "epoch": 688,
      "train_r2": 0.9308017961928285,
      "test_r2": 0.8722049896039599,
      "elapsed_time": 51.40286946296692
    },
    {
      "epoch": 689,
      "train_r2": 0.9915054571317128,
      "test_r2": 0.8890663752713561,
      "elapsed_time": 51.48049736022949
    },
    {
      "epoch": 690,
      "train_r2": 0.9468053126857934,
      "test_r2": 0.9031472288641452,
      "elapsed_time": 51.55804777145386
    },
    {
      "epoch": 691,
      "train_r2": 0.9193124444795486,
      "test_r2": 0.9169125331153165,
      "elapsed_time": 51.635669231414795
    },
    {
      "epoch": 692,
      "train_r2": 0.9711659616757506,
      "test_r2": 0.9290443424173761,
      "elapsed_time": 51.71377348899841
    },
    {
      "epoch": 693,
      "train_r2": 0.948154277682282,
      "test_r2": 0.9112469247171053,
      "elapsed_time": 51.79173564910889
    },
    {
      "epoch": 694,
      "train_r2": 0.9671789180589903,
      "test_r2": 0.8936267529621885,
      "elapsed_time": 51.86956167221069
    },
    {
      "epoch": 695,
      "train_r2": 0.9896938621874694,
      "test_r2": 0.8349961673239565,
      "elapsed_time": 51.94760346412659
    },
    {
      "epoch": 696,
      "train_r2": 0.9218802553490928,
      "test_r2": 0.8107526082970473,
      "elapsed_time": 52.02499961853027
    },
    {
      "epoch": 697,
      "train_r2": 0.9391076251075973,
      "test_r2": 0.8356813953695,
      "elapsed_time": 52.102356910705566
    },
    {
      "epoch": 698,
      "train_r2": 0.9884104926948398,
      "test_r2": 0.8686146079589077,
      "elapsed_time": 52.180131673812866
    },
    {
      "epoch": 699,
      "train_r2": 0.9254173994437882,
      "test_r2": 0.883576632007422,
      "elapsed_time": 52.25762748718262
    },
    {
      "epoch": 700,
      "train_r2": 0.9297244099843637,
      "test_r2": 0.8950507519177158,
      "elapsed_time": 52.33519101142883
    },
    {
      "epoch": 701,
      "train_r2": 0.9759350835190093,
      "test_r2": 0.9102111880120887,
      "elapsed_time": 52.41322374343872
    },
    {
      "epoch": 702,
      "train_r2": 0.9202711554582961,
      "test_r2": 0.9047318845501285,
      "elapsed_time": 52.491257190704346
    },
    {
      "epoch": 703,
      "train_r2": 0.9346014834831886,
      "test_r2": 0.9087128915147029,
      "elapsed_time": 52.569276332855225
    },
    {
      "epoch": 704,
      "train_r2": 0.9860881785115887,
      "test_r2": 0.9135229825547134,
      "elapsed_time": 52.646955490112305
    },
    {
      "epoch": 705,
      "train_r2": 0.946697932619212,
      "test_r2": 0.9156584304223426,
      "elapsed_time": 52.724656105041504
    },
    {
      "epoch": 706,
      "train_r2": 0.964727002063272,
      "test_r2": 0.9330984608561916,
      "elapsed_time": 52.80206036567688
    },
    {
      "epoch": 707,
      "train_r2": 0.9711873723839417,
      "test_r2": 0.9329091137368057,
      "elapsed_time": 52.87960147857666
    },
    {
      "epoch": 708,
      "train_r2": 0.9026146180014931,
      "test_r2": 0.916629233762042,
      "elapsed_time": 52.95695495605469
    },
    {
      "epoch": 709,
      "train_r2": 0.8896513850731891,
      "test_r2": 0.9085073411672867,
      "elapsed_time": 53.04024696350098
    },
    {
      "epoch": 710,
      "train_r2": 0.9722630706718974,
      "test_r2": 0.9305603160761581,
      "elapsed_time": 53.12152361869812
    },
    {
      "epoch": 711,
      "train_r2": 0.954117617689109,
      "test_r2": 0.9328510897539589,
      "elapsed_time": 53.19896984100342
    },
    {
      "epoch": 712,
      "train_r2": 0.9281028747709845,
      "test_r2": 0.9147308681240541,
      "elapsed_time": 53.27657723426819
    },
    {
      "epoch": 713,
      "train_r2": 0.9758340947891844,
      "test_r2": 0.9201814194000021,
      "elapsed_time": 53.354252576828
    },
    {
      "epoch": 714,
      "train_r2": 0.9512239149839122,
      "test_r2": 0.9278440494170416,
      "elapsed_time": 53.43241047859192
    },
    {
      "epoch": 715,
      "train_r2": 0.9632756958601433,
      "test_r2": 0.9437329132839474,
      "elapsed_time": 53.51035213470459
    },
    {
      "epoch": 716,
      "train_r2": 0.9362012827274941,
      "test_r2": 0.9402759121254964,
      "elapsed_time": 53.588123083114624
    },
    {
      "epoch": 717,
      "train_r2": 0.8103794158656689,
      "test_r2": 0.8958483077154604,
      "elapsed_time": 53.6656494140625
    },
    {
      "epoch": 718,
      "train_r2": 0.9136586264664728,
      "test_r2": 0.9208304230419,
      "elapsed_time": 53.74341630935669
    },
    {
      "epoch": 719,
      "train_r2": 0.9743268898532365,
      "test_r2": 0.9140790382097764,
      "elapsed_time": 53.821096897125244
    },
    {
      "epoch": 720,
      "train_r2": 0.9778885081283564,
      "test_r2": 0.9115733810432126,
      "elapsed_time": 53.89849591255188
    },
    {
      "epoch": 721,
      "train_r2": 0.8944464207782613,
      "test_r2": 0.8850000953193825,
      "elapsed_time": 53.97616910934448
    },
    {
      "epoch": 722,
      "train_r2": 0.9848633715326695,
      "test_r2": 0.9013428970399399,
      "elapsed_time": 54.05380392074585
    },
    {
      "epoch": 723,
      "train_r2": 0.9853342790196561,
      "test_r2": 0.8982992714309571,
      "elapsed_time": 54.13190197944641
    },
    {
      "epoch": 724,
      "train_r2": 0.936923531023963,
      "test_r2": 0.8871449033165923,
      "elapsed_time": 54.210086822509766
    },
    {
      "epoch": 725,
      "train_r2": 0.9894209424843875,
      "test_r2": 0.8920539964756109,
      "elapsed_time": 54.28777503967285
    },
    {
      "epoch": 726,
      "train_r2": 0.9856646237404432,
      "test_r2": 0.9036503620468566,
      "elapsed_time": 54.36525821685791
    },
    {
      "epoch": 727,
      "train_r2": 0.9555157394887791,
      "test_r2": 0.9203828271796423,
      "elapsed_time": 54.44313979148865
    },
    {
      "epoch": 728,
      "train_r2": 0.9817778838417754,
      "test_r2": 0.9287250715202963,
      "elapsed_time": 54.52046465873718
    },
    {
      "epoch": 729,
      "train_r2": 0.9717825565457114,
      "test_r2": 0.9352607094490395,
      "elapsed_time": 54.59780716896057
    },
    {
      "epoch": 730,
      "train_r2": 0.8819933961193446,
      "test_r2": 0.9136473823724257,
      "elapsed_time": 54.67591571807861
    },
    {
      "epoch": 731,
      "train_r2": 0.9511783654504729,
      "test_r2": 0.9263284588963783,
      "elapsed_time": 54.753748178482056
    },
    {
      "epoch": 732,
      "train_r2": 0.971311388482737,
      "test_r2": 0.912638723115698,
      "elapsed_time": 54.83197569847107
    },
    {
      "epoch": 733,
      "train_r2": 0.9385670597123419,
      "test_r2": 0.8714848214408564,
      "elapsed_time": 54.910099029541016
    },
    {
      "epoch": 734,
      "train_r2": 0.9775949607913914,
      "test_r2": 0.8503145905166848,
      "elapsed_time": 54.98825407028198
    },
    {
      "epoch": 735,
      "train_r2": 0.9696197653951506,
      "test_r2": 0.8538882719084568,
      "elapsed_time": 55.065879106521606
    },
    {
      "epoch": 736,
      "train_r2": 0.9900837880709129,
      "test_r2": 0.8928840192478417,
      "elapsed_time": 55.143677711486816
    },
    {
      "epoch": 737,
      "train_r2": 0.9684247491595421,
      "test_r2": 0.9088982170508382,
      "elapsed_time": 55.22134733200073
    },
    {
      "epoch": 738,
      "train_r2": 0.9559694020740697,
      "test_r2": 0.9062257111801943,
      "elapsed_time": 55.299543380737305
    },
    {
      "epoch": 739,
      "train_r2": 0.9806239858571296,
      "test_r2": 0.8973399005740971,
      "elapsed_time": 55.37701487541199
    },
    {
      "epoch": 740,
      "train_r2": 0.9406019982353999,
      "test_r2": 0.879733279506834,
      "elapsed_time": 55.454769134521484
    },
    {
      "epoch": 741,
      "train_r2": 0.9703494160406329,
      "test_r2": 0.8868450800398786,
      "elapsed_time": 55.53287982940674
    },
    {
      "epoch": 742,
      "train_r2": 0.9786145750784947,
      "test_r2": 0.8755716593831762,
      "elapsed_time": 55.61134171485901
    },
    {
      "epoch": 743,
      "train_r2": 0.9797051014450099,
      "test_r2": 0.8927491626276218,
      "elapsed_time": 55.68917417526245
    },
    {
      "epoch": 744,
      "train_r2": 0.8057991428325353,
      "test_r2": 0.8583976206794255,
      "elapsed_time": 55.7676887512207
    },
    {
      "epoch": 745,
      "train_r2": 0.9077815358569729,
      "test_r2": 0.8953446800447957,
      "elapsed_time": 55.845213651657104
    },
    {
      "epoch": 746,
      "train_r2": 0.9782629715095073,
      "test_r2": 0.905926385472144,
      "elapsed_time": 55.9247305393219
    },
    {
      "epoch": 747,
      "train_r2": 0.968191119851187,
      "test_r2": 0.9125339680736393,
      "elapsed_time": 56.002264738082886
    },
    {
      "epoch": 748,
      "train_r2": 0.8098372466919925,
      "test_r2": 0.8751260631918129,
      "elapsed_time": 56.08080697059631
    },
    {
      "epoch": 749,
      "train_r2": 0.9233501449549021,
      "test_r2": 0.9121568211842894,
      "elapsed_time": 56.16111969947815
    },
    {
      "epoch": 750,
      "train_r2": 0.9805918015148626,
      "test_r2": 0.9198139735215676,
      "elapsed_time": 56.240565061569214
    },
    {
      "epoch": 751,
      "train_r2": 0.9799489268575547,
      "test_r2": 0.9280593000545511,
      "elapsed_time": 56.31943321228027
    },
    {
      "epoch": 752,
      "train_r2": 0.8306115124768624,
      "test_r2": 0.8857939192195994,
      "elapsed_time": 56.39954233169556
    },
    {
      "epoch": 753,
      "train_r2": 0.9238129743615342,
      "test_r2": 0.909015067930545,
      "elapsed_time": 56.47440791130066
    },
    {
      "epoch": 754,
      "train_r2": 0.9887139260850162,
      "test_r2": 0.9095042466055886,
      "elapsed_time": 56.550448179244995
    },
    {
      "epoch": 755,
      "train_r2": 0.9811169450223226,
      "test_r2": 0.9142959727061073,
      "elapsed_time": 56.62599444389343
    },
    {
      "epoch": 756,
      "train_r2": 0.8685990792722329,
      "test_r2": 0.8713927880275338,
      "elapsed_time": 56.70160698890686
    },
    {
      "epoch": 757,
      "train_r2": 0.9660765054521258,
      "test_r2": 0.8801883635423391,
      "elapsed_time": 56.776827812194824
    },
    {
      "epoch": 758,
      "train_r2": 0.9848043183154349,
      "test_r2": 0.868543243446774,
      "elapsed_time": 56.85233950614929
    },
    {
      "epoch": 759,
      "train_r2": 0.9436256622455199,
      "test_r2": 0.8607761737563456,
      "elapsed_time": 56.928274631500244
    },
    {
      "epoch": 760,
      "train_r2": 0.9882623208509468,
      "test_r2": 0.8599173865404441,
      "elapsed_time": 57.00887870788574
    },
    {
      "epoch": 761,
      "train_r2": 0.983362154714335,
      "test_r2": 0.8613861912252748,
      "elapsed_time": 57.088735818862915
    },
    {
      "epoch": 762,
      "train_r2": 0.9177129909628878,
      "test_r2": 0.8506761585436671,
      "elapsed_time": 57.168458700180054
    },
    {
      "epoch": 763,
      "train_r2": 0.9770421507807888,
      "test_r2": 0.8692536883771793,
      "elapsed_time": 57.2481849193573
    },
    {
      "epoch": 764,
      "train_r2": 0.9727703085147876,
      "test_r2": 0.8754657622847614,
      "elapsed_time": 57.32804989814758
    },
    {
      "epoch": 765,
      "train_r2": 0.8845565484769823,
      "test_r2": 0.8594303241427618,
      "elapsed_time": 57.40759229660034
    },
    {
      "epoch": 766,
      "train_r2": 0.9800708082713422,
      "test_r2": 0.890857949024128,
      "elapsed_time": 57.486024141311646
    },
    {
      "epoch": 767,
      "train_r2": 0.9825816164008815,
      "test_r2": 0.8662918579522998,
      "elapsed_time": 57.56388854980469
    },
    {
      "epoch": 768,
      "train_r2": 0.9848629783829719,
      "test_r2": 0.8728034768391215,
      "elapsed_time": 57.641226291656494
    },
    {
      "epoch": 769,
      "train_r2": 0.8937361077224789,
      "test_r2": 0.8558432714816223,
      "elapsed_time": 57.7192542552948
    },
    {
      "epoch": 770,
      "train_r2": 0.9812099915770702,
      "test_r2": 0.8822049434659743,
      "elapsed_time": 57.796568155288696
    },
    {
      "epoch": 771,
      "train_r2": 0.9782367477727176,
      "test_r2": 0.8962186190113512,
      "elapsed_time": 57.87464737892151
    },
    {
      "epoch": 772,
      "train_r2": 0.9216059531564711,
      "test_r2": 0.900809728207813,
      "elapsed_time": 57.95266127586365
    },
    {
      "epoch": 773,
      "train_r2": 0.9791842335771508,
      "test_r2": 0.9220036279961188,
      "elapsed_time": 58.03048825263977
    },
    {
      "epoch": 774,
      "train_r2": 0.9379645923619186,
      "test_r2": 0.9093282012383971,
      "elapsed_time": 58.10858345031738
    },
    {
      "epoch": 775,
      "train_r2": 0.964364288160494,
      "test_r2": 0.907331575421398,
      "elapsed_time": 58.18649482727051
    },
    {
      "epoch": 776,
      "train_r2": 0.9868972184618039,
      "test_r2": 0.8976628143694023,
      "elapsed_time": 58.26439881324768
    },
    {
      "epoch": 777,
      "train_r2": 0.9569632207979705,
      "test_r2": 0.8969637975455882,
      "elapsed_time": 58.341912269592285
    },
    {
      "epoch": 778,
      "train_r2": 0.8963324579216803,
      "test_r2": 0.883507695864364,
      "elapsed_time": 58.41960382461548
    },
    {
      "epoch": 779,
      "train_r2": 0.9851017463944142,
      "test_r2": 0.9048178389624681,
      "elapsed_time": 58.497087478637695
    },
    {
      "epoch": 780,
      "train_r2": 0.9854145961098844,
      "test_r2": 0.9016434759330836,
      "elapsed_time": 58.574824810028076
    },
    {
      "epoch": 781,
      "train_r2": 0.8904112201474479,
      "test_r2": 0.8755112585592293,
      "elapsed_time": 58.65274119377136
    },
    {
      "epoch": 782,
      "train_r2": 0.9161894785965639,
      "test_r2": 0.876990133719455,
      "elapsed_time": 58.73054218292236
    },
    {
      "epoch": 783,
      "train_r2": 0.982386648730636,
      "test_r2": 0.8831276272963395,
      "elapsed_time": 58.80863666534424
    },
    {
      "epoch": 784,
      "train_r2": 0.9750854858589311,
      "test_r2": 0.8886914156179302,
      "elapsed_time": 58.88656163215637
    },
    {
      "epoch": 785,
      "train_r2": 0.8922309398193717,
      "test_r2": 0.886527086104711,
      "elapsed_time": 58.96392774581909
    },
    {
      "epoch": 786,
      "train_r2": 0.8174856417962999,
      "test_r2": 0.8682627574195321,
      "elapsed_time": 59.041526079177856
    },
    {
      "epoch": 787,
      "train_r2": 0.964332360670338,
      "test_r2": 0.9124597838414618,
      "elapsed_time": 59.119266510009766
    },
    {
      "epoch": 788,
      "train_r2": 0.9791133454685679,
      "test_r2": 0.918125927404008,
      "elapsed_time": 59.19681167602539
    },
    {
      "epoch": 789,
      "train_r2": 0.9514755871384535,
      "test_r2": 0.9172579395994507,
      "elapsed_time": 59.27435326576233
    },
    {
      "epoch": 790,
      "train_r2": 0.9744634239382355,
      "test_r2": 0.9240362793654087,
      "elapsed_time": 59.352251052856445
    },
    {
      "epoch": 791,
      "train_r2": 0.9863159655682487,
      "test_r2": 0.9289701572626048,
      "elapsed_time": 59.43002891540527
    },
    {
      "epoch": 792,
      "train_r2": 0.9554600917669503,
      "test_r2": 0.9222127271301548,
      "elapsed_time": 59.508076906204224
    },
    {
      "epoch": 793,
      "train_r2": 0.9895493652207161,
      "test_r2": 0.922532428237371,
      "elapsed_time": 59.58601474761963
    },
    {
      "epoch": 794,
      "train_r2": 0.9869203116985715,
      "test_r2": 0.9189683779351931,
      "elapsed_time": 59.6638126373291
    },
    {
      "epoch": 795,
      "train_r2": 0.8881250976309052,
      "test_r2": 0.8907585067097554,
      "elapsed_time": 59.74125671386719
    },
    {
      "epoch": 796,
      "train_r2": 0.9035272615551837,
      "test_r2": 0.886480903093603,
      "elapsed_time": 59.81906986236572
    },
    {
      "epoch": 797,
      "train_r2": 0.9738031263934314,
      "test_r2": 0.9029211086916961,
      "elapsed_time": 59.89682745933533
    },
    {
      "epoch": 798,
      "train_r2": 0.9173089445345904,
      "test_r2": 0.8882207163660267,
      "elapsed_time": 59.97441601753235
    },
    {
      "epoch": 799,
      "train_r2": 0.9404682004913317,
      "test_r2": 0.892912942546923,
      "elapsed_time": 60.05228567123413
    },
    {
      "epoch": 800,
      "train_r2": 0.9880309721967563,
      "test_r2": 0.9112732501942021,
      "elapsed_time": 60.12996244430542
    },
    {
      "epoch": 801,
      "train_r2": 0.9235582424399948,
      "test_r2": 0.9077409350797098,
      "elapsed_time": 60.20820498466492
    },
    {
      "epoch": 802,
      "train_r2": 0.9400002065479348,
      "test_r2": 0.9167683630572296,
      "elapsed_time": 60.286030292510986
    },
    {
      "epoch": 803,
      "train_r2": 0.98616003181001,
      "test_r2": 0.9259383848366618,
      "elapsed_time": 60.36378264427185
    },
    {
      "epoch": 804,
      "train_r2": 0.9367490957273504,
      "test_r2": 0.9225316581545757,
      "elapsed_time": 60.441410064697266
    },
    {
      "epoch": 805,
      "train_r2": 0.9443688327312217,
      "test_r2": 0.9263503721862683,
      "elapsed_time": 60.51936745643616
    },
    {
      "epoch": 806,
      "train_r2": 0.9838513001205362,
      "test_r2": 0.9326380646416069,
      "elapsed_time": 60.59669589996338
    },
    {
      "epoch": 807,
      "train_r2": 0.9292943831017374,
      "test_r2": 0.9262707252582234,
      "elapsed_time": 60.67459321022034
    },
    {
      "epoch": 808,
      "train_r2": 0.9359821194551612,
      "test_r2": 0.9280463044585546,
      "elapsed_time": 60.752655267715454
    },
    {
      "epoch": 809,
      "train_r2": 0.9840763367192321,
      "test_r2": 0.9311533060279191,
      "elapsed_time": 60.831117391586304
    },
    {
      "epoch": 810,
      "train_r2": 0.9196706640134825,
      "test_r2": 0.9149853357194949,
      "elapsed_time": 60.90885400772095
    },
    {
      "epoch": 811,
      "train_r2": 0.9337984070932338,
      "test_r2": 0.9168084331677964,
      "elapsed_time": 60.98766851425171
    },
    {
      "epoch": 812,
      "train_r2": 0.9878118253608026,
      "test_r2": 0.9184709404003968,
      "elapsed_time": 61.06590723991394
    },
    {
      "epoch": 813,
      "train_r2": 0.951460704012562,
      "test_r2": 0.9131469331795697,
      "elapsed_time": 61.14391016960144
    },
    {
      "epoch": 814,
      "train_r2": 0.9642999782721691,
      "test_r2": 0.9208527670431279,
      "elapsed_time": 61.22129726409912
    },
    {
      "epoch": 815,
      "train_r2": 0.9835903842332864,
      "test_r2": 0.9172793921356125,
      "elapsed_time": 61.29911494255066
    },
    {
      "epoch": 816,
      "train_r2": 0.9527281152454095,
      "test_r2": 0.925504776228003,
      "elapsed_time": 61.376452684402466
    },
    {
      "epoch": 817,
      "train_r2": 0.9417463973537447,
      "test_r2": 0.927644747921507,
      "elapsed_time": 61.45397663116455
    },
    {
      "epoch": 818,
      "train_r2": 0.9783350242971912,
      "test_r2": 0.9362367552073583,
      "elapsed_time": 61.53164792060852
    },
    {
      "epoch": 819,
      "train_r2": 0.9016535205071252,
      "test_r2": 0.9103136569158314,
      "elapsed_time": 61.60975480079651
    },
    {
      "epoch": 820,
      "train_r2": 0.9129412684207274,
      "test_r2": 0.9036903893313456,
      "elapsed_time": 61.68786382675171
    },
    {
      "epoch": 821,
      "train_r2": 0.9846279322593479,
      "test_r2": 0.9129573085249107,
      "elapsed_time": 61.76577544212341
    },
    {
      "epoch": 822,
      "train_r2": 0.933523457256695,
      "test_r2": 0.9105107963607969,
      "elapsed_time": 61.8439257144928
    },
    {
      "epoch": 823,
      "train_r2": 0.964726188449537,
      "test_r2": 0.9315185607300542,
      "elapsed_time": 61.92153978347778
    },
    {
      "epoch": 824,
      "train_r2": 0.9779202143226928,
      "test_r2": 0.9366294668092299,
      "elapsed_time": 62.00043511390686
    },
    {
      "epoch": 825,
      "train_r2": 0.9292150537579396,
      "test_r2": 0.9253237263171472,
      "elapsed_time": 62.080846071243286
    },
    {
      "epoch": 826,
      "train_r2": 0.9525548219346224,
      "test_r2": 0.9292219962239001,
      "elapsed_time": 62.160781383514404
    },
    {
      "epoch": 827,
      "train_r2": 0.9866345490651066,
      "test_r2": 0.9179157190365153,
      "elapsed_time": 62.24032139778137
    },
    {
      "epoch": 828,
      "train_r2": 0.9452082350029519,
      "test_r2": 0.90855770586294,
      "elapsed_time": 62.31989097595215
    },
    {
      "epoch": 829,
      "train_r2": 0.9500200594695254,
      "test_r2": 0.9027227561979925,
      "elapsed_time": 62.39573121070862
    },
    {
      "epoch": 830,
      "train_r2": 0.9910367426277549,
      "test_r2": 0.9060095739969958,
      "elapsed_time": 62.47199487686157
    },
    {
      "epoch": 831,
      "train_r2": 0.9658835893123261,
      "test_r2": 0.9116581283193236,
      "elapsed_time": 62.54856872558594
    },
    {
      "epoch": 832,
      "train_r2": 0.9802410689815135,
      "test_r2": 0.9229346210507172,
      "elapsed_time": 62.625032901763916
    },
    {
      "epoch": 833,
      "train_r2": 0.9361330506310214,
      "test_r2": 0.917179016993934,
      "elapsed_time": 62.70146179199219
    },
    {
      "epoch": 834,
      "train_r2": 0.9631052846495882,
      "test_r2": 0.9269062564882835,
      "elapsed_time": 62.77815794944763
    },
    {
      "epoch": 835,
      "train_r2": 0.9275242893121904,
      "test_r2": 0.9195501054913935,
      "elapsed_time": 62.854456424713135
    },
    {
      "epoch": 836,
      "train_r2": 0.9712270877573564,
      "test_r2": 0.938109010180446,
      "elapsed_time": 62.93082785606384
    },
    {
      "epoch": 837,
      "train_r2": 0.9793234250462597,
      "test_r2": 0.9448996264060502,
      "elapsed_time": 63.00853633880615
    },
    {
      "epoch": 838,
      "train_r2": 0.9567399615922088,
      "test_r2": 0.9376479261383166,
      "elapsed_time": 63.08667707443237
    },
    {
      "epoch": 839,
      "train_r2": 0.9782157112412744,
      "test_r2": 0.9407927811550221,
      "elapsed_time": 63.16347908973694
    },
    {
      "epoch": 840,
      "train_r2": 0.939944383234425,
      "test_r2": 0.9298851851360416,
      "elapsed_time": 63.23958373069763
    },
    {
      "epoch": 841,
      "train_r2": 0.9733367602653643,
      "test_r2": 0.9417652310462847,
      "elapsed_time": 63.315632820129395
    },
    {
      "epoch": 842,
      "train_r2": 0.909665426146696,
      "test_r2": 0.9283854678345281,
      "elapsed_time": 63.39215350151062
    },
    {
      "epoch": 843,
      "train_r2": 0.9390916779838625,
      "test_r2": 0.9333194665916057,
      "elapsed_time": 63.46876120567322
    },
    {
      "epoch": 844,
      "train_r2": 0.9716270518083335,
      "test_r2": 0.9375701514371658,
      "elapsed_time": 63.545756101608276
    },
    {
      "epoch": 845,
      "train_r2": 0.9358086297581782,
      "test_r2": 0.9164442425059707,
      "elapsed_time": 63.62188792228699
    },
    {
      "epoch": 846,
      "train_r2": 0.9640671696028467,
      "test_r2": 0.899927410613817,
      "elapsed_time": 63.69838500022888
    },
    {
      "epoch": 847,
      "train_r2": 0.9766450665960149,
      "test_r2": 0.843266380471276,
      "elapsed_time": 63.77446937561035
    },
    {
      "epoch": 848,
      "train_r2": 0.9564045713958409,
      "test_r2": 0.815906292657189,
      "elapsed_time": 63.851311445236206
    },
    {
      "epoch": 849,
      "train_r2": 0.9559370937997337,
      "test_r2": 0.7983974337223003,
      "elapsed_time": 63.928043842315674
    },
    {
      "epoch": 850,
      "train_r2": 0.9829623586601924,
      "test_r2": 0.7939546163288804,
      "elapsed_time": 64.00489568710327
    },
    {
      "epoch": 851,
      "train_r2": 0.9224209428662378,
      "test_r2": 0.7682943792058033,
      "elapsed_time": 64.08158612251282
    },
    {
      "epoch": 852,
      "train_r2": 0.9275791148875154,
      "test_r2": 0.7506749753522834,
      "elapsed_time": 64.1601185798645
    },
    {
      "epoch": 853,
      "train_r2": 0.9699338788557731,
      "test_r2": 0.742700781999168,
      "elapsed_time": 64.23629689216614
    },
    {
      "epoch": 854,
      "train_r2": 0.9490696540340154,
      "test_r2": 0.753110730410338,
      "elapsed_time": 64.31254839897156
    },
    {
      "epoch": 855,
      "train_r2": 0.9565471128957002,
      "test_r2": 0.7624204487921926,
      "elapsed_time": 64.39030766487122
    },
    {
      "epoch": 856,
      "train_r2": 0.9826754816009328,
      "test_r2": 0.8031309506468899,
      "elapsed_time": 64.46791410446167
    },
    {
      "epoch": 857,
      "train_r2": 0.9511631342158499,
      "test_r2": 0.8640761498390641,
      "elapsed_time": 64.5450029373169
    },
    {
      "epoch": 858,
      "train_r2": 0.9612938501208507,
      "test_r2": 0.9030093292552267,
      "elapsed_time": 64.6215591430664
    },
    {
      "epoch": 859,
      "train_r2": 0.9821658341813512,
      "test_r2": 0.925033091091665,
      "elapsed_time": 64.70063161849976
    },
    {
      "epoch": 860,
      "train_r2": 0.9457342385419825,
      "test_r2": 0.9247993645342015,
      "elapsed_time": 64.77682328224182
    },
    {
      "epoch": 861,
      "train_r2": 0.9656162954582371,
      "test_r2": 0.9103469222958842,
      "elapsed_time": 64.8541328907013
    },
    {
      "epoch": 862,
      "train_r2": 0.9526455717751989,
      "test_r2": 0.9007975004232841,
      "elapsed_time": 64.9308750629425
    },
    {
      "epoch": 863,
      "train_r2": 0.9445993561070175,
      "test_r2": 0.9078290507416347,
      "elapsed_time": 65.00717902183533
    },
    {
      "epoch": 864,
      "train_r2": 0.9568472361651846,
      "test_r2": 0.9134877321573984,
      "elapsed_time": 65.08499503135681
    },
    {
      "epoch": 865,
      "train_r2": 0.9127039520712958,
      "test_r2": 0.8956175855029038,
      "elapsed_time": 65.1610598564148
    },
    {
      "epoch": 866,
      "train_r2": 0.9138898354783437,
      "test_r2": 0.8872372466155772,
      "elapsed_time": 65.23759913444519
    },
    {
      "epoch": 867,
      "train_r2": 0.992039107517974,
      "test_r2": 0.895374829546296,
      "elapsed_time": 65.31340599060059
    },
    {
      "epoch": 868,
      "train_r2": 0.984010862408385,
      "test_r2": 0.8841407002234766,
      "elapsed_time": 65.38985085487366
    },
    {
      "epoch": 869,
      "train_r2": 0.8916500937717441,
      "test_r2": 0.8553656106802157,
      "elapsed_time": 65.46618485450745
    },
    {
      "epoch": 870,
      "train_r2": 0.9814184488600867,
      "test_r2": 0.8731571180913827,
      "elapsed_time": 65.54264187812805
    },
    {
      "epoch": 871,
      "train_r2": 0.9782593710448074,
      "test_r2": 0.8862543473154405,
      "elapsed_time": 65.61817955970764
    },
    {
      "epoch": 872,
      "train_r2": 0.9384379109823292,
      "test_r2": 0.881037635494279,
      "elapsed_time": 65.69440531730652
    },
    {
      "epoch": 873,
      "train_r2": 0.9670553500873014,
      "test_r2": 0.8904588094748715,
      "elapsed_time": 65.77054524421692
    },
    {
      "epoch": 874,
      "train_r2": 0.9430318256769173,
      "test_r2": 0.8951668834944261,
      "elapsed_time": 65.8472957611084
    },
    {
      "epoch": 875,
      "train_r2": 0.9933616880223051,
      "test_r2": 0.8864170384176694,
      "elapsed_time": 65.92337918281555
    },
    {
      "epoch": 876,
      "train_r2": 0.9773208540453165,
      "test_r2": 0.8726636779418728,
      "elapsed_time": 65.99938678741455
    },
    {
      "epoch": 877,
      "train_r2": 0.8629176397569749,
      "test_r2": 0.8445643763597167,
      "elapsed_time": 66.07496929168701
    },
    {
      "epoch": 878,
      "train_r2": 0.9648280562025137,
      "test_r2": 0.8682366184670811,
      "elapsed_time": 66.1511402130127
    },
    {
      "epoch": 879,
      "train_r2": 0.9714270049558674,
      "test_r2": 0.8782313556582113,
      "elapsed_time": 66.22778344154358
    },
    {
      "epoch": 880,
      "train_r2": 0.9599361930787763,
      "test_r2": 0.869379207438608,
      "elapsed_time": 66.30455088615417
    },
    {
      "epoch": 881,
      "train_r2": 0.9671819026404935,
      "test_r2": 0.8490917042486532,
      "elapsed_time": 66.38116216659546
    },
    {
      "epoch": 882,
      "train_r2": 0.9517401521167892,
      "test_r2": 0.8369962247775675,
      "elapsed_time": 66.45696759223938
    },
    {
      "epoch": 883,
      "train_r2": 0.9385884188247064,
      "test_r2": 0.8430461533246405,
      "elapsed_time": 66.5328381061554
    },
    {
      "epoch": 884,
      "train_r2": 0.9718091664982512,
      "test_r2": 0.8583452815931792,
      "elapsed_time": 66.60900163650513
    },
    {
      "epoch": 885,
      "train_r2": 0.964341023879286,
      "test_r2": 0.8682830886099548,
      "elapsed_time": 66.68540167808533
    },
    {
      "epoch": 886,
      "train_r2": 0.8718975337850531,
      "test_r2": 0.8535304764540779,
      "elapsed_time": 66.7613000869751
    },
    {
      "epoch": 887,
      "train_r2": 0.9703736945126477,
      "test_r2": 0.8788613292587012,
      "elapsed_time": 66.83711242675781
    },
    {
      "epoch": 888,
      "train_r2": 0.9624504152051081,
      "test_r2": 0.8768122405053843,
      "elapsed_time": 66.91298604011536
    },
    {
      "epoch": 889,
      "train_r2": 0.9605019874438347,
      "test_r2": 0.8796345714518481,
      "elapsed_time": 66.9889063835144
    },
    {
      "epoch": 890,
      "train_r2": 0.9667079447022657,
      "test_r2": 0.8943545423890293,
      "elapsed_time": 67.0653874874115
    },
    {
      "epoch": 891,
      "train_r2": 0.9764772857123567,
      "test_r2": 0.899773548241554,
      "elapsed_time": 67.14128112792969
    },
    {
      "epoch": 892,
      "train_r2": 0.9547914807774701,
      "test_r2": 0.8990649794159388,
      "elapsed_time": 67.2180712223053
    },
    {
      "epoch": 893,
      "train_r2": 0.9789319413549595,
      "test_r2": 0.9145734211812211,
      "elapsed_time": 67.29387927055359
    },
    {
      "epoch": 894,
      "train_r2": 0.9529306891075173,
      "test_r2": 0.9136796833531894,
      "elapsed_time": 67.3702597618103
    },
    {
      "epoch": 895,
      "train_r2": 0.8217455767620595,
      "test_r2": 0.8668933826639771,
      "elapsed_time": 67.44653844833374
    },
    {
      "epoch": 896,
      "train_r2": 0.9119111755297268,
      "test_r2": 0.902041566296052,
      "elapsed_time": 67.5227119922638
    },
    {
      "epoch": 897,
      "train_r2": 0.9754985603921171,
      "test_r2": 0.9173311220452363,
      "elapsed_time": 67.59841418266296
    },
    {
      "epoch": 898,
      "train_r2": 0.945709925769739,
      "test_r2": 0.9043953843913979,
      "elapsed_time": 67.67462062835693
    },
    {
      "epoch": 899,
      "train_r2": 0.9556014602184698,
      "test_r2": 0.9015324199077903,
      "elapsed_time": 67.7502772808075
    },
    {
      "epoch": 900,
      "train_r2": 0.9806226097186735,
      "test_r2": 0.9032108807248876,
      "elapsed_time": 67.82662391662598
    },
    {
      "epoch": 901,
      "train_r2": 0.950353135307014,
      "test_r2": 0.888911275933549,
      "elapsed_time": 67.9032473564148
    },
    {
      "epoch": 902,
      "train_r2": 0.9714185288374034,
      "test_r2": 0.8882375914165537,
      "elapsed_time": 67.97898936271667
    },
    {
      "epoch": 903,
      "train_r2": 0.9429200299206403,
      "test_r2": 0.8817200555942537,
      "elapsed_time": 68.0548460483551
    },
    {
      "epoch": 904,
      "train_r2": 0.9743975072665985,
      "test_r2": 0.8921261020667609,
      "elapsed_time": 68.13058352470398
    },
    {
      "epoch": 905,
      "train_r2": 0.9417594988017094,
      "test_r2": 0.8902040646396944,
      "elapsed_time": 68.20667958259583
    },
    {
      "epoch": 906,
      "train_r2": 0.9876635871020628,
      "test_r2": 0.8967346319220805,
      "elapsed_time": 68.28320384025574
    },
    {
      "epoch": 907,
      "train_r2": 0.9405925785906699,
      "test_r2": 0.8849040483645028,
      "elapsed_time": 68.35911417007446
    },
    {
      "epoch": 908,
      "train_r2": 0.9659369154528478,
      "test_r2": 0.8906515510842512,
      "elapsed_time": 68.43485188484192
    },
    {
      "epoch": 909,
      "train_r2": 0.9742243247792534,
      "test_r2": 0.8840099592235383,
      "elapsed_time": 68.51082992553711
    },
    {
      "epoch": 910,
      "train_r2": 0.9501083674841977,
      "test_r2": 0.8773393714764351,
      "elapsed_time": 68.58718013763428
    },
    {
      "epoch": 911,
      "train_r2": 0.9745615624601762,
      "test_r2": 0.8767624317411695,
      "elapsed_time": 68.66436886787415
    },
    {
      "epoch": 912,
      "train_r2": 0.9626844100602914,
      "test_r2": 0.8757188363296583,
      "elapsed_time": 68.7410135269165
    },
    {
      "epoch": 913,
      "train_r2": 0.8900685268110031,
      "test_r2": 0.8564924131467075,
      "elapsed_time": 68.81824135780334
    },
    {
      "epoch": 914,
      "train_r2": 0.976852996621924,
      "test_r2": 0.8761822120139336,
      "elapsed_time": 68.89738011360168
    },
    {
      "epoch": 915,
      "train_r2": 0.9756799142373792,
      "test_r2": 0.8813359021365127,
      "elapsed_time": 68.97492456436157
    },
    {
      "epoch": 916,
      "train_r2": 0.929284114300619,
      "test_r2": 0.8737793279808315,
      "elapsed_time": 69.05152606964111
    },
    {
      "epoch": 917,
      "train_r2": 0.9851619052021628,
      "test_r2": 0.897869284581488,
      "elapsed_time": 69.12828540802002
    },
    {
      "epoch": 918,
      "train_r2": 0.9650222924604505,
      "test_r2": 0.9160072258764337,
      "elapsed_time": 69.20513224601746
    },
    {
      "epoch": 919,
      "train_r2": 0.8769762189780032,
      "test_r2": 0.9059176574671628,
      "elapsed_time": 69.28208518028259
    },
    {
      "epoch": 920,
      "train_r2": 0.9591474146667385,
      "test_r2": 0.9355345938192258,
      "elapsed_time": 69.35878562927246
    },
    {
      "epoch": 921,
      "train_r2": 0.9562034765603378,
      "test_r2": 0.9392481468574422,
      "elapsed_time": 69.43529963493347
    },
    {
      "epoch": 922,
      "train_r2": 0.9373315342650367,
      "test_r2": 0.933234914084324,
      "elapsed_time": 69.51198363304138
    },
    {
      "epoch": 923,
      "train_r2": 0.9711010880314546,
      "test_r2": 0.9273047436072652,
      "elapsed_time": 69.588547706604
    },
    {
      "epoch": 924,
      "train_r2": 0.9467048208484231,
      "test_r2": 0.9101821186951317,
      "elapsed_time": 69.66540193557739
    },
    {
      "epoch": 925,
      "train_r2": 0.963130940451006,
      "test_r2": 0.8980480094970303,
      "elapsed_time": 69.74277830123901
    },
    {
      "epoch": 926,
      "train_r2": 0.9673093355297857,
      "test_r2": 0.9031821960083984,
      "elapsed_time": 69.81915807723999
    },
    {
      "epoch": 927,
      "train_r2": 0.928195499719689,
      "test_r2": 0.8967871720617953,
      "elapsed_time": 69.8956880569458
    },
    {
      "epoch": 928,
      "train_r2": 0.8926957019238027,
      "test_r2": 0.8826421324092582,
      "elapsed_time": 69.97201251983643
    },
    {
      "epoch": 929,
      "train_r2": 0.9416758163002532,
      "test_r2": 0.8849305097347941,
      "elapsed_time": 70.04844570159912
    },
    {
      "epoch": 930,
      "train_r2": 0.9678323985483338,
      "test_r2": 0.8539153365054859,
      "elapsed_time": 70.12489700317383
    },
    {
      "epoch": 931,
      "train_r2": 0.9737891688149716,
      "test_r2": 0.8399793231704396,
      "elapsed_time": 70.2012631893158
    },
    {
      "epoch": 932,
      "train_r2": 0.9520182123721156,
      "test_r2": 0.8559619539268982,
      "elapsed_time": 70.27729511260986
    },
    {
      "epoch": 933,
      "train_r2": 0.9779949498049276,
      "test_r2": 0.8860375570376322,
      "elapsed_time": 70.35308241844177
    },
    {
      "epoch": 934,
      "train_r2": 0.9750750101843173,
      "test_r2": 0.9013431491922793,
      "elapsed_time": 70.42921614646912
    },
    {
      "epoch": 935,
      "train_r2": 0.9042829561016579,
      "test_r2": 0.8900880135414763,
      "elapsed_time": 70.5058822631836
    },
    {
      "epoch": 936,
      "train_r2": 0.930729494996085,
      "test_r2": 0.8940990815493218,
      "elapsed_time": 70.5823163986206
    },
    {
      "epoch": 937,
      "train_r2": 0.9865777939813158,
      "test_r2": 0.8995934428382513,
      "elapsed_time": 70.6585168838501
    },
    {
      "epoch": 938,
      "train_r2": 0.9874058999492771,
      "test_r2": 0.8913382869037594,
      "elapsed_time": 70.73442530632019
    },
    {
      "epoch": 939,
      "train_r2": 0.912420704693431,
      "test_r2": 0.8691052713771978,
      "elapsed_time": 70.81034588813782
    },
    {
      "epoch": 940,
      "train_r2": 0.9387238411450866,
      "test_r2": 0.8803954177603535,
      "elapsed_time": 70.88652062416077
    },
    {
      "epoch": 941,
      "train_r2": 0.9889237354300948,
      "test_r2": 0.8946852960081052,
      "elapsed_time": 70.96284556388855
    },
    {
      "epoch": 942,
      "train_r2": 0.936482607222103,
      "test_r2": 0.8931229702867396,
      "elapsed_time": 71.03896880149841
    },
    {
      "epoch": 943,
      "train_r2": 0.9373142379683499,
      "test_r2": 0.8917498844110591,
      "elapsed_time": 71.11551690101624
    },
    {
      "epoch": 944,
      "train_r2": 0.986504421932349,
      "test_r2": 0.8849849121504036,
      "elapsed_time": 71.1916766166687
    },
    {
      "epoch": 945,
      "train_r2": 0.9079452143918693,
      "test_r2": 0.8577611697829024,
      "elapsed_time": 71.26799488067627
    },
    {
      "epoch": 946,
      "train_r2": 0.9160642922854478,
      "test_r2": 0.8515243801156291,
      "elapsed_time": 71.3446409702301
    },
    {
      "epoch": 947,
      "train_r2": 0.9915043758817931,
      "test_r2": 0.8673147198528403,
      "elapsed_time": 71.42044806480408
    },
    {
      "epoch": 948,
      "train_r2": 0.9533234505640721,
      "test_r2": 0.8802941590397522,
      "elapsed_time": 71.49620962142944
    },
    {
      "epoch": 949,
      "train_r2": 0.9683950265678215,
      "test_r2": 0.8927993191452023,
      "elapsed_time": 71.57187271118164
    },
    {
      "epoch": 950,
      "train_r2": 0.9331886184857511,
      "test_r2": 0.8949450610521199,
      "elapsed_time": 71.64775705337524
    },
    {
      "epoch": 951,
      "train_r2": 0.9746534506243775,
      "test_r2": 0.9108785830285759,
      "elapsed_time": 71.72406315803528
    },
    {
      "epoch": 952,
      "train_r2": 0.9471168137106849,
      "test_r2": 0.9101387640049701,
      "elapsed_time": 71.80087780952454
    },
    {
      "epoch": 953,
      "train_r2": 0.9631975622804992,
      "test_r2": 0.9214549312872005,
      "elapsed_time": 71.87721085548401
    },
    {
      "epoch": 954,
      "train_r2": 0.9831047980647372,
      "test_r2": 0.9193964577182676,
      "elapsed_time": 71.9533052444458
    },
    {
      "epoch": 955,
      "train_r2": 0.8999816611198009,
      "test_r2": 0.9077706341999549,
      "elapsed_time": 72.03247904777527
    },
    {
      "epoch": 956,
      "train_r2": 0.9412453437505258,
      "test_r2": 0.9243967223695673,
      "elapsed_time": 72.10845685005188
    },
    {
      "epoch": 957,
      "train_r2": 0.9786145375881807,
      "test_r2": 0.9305693809552124,
      "elapsed_time": 72.18456029891968
    },
    {
      "epoch": 958,
      "train_r2": 0.9535665373253068,
      "test_r2": 0.9370554339390241,
      "elapsed_time": 72.26083064079285
    },
    {
      "epoch": 959,
      "train_r2": 0.9588652318690235,
      "test_r2": 0.936010746106499,
      "elapsed_time": 72.33670687675476
    },
    {
      "epoch": 960,
      "train_r2": 0.9738135072009588,
      "test_r2": 0.9269928803119584,
      "elapsed_time": 72.4127209186554
    },
    {
      "epoch": 961,
      "train_r2": 0.9246125092741628,
      "test_r2": 0.9037900314717643,
      "elapsed_time": 72.488600730896
    },
    {
      "epoch": 962,
      "train_r2": 0.9883217095579724,
      "test_r2": 0.8997010612151256,
      "elapsed_time": 72.5647542476654
    },
    {
      "epoch": 963,
      "train_r2": 0.9892400818139516,
      "test_r2": 0.8880715714162464,
      "elapsed_time": 72.64083242416382
    },
    {
      "epoch": 964,
      "train_r2": 0.9373361867184816,
      "test_r2": 0.875650052180871,
      "elapsed_time": 72.7166657447815
    },
    {
      "epoch": 965,
      "train_r2": 0.9907627842425778,
      "test_r2": 0.8714852463203384,
      "elapsed_time": 72.79268336296082
    },
    {
      "epoch": 966,
      "train_r2": 0.9809185582857476,
      "test_r2": 0.8714809053340401,
      "elapsed_time": 72.86818194389343
    },
    {
      "epoch": 967,
      "train_r2": 0.8881265122865643,
      "test_r2": 0.859030035906865,
      "elapsed_time": 72.94432401657104
    },
    {
      "epoch": 968,
      "train_r2": 0.9731953587064308,
      "test_r2": 0.8758262983060606,
      "elapsed_time": 73.02083849906921
    },
    {
      "epoch": 969,
      "train_r2": 0.9792999483074495,
      "test_r2": 0.8782512803251473,
      "elapsed_time": 73.0971360206604
    },
    {
      "epoch": 970,
      "train_r2": 0.9238896439372304,
      "test_r2": 0.871253542495465,
      "elapsed_time": 73.17314529418945
    },
    {
      "epoch": 971,
      "train_r2": 0.9607092468101626,
      "test_r2": 0.8824042687172868,
      "elapsed_time": 73.24940490722656
    },
    {
      "epoch": 972,
      "train_r2": 0.9547384167533782,
      "test_r2": 0.8838233753133931,
      "elapsed_time": 73.32606077194214
    },
    {
      "epoch": 973,
      "train_r2": 0.9004949755923931,
      "test_r2": 0.8819579798445943,
      "elapsed_time": 73.40289068222046
    },
    {
      "epoch": 974,
      "train_r2": 0.9623828331650265,
      "test_r2": 0.8993834300585917,
      "elapsed_time": 73.47901391983032
    },
    {
      "epoch": 975,
      "train_r2": 0.9479891325414342,
      "test_r2": 0.8620126383908365,
      "elapsed_time": 73.55529952049255
    },
    {
      "epoch": 976,
      "train_r2": 0.9780150382215361,
      "test_r2": 0.8504877988152928,
      "elapsed_time": 73.63142776489258
    },
    {
      "epoch": 977,
      "train_r2": 0.9412890903449719,
      "test_r2": 0.8620099228215051,
      "elapsed_time": 73.70815682411194
    },
    {
      "epoch": 978,
      "train_r2": 0.9739704828547505,
      "test_r2": 0.8793095401550519,
      "elapsed_time": 73.78560590744019
    },
    {
      "epoch": 979,
      "train_r2": 0.9776173167840968,
      "test_r2": 0.8916540964552021,
      "elapsed_time": 73.86461234092712
    },
    {
      "epoch": 980,
      "train_r2": 0.9094569359142314,
      "test_r2": 0.8866082559614215,
      "elapsed_time": 73.94179081916809
    },
    {
      "epoch": 981,
      "train_r2": 0.9749628491454034,
      "test_r2": 0.9092620907804209,
      "elapsed_time": 74.01830196380615
    },
    {
      "epoch": 982,
      "train_r2": 0.9696990361733023,
      "test_r2": 0.9147376957548478,
      "elapsed_time": 74.09656071662903
    },
    {
      "epoch": 983,
      "train_r2": 0.8889183849936457,
      "test_r2": 0.8989258652751264,
      "elapsed_time": 74.17233061790466
    },
    {
      "epoch": 984,
      "train_r2": 0.9709674535551429,
      "test_r2": 0.9195415421774944,
      "elapsed_time": 74.24810338020325
    },
    {
      "epoch": 985,
      "train_r2": 0.9625097676123303,
      "test_r2": 0.9174867036119757,
      "elapsed_time": 74.32382702827454
    },
    {
      "epoch": 986,
      "train_r2": 0.9028021559633955,
      "test_r2": 0.9022031467684521,
      "elapsed_time": 74.39992380142212
    },
    {
      "epoch": 987,
      "train_r2": 0.9839479353297473,
      "test_r2": 0.9224301841982124,
      "elapsed_time": 74.47555589675903
    },
    {
      "epoch": 988,
      "train_r2": 0.9813250225322249,
      "test_r2": 0.9270465234693677,
      "elapsed_time": 74.55147051811218
    },
    {
      "epoch": 989,
      "train_r2": 0.9468442960050529,
      "test_r2": 0.9218670029999139,
      "elapsed_time": 74.6273546218872
    },
    {
      "epoch": 990,
      "train_r2": 0.9716509438831787,
      "test_r2": 0.9182373682451249,
      "elapsed_time": 74.70358419418335
    },
    {
      "epoch": 991,
      "train_r2": 0.965084466415346,
      "test_r2": 0.9020384634908357,
      "elapsed_time": 74.77933430671692
    },
    {
      "epoch": 992,
      "train_r2": 0.9820496512184456,
      "test_r2": 0.8928538584974544,
      "elapsed_time": 74.8551619052887
    },
    {
      "epoch": 993,
      "train_r2": 0.9502954790669904,
      "test_r2": 0.8594956749321063,
      "elapsed_time": 74.93075966835022
    },
    {
      "epoch": 994,
      "train_r2": 0.9838772466111596,
      "test_r2": 0.8511263947840992,
      "elapsed_time": 75.00669646263123
    },
    {
      "epoch": 995,
      "train_r2": 0.9420038390594986,
      "test_r2": 0.8554648583660055,
      "elapsed_time": 75.08335876464844
    },
    {
      "epoch": 996,
      "train_r2": 0.9774318527189227,
      "test_r2": 0.8705024307202106,
      "elapsed_time": 75.15918326377869
    },
    {
      "epoch": 997,
      "train_r2": 0.9492435990374869,
      "test_r2": 0.86976807821749,
      "elapsed_time": 75.23457646369934
    },
    {
      "epoch": 998,
      "train_r2": 0.9715609616671833,
      "test_r2": 0.8838911962022522,
      "elapsed_time": 75.31048917770386
    },
    {
      "epoch": 999,
      "train_r2": 0.9708741908584888,
      "test_r2": 0.8868308573400733,
      "elapsed_time": 75.38633012771606
    },
    {
      "epoch": 1000,
      "train_r2": 0.9743214315665396,
      "test_r2": 0.8936556327891845,
      "elapsed_time": 75.46251177787781
    }
  ],
  "total_training_time": 75.46272540092468
}
